# Supplementary material for: Meta4P: A User-Friendly Tool to Parse Label-Free Quantitative Metaproteomic Data and Taxonomic/Functional Annotations
Source: J Proteome Res. 2023 Apr 28;22(6):2109–13. doi: 10.1021/acs.jproteome.2c00803 (PMC10243107; doi:10.1021/acs.jproteome.2c00803)
Supplement: Supplementary file 1 — pr2c00803_si_002.xlsx [file pr2c00803_si_002.xlsx]

## Sheet: PeptideGroups
Sequence	Master Protein Accessions	Master Protein Descriptions	Protein Accessions	Marked as	Quan Info	Confidence	Abundance: F1: Sample	Abundance: F2: Sample	Abundance: F3: Sample	Abundance: F4: Sample	Abundance: F5: Sample	Abundance: F6: Sample	Abundance: F7: Sample	Abundance: F8: Sample	Abundance: F9: Sample	Abundance: F10: Sample	Abundance: F11: Sample	Abundance: F12: Sample	Abundance: F13: Sample	Abundance: F14: Sample	Abundance: F15: Sample	Abundance: F16: Sample	Abundance: F17: Sample	Abundance: F18: Sample	Abundance: F19: Sample	Abundance: F20: Sample	Abundance: F21: Sample	Abundance: F22: Sample	Abundance: F23: Sample	Abundance: F24: Sample	Abundances (Normalized): F1: Sample	Abundances (Normalized): F2: Sample	Abundances (Normalized): F3: Sample	Abundances (Normalized): F4: Sample	Abundances (Normalized): F5: Sample	Abundances (Normalized): F6: Sample	Abundances (Normalized): F7: Sample	Abundances (Normalized): F8: Sample	Abundances (Normalized): F9: Sample	Abundances (Normalized): F10: Sample	Abundances (Normalized): F11: Sample	Abundances (Normalized): F12: Sample	Abundances (Normalized): F13: Sample	Abundances (Normalized): F14: Sample	Abundances (Normalized): F15: Sample	Abundances (Normalized): F16: Sample	Abundances (Normalized): F17: Sample	Abundances (Normalized): F18: Sample	Abundances (Normalized): F19: Sample
MLSSFLSEDVFK	P15144	Aminopeptidase N OS=Homo sapiens OX=9606 GN=ANPEP PE=1 SV=4	P15144	human		High				31230286	1.78812e+06	25588930	440722			1.20487e+06	355205	1318759	4.78571e+06	475414	562258	4240217	2.71371e+06	4025116	47618348	20294578		1.7194e+06						31230286	4.28177e+06	4.69597e+07	825703			1.98411e+06	941673	4.6025e+06	9.4644e+06	1.03583e+06	1.16632e+06	9.57003e+06	1.84101e+07	9.64501e+06	7.07226e+07
TLGLASFVYTLGTASAK	MH0230_GL0094485	[gene] locus=scaffold48963_1:1216:1614:+ [Complete] codon-table.11	MH0123_GL0067716; MH0230_GL0094485	MGDBpublic		High	127249	96295.2			220901		1.61533e+06					34519.6			90070.9	42902.9	57650.1	465697	12026.7		44848.8	412170	538837		184357	185861			528963		3.02635e+06					120474			186839	96830.3	391106	1.11591e+06	17862
TLGLASVAYTLGTTDAK	MH0271_GL0139968	[gene] locus=scaffold28425_1:366:779:- [Complete] codon-table.11	MH0271_GL0139968	MGDBpublic		High		413798	473983	3.62654e+06	404981		1.35959e+06	561545	1.02011e+06		542090	139672			3.38728e+07					360670	670241	1.51445e+06	843726	5.97317e+06		798678	892894	3.62654e+06	969757		2.54723e+06	1.31408e+06	1.57287e+06		1.43712e+06	487459			7.02642e+07
TLGLASVVYTLGTAPAK	NLF008_GL0028722; MH0192_GL0119628; NLM007_GL0047903; MH0099_GL0032325; MH0191_GL0041763	[gene] locus=scaffold19752_1:2:364:+ [Lack 5'-end] codon-table.11 [gene] locus=scaffold12974_3:1471:1896:+ [Complete] codon-table.11 [gene] locus=scaffold23413_1:1048:1491:+ [Complete] codon-table.11 [gene] locus=scaffold52635_1:382:789:+ [Complete] codon-table.11 [gene] locus=scaffold99679_1:102:530:- [Complete] codon-table.11	NLF008_GL0028722; MH0192_GL0119628; NLM007_GL0047903; MH0099_GL0032325; MH0403_GL0082660; MH0191_GL0041763	MGDBpublic	Shared	High	456300208				2.37772e+06		1.25643e+07											1.86958e+06	1.02422e+08			865309	817681		6.61082e+08				5.69363e+06		2.35395e+07											4.4799e+06	1.52116e+08
GLVEPVDVVDNADGTQTVNYVPSR	P21333	Filamin-A OS=Homo sapiens OX=9606 GN=FLNA PE=1 SV=4	P21333	human		High			2.50501e+06	779161					1.19683e+06																		4.71896e+06	779161					1.84535e+06
GLVEGIGVDETTNQGK	V1.FI04_GL0224213	[gene] locus=scaffold4987_1:1:480:+ [Lack 5'-end] codon-table.11	O2.UC1-2_GL0157342; V1.FI04_GL0224213; O2.UC50-0_GL0299295; O2.UC24-1_GL0067597	MGDBpublic	No Quan Values	High
GLVEGIGVDETTNNGK	V1.CD40-0_GL0168826	[gene] locus=scaffold46123_6:1:525:+ [Lack 5'-end] codon-table.11	V1.FI34_GL0131092; V1.CD40-0_GL0168826	MGDBpublic	No Quan Values	High
GIVEGFYGTPWTHKDR	195102.CPE1234	[Complete]:- codon-table.11	195102.CPE1234	MGDBpublic		High						787949							1837518		481281					555774			945322							1.44601e+06							3.63394e+06		998348
TIGIFYGSSTGTTEGIAK	MH0012_GL0209597	[gene] locus=scaffold34060_3:2145:2654:- [Complete] codon-table.11	MH0012_GL0209597	MGDBpublic		High					4640979							1.98008e+06						429018				699619							1.11132e+07							6.91051e+06						1.02802e+06
NSEVQSGVTSVAGYEK	MH0385_GL0169433	[gene] locus=C1811420_1:3:3725:+ [Lack 5'-end] codon-table.11	MH0259_GL0093931; MH0385_GL0169433; MH0165_GL0011561	MGDBpublic		High													15260265					3.92737e+06			14273421		11535661														3.01793e+07					9.41078e+06
TLGGTIAYNPYQTFTSSSDYDTK	V1.FI14_GL0132753; V1.FI17_GL0176206; MH0196_GL0227181	[gene] locus=scaffold133069_1:815:2503:+ [Complete] codon-table.11 [gene] locus=scaffold8111_2:2:1297:+ [Lack both ends] codon-table.11 [gene] locus=scaffold7078_3:13146:14894:- [Complete] codon-table.11	V1.CD24-0_GL0112115; MH0347_GL0007546; T2D-123A_GL0011465; N037A_GL0118007; MH0308_GL0064925; MH0448_GL0228761; V1.FI14_GL0132753; O2.UC12-2_GL0082082; MH0392_GL0082769; V1.FI17_GL0176206; MH0196_GL0227181	MGDBpublic	Shared	High				986898			541864				298621					441111							6.97e+06					986898			1.01519e+06				791665					995573
GLVEDGVLEDEDRLEEVKEK	O2.CD3-0-PT_GL0197042	[gene] locus=scaffold84205_2:400:7074:- [Complete] codon-table.11	O2.CD3-0-PT_GL0197042	MGDBpublic	No Quan Values	High
GLVDSQDLSLNISR	V1.UC11-0_GL0014278	[gene] locus=scaffold45198_2:2255:4201:+ [Complete] codon-table.11	MH0425_GL0013651; MH0131_GL0109554; 160502038-stool1_revised_scaffold48210_1_gene132290; MH0203_GL0093219; V1.UC13-0_GL0023508; V1.FI10_GL0081333; MH0357_GL0148224; 765620695-stool1_revised_scaffold22870_1_gene105358; V1.UC5-3_GL0124599; O2.CD3-0-PT_GL0070547; MH0302_GL0072307; MH0268_GL0157384; V1.UC11-5_GL0134690; V1.UC55-0_GL0247156; T2D-11A_GL0151510; 765620695-stool1_revised_C735703_1_gene58…	MGDBpublic	No Quan Values	High
GIVDQSQQAYQEAFEISKK	P63104	14-3-3 protein zeta/delta OS=Homo sapiens OX=9606 GN=YWHAZ PE=1 SV=1	P63104	human		High	728791			1.21254e+06				1.82434e+06	13989829										3661226		788142	713774			1.05586e+06			1.21254e+06				4.26918e+06	2.15704e+07										5.43764e+06
GIVDQSQQAYQEAFEISK	P63104	14-3-3 protein zeta/delta OS=Homo sapiens OX=9606 GN=YWHAZ PE=1 SV=1	P63104	human		High									3.23316e+06																								4.98509e+06
GIVDPVVALPAEAPEGFYR	NODE_3440_length_1954_cov_8.255374_848_1981_-	NODE_3440_length_1954_cov_8.255374_848_1981_-	NODE_3440_length_1954_cov_8.255374_848_1981_-	MGDBinhouse		High							1.104e+06			299703							80523.1														2.06836e+06			493533							546280
GIVDPESFTQTYDEYIAK	686765762-stool1_revised_scaffold13330_1_gene62199; MH0073_GL0010984; MH0188_GL0167574	strand:+ start:2 stop:1726 length:1725 start_codon:no stop_codon:yes gene_type:incomplete [Lack 5'-end] codon-table.11 [gene] locus=scaffold16717_2:7519:9240:- [Complete] codon-table.11 [gene] locus=scaffold100179_9:20940:22622:- [Lack 5'-end] codon-table.11	V1.UC11-0_GL0105333; NOM009_GL0014701; MH0336_GL0044392; MH0111_GL0126062; MH0200_GL0030730; T2D-47A_GL0131280; V1.CD54-0_GL0120455; O2.UC12-2_GL0111429; 686765762-stool1_revised_scaffold13330_1_gene62199; O2.UC19-2_GL0011815; V1.UC47-4_GL0025804; T2D-157A_GL0035399; MH0073_GL0010984; V1.UC50-1_GL0178436; T2D-106A_GL0068179; MH0188_GL0167574; T2D-11A_GL0132083; O2.CD1-0-PT_GL0081317	MGDBpublic	Shared	High	2.5506e+07				4.72621e+06	2.98089e+06					182493		229358	345881		1.67486e+06	96489.2	235781	2.26795e+06			2503650	1.02547e+06	1.32933e+06	3.69527e+07				1.13172e+07	5.47041e+06					483802		453587	753601		3.7801e+06	654596	564981	3.36836e+06
GIVDPESFTQSYDEYISK	MH0206_GL0220881	[gene] locus=scaffold8218_3:6656:8368:- [Complete] codon-table.11	O2.UC15-1_GL0039282; V1.UC30-0_GL0100642; MH0055_GL0028270; MH0043_GL0067146; MH0206_GL0220881	MGDBpublic		High				2.58877e+06						370220						700322		153416	336402									2.58877e+06						609657						1.5806e+06		367617	499623
GIVASHALAEGDSVIPAGVNLNYK	MH0002_GL0049862	[gene] locus=scaffold2297_21:5774:6658:+ [Complete] codon-table.11	MH0196_GL0226088; MH0002_GL0049862	MGDBpublic	No Quan Values	High
GIVAPGVDGGYVASDSAFGGK	V1.UC15-0_GL0041428; MH0244_GL0037303	[gene] locus=scaffold22832_1:1:975:- [Lack both ends] codon-table.11 [gene] locus=scaffold21598_2:1111:3129:- [Complete] codon-table.11	V1.UC15-0_GL0041428; MH0230_GL0122056; DLF003_GL0041596; MH0441_GL0050010; MH0351_GL0009178; MH0069_GL0059521; MH0187_GL0066967; MH0244_GL0037303	MGDBpublic	No Quan Values	High
GIVAPGVDAGYVDSESVFGGK	MH0227_GL0034791	[gene] locus=scaffold17033_2:1581:3611:- [Complete] codon-table.11	MH0284_GL0173370; MH0227_GL0034791	MGDBpublic		High		1.4045e+06									10283557						603043									2.71086e+06									2.72625e+07						4.09112e+06
TIGILYCSAEANSK	MH0026_GL0020805	[gene] locus=scaffold15557_19:3418:4509:+ [Complete] codon-table.11	O2.UC22-1_GL0159235; MH0444_GL0056584; MH0188_GL0114425; MH0026_GL0020805	MGDBpublic		High							1.42343e+06			1.1339e+06			1.86936e+06			1116937		2.05608e+06			1069662										2.66683e+06			1.86724e+06			3.69691e+06			2.52089e+06		4.92679e+06
TIGGSGDAGIVQQEFTGK	195102.CPE0318	[Complete]:- codon-table.11	195102.CPE0318	MGDBpublic		High													1.50173e+06																								2.96988e+06
GLVGAIEAADAMVK	O2.UC3-0_GL0040680; V1.UC55-0_GL0199284; MH0318_GL0140812	[gene] locus=C1442908_1:1:369:+ [Lack 5'-end] codon-table.11 [gene] locus=scaffold1860_36:215:544:+ [Complete] codon-table.11 [gene] locus=scaffold23227_5:212:490:+ [Complete] codon-table.11	MH0329_GL0124169; O2.UC48-0_GL0026627; V1.FI17_GL0177493; MH0325_GL0080230; V1.UC17-2_GL0081496; MH0318_GL0189116; T2D-31A_GL0007289; DLM022_GL0046619; 469595.CSAG_01855; MH0346_GL0116649; 717608.CLS_23650; V1.CD37-4_GL0037087; MH0008_GL0016229; DLM013_GL0065453; MH0206_GL0120517; O2.UC37-0_GL0094879; MH0188_GL0130924; V1.UC38-4_GL0039183; DLF012_GL0026024; T2D-62A_GL0053634; O2.UC3-0_GL0040680; …	MGDBpublic	Shared	High							3.19279e+06																								5.98175e+06
TIGGGDDSFTTFFCETGAGK	P68366	Tubulin alpha-4A chain OS=Homo sapiens OX=9606 GN=TUBA4A PE=1 SV=1	P68366	human		High									1.39631e+06																								2.15291e+06
TLFTTNVANGTIEK	MH0062_GL0036635	[gene] locus=scaffold6429_11:84:494:- [Complete] codon-table.11	MH0062_GL0036635	MGDBpublic		High				3.21625e+06	1.52095e+06	120194864	111238240	3.3025e+06				6.06345e+06	875024		10864442	80290592	2.16952e+06			530814	689218							3.21625e+06	3.64203e+06	2.20577e+08	2.08407e+08	7.72825e+06				2.11616e+07	1.73048e+06		2.25367e+07	1.81213e+08	1.47183e+07
IRPTLENGSIVTDTR	MH0062_GL0050558; MH0086_GL0091040; 411485.FAEPRAM212_02812	[gene] locus=scaffold2622_2:496:1842:+ [Complete] codon-table.11 [gene] locus=scaffold17354_1:798:2144:+ [Complete] codon-table.11 [Complete]:- codon-table.11	MH0062_GL0050558; MH0086_GL0091040; MH0310_GL0077234; MH0340_GL0171563; MH0431_GL0111630; MH0251_GL0036895; 411485.FAEPRAM212_02812; MH0243_GL0067629; MH0211_GL0197010; V1.UC12-4_GL0108879; V1.UC5-0_GL0058090; MH0008_GL0020336; MH0205_GL0067073; V1.FI07_GL0148963; O2.UC9-0_GL0036553; N020A_GL0101696; MH0198_GL0209385; NLM031_GL0049677	MGDBpublic	Shared	High	7.49698e+06	20638778			3.76293e+06	2.91822e+06	5962748	13729003	524032				3.22371e+06		4335776	3.45006e+06		2.6195e+06	2909285		3.68962e+06	2.38236e+06	12055262	3.23304e+06	1.08615e+07	3.98352e+07			9.0106e+06	5.3554e+06	1.11713e+07	3.21275e+07	807986				6.37534e+06		8.99394e+06	7.78668e+06		6.27686e+06	4.32086e+06
TLGAASVIYTLGMK	MH0271_GL0139970	[gene] locus=scaffold28425_1:3666:4097:- [Complete] codon-table.11	706846339-stool1_revised_scaffold45647_1_gene68102; MH0271_GL0139970	MGDBpublic		High				1683134											8.03254e+06													1683134											1.66623e+07
IRPTLQEGSIVTDTR	BGI-28A_GL0066900	[gene] locus=scaffold7950_1:21475:22806:+ [Complete] codon-table.11	BGI-28A_GL0066900	MGDBpublic		High		1099074					484969		1.79313e+06	1.67953e+06		13882983											835998			2.12134e+06					908600		2.76477e+06	2.76575e+06		4.8452e+07
IRPTLVEGSVVTDTR	V1.FI05_GL0126871	[gene] locus=scaffold54598_4:683:2035:- [Lack 5'-end] codon-table.11	V1.FI05_GL0126871; MH0288_GL0013345	MGDBpublic		High							941333								4.41242e+06		400280				1922070		9103178								1.76361e+06								9.15292e+06		2.71555e+06
LRPVAAEVYGTER	P02788	Lactotransferrin OS=Homo sapiens OX=9606 GN=LTF PE=1 SV=6	P02788	human		High	6.65644e+07	5.35275e+06		2.56629e+07	1.00094e+06	10022419	3723071	2.50141e+06	113015260	379052704		1.27062e+06	3.31745e+07	9.01294e+07	8.16396e+07	3482354	1218897	2.51281e+07	8905949	3.63053e+07	1.23714e+07	6.13175e+06	543230948	4.10176e+06	9.64376e+07	1.03314e+07		2.56629e+07	2.39682e+06	1.83927e+07	6.97526e+06	5.85359e+06	1.74254e+08	6.24202e+08		4.43451e+06	6.56071e+07	1.96373e+08	1.6935e+08	7.85956e+06	8.26916e+06	6.02121e+07	1.32271e+07
LRPVAAEVYGTERQPR	P02788	Lactotransferrin OS=Homo sapiens OX=9606 GN=LTF PE=1 SV=6	P02788	human		High	4.35382e+06	3.0277e+06	3088570				2.10893e+06		2.40271e+06	8051955		1.06488e+06	1.41451e+06	3.73522e+06	5.94037e+06			1.59408e+06	1.28627e+06	594437	383846	667931	13164321	2.45034e+06	6.30777e+06	5.84381e+06	5.81828e+06				3.95112e+06		3.70465e+06	1.32595e+07		3.71647e+06	2.79739e+06	8.13826e+06	1.23224e+07			3.81974e+06	1.91036e+06
LRPVDTLTDGVYIAGVAQGPK	T2D-15A_GL0164279	[gene] locus=scaffold88937_2:2439:4481:- [Lack 5'-end] codon-table.11	T2D-15A_GL0164279	MGDBpublic		High																							1.37036e+06
GLVPVDSTNPVGASR	DLM009_GL0041335	[gene] locus=scaffold13591_1:1:462:+ [Lack 5'-end] codon-table.11	DLM009_GL0038688; MH0425_GL0079037; V1.CD41-0_GL0038916; DLM009_GL0041335; MH0236_GL0040971	MGDBpublic		High					1.74093e+06									1.33044e+06			1.50855e+06			546273									4.16879e+06									2.89875e+06			1.02342e+07
TIGDVEKNEDGSYNVDTYDLENTTLR	MH0354_GL0015786; V1.UC26-4_GL0088915; MH0433_GL0235934	[gene] locus=scaffold7698_1:1:678:+ [Lack 5'-end] codon-table.11 [gene] locus=scaffold18814_6:8344:10860:- [Complete] codon-table.11 [gene] locus=C1809123_1:2:1342:- [Lack both ends] codon-table.11	MH0354_GL0015786; V1.UC26-4_GL0088915; MH0433_GL0235934	MGDBpublic	Shared	High		1.98489e+06					8852432																			3.83107e+06					1.65852e+07
LRQEEPQSLQAAVR	P29590	Protein PML OS=Homo sapiens OX=9606 GN=PML PE=1 SV=3	P29590	human		High					1146649	1122855	6511103		1.08083e+06		1.29655e+06						1.19643e+06				1.70763e+06	1.02727e+06	499705	1.09194e+06					2.74573e+06	2.06062e+06	1.21987e+07		1.66649e+06		3.43725e+06						8.11677e+06
NSFTYGVFGGYQILNR	T2D-149A_GL0104942	[gene] locus=scaffold36866_13:246:1352:- [Complete] codon-table.11	T2D-149A_GL0104942; NLM007_GL0034500; MH0401_GL0068358; MH0341_GL0055627; NOM018_GL0083329	MGDBpublic		High												143415		211895	89716									949349												500523		461673	186103
GIVNFTLEPDGGITYLTPR	MH0068_GL0037478	[gene] locus=scaffold22851_4:606:1787:+ [Complete] codon-table.11	MH0068_GL0037478	MGDBpublic		High			88737	8.18984e+06		56082	3343081		1.36341e+06	242638				62277.8	73892	136723			83221.8	922591	151668	844327	1.39358e+06	874810			167164	8.18984e+06		102919	6.26334e+06		2.10219e+06	399563				135690	153278	308580			123601
NSEYIFNTESLAR	O2.UC53-0_GL0270273	[gene] locus=scaffold44995_1:2239:2484:- [Complete] codon-table.11	O2.UC53-0_GL0270273	MGDBpublic	No Quan Values	High
IRRDDEVIVLTGK	MH0287_GL0164526; MH0091_GL0059474	[gene] locus=scaffold72556_1:616:930:+ [Complete] codon-table.11 [gene] locus=scaffold77017_4:1025:1339:+ [Complete] codon-table.11	MH0287_GL0164526; MH0124_GL0119000; MH0091_GL0059474; V1.UC39-4_GL0124252	MGDBpublic	Shared	High				27753148							1.46178e+06	653751	3.73108e+06		9719830			3885464	6211873	2.82655e+06								27753148							3.87529e+06	2.28161e+06	7.37872e+06		2.01624e+07			9.31037e+06	9.22585e+06
LRSDDTAVYYCAR	P23083	Immunoglobulin heavy variable 1-2 OS=Homo sapiens OX=9606 GN=IGHV1-2 PE=1 SV=2	P23083	human		High			21417222	5438019		7298638			3440830		8509851		1.07406e+06	2.53805e+07			1.62507e+06		9.81743e+06	1.19779e+07							4.0346e+07	5438019		1.33942e+07			5.30529e+06		2.25602e+07		2.12411e+06	5.52987e+07			1.10247e+07		1.45808e+07
TLGENPLTETYK	MH0375_GL0125871; MH0274_GL0035000	[gene] locus=scaffold14836_5:3035:6988:+ [Complete] codon-table.11 [gene] locus=scaffold24909_1:40255:44157:- [Complete] codon-table.11	MH0375_GL0125871; MH0274_GL0035000	MGDBpublic	Shared	High	777210	527820		4116382	1.08377e+06	1.19998e+06	2.34141e+06		1.30628e+06	656265	22232094				2.1914e+06	314017		555760			1.2301e+06	414373		966385	1.12601e+06	1.01875e+06		4116382	2.59516e+06	2.20215e+06	4.38668e+06		2.01411e+06	1.0807e+06	5.89389e+07				4.54574e+06	708726		1.33172e+06
GIVLLPLIGYDFGPAK	MH0012_GL0189250	[gene] locus=scaffold50342_3:2217:3557:- [Complete] codon-table.11	MH0012_GL0189250; MH0250_GL0111968	MGDBpublic		High		444814																								858542
GLVLGAGWAEGYLR	Q9BYE9	Cadherin-related family member 2 OS=Homo sapiens OX=9606 GN=CDHR2 PE=1 SV=2	Q9BYE9	human		High	39534864	23457496	7059939	38004780		21380190	3.30343e+06	25101952		598523		391262	2.61951e+06			5274542		1428616	3.53602e+06	3.43919e+06		2.86763e+06	18385470	3.57023e+06	5.72776e+07	4.52757e+07	1.32996e+07	38004780		3.9236e+07	6.18905e+06	5.87416e+07		985614		1.36551e+06	5.18044e+06			1.19045e+07		3.42326e+06	5.25168e+06
TIGGGDDSFNTFFSETGAGK	Q71U36	Tubulin alpha-1A chain OS=Homo sapiens OX=9606 GN=TUBA1A PE=1 SV=1	P0DPH8; Q6PEY2; Q71U36; P68363; Q9BQE3	human		High									388125	935370																							598435	1.54031e+06
GIVHPGDEVEIVGIKDTHK	O2.UC47-1_GL0127320	[gene] locus=scaffold30148_2:84:1274:- [Complete] codon-table.11	O2.UC47-1_GL0127320	MGDBpublic		High							2918696																								5.46824e+06
GIVAPGVDAGYVDSESAFGGK	763577454-stool1_revised_scaffold5978_1_gene33563	strand:- start:16651 stop:18690 length:2040 start_codon:yes stop_codon:yes gene_type:complete [Complete] codon-table.11	MH0346_GL0062624; V1.CD15-3_GL0006326; ED16A_GL0032563; 763577454-stool1_revised_scaffold5978_1_gene33563; V1.FI07_GL0051106	MGDBpublic		High		6099699						3.00064e+06			304633	900908			488678											1.17731e+07						7.02186e+06			807605	3.14419e+06			1.01369e+06
GIVAPGVDAGYVDSDSAFGGK	763496533-stool1_revised_scaffold18584_1_gene29297	strand:- start:4862 stop:6901 length:2040 start_codon:yes stop_codon:yes gene_type:complete [Complete] codon-table.11	T2D-140A_GL0015859; O2.UC7-0_GL0068175; MH0251_GL0055343; MH0290_GL0017724; 763496533-stool1_revised_scaffold18584_1_gene29297; N074A_GL0056360	MGDBpublic		High		2.2708e+06	682910				1.91251e+06	1.37495e+06									176890	363859					690598			4.38291e+06	1.28647e+06				3.58314e+06	3.21756e+06									1.20004e+06	871881
GLVALQEGDYVVATR	MH0059_GL0016053	[gene] locus=scaffold1039_5:272:1960:+ [Complete] codon-table.11	MH0059_GL0016053	MGDBpublic		High					1.77448e+06										1.0291e+06														4.24912e+06										2.13472e+06
LRTEGDGVYTLNDKK	P00739; P00738	Haptoglobin-related protein OS=Homo sapiens OX=9606 GN=HPR PE=2 SV=2 Haptoglobin OS=Homo sapiens OX=9606 GN=HP PE=1 SV=1	P00739; P00738	human	Shared	High	1.7989e+07		1.58537e+06				25309252		3.38289e+07	37022517	8.38597e+06	706469		1.35115e+06	1.95129e+06		1.62026e+06		3.51413e+06				333516		2.60622e+07		2.98654e+06				4.74174e+07		5.21595e+07	6.09666e+07	2.22318e+07	2.46559e+06		2.94387e+06	4.04766e+06		1.09921e+07		5.21917e+06
TLGNEVVYDLGNVQIKK	T2D-68A_GL0056640	[gene] locus=scaffold35518_1:2:2638:+ [Lack 5'-end] codon-table.11	T2D-68A_GL0056640; MH0139_GL0034521	MGDBpublic		High						1.19109e+06										4.07777e+06		330584												2.18583e+06										9.20338e+06		792147
GLTPAEALALTVDSFR	MH0122_GL0015799	[gene] locus=scaffold16379_1:220:672:+ [Complete] codon-table.11	MH0122_GL0015799; V1.FI07_GL0076637	MGDBpublic		High	261458								24800.4															49410.6	378798								38238.9
GLTNTVTYDITALKDK	MH0224_GL0041836	[gene] locus=scaffold21089_1:2:3382:- [Lack both ends] codon-table.11	MH0224_GL0041836	MGDBpublic		High						350866	2.27083e+06						419701		1.63083e+06						665685									643894	4.25445e+06						830017		3.38292e+06
GITNLCVIGGDGSLTGANLFR	Q01813	ATP-dependent 6-phosphofructokinase, platelet type OS=Homo sapiens OX=9606 GN=PFKP PE=1 SV=2	Q01813	human	No Quan Values	High
GITNASIGQLWTFGAK	MH0083_GL0055407	[gene] locus=scaffold41397_2:907:2121:- [Complete] codon-table.11	V1.UC50-1_GL0165771; MH0083_GL0055407	MGDBpublic		High											236653				566323		325584	654468				152812	410669	671624											627384				1.17475e+06		2.20881e+06	1.56824e+06
GITISTAHVEYQTEKR	MH0182_GL0009170; MH0119_GL0071358	[gene] locus=scaffold15364_6:6767:7960:- [Complete] codon-table.11 [gene] locus=scaffold28742_3:5560:6753:- [Complete] codon-table.11	V1.CD25-4_GL0120821; MH0143_GL0099227; MH0062_GL0001108; V1.CD17-4_GL0001164; MH0182_GL0009170; MH0253_GL0064398; O2.CD1-0-PT_GL0014540; MH0385_GL0016186; V1.FI36_GL0048421; DOM012_GL0042648; O2.UC28-1_GL0075971; MH0198_GL0206346; MH0293_GL0044069; MH0427_GL0098355; MH0120_GL0008160; MH0043_GL0039242; DOM022_GL0086272; V1.FI35_GL0008390; MH0119_GL0071358; MH0382_GL0144612; MH0427_GL0057828; MH027…	MGDBpublic	Shared	High	4.42676e+06	5.68633e+06					1.03557e+06	1.60028e+06						507452	3.21211e+06	1.85204e+06	1.05965e+06		1.88377e+06		651799		4.73288e+06	8.91351e+06	6.41343e+06	1.09753e+07					1.94016e+06	3.74486e+06						1.10563e+06	6.66307e+06	4.17999e+06	7.18883e+06		2.79777e+06
TIGNFDEIIVATGSVPR	MH0377_GL0042399	[gene] locus=scaffold24840_17:82:2139:- [Complete] codon-table.11	MH0377_GL0042399	MGDBpublic	No Quan Values	High
GITISTAHVEYETENR	MH0002_GL0068333	[gene] locus=scaffold376_2:8820:10004:- [Complete] codon-table.11	V1.FI33_GL0107438; V1.CD54-0_GL0107711; V1.UC11-5_GL0052929; V1.FI23_GL0012839; O2.UC48-1_GL0183877; MH0086_GL0064485; MH0333_GL0065909; MH0372_GL0063338; MH0002_GL0068333; V1.CD7-4_GL0003344; N037A_GL0108092; MH0382_GL0044433; MH0330_GL0094177; V1.UC54-0_GL0236462; V1.UC22-1_GL0061654; V1.CD7-0_GL0008039; V1.FI24_GL0133299	MGDBpublic		High	5.5212e+06			1.98489e+06	3.75189e+06	881006	8416139	1.2461e+07				2.90783e+06			1.44956e+06	2.03719e+06	910707	505836			677003	565126		3.03903e+06	7.99904e+06			1.98489e+06	8.98417e+06	1.61679e+06	1.57678e+07	2.91603e+07				1.01484e+07			3.00691e+06	4.59787e+06	6.17836e+06	1.21209e+06
GITISTAHVEYETEKR	T2D-102A_GL0139351; MH0371_GL0048635; MH0122_GL0098463; MH0089_GL0026063; MH0333_GL0061329; V1.FI29_GL0080007; MH0028_GL0046543; O2.UC47-2_GL0078955; MH0146_GL0035885	[gene] locus=scaffold1505_4:1:1089:- [Lack 3'-end] codon-table.11 [gene] locus=scaffold83231_1:3:914:- [Lack 3'-end] codon-table.11 [gene] locus=scaffold11854_2:871:2058:- [Complete] codon-table.11 [gene] locus=scaffold30049_1:14359:15552:+ [Complete] codon-table.11 [gene] locus=scaffold31022_1:351:1544:+ [Complete] codon-table.11 [gene] locus=scaffold3121_1:604:1797:- [Complete] codon-table.11 […	MH0252_GL0020473; O2.UC35-1_GL0182933; MH0370_GL0119064; MH0035_GL0051259; V1.CD21-0_GL0044410; V1.UC16-0_GL0060408; T2D-102A_GL0139351; MH0371_GL0048635; MH0131_GL0113037; MH0301_GL0022139; MH0109_GL0080500; MH0377_GL0152345; MH0122_GL0098463; MH0047_GL0036394; MH0057_GL0015536; 159753524-stool1_revised_scaffold19749_1_gene67827; T2D-62A_GL0046676; V1.UC13-3_GL0118600; V1.CD7-4_GL0056181; T2D-13…	MGDBpublic	Shared	High		21024352			1.9854e+06	912705	5134171	1.2728e+07	1.44359e+06	3.76854e+06	1.47565e+06		1.52978e+06	1.24554e+06	1.07799e+07	8128881					1.32525e+07	255792	9.91347e+06	1.42024e+07		4.05794e+07			4.75417e+06	1.67496e+06	9.61898e+06	2.97851e+07	2.22581e+06	6.20581e+06	3.91206e+06		3.02535e+06	2.71377e+06	2.23613e+07	1.83466e+07
GITISTAHVEYETEHR	V1.UC46-0_GL0110159; MH0281_GL0014236; BGI-06A_GL0015136	[gene] locus=scaffold55440_2:1:801:- [Lack 3'-end] codon-table.11 [gene] locus=scaffold449_1:2652:3845:+ [Complete] codon-table.11 [gene] locus=scaffold82_6:596:1789:- [Complete] codon-table.11	V1.FI33_GL0063049; MH0381_GL0107283; 763577454-stool2_revised_scaffold31566_1_gene198732; V1.FI37_GL0143637; MH0316_GL0108964; V1.UC54-0_GL0044510; MH0251_GL0121713; V1.UC41-0_GL0031140; MH0101_GL0048051; V1.UC46-0_GL0110159; MH0281_GL0014236; BGI-06A_GL0015136; MH0419_GL0138665; V1.UC63-0_GL0081814	MGDBpublic	Shared	High				5596069	794216		1.28164e+06									515637			3.48194e+06					3.10266e+06				5596069	1.90181e+06		2.40118e+06									1.16378e+06			5.17137e+06
GITINTSHVEYETANR	MH0144_GL0072599; V1.FI15_GL0097837; MH0020_GL0014378	[gene] locus=scaffold10164_17:929:2119:- [Lack 5'-end] codon-table.11 [gene] locus=scaffold43246_3_2:2:1195:+ [Lack 5'-end] codon-table.11 [gene] locus=scaffold25815_2:9225:10409:- [Complete] codon-table.11	MH0198_GL0023230; MH0009_GL0005166; V1.FI17_GL0040543; MH0158_GL0102831; V1.FI17_GL0139630; MH0267_GL0029242; DOM022_GL0004614; 765094712-stool2_revised_scaffold6322_1_gene79628; 159369152-stool1_revised_scaffold4620_1_gene38783; MH0355_GL0128198; MH0192_GL0155973; T2D-113A_GL0031041; MH0176_GL0024100; 764062976-stool1_revised_C1195257_1_gene124068; 764669880-stool2_revised_scaffold2771_1_gene452…	MGDBpublic	Shared	High						1.09213e+06	2.48522e+06		2.07428e+07	1.11019e+06	3.20441e+06	482123		969290		1.04403e+06						2.409e+06								2.00423e+06	4.65611e+06		3.19825e+07	1.82819e+06	8.49513e+06	1.68262e+06		2.11188e+06		2.35635e+06
GITINTSHVEYDTPTR	716541.ECL_00237	[Complete]:- codon-table.11	469613.HMPREF0864_04100; 716541.ECL_00237; V1.CD18-3_GL0066683; DLM013_GL0012163; 290338.CKO_04745; 888057.HMPREF9064_1602	MGDBpublic		High				19038289								927197	1.89759e+07		63534278			1.94983e+06	9784831	1.31325e+06				4474967				19038289								3.23594e+06	3.75274e+07		1.31793e+08			4.6722e+06	1.45324e+07
GITINTAHVEYHTEKR	NLF015_GL0014847; MH0122_GL0011708	[gene] locus=scaffold23637_2:319:1356:+ [Lack 3'-end] codon-table.11 [gene] locus=scaffold2545_10:2484:3689:- [Complete] codon-table.11	NLF015_GL0014847; O2.UC9-1_GL0080148; MH0276_GL0247770; MH0122_GL0011708	MGDBpublic	Shared	High															2540049	729383							2545347	8582864															5.26897e+06	1.64619e+06
GITINTAHVEYHTAK	MH0230_GL0055312	[gene] locus=scaffold41930_3:2117:3319:+ [Complete] codon-table.11	V1.FI28_GL0217539; MH0230_GL0055312; MH0002_GL0001930	MGDBpublic		High			1.09505e+06		700147	623567			1.13813e+06				2.32677e+06		3.10741e+06			235783	377776			1.255e+06		3.70426e+06			2.06288e+06		1.67655e+06	1.14434e+06			1.75484e+06				4.6015e+06		6.44587e+06			564985	561072
GITINTAHVEYETENR	MH0062_GL0013814; MH0182_GL0078711	[gene] locus=scaffold21024_1:12907:14160:- [Complete] codon-table.11 [gene] locus=scaffold36241_5:134:1336:- [Complete] codon-table.11	MH0397_GL0074076; MH0205_GL0093720; MH0002_GL0069204; MH0192_GL0071306; MH0181_GL0092863; V1.UC50-1_GL0200640; O2.UC41-1_GL0170493; V1.UC55-0_GL0058169; 764062976-stool1_revised_scaffold2754_1_gene71004; T2D-155A_GL0015314; MH0451_GL0029815; MH0321_GL0077881; MH0266_GL0025511; N056A_GL0046831; T2D-77A_GL0005291; MH0062_GL0013814; O2.UC34-0_GL0049360; O2.UC12-2_GL0024924; MH0132_GL0004838; V1.CD52…	MGDBpublic	Shared	High	6125101		1.10025e+06			1.0313e+06	2.72787e+06	18470982	1.63698e+06				1757962			2.36369e+06					1.85595e+06		4.03555e+06	4.05514e+06	8.87397e+06		2.07266e+06			1.89259e+06	5.11072e+06	4.32243e+07	2.524e+06				3.47661e+06			5.33477e+06
GITINTAHVEYETEKR	MH0044_GL0021334; T2D-146A_GL0033392; V1.UC34-0_GL0066481; MH0400_GL0085602; MH0081_GL0057100; MH0348_GL0016717; MH0086_GL0077937	[gene] locus=scaffold6609_3:4321:5523:+ [Complete] codon-table.11 [gene] locus=scaffold9796_10:7348:8643:+ [Lack 3'-end] codon-table.11 [gene] locus=scaffold33808_2:3:692:- [Lack both ends] codon-table.11 [gene] locus=scaffold30748_2:3813:5003:- [Complete] codon-table.11 [gene] locus=C995325_1:178:1371:+ [Complete] codon-table.11 [gene] locus=scaffold8272_7:160:1362:+ [Complete] codon-table.11 [g…	MH0035_GL0011902; MH0270_GL0193444; DLM012_GL0032314; MH0268_GL0007238; 471872.STRINF_01863; MH0044_GL0021334; MH0454_GL0135755; V1.CD7-0-PN_GL0013468; MH0150_GL0064875; MH0206_GL0126505; MH0139_GL0075658; MH0303_GL0038886; DLM019_GL0075959; 210007.SMU_714; DLF014_GL0001869; V1.CD8-0-PN_GL0003243; MH0389_GL0135100; MH0457_GL0187453; MH0104_GL0011074; MH0197_GL0169434; MH0071_GL0020259; MH0366_GL0…	MGDBpublic	Shared	High	1.9503e+06	1.17175e+06		2.01648e+06	942330	715964	2.24233e+06	2.3434e+06					3.13819e+06	1.43904e+06	1.52512e+06	1.70755e+06		246880			1.42499e+07	573224	7.81286e+06	6.83424e+06	2.82557e+06	2.26162e+06		2.01648e+06	2.25648e+06	1.31391e+06	4.20105e+06	5.48384e+06					6.2062e+06	3.13536e+06	3.16364e+06	3.85388e+06		591576
GITINTAHVEYETDKR	MH0293_GL0064795; V1.UC26-0_GL0088452; V1.FI17_GL0190091; V1.UC16-0_GL0053475; MH0002_GL0070931; MH0030_GL0024006; MH0119_GL0000100; MH0276_GL0249843; MH0028_GL0017956; MH0318_GL0238502; MH0276_GL0224534; MH0189_GL0143920; MH0003_GL0005194	[gene] locus=scaffold98656_1:183:1397:- [Complete] codon-table.11 [gene] locus=scaffold9489_1:31072:32274:- [Complete] codon-table.11 [gene] locus=scaffold7656_1:3527:4711:+ [Complete] codon-table.11 [gene] locus=scaffold3624_1:3:1151:+ [Lack 5'-end] codon-table.11 [gene] locus=scaffold22017_1:28191:29393:- [Complete] codon-table.11 [gene] locus=scaffold16628_2:18241:19425:+ [Complete] codon-tabl…	MH0066_GL0030995; MH0293_GL0064795; V1.UC26-0_GL0088452; MH0402_GL0187852; T2D-11A_GL0075605; MH0002_GL0003977; MH0079_GL0006006; V1.FI17_GL0088828; MH0434_GL0180761; MH0259_GL0115664; MH0419_GL0047182; MH0151_GL0060506; MH0203_GL0152925; MH0366_GL0002983; V1.FI17_GL0190091; MH0422_GL0160436; V1.UC16-0_GL0053475; N087A_GL0070843; MH0422_GL0021091; MH0002_GL0070931; MH0098_GL0099389; O2.UC11-1_GL0…	MGDBpublic;MGDBinhouse	Shared	High		4.49348e+06			4.59557e+06	1.0236e+06	22318186	1.05737e+07	2.01152e+06						992305	4747039					6.15274e+06		5.80903e+06	1.04122e+07		8.67294e+06			1.10044e+07	1.87848e+06	4.18136e+07	2.47437e+07	3.10148e+06						2.05839e+06	1.07139e+07
GITINTAHVEYETDAR	HT14A_GL0028770; MH0456_GL0008720; V1.FI15_GL0174336	[gene] locus=scaffold13929_1:692:1894:- [Complete] codon-table.11 [gene] locus=scaffold21002_4:245:526:+ [Lack 3'-end] codon-table.11 [gene] locus=scaffold3974_2:15019:16221:+ [Complete] codon-table.11	N022A_GL0138687; MH0375_GL0005105; V1.CD27-0_GL0039190; ED12A_GL0089349; V1.UC54-0_GL0212080; V1.UC17-2_GL0107762; NOF008_GL0074530; MH0147_GL0014670; HT14A_GL0028770; V1.UC58-4_GL0221732; V1.CD54-0_GL0133868; O2.UC15-0_GL0090202; MH0250_GL0180200; V1.CD4-0-PN_GL0006736; MH0431_GL0129747; MH0456_GL0008720; MH0373_GL0036895; MH0250_GL0133535; MH0176_GL0078392; MH0340_GL0135766; MH0293_GL0051703; H…	MGDBpublic	Shared	High	2.97091e+06	850998	557833		1.30488e+06			887574	1.41343e+06	594350			513528	381306			667713				509128	291274		1.22268e+06	4.30421e+06	1.64252e+06	1.05085e+06		3.12462e+06			2.07703e+06	2.17932e+06	978742			1.01557e+06	830786			4.52986e+06
GITINTAHVEYETATR	MH0399_GL0235784; MH0362_GL0048198; MH0385_GL0030117; DOM012_GL0051744	[gene] locus=scaffold113903_4:3359:4564:- [Complete] codon-table.11 [gene] locus=C1448706_1:1:1212:+ [Complete] codon-table.11 [gene] locus=C1778906_1:116:1327:- [Lack 5'-end] codon-table.11 [gene] locus=scaffold10320_1:3678:4883:+ [Complete] codon-table.11	MH0399_GL0235784; V1.CD19-0_GL0004875; N075A_GL0096871; MH0141_GL0043222; V1.UC54-0_GL0066065; MH0264_GL0021613; MH0047_GL0038341; MH0421_GL0094690; O2.UC54-2_GL0066551; MH0415_GL0211011; NOM020_GL0028890; 763678604-stool2_revised_scaffold33010_1_gene44804; N022A_GL0028727; MH0362_GL0048198; MH0337_GL0078501; MH0055_GL0049191; T2D-148A_GL0063926; MH0069_GL0040555; MH0385_GL0030117; MH0448_GL02257…	MGDBpublic	Shared	High	5.01679e+06			1.01728e+06		860997	2.99521e+06		846897	2.47476e+06				1.21829e+06	959268	1.1484e+06		762208			2.13232e+06	1937469			7.26826e+06			1.01728e+06		1.58007e+06	5.6116e+06		1.3058e+06	4.0753e+06				2.6544e+06	1.98986e+06	2.5919e+06		1.82641e+06
GITINSSHVEYETANR	879243.Poras_0745	[Complete]:- codon-table.11	879243.Poras_0745; O2.UC44-1_GL0165778	MGDBpublic	No Quan Values	High
GITINSAHVEYQTEKR	MH0359_GL0113801	[gene] locus=scaffold54541_1:1404:2606:- [Complete] codon-table.11	MH0359_GL0113801	MGDBpublic		High				739107										927648							1.52429e+06							739107										2.02115e+06
LRVPAAYAGSLCGLCGNYNQDPADDLK	Q9Y6R7	IgGFc-binding protein OS=Homo sapiens OX=9606 GN=FCGBP PE=1 SV=3	Q9Y6R7	human		High			37315548	132855022		5.81542e+07							12638226	25379158	606726	14419723		17392056	39784249	7.90531e+07		56458664					7.02954e+07	132855022		1.06722e+08							2.49938e+07	5.52958e+07	1.25857e+06	3.25448e+07		4.16749e+07	5.90874e+07
IRPTLENGSIITDTR	MH0161_GL0125551	[gene] locus=scaffold3990_1:1477:2823:+ [Complete] codon-table.11	O2.UC31-1_GL0060354; MH0138_GL0020671; MH0161_GL0125551; ED10A_GL0067314; MH0276_GL0028771; MH0230_GL0158262; O2.UC60-2_GL0031652	MGDBpublic		High	4639696	4846062		1.12223e+06		355671							1.17036e+06	1.39889e+06	2.05415e+06	1.43601e+06			1867695		1.97127e+06		4.17956e+06		6.72193e+06	9.35346e+06		1.12223e+06		652712							2.31455e+06	3.04788e+06	4.26104e+06	3.24103e+06			2.77389e+06
TLGMVSVAYTLGTTDAK	MH0170_GL0020421	[gene] locus=scaffold610_1:3989:4405:+ [Complete] codon-table.11	T2D-83A_GL0015030; MH0170_GL0020421; DLF003_GL0017370	MGDBpublic		High	9833001					386581			592350	616303					559734			204711	396373		881956				1.42459e+07					709437			913322	1.01489e+06					1.16109e+06			490530	588692
TLGMVSVAYTLGTSDAK	O2.UC28-0_GL0007856; MH0337_GL0044836	[gene] locus=C1763341_1:22:438:+ [Complete] codon-table.11 [gene] locus=scaffold17321_2:203:634:- [Complete] codon-table.11	MH0335_GL0063019; O2.UC28-0_GL0007856; MH0337_GL0044836	MGDBpublic	Shared	High		4.12335e+07			3.03399e+06	391551			9255618		2.53127e+06			699112			3.01188e+06				2.03863e+06		2.43015e+06	32658312		7.95854e+07			7.26512e+06	718557			1.42709e+07		6.71058e+06			1.52322e+06			2.0433e+07
TLGLIYENTEFGK	MH0224_GL0096467	[gene] locus=scaffold15507_11:3:887:- [Lack 3'-end] codon-table.11	MH0224_GL0096467	MGDBpublic		High					2.15772e+06		3.81021e+06								1.36137e+06														5.16682e+06		7.1385e+06								2.82397e+06
LRTEGDGVYTLNNEK	P00738	Haptoglobin OS=Homo sapiens OX=9606 GN=HP PE=1 SV=1	P00738	human		High	9701886	993146		1909301	1.4936e+06	1.29024e+06	3.49224e+07		4.34739e+07	2.9036e+07	7.58499e+06			4.68829e+06	5.18146e+06	1.86825e+06	2.39047e+06	1.39872e+06	3563351		1.56325e+06	1.29376e+06	2.92221e+06	3.51889e+06	1.4056e+07	1.91689e+06		1909301	3.57653e+06	2.3678e+06	6.54278e+07		6.70307e+07	4.78149e+07	2.01084e+07			1.02148e+07	1.07482e+07	4.21659e+06	1.62173e+07	3.35162e+06	5.29228e+06
GLTYTNFGPGMSMGHSVVAR	MH0041_GL0019293	[gene] locus=scaffold30239_1:11341:12240:- [Complete] codon-table.11	MH0041_GL0019293	MGDBpublic		High		2.06856e+06		1952593	927298		1.17232e+06	3.75757e+06	2.06245e+06		758872			1.23425e+06	1.4451e+06	2.10001e+06	916565		1.2576e+06	865935	580086		1.47868e+06			3.99256e+06		1952593	2.22048e+06		2.19636e+06	8.79318e+06	3.18001e+06		2.01182e+06			2.68917e+06	2.99765e+06	4.73964e+06	6.2181e+06		1.86778e+06
LRTEGDGVYTLNNEKQWINK	P00738	Haptoglobin OS=Homo sapiens OX=9606 GN=HP PE=1 SV=1	P00738	human		High	1.38263e+06	5161801			1.1615e+07			4.43338e+06	1.36038e+07	2.69534e+06	711173	2.00424e+07	1.1379e+06			1099928	5710975	364783			2.79571e+06		1.05166e+06	1.6918e+06	2.00313e+06	9.96287e+06			2.78131e+07			1.03746e+07	2.09753e+07	4.43853e+06	1.88537e+06	6.99485e+07	2.25035e+06			2.4825e+06	3.8744e+07	874096
GITYDRLDSVVIESK	MH0394_GL0059475	[gene] locus=scaffold15494_3:3002:4588:- [Complete] codon-table.11	DOM018_GL0015860; SZEY-09A_GL0009613; MH0442_GL0131628; MH0205_GL0013617; MH0394_GL0059475	MGDBpublic		High		24682001					6.6733e+06																2.65452e+06			4.76391e+07					1.25026e+07
TLGMASVAYTLGTTDAK	MH0422_GL0237368	[gene] locus=scaffold80521_1:97:507:- [Complete] codon-table.11	MH0422_GL0237368	MGDBpublic		High	3.44889e+06		3.09503e+06	4208738	849331	585418		5.53174e+06					507643									585307			4.99671e+06		5.83046e+06	4208738	2.03378e+06	1.07434e+06		1.29449e+07					1.00393e+06
GLTVTATSNLFPEKQVTLSADKK	T2D-78A_GL0028293	[gene] locus=scaffold39737_1:156310:160236:+ [Complete] codon-table.11	T2D-78A_GL0028293; DLM004_GL0043314; MH0110_GL0028412	MGDBpublic		High		6.29232e+06						1.33272e+06					820820		572516						2663698			4589428		1.21449e+07						3.11872e+06					1.62328e+06		1.1876e+06
GLTVTATSNLFPEKK	MH0073_GL0056444	[gene] locus=scaffold24714_2:1042:3477:+ [Complete] codon-table.11	T2D-142A_GL0066940; MH0396_GL0142305; N038A_GL0082190; T2D-76A_GL0090435; SZEY-59A_GL0011051; N022A_GL0077823; T2D-59A_GL0144026; MH0073_GL0056444; MH0001_GL0012565	MGDBpublic		High		5637691																								1.08814e+07
GLTVTATSNLFPEK	T2D-78A_GL0028293; MH0073_GL0056444	[gene] locus=scaffold39737_1:156310:160236:+ [Complete] codon-table.11 [gene] locus=scaffold24714_2:1042:3477:+ [Complete] codon-table.11	T2D-142A_GL0066940; T2D-78A_GL0028293; MH0396_GL0142305; N038A_GL0082190; V1.UC40-1_GL0187098; T2D-76A_GL0090435; DLM004_GL0043314; SZEY-59A_GL0011051; N022A_GL0077823; T2D-59A_GL0144026; MH0073_GL0056444; MH0110_GL0028412; MH0001_GL0012565	MGDBpublic	Shared	High											944061	4284775			781147		1.57357e+06	4.88453e+06				935398		11192420											2.50277e+06	1.4954e+07			1.62038e+06		1.06753e+07	1.17043e+07
GLTVSENILQANPDVK	MH0104_GL0099888	[gene] locus=scaffold1729_2:7621:8538:- [Complete] codon-table.11	MH0104_GL0099888; N009A_GL0036576	MGDBpublic		High		2810020			1.45077e+06																					5.42366e+06			3.47399e+06
TLGMASVAYTLGTTDAK	MH0422_GL0237368	[gene] locus=scaffold80521_1:97:507:- [Complete] codon-table.11	MH0422_GL0237368	MGDBpublic		High		8643119		5.27443e+06									654654					7.18675e+06				1.36613e+06				1.66822e+07		5.27443e+06									1.29467e+06					1.72209e+07
TLGMASVLYTLGTTDAK	MH0305_GL0111766	[gene] locus=scaffold39692_1:842:1282:+ [Complete] codon-table.11	MH0305_GL0111766	MGDBpublic		High		1.3112e+06															597842				963212					2.53076e+06															4.05584e+06
TLGMASVVYTLGTAPAK	MH0187_GL0031525; T2D-163A_GL0016337; 763840445-stool1_revised_scaffold30329_2_gene19551	[gene] locus=scaffold22225_3:863:1291:+ [Complete] codon-table.11 [gene] locus=scaffold31353_1:2553:2984:- [Complete] codon-table.11 strand:+ start:2738 stop:3178 length:441 start_codon:yes stop_codon:yes gene_type:complete [Complete] codon-table.11	MH0187_GL0031525; T2D-35A_GL0034900; T2D-163A_GL0016337; T2D-146A_GL0085519; MH0345_GL0177148; O2.UC7-0_GL0044792; 763840445-stool1_revised_scaffold30329_2_gene19551	MGDBpublic	Shared	High				547456		771748	545775		963677	2.21175e+06				1.45583e+06	9435851	643320	576017	216659		1.95505e+06	9.68902e+06		28076950					547456		1.41628e+06	1.02252e+06		1.48586e+06	3.64218e+06				3.17195e+06	1.95733e+07	1.45195e+06	3.90777e+06	519159
GLTVGGEVIGIPR	V1.UC40-1_GL0079077; O2.UC8-1_GL0184148	[gene] locus=scaffold17380_2:1:1404:- [Lack both ends] codon-table.11 [gene] locus=scaffold33888_1:2:1579:- [Lack 3'-end] codon-table.11	V1.UC40-1_GL0079077; O2.UC8-1_GL0184148; MH0424_GL0111207; O2.UC13-1_GL0208900	MGDBpublic	Shared	High	3.0683e+06				3.53499e+06								1.52576e+06								429922	1245030	2.43992e+06	3.42047e+06	4.44532e+06				8.4648e+06								3.01741e+06
NSETNLGDLVADAYR	MH0281_GL0039238	[gene] locus=scaffold75287_1:1138:3327:+ [Complete] codon-table.11	MH0281_GL0039238	MGDBpublic		High	1080909		579524	589324		762022			308991			596294		1.13098e+06		747163	148535			287139		566332	1.26486e+06	1.12159e+06	1.56601e+06		1.09171e+06	589324		1.39843e+06			476421			2.08108e+06		2.46416e+06		1.68632e+06	1.00768e+06
GITTNNQISNLPVFR	MH0388_GL0014514; MH0003_GL0110066	[gene] locus=scaffold77063_2:1:681:+ [Lack 5'-end] codon-table.11 [gene] locus=scaffold25176_1:336:1748:- [Complete] codon-table.11	MH0388_GL0014514; MH0003_GL0110066	MGDBpublic	Shared	High	16564957								1.07208e+06	670825			2.02491e+06	12942510											2.39991e+07								1.65299e+06	1.10468e+06			4.00454e+06	2.8199e+07
NSEPTTSVLTITSNVVYGK	MH0001_GL0015204; NOM026_GL0005678; MH0086_GL0054581	[gene] locus=scaffold6127_5:2263:4530:+ [Complete] codon-table.11 [gene] locus=scaffold31218_3:1288:1521:- [Lack 5'-end] codon-table.11 [gene] locus=scaffold3279_3:45:2312:- [Complete] codon-table.11	MH0001_GL0015204; MH0419_GL0016993; NLF007_GL0101068; MH0137_GL0062485; 158499257-stool2_revised_scaffold48715_1_gene24148; MH0220_GL0202758; NOM026_GL0005678; MH0086_GL0054581	MGDBpublic	Shared	High			811038		620000							481806		607414		517192						316908		1.36742e+06			1.52784e+06		1.48463e+06							1.68151e+06		1.32343e+06		1.16729e+06
TLGMASVVYTLGTSDAK	DOM015_GL0001687	[gene] locus=scaffold14024_6:1483:1917:+ [Complete] codon-table.11	DOM015_GL0001687	MGDBpublic		High		18450632							242172		8615731					384043	702261					649587		830734		3.56118e+07							373395		2.28409e+07					866772	4.76423e+06
TLGMASVVYTLGTSDAKVDFAENVR	DOM015_GL0001687	[gene] locus=scaffold14024_6:1483:1917:+ [Complete] codon-table.11	DOM015_GL0001687	MGDBpublic		High		14599114																			285787					2.8178e+07
GITSTDAIEGTYLDNYK	MH0100_GL0059514	[gene] locus=scaffold26410_2:2:1480:+ [Lack 5'-end] codon-table.11	MH0100_GL0059514; NOF005_GL0098607; V1.CD25-4_GL0124078; T2D-33A_GL0004452	MGDBpublic		High		1132872			1.49978e+06	1.25934e+07	3.93392e+06	10097132		1.77914e+06						8.09611e+06	807638		271128		555248	365157				2.18657e+06			3.59133e+06	2.31109e+07	7.37028e+06	2.36285e+07		2.92978e+06						1.82726e+07	5.47913e+06		402678
NSEPTTSILTITSNVVYGK	MH0305_GL0137824; O2.UC40-1_GL0122610; MH0193_GL0000111; 159268001-stool1_revised_scaffold46085_1_gene33652; MH0141_GL0067113; O2.UC11-2_GL0041446; MH0104_GL0039981	[gene] locus=scaffold26150_3:2152:4404:- [Complete] codon-table.11 [gene] locus=scaffold94883_2:4594:6894:+ [Complete] codon-table.11 [gene] locus=scaffold99128_2:455:2707:- [Complete] codon-table.11 strand:+ start:2 stop:2329 length:2328 start_codon:no stop_codon:yes gene_type:incomplete [Lack 5'-end] codon-table.11 [gene] locus=scaffold12806_11:64:2331:- [Complete] codon-table.11 [gene] locus=s…	MH0357_GL0148733; MH0277_GL0041699; MH0054_GL0001697; SZEY-07A_GL0039832; O2.UC7-1_GL0107846; MH0433_GL0056456; V1.FI02_GL0050841; MH0092_GL0136918; MH0462_GL0187717; V1.FI21_GL0033321; DOM015_GL0003851; O2.CD2-0_GL0086786; MH0305_GL0137824; 764143897-stool1_revised_scaffold33252_1_gene117720; 556261.HMPREF0240_01706; MH0172_GL0108325; 763577454-stool1_revised_scaffold29246_1_gene137071; T2D-62A_…	MGDBpublic	Shared	High								311375			112798	152685				311508	1.23931e+06				467706	182427		1.70202e+06								728655			299036	532873				703062	8.40766e+06
LRVPAAYAASLCGLCGNYNQDPADDLK	Q9Y6R7	IgGFc-binding protein OS=Homo sapiens OX=9606 GN=FCGBP PE=1 SV=3	Q9Y6R7	human		High				22514412		6058969							920141	2.69035e+06		3.70457e+06		1.89441e+06	6365585	5264803		11279339						22514412		1.11192e+07							1.8197e+06	5.86171e+06		8.36108e+06		4.5394e+06	9.45415e+06
GLVYETSVLDPDEGIR	O75390	Citrate synthase, mitochondrial OS=Homo sapiens OX=9606 GN=CS PE=1 SV=2	O75390	human		High							597588	1.68973e+06	3.45201e+06			813981	903202																		1.11959e+06	3.95417e+06	5.32253e+06			2.84081e+06	1.78621e+06
GLVYETSVLDPDEGIRFR	O75390	Citrate synthase, mitochondrial OS=Homo sapiens OX=9606 GN=CS PE=1 SV=2	O75390	human		High			459938		512803			322831	1.59741e+06	173354				454363	936242			196652						636188			866437		1.22794e+06			755464	2.46299e+06	285469				989960	1.9421e+06			471218
GLVYTSDGTDYTELVR	MH0382_GL0162099	[gene] locus=scaffold37631_12:7635:9665:+ [Complete] codon-table.11	O2.UC24-2_GL0055418; V1.CD40-0_GL0028617; V1.CD51-0_GL0051259; V1.FI25_GL0168575; V1.UC42-0_GL0134339; O2.UC40-0_GL0079990; O2.UC21-1_GL0084799; MH0233_GL0113584; O2.UC24-1_GL0168860; MH0203_GL0088022; MH0382_GL0162099; MH0440_GL0212722	MGDBpublic	No Quan Values	High
TIEGTEATHYFSNK	O2.UC58-2_GL0001136	[gene] locus=C1650251_1:1:1167:+ [Lack 5'-end] codon-table.11	V1.UC61-0_GL0056047; O2.UC58-2_GL0001136	MGDBpublic		High								9.63081e+06			829637	2916071					1.26739e+07				7.01292e+06											2.25372e+07			2.19943e+06	1.01772e+07					8.59814e+07
GMTGSASVTIPALK	V1.CD40-0_GL0133600	[gene] locus=scaffold94018_4:3:866:+ [Lack 5'-end] codon-table.11	V1.CD40-0_GL0133600; 32:000000000-C6TVP:1:2108:10759:1969_1_261_-	MGDBpublic;MGDBinhouse		High					701284						1.83901e+06						2.34468e+06							2578063					1.67928e+06						4.87534e+06						1.59066e+07
GMTADQLKNEGIEAISADYHK	404239096-stool1_revised_scaffold26117_2_gene23128	strand:- start:37346 stop:40678 length:3333 start_codon:yes stop_codon:yes gene_type:complete [Complete] codon-table.11	MH0314_GL0092024; MH0028_GL0067959; 404239096-stool1_revised_scaffold26117_2_gene23128	MGDBpublic		High	2.37994e+06											4.19984e+06					737275								3.44803e+06											1.46575e+07					5.00177e+06
GMSALDQIAIDEK	MH0116_GL0050200; 158499257-stool1_revised_scaffold31329_1_gene191234; MH0410_GL0120991	[gene] locus=scaffold36946_1:1349:2749:- [Complete] codon-table.11 strand:+ start:2491 stop:3783 length:1293 start_codon:yes stop_codon:yes gene_type:complete [Complete] codon-table.11 [gene] locus=scaffold49741_2:749:2059:- [Complete] codon-table.11	MH0116_GL0050200; MH0355_GL0124037; 158499257-stool1_revised_scaffold31329_1_gene191234; MH0410_GL0120991; MH0429_GL0039202; MH0281_GL0042502; 158499257-stool2_revised_scaffold69083_1_gene38347	MGDBpublic	Shared	High				1338917	3.62436e+06		963790		391621		643065	841279					1.52266e+06	944570		607879								1338917	8.6788e+06		1.80568e+06		603826		1.70481e+06	2.93609e+06					1.03299e+07	2.26338e+06
TIEKFEKEAAEMGK	P68104	Elongation factor 1-alpha 1 OS=Homo sapiens OX=9606 GN=EEF1A1 PE=1 SV=1	Q05639; P68104; Q5VTE0	human		High		1028342		2143842		1592238			1.69293e+07	1.42151e+06	2.46214e+06	1.05809e+06		733736	2.49996e+06		593214									1.98482e+06		2143842		2.92201e+06			2.61026e+07	2.34087e+06	6.52732e+06	3.69277e+06		1.59866e+06	5.1858e+06		4.02445e+06
TIEKFEKEAAEMGK	P68104	Elongation factor 1-alpha 1 OS=Homo sapiens OX=9606 GN=EEF1A1 PE=1 SV=1	Q05639; P68104; Q5VTE0	human		High				498357					2.68621e+06	386402														460695				498357					4.14176e+06	636305
GMPVSNFLSEEKLQEVAAATMVGGATLTK	V1.UC21-0_GL0054220	[gene] locus=scaffold45496_1:202:909:- [Lack 5'-end] codon-table.11	MH0067_GL0022153; 159713063-stool1_revised_scaffold8300_1_gene5698; V1.UC21-0_GL0054220	MGDBpublic		High	1.96413e+06										3.4566e+06	1.00443e+06		1.8488e+06		438548	951778					403363		5.54279e+06	2.84561e+06										9.1637e+06	3.50549e+06		4.02814e+06		989788	6.45699e+06
GMPVANFISAEKLEEVAAATMVGGATLTK	MH0013_GL0030250	[gene] locus=scaffold6033_2:6154:7095:+ [Complete] codon-table.11	MH0274_GL0180274; MH0020_GL0006979; MH0013_GL0030250	MGDBpublic		High				241660										587187														241660										1.27936e+06
TLELDDNDNLQDTFIPK	MH0002_GL0039155	[gene] locus=scaffold2297_26:688:1446:+ [Complete] codon-table.11	MH0066_GL0037400; MH0002_GL0039155; NOF008_GL0040719	MGDBpublic		High								2.96848e+06																								6.94659e+06
GMNTAVGDEGGYAPNLGSNAEALAVIAEAVK	469613.HMPREF0864_00243; DOM005_GL0029638; MH0014_GL0012669	[Complete]:- codon-table.11 [gene] locus=scaffold8119_2:2:1348:+ [Lack 5'-end] codon-table.11 [gene] locus=scaffold4865_5:24601:25899:- [Complete] codon-table.11	469613.HMPREF0864_00243; MH0260_GL0025624; 469595.CSAG_02622; DOM005_GL0029638; MH0014_GL0012669; MH0008_GL0042885	MGDBpublic	Shared	High		620938		4.0149e+06				110156	180561		155285	2.40887e+06			113569		80056.4		154969		102623			755007		1.19848e+06		4.0149e+06				257779	278400		411672	8.40702e+06			235582		543114		230160
TIELGGTDEDQPK	MH0003_GL0000578; MH0338_GL0192252	[gene] locus=scaffold7039_1:23695:24888:- [Complete] codon-table.11 [gene] locus=scaffold12039_7:3828:5021:- [Complete] codon-table.11	MH0003_GL0000578; MH0338_GL0192252	MGDBpublic	Shared	High					904810			11707787					8937356		9333644					1.34372e+06	7.94426e+06	1.11863e+06	18990788	1.98848e+06					2.16663e+06			2.73976e+07					1.76748e+07		1.93613e+07
TIEILNTDAEGR	V1.FI22_GL0137449	[gene] locus=C708399_1:31998:33497:+ [Complete] codon-table.11	MH0277_GL0007210; MH0336_GL0000636; T2D-47A_GL0117947; V1.FI22_GL0137449	MGDBpublic		High					1.89129e+06						1.02095e+06		2.88581e+06				879416												4.52883e+06						2.70661e+06		5.70708e+06				5.96607e+06
IRNWNSVESSDNASVK	N003A_GL0014913	[gene] locus=scaffold29637_1:1:816:+ [Lack 5'-end] codon-table.11	N003A_GL0014913	MGDBpublic		High								1.89427e+06	2.2884e+06			2.74428e+06									662149		372928									4.43281e+06	3.5284e+06			9.57762e+06
IRNWNSVESSDNASVKGDSK	N003A_GL0014913	[gene] locus=scaffold29637_1:1:816:+ [Lack 5'-end] codon-table.11	N003A_GL0014913	MGDBpublic		High												17075574																								5.95942e+07
NSGLVPNNSTFTVK	MH0135_GL0085992; V1.CD8-0_GL0004948	[gene] locus=scaffold4790_2:4378:10170:- [Complete] codon-table.11 [gene] locus=scaffold13842_12:1:3000:+ [Lack both ends] codon-table.11	MH0135_GL0085992; 763820215-stool1_revised_C757178_1_gene52582; V1.CD8-0_GL0004948; O2.UC41-0_GL0051369	MGDBpublic	Shared	High					1.70688e+06	1.69893e+06	2.33015e+06					722186	7614552				773949				4.715e+06		3.09187e+06	2.15868e+06					4.08724e+06	3.1178e+06	4.36558e+06					2.52045e+06	1.50588e+07				5.25057e+06
GMIFTDPAETTDGDWAK	MH0173_GL0113817	[gene] locus=scaffold124977_2:2:1078:+ [Lack 5'-end] codon-table.11	MH0329_GL0112532; MH0173_GL0113817	MGDBpublic	No Quan Values	High
GMGTVSGSDPLYIIDGVR	MH0005_GL0021428	[gene] locus=scaffold4384_2:9685:12858:+ [Complete] codon-table.11	MH0252_GL0093965; NODE_849779_length_427_cov_1.480094_1_456_-; MH0005_GL0021428	MGDBpublic;MGDBinhouse		High	3.51253e+06	806609								1.61783e+06				919890					260320		878978	282444		798342	5.08892e+06	1.55685e+06								2.66415e+06				2.00425e+06					386627
LRPDVYILTAYNPVTGEEK	SZEY-103A_GL0003235	[gene] locus=scaffold34880_1:18:2738:+ [Complete] codon-table.11	SZEY-103A_GL0003235	MGDBpublic		High		1.54046e+06		914877		2.19215e+06			818483					610779		1.13837e+06					424423			2.46749e+06		2.97327e+06		914877		4.02294e+06			1.26199e+06					1.33076e+06		2.56926e+06
GMGGAFVLVLYDEIKK	P05141; P12235	ADP/ATP translocase 2 OS=Homo sapiens OX=9606 GN=SLC25A5 PE=1 SV=7 ADP/ATP translocase 1 OS=Homo sapiens OX=9606 GN=SLC25A4 PE=1 SV=4	P05141; P12235	human	Shared	High				799503			1.15601e+06		187946	291100				1.1649e+06	170607	244810						307107		1.62672e+06				799503			2.16581e+06		289787	479367				2.53806e+06	353900	552528
LRPDVYILTAYNPVTGEEKGFNINVK	SZEY-103A_GL0003235	[gene] locus=scaffold34880_1:18:2738:+ [Complete] codon-table.11	SZEY-103A_GL0003235	MGDBpublic		High		483526		420851				588573			175646			1.6239e+06	189250	749179			192638	1.21668e+06			788805	1.93837e+06		933262		420851				1.37733e+06			465650			3.53813e+06	392572	1.69087e+06			286105
GMGESNPVTGSTCDNVKPR	SZEY-68A_GL0074034	[gene] locus=scaffold16828_5:5170:6246:+ [Complete] codon-table.11	SZEY-68A_GL0074034	MGDBpublic		High																		2.2537e+06																								5.40034e+06
GMTRPLSTLISSSQSCQYTLDAK	P04114	Apolipoprotein B-100 OS=Homo sapiens OX=9606 GN=APOB PE=1 SV=2	P04114	human		High			6.41022e+06						4.384e+06																		1.20756e+07						6.75953e+06
GMGESNPVTGNTCDNVK	199310.c1093; ED13A_GL0075461; 585054.EFER_1094; MH0425_GL0119426; T2D-192A_GL0017522	[Complete]:- codon-table.11 [gene] locus=scaffold10209_2:34130:35269:+ [Complete] codon-table.11 [Complete]:- codon-table.11 [gene] locus=scaffold29526_6:2126:3196:+ [Complete] codon-table.11 [gene] locus=scaffold27049_4:150:1346:- [Lack 5'-end] codon-table.11	199310.c1093; ED13A_GL0075461; MH0260_GL0008681; 585054.EFER_1094; MH0425_GL0119426; T2D-192A_GL0017522; NODE_784342_length_293_cov_1.662116_2_322_-; 290338.CKO_02111	MGDBpublic;MGDBinhouse	Shared	High				5490250									1.22758e+06		1.59079e+06				1.57618e+06	223556				497935				5490250									2.42771e+06		3.29987e+06				2.34094e+06
IRNVYEGVLTGK	O2.UC48-1_GL0148775; MH0048_GL0045161	[gene] locus=scaffold3910_52:1:1338:+ [Lack 5'-end] codon-table.11 [gene] locus=scaffold35417_3:4558:5889:- [Complete] codon-table.11	O2.UC48-1_GL0148775; MH0336_GL0099066; MH0233_GL0113250; MH0280_GL0156307; MH0048_GL0045161; MH0088_GL0037020; T2D-47A_GL0066135; O2.UC15-1_GL0063966; O2.CD3-0-PT_GL0090580	MGDBpublic	Shared	High	5135509	1.176e+07		7.92485e+06	1.92369e+06	925185	9.4107e+06	7.91981e+06					4.20161e+06	485207	2799884	12534498		1.01432e+07		809294	2.85714e+07	1.49943e+07	4.34453e+06	1.01437e+07	7.44026e+06	2.26981e+07		7.92485e+06	4.60642e+06	1.69786e+06	1.76312e+07	1.85333e+07					8.30926e+06	1.05716e+06	5.80796e+06	2.82899e+07		2.43053e+07
IRNQGVELLFNVTPIETR	MH0095_GL0055614	[gene] locus=scaffold4236_7:2914:6117:- [Complete] codon-table.11	MH0095_GL0055614	MGDBpublic	No Quan Values	High
GNDLFFIPTDAQIDK	MH0026_GL0051000	[gene] locus=scaffold33787_1:3006:6467:- [Complete] codon-table.11	MH0407_GL0127135; MH0026_GL0051000; MH0138_GL0040180	MGDBpublic		High		1.26036e+06		343826		737350	768577			152889	113275			630557		665048				70969	1.35685e+06	311791		881093		2.43264e+06		343826		1.35315e+06	1.43995e+06			251768	300300			1.37385e+06		1.50099e+06
TLEEEAKTHEAQIQEMR	P35579	Myosin-9 OS=Homo sapiens OX=9606 GN=MYH9 PE=1 SV=4	P35579	human		High	1.42407e+06								725222							574296									2.06317e+06								1.11819e+06							1.29617e+06
GNDAAIGYISLGSLNDSVK	SZEY-37A_GL0076498	[gene] locus=scaffold51271_1:33046:33978:- [Complete] codon-table.11	V1.CD13-0_GL0030582; O2.UC50-0_GL0049270; SZEY-37A_GL0076498	MGDBpublic		High	2373296				1.71504e+06		2301907							2.87897e+06				1.70846e+06	1.35528e+06	185860					3.4384e+06				4.10679e+06		4.31267e+06							6.27267e+06				4.09383e+06	2.01286e+06
GNCSAQGSLEEQILAGAAGLK	HT14A_GL0040767	[gene] locus=scaffold7907_5:1926:3638:- [Complete] codon-table.11	HT14A_GL0040767	MGDBpublic	No Quan Values	High
GNCGDSSSMYSLEGNTVEHR	P98088	Mucin-5AC OS=Homo sapiens OX=9606 GN=MUC5AC PE=1 SV=4	P98088	human		High				1.89919e+06		465011	488368						2.02366e+06	1.38718e+06		2056084		1.31292e+06	600681	3739453		1.37142e+06	695777					1.89919e+06		853368	914969						4.00207e+06	3.02236e+06		4.64051e+06		3.14603e+06	892130
TLEEGTATYIAFQK	765560005-stool1_revised_scaffold3161_6_gene28967	strand:+ start:12022 stop:13497 length:1476 start_codon:yes stop_codon:yes gene_type:complete [Complete] codon-table.11	765560005-stool1_revised_scaffold3161_6_gene28967; MH0107_GL0094032; MH0247_GL0054739; MH0128_GL0060691; MH0134_GL0000145; O2.UC35-1_GL0003205; MH0185_GL0022467; MH0354_GL0068598	MGDBpublic		High				3.08936e+06		2.64527e+06	1.17789e+07	672580	619829	703512	1.46216e+06	537913	1169499	1.89102e+06			264860	4.10828e+06	281542		282211	3.89152e+06	463146					3.08936e+06		4.85449e+06	2.20681e+07	1.57392e+06	955691	1.1585e+06	3.87631e+06	1.87733e+06	2.31284e+06	4.12014e+06			1.79684e+06	9.84429e+06	418146
GNAWLDEQPDYMSLK	MH0002_GL0028993	[gene] locus=scaffold24482_7:11033:12667:- [Complete] codon-table.11	NODE_800247_length_384_cov_1.367188_1_411_+; MH0002_GL0028993; T2D-133A_GL0070709	MGDBpublic;MGDBinhouse		High											1661093	1.59274e+06		1.17281e+06								509648													4.40368e+06	5.55869e+06		2.5553e+06
GNAVVTTTSGSAVLVK	V1.FI09_GL0160283	[gene] locus=scaffold25559_1:12934:15447:- [Complete] codon-table.11	V1.FI09_GL0160283	MGDBpublic		High	22451358								1.9358e+06	3702882			2.8975e+06												3.25272e+07								2.98473e+06	6.09769e+06			5.7302e+06
TLEEGTTNFIAFSK	764487809-stool1_revised_C1074564_1_gene185905	strand:+ start:9343 stop:10812 length:1470 start_codon:yes stop_codon:yes gene_type:complete [Complete] codon-table.11	764487809-stool1_revised_C1074564_1_gene185905; MH0122_GL0034407	MGDBpublic		High				1.18601e+06		908962	1.78479e+06	1.17855e+06			3356652				432739		319647							2480460				1.18601e+06		1.66809e+06	3.34384e+06	2.75796e+06			8.89873e+06				897655		2.16852e+06
GNASEQWSEYGPGAVR	V1.CD48-0_GL0119745; O2.UC48-1_GL0026636	[gene] locus=C687335_1:6957:12536:- [Complete] codon-table.11 [gene] locus=scaffold111497_1:2:3604:- [Lack both ends] codon-table.11	MH0245_GL0159836; V1.CD48-0_GL0119745; MH0165_GL0102336; T2D-91A_GL0108376; O2.UC48-1_GL0026636; MH0159_GL0055058; MH0147_GL0019677; V1.UC5-3_GL0002530; V1.CD46-0_GL0119246; 349741.Amuc_0983; 763496533-stool2_revised_scaffold18149_1_gene141889	MGDBpublic	Shared	High		885289		1.88711e+06		479381	1.54864e+06							907208				592722		785131						1.70871e+06		1.88711e+06		879740	2.90142e+06							1.97661e+06				1.42028e+06
TLEEVGKEFNVTR	V1.CD27-0_GL0113973	[gene] locus=scaffold9106_15:3:1499:+ [Lack 5'-end] codon-table.11	SZEY-81A_GL0065771; T2D-66A_GL0069194; MH0088_GL0042248; SZEY-79A_GL0105666; V1.CD12-3_GL0114309; O2.UC17-2_GL0010180; O2.UC35-1_GL0131150; BGI-15A_GL0051254; V1.UC17-2_GL0108314; O2.UC52-0_GL0091169; 158337416-stool1_revised_C1289502_1_gene25176; MH0206_GL0040671; MH0382_GL0140036; T2D-33A_GL0124687; MH0195_GL0148241; V1.UC47-4_GL0152776; MH0003_GL0049588; BGI-33A_GL0077903; MH0233_GL0083619; MH…	MGDBpublic;MGDBinhouse		High		2102469			3.42866e+06		2364610	1.32451e+06							2801491	3.58166e+06					4.0542e+06	1.0827e+06	2199366	2616172		4.05801e+06			8.21019e+06		4.43015e+06	3.09951e+06							5.81129e+06	8.08369e+06
IRNEFTGVLTGK	MH0247_GL0160639; MH0185_GL0082188; MH0408_GL0136802; SZEY-81A_GL0021805	[gene] locus=scaffold15878_7:6531:7889:- [Complete] codon-table.11 [gene] locus=scaffold8097_4:12:1370:- [Complete] codon-table.11 [gene] locus=scaffold6285_3:2808:4247:- [Complete] codon-table.11 [gene] locus=scaffold39089_1:21454:22803:- [Complete] codon-table.11	MH0360_GL0005256; T2D-11A_GL0110955; MH0318_GL0209356; MH0428_GL0170848; O2.UC36-0_GL0136750; MH0375_GL0132363; V1.UC50-1_GL0117637; MH0406_GL0126645; DOM026_GL0024109; MH0369_GL0046653; T2D-78A_GL0112713; V1.CD54-0_GL0068125; MH0389_GL0186938; BGI002A_GL0154877; MH0454_GL0088711; MH0396_GL0050968; 737052003-stool1_revised_scaffold20020_1_gene15778; MH0373_GL0004058; MH0430_GL0144430; MH0247_GL01…	MGDBpublic	Shared	High		5.36523e+06	3.98515e+06		14151503		7.69128e+06	2.06975e+07				1.45763e+06	1.68211e+06		6.01142e+06	8.63062e+06		3.29593e+06			6.23577e+06	6.83994e+06	3.64962e+06	12243840		1.03555e+07	7.50727e+06		3.38868e+07		1.44098e+07	4.84347e+07				5.08716e+06	3.32661e+06		1.24698e+07	1.9479e+07		7.89772e+06
GNANAHAAEIIMK	MH0440_GL0083400	[gene] locus=scaffold58421_2:346:1776:- [Lack 5'-end] codon-table.11	MH0440_GL0083400	MGDBpublic		High		1.11559e+06							1.58707e+06	537519		903891			1.07744e+07	5.8269e+06	285099	3.699e+06			3.84215e+06	477130		587358		2.15323e+06							2.44704e+06	885156		3.1546e+06			2.23499e+07	1.31511e+07	1.93415e+06	8.86358e+06
TIEEYAVCPDLK	P36871	Phosphoglucomutase-1 OS=Homo sapiens OX=9606 GN=PGM1 PE=1 SV=3	P36871	human		High	1.96804e+06		1658214	665748		422895	819042		2.06823e+06			726843		323343			686081	567647		588582		972103			2.85127e+06		3.12376e+06	665748		776079	1.53449e+06		3.18892e+06			2.5367e+06		704497			4.65446e+06	1.3602e+06
GNAGTSEAPTEIK	O2.UC35-1_GL0102523	[gene] locus=C1257624_1:32:958:+ [Complete] codon-table.11	O2.UC35-1_GL0102523	MGDBpublic		High		6746691		6071726				3.34171e+06				422782			12054832		811906			256244	7.2509e+06		658727			1.30219e+07		6071726				7.82001e+06				1.47552e+06			2.5006e+07		5.50808e+06
TLEEYLPLETLR	MH0356_GL0137364	[gene] locus=scaffold47188_4:389:796:+ [Complete] codon-table.11	MH0238_GL0012315; O2.UC15-0_GL0036501; MH0336_GL0024227; 658659.HMPREF0983_01781; MH0356_GL0137364; V1.CD7-0_GL0059933; MH0006_GL0016938; O2.CD1-0-PT_GL0138135; DOM026_GL0038076; 765620695-stool1_revised_C664827_1_gene84455	MGDBpublic		High							1.24808e+06																								2.3383e+06
TLEFAEAGDNVGTLLR	MH0131_GL0121637	[gene] locus=scaffold5123_1:402:1640:- [Complete] codon-table.11	MH0131_GL0121637; MH0343_GL0005089	MGDBpublic		High		3.51171e+06		876030	510315		126800	2.88939e+06			234179		600463						256301			205247	903105			6.778e+06		876030	1.22199e+06		237563	6.76153e+06			620825		1.1875e+06						380657
NSGNDVVEPYAK	O2.UC1-2_GL0108808	[gene] locus=scaffold100214_1:2053:3390:- [Complete] codon-table.11	O2.UC1-2_GL0108808	MGDBpublic		High		906245								10367824			1181359									560437				1.74916e+06								1.70731e+07			2.3363e+06
IRNEPEINLDSSIFR	MH0440_GL0045388	[gene] locus=scaffold42982_11:2:1474:+ [Lack both ends] codon-table.11	MH0440_GL0045388; MH0397_GL0140052	MGDBpublic		High								558306							655519																	1.3065e+06							1.35978e+06
NSGNDIVAPYADEFPGSTFYPGK	MH0149_GL0132611	[gene] locus=scaffold62413_9:3:1409:+ [Lack 5'-end] codon-table.11	MH0041_GL0035306; MH0149_GL0132611	MGDBpublic	No Quan Values	High
GMVPSGASTGEHEAVELR	T2D-140A_GL0023458; 888833.HMPREF9961_2059	[gene] locus=scaffold4776_1:3:1334:+ [Lack 5'-end] codon-table.11 [Complete]:- codon-table.11	1000570.HMPREF9966_0697; 586220.HMPREF0555_0274; MH0287_GL0070560; MH0383_GL0031048; 210007.SMU_1247; T2D-140A_GL0023458; 864569.HMPREF9319_1338; V1.UC50-1_GL0110742; NOM029_GL0003545; 888833.HMPREF9961_2059; T2D-31A_GL0097223	MGDBpublic	Shared	High						813636					614926		456615								1584032									1.49315e+06					1.63021e+06		903018
GMTSEEKEILIRDK	Q15063	Periostin OS=Homo sapiens OX=9606 GN=POSTN PE=1 SV=2	Q15063	human	No Quan Values	High
GITINSAHVEYQTDAR	MH0100_GL0129471	[gene] locus=scaffold8032_1:959:2164:- [Complete] codon-table.11	MH0055_GL0031824; MH0100_GL0129471	MGDBpublic		High	3.60733e+07	2.82446e+06		1.19985e+06	25140632			2.95684e+06	913878	763953	603013	1.87819e+06		2.23682e+06	7.88278e+06	1.01046e+07		746362	693652		4449991	398182	3.23428e+06	7.89932e+06	5.22625e+07	5.45153e+06		1.19985e+06	6.02011e+07			6.91937e+06	1.40907e+06	1.25803e+06	1.59863e+06	6.55494e+06		4.87356e+06	1.63517e+07	2.28058e+07		1.78844e+06	1.03021e+06
GMGESNPVTGNTCDNVK	199310.c1093; ED13A_GL0075461; 585054.EFER_1094; MH0425_GL0119426; T2D-192A_GL0017522	[Complete]:- codon-table.11 [gene] locus=scaffold10209_2:34130:35269:+ [Complete] codon-table.11 [Complete]:- codon-table.11 [gene] locus=scaffold29526_6:2126:3196:+ [Complete] codon-table.11 [gene] locus=scaffold27049_4:150:1346:- [Lack 5'-end] codon-table.11	199310.c1093; ED13A_GL0075461; MH0260_GL0008681; 585054.EFER_1094; MH0425_GL0119426; T2D-192A_GL0017522; NODE_784342_length_293_cov_1.662116_2_322_-; 290338.CKO_02111	MGDBpublic;MGDBinhouse	Shared	High				3.32624e+06						428299			849400						463493			799043						3.32624e+06						705299			1.67981e+06						688378
TLESALIPDVQGSDYK	MH0185_GL0007775	[gene] locus=scaffold15365_33:1742:4696:+ [Complete] codon-table.11	MH0185_GL0007775	MGDBpublic		High			1.79457e+06	14025732	5457962				913211		4318550	9153324	8937502	524429		656886	7898872		1565257		466003			2706732			3.38063e+06	14025732	1.30695e+07				1.40805e+06		1.14488e+07	3.19453e+07	1.76751e+07	1.14262e+06		1.48257e+06	5.3587e+07		2.32471e+06
GIYETPGGTIILAAHR	MH0002_GL0007882	[gene] locus=scaffold11660_3:8858:10150:+ [Complete] codon-table.11	MH0230_GL0106777; MH0149_GL0015956; MH0002_GL0007882; NOF008_GL0058049; V1.FI14_GL0115155; MH0066_GL0067585	MGDBpublic		High							1.79146e+06	3.65951e+06																							3.35633e+06	8.56369e+06
TLEYPINLKCNDLR	289380.CPR_0934; 451756.AC5_1092; MH0277_GL0003296; 195103.CPF_1068	[Complete]:- codon-table.11 [Complete]:- codon-table.11 [gene] locus=scaffold18503_1:2501:3061:- [Complete] codon-table.11 [Complete]:- codon-table.11	289380.CPR_0934; 451756.AC5_1092; MH0277_GL0003296; 195103.CPF_1068; NOM026_GL0066550	MGDBpublic	Shared	High			4.73312e+06										1.2745e+06									413493					8.9163e+06										2.52051e+06
LRPLIESFGGVEK	MH0028_GL0023939	[gene] locus=scaffold5451_6:2183:3160:+ [Complete] codon-table.11	T2D-135A_GL0117292; MH0128_GL0057657; MH0115_GL0053342; N085A_GL0012894; MH0028_GL0023939	MGDBpublic		High	2.69866e+06			1.48244e+06			533811	795086	834920	777524		605421		3.77839e+06		1590130	444150				34493268		2.54666e+06	3.1237e+06	3.90979e+06			1.48244e+06			1.00011e+06	1.8606e+06	1.28733e+06	1.28038e+06		2.11293e+06		8.23232e+06		3.58887e+06	3.01317e+06
IRPTLAEGSIVTDTR	MH0006_GL0079896; MH0001_GL0005889	[gene] locus=scaffold200955_2:250:1599:+ [Complete] codon-table.11 [gene] locus=scaffold4941_4:16634:17974:- [Complete] codon-table.11	MH0336_GL0070174; MH0006_GL0079896; MH0012_GL0120851; V1.FI17_GL0165144; NLM021_GL0050487; MH0001_GL0005889; V1.CD30-0_GL0064224; SZEY-68A_GL0078284	MGDBpublic	Shared	High	9290212	7.01668e+06					2.54618e+06	6279849	753397				1145023		3.29812e+06	5.05547e+06		748234	2.00158e+06		8015558	1.05162e+06	13781824		1.34595e+07	1.3543e+07					4.77032e+06	1.46956e+07	1.16163e+06				2.26444e+06		6.84148e+06	1.141e+07		1.79292e+06	2.97274e+06
TIFIPNSADLVSIQDAR	O2.UC34-2_GL0090008	[gene] locus=scaffold58666_1:34494:37601:+ [Complete] codon-table.11	O2.UC34-2_GL0090008	MGDBpublic		High					284180	125306												120601					29817144						680489	229955												288984
TIFNNSDDLIVGTK	V1.CD32-0_GL0127767	[gene] locus=scaffold74600_1:1479:2849:+ [Complete] codon-table.11	V1.CD32-0_GL0127767	MGDBpublic		High					1461512							651618									1.6426e+06								3.4997e+06							2.27416e+06
GLYDLNTFTTDEAVLPTR	809635352-stool1_revised_scaffold26288_1_gene152999	strand:+ start:21349 stop:23004 length:1656 start_codon:yes stop_codon:yes gene_type:complete [Complete] codon-table.11	809635352-stool1_revised_scaffold26288_1_gene152999	MGDBpublic		High			251531		868004	179080			1.13224e+06	297552					137664	1.52133e+06		191752						11176858			473837		2.0785e+06	328640			1.74576e+06	489991					285563	3.43359e+06		459477
GLYDLNTFTTDEAMLPTR	MH0004_GL0035225	[gene] locus=scaffold8696_3:2129:3769:- [Complete] codon-table.11	MH0004_GL0035225; MH0039_GL0013575; MH0381_GL0074262	MGDBpublic	No Quan Values	High
GLYDLNTFTADEAILPTR	MH0239_GL0000273; MH0179_GL0029896	[gene] locus=scaffold275_8:3128:4792:+ [Complete] codon-table.11 [gene] locus=scaffold56_4:10168:11811:+ [Complete] codon-table.11	MH0239_GL0000273; DOF003_GL0004941; MH0179_GL0029896	MGDBpublic	Shared	High	1.45656e+06	1.4026e+06				193834	110818	931411				59759.1					439687					480916		1.17821e+06	2.11024e+06	2.70717e+06				355717	207620	2.17961e+06				208561					2.9829e+06
GLYDGPVCEVSVTPK	Q16555	Dihydropyrimidinase-related protein 2 OS=Homo sapiens OX=9606 GN=DPYSL2 PE=1 SV=1	Q16555	human	No Quan Values	High
GIYAYGFEKPSAIQQR	P60842; P38919; Q14240	Eukaryotic initiation factor 4A-I OS=Homo sapiens OX=9606 GN=EIF4A1 PE=1 SV=1 Eukaryotic initiation factor 4A-III OS=Homo sapiens OX=9606 GN=EIF4A3 PE=1 SV=4 Eukaryotic initiation factor 4A-II OS=Homo sapiens OX=9606 GN=EIF4A2 PE=1 SV=2	P60842; P38919; Q14240	human	Shared	High				1.08859e+06	925546				11830444	1073360	591013			461308	1.52089e+06							1.29982e+06		2.25705e+06				1.08859e+06	2.21629e+06				1.82409e+07	1.76755e+06	1.56682e+06			1.00509e+06	3.15486e+06
TLFPAMIDGEGITTSIDRYPSAK	O2.UC47-1_GL0067423	[gene] locus=scaffold98487_3:21351:24827:- [Complete] codon-table.11	O2.UC47-1_GL0067423	MGDBpublic		High	1703762		1.36548e+06									356304	654633			1.15781e+06									2.46839e+06		2.5723e+06									1.24351e+06	1.29463e+06			2.61315e+06
GLYAIGEANFSDHGANR	MH0003_GL0043498; O2.UC23-2_GL0106094	[gene] locus=scaffold4905_1:381:2345:- [Complete] codon-table.11 [gene] locus=scaffold61372_4:1:1623:+ [Lack both ends] codon-table.11	MH0048_GL0042379; NODE_77886_length_703_cov_3.563300_3_731_-; N085A_GL0004542; MH0003_GL0043498; 556260.BSEG_03509; O2.UC23-2_GL0106094; T2D-135A_GL0002660; O2.UC43-1_GL0097359	MGDBpublic;MGDBinhouse	Shared	High				506491						510111					1.29624e+06									3.18907e+06				506491						840021					2.68886e+06
GLWNALDPNGDKETTGLNK	MH0205_GL0134839	[gene] locus=scaffold35364_5:374:823:- [Complete] codon-table.11	MH0205_GL0134839	MGDBpublic		High			1.82246e+06										3.59882e+06		30754568						672144			7868910			3.43317e+06										7.11716e+06		6.37959e+07
GIWHNDNKTFLVWVNEEDHLR	P12277	Creatine kinase B-type OS=Homo sapiens OX=9606 GN=CKB PE=1 SV=1	P12277	human	No Quan Values	High
TLFPELTGTSSSDSKDGDITK	O2.UC12-1_GL0113321	[gene] locus=C1236509_1:208:621:+ [Lack 3'-end] codon-table.11	O2.UC12-1_GL0113321	MGDBpublic		High			1.51179e+06	1.11281e+06			511585	4727987			777523			570669	1.09817e+06	556070				881481	2.78953e+06	1.27244e+06		2.58037e+06			2.84793e+06	1.11281e+06			958465	1.10641e+07			2.06127e+06			1.24337e+06	2.27799e+06	1.25503e+06
TLFSLMQYSEEFR	P11215	Integrin alpha-M OS=Homo sapiens OX=9606 GN=ITGAM PE=1 SV=2	P11215	human		High									251150				27300.9																				387238				53991.3
TIFTIHNIAYQGK	MH0088_GL0031829; O2.UC22-1_GL0047403	[gene] locus=scaffold16340_10:1162:2580:- [Complete] codon-table.11 [gene] locus=scaffold29258_1:1030:2448:+ [Complete] codon-table.11	604812005-stool1_revised_C803105_1_gene97301; NODE_54296_length_411_cov_2.063260_3_440_-; MH0050_GL0075991; MH0088_GL0031829; O2.UC22-1_GL0047403; MH0027_GL0012003; MH0116_GL0060278; MH0090_GL0080391; O2.UC35-1_GL0137327; DLM011_GL0008518; MH0012_GL0087858; MH0341_GL0000384; NLM022_GL0014563; SZEY-60A_GL0063186; MH0316_GL0102199; V1.UC54-4_GL0041298; DOF011_GL0014348; MH0060_GL0020893; MH0227_GL0…	MGDBpublic;MGDBinhouse	Shared	High	9543903	1313111		14765820		835121	6398463	6784966		459406			1.18257e+06		2.61506e+06	3.54776e+06		3.24112e+06	1746423		309972	3030535	1.31887e+06		1.38271e+07	2.53446e+06		14765820		1.53258e+06	1.19877e+07	1.58776e+07		756523			2.33869e+06		5.42457e+06	8.00717e+06		7.7664e+06	2.59378e+06
GIWCVPLYSNPSGQSYSDETVKR	V1.FI37_GL0010556	[gene] locus=scaffold18880_6:326:1741:- [Complete] codon-table.11	MH0212_GL0065485; V1.FI37_GL0010556; MH0333_GL0130768	MGDBpublic	No Quan Values	High
GLVYTTDGTEYTELVKK	MH0101_GL0104134	[gene] locus=scaffold9_8:1178:3220:+ [Complete] codon-table.11	V1.UC60-0_GL0045890; MH0101_GL0104134; 160704339-stool1_revised_scaffold28716_1_gene84427; V1.CD27-0_GL0042332	MGDBpublic		High											833878	2.8441e+06	5372549					1.39683e+06					2191755												2.21067e+06	9.92599e+06	1.0625e+07					3.34708e+06
GLVYTSDGTEYTELVR	V1.UC47-0_GL0015418	[gene] locus=scaffold57711_2:1307:3361:+ [Complete] codon-table.11	V1.UC47-0_GL0015418; MH0233_GL0006805	MGDBpublic		High													1.17657e+06																								2.32682e+06
GLYFMNLVNPGSATAQTEHR	O2.UC60-2_GL0127973; V1.CD6-0-PN_GL0070492	[gene] locus=scaffold80171_2:164:4225:+ [Lack 3'-end] codon-table.11 [gene] locus=scaffold65533_1:88:4380:+ [Complete] codon-table.11	O2.UC60-2_GL0127973; V1.CD6-0-PN_GL0070492	MGDBpublic	Shared	High							5497235													499844											1.02992e+07
GMGDVLVIGGGVIPEDDIPGLEK	MH0052_GL0014793	[gene] locus=scaffold46468_2:2047:2445:+ [Complete] codon-table.11	MH0052_GL0014793	MGDBpublic		High		3.70057e+06		176716		71604												36232.6	90741.6					449170		7.14253e+06		176716		131405												86820.7	134769
NSGADLLFLPGMGK	MH0343_GL0149516	[gene] locus=scaffold2764_2:754:1842:+ [Complete] codon-table.11	MH0343_GL0149516	MGDBpublic		High		1.65834e+06	842019				4.27563e+06	487895	483708				188486	5.85114e+06			179446		352899		241389	190923				3.20078e+06	1.5862e+06				8.01049e+06	1.14173e+06	745811				372757	1.27484e+07			1.21738e+06		524125
TLEYAYDDWCIYQIAK	MH0429_GL0141988	[gene] locus=scaffold46361_1:2547:4835:- [Complete] codon-table.11	MH0429_GL0141988; 158499257-stool2_revised_scaffold72122_1_gene13117	MGDBpublic		High			1.64498e+06											237953						77379.1							3.09884e+06											518449
IRPEATGYGALYFVQDVLK	158499257-stool1_revised_scaffold32464_1_gene175777	strand:- start:7111 stop:8595 length:1485 start_codon:yes stop_codon:yes gene_type:complete [Complete] codon-table.11	158499257-stool1_revised_scaffold32464_1_gene175777	MGDBpublic		High																							3.30933e+06
TLESLQALYGHGR	NOM002_GL0037714; MH0091_GL0073186	[gene] locus=scaffold3275_1:2158:3252:- [Lack 5'-end] codon-table.11 [gene] locus=scaffold8732_1:5865:6917:- [Complete] codon-table.11	NOM002_GL0037714; V1.CD50-0_GL0007382; 32:000000000-C6TVP:1:2113:10775:11788_1_288_-; MH0002_GL0075610; V1.FI13_GL0084773; MH0091_GL0073186	MGDBpublic;MGDBinhouse	Shared	High		7217878		467645	4.25529e+06	1.04492e+06	1.07297e+06	4.08425e+06			3.29562e+06		2.48805e+06	2.5057e+07	9.23781e+06	1.50306e+07	1.18969e+06				5119590	956407	3.02955e+06	9545668		1.39313e+07		467645	1.01896e+07	1.91759e+06	2.01024e+06	9.55763e+06			8.73694e+06		4.92046e+06	5.45938e+07	1.91625e+07	3.39235e+07	8.07103e+06
NSGLTEEEAKHCVR	P13671	Complement component C6 OS=Homo sapiens OX=9606 GN=C6 PE=1 SV=3	P13671	human		High					1.38349e+06				1.1974e+06			142357									334622								3.31286e+06				1.84623e+06			496830
GMEYTGPANNSNVPR	MH0124_GL0064947	[gene] locus=scaffold75917_2:4958:6328:+ [Complete] codon-table.11	NODE_544072_length_325_cov_1.963077_3_353_+; MH0124_GL0064947	MGDBpublic;MGDBinhouse		High							1.55329e+06										3.12926e+06				674019	576918	869740								2.91012e+06										2.12293e+07
TLESLQTLYGHGR	BGI-34A_GL0028915	[gene] locus=scaffold21961_5:155:1219:- [Lack 5'-end] codon-table.11	BGI-34A_GL0028915	MGDBpublic		High	5.69183e+06	3.47112e+06		828146	6.37765e+06			1780121		2.23874e+06		4.15881e+07		1.20715e+06	426025				3.0366e+06		3.47112e+06			701682	8.24625e+06	6.69965e+06		828146	1.52717e+07			4.1657e+06		3.68663e+06		1.45143e+08		2.63011e+06	883727				4.50995e+06
TLETCLTAAANNQYTLK	159268001-stool2_revised_C796115_1_gene27703	strand:- start:60 stop:4883 length:4824 start_codon:yes stop_codon:yes gene_type:complete [Complete] codon-table.11	159268001-stool2_revised_C796115_1_gene27703; 159268001-stool1_revised_scaffold10237_1_gene111947	MGDBpublic	No Quan Values	High
GMDDIRPLASEVGVIPR	657321.RBR_18910	[Complete]:- codon-table.11	657321.RBR_18910; T2D-142A_GL0060662	MGDBpublic		High		1.3397e+06	582252	1.0237e+06	769324		1.07498e+06			733067			398943		548986	550525	470822	433387			774562	349928	502371	1.32384e+06		2.58577e+06	1.09685e+06	1.0237e+06	1.8422e+06		2.01401e+06			1.20717e+06			788965		1.13879e+06	1.24252e+06	3.19412e+06	1.03849e+06
GMAVMNSFVSDIFER	MH0368_GL0110421	[gene] locus=scaffold89807_1:481:831:- [Complete] codon-table.11	MH0173_GL0091571; MH0439_GL0144840; MH0368_GL0110421	MGDBpublic		High							1.21505e+06								706344			155556			268544			1.26284e+06							2.27642e+06								1.46521e+06			372745
GMANPLETINPNDIESFTVLK	908612.HMPREF9720_2076	[Complete]:- codon-table.11	V1.UC26-0_GL0023889; 32:000000000-C6TVP:1:2104:27033:9969_2_250_+; 908612.HMPREF9720_2076	MGDBpublic;MGDBinhouse		High				344864																								344864
TLETGLTSADMYFAK	MH0334_GL0033565	[gene] locus=scaffold74170_2:2:1012:+ [Lack 5'-end] codon-table.11	MH0334_GL0033565	MGDBpublic		High		69685128					2.4276e+06							525502												1.345e+08					4.54816e+06							1.14496e+06
NSGGIVVVQVEK	MH0270_GL0127009	[gene] locus=scaffold19411_8:11758:13341:+ [Complete] codon-table.11	MH0372_GL0006103; T2D-29A_GL0049497; MH0270_GL0127009; 763840445-stool2_revised_scaffold44847_2_gene131795	MGDBpublic		High				2.6258e+06	1.47265e+06	2.16342e+06	1.68531e+06					1.0098e+06	970126		361438	877817		1.16224e+06		1.80183e+06	431868			5.51906e+06				2.6258e+06	3.52637e+06	3.97022e+06	3.15746e+06					3.52424e+06	1.91856e+06		749750	1.9812e+06		2.78496e+06
TLETVDFSNIVYR	MH0132_GL0071448	[gene] locus=scaffold76193_2:1126:2361:- [Complete] codon-table.11	MH0132_GL0071448; MH0090_GL0103969; DLM018_GL0052593	MGDBpublic		High	1.5413e+06			390902	2475180							2.42496e+06			4.10646e+06		542909	186097	226458					1.45705e+06	2.23301e+06			390902	5.927e+06							8.46317e+06			8.51826e+06		3.68316e+06	445926	336335
GIYYFQNLGDQWAVMEDSPK	O2.UC47-1_GL0149373	[gene] locus=scaffold3670_2:2:691:- [Lack both ends] codon-table.11	O2.UC47-1_GL0149373	MGDBpublic		High							9.08425e+06																								1.70195e+07
GLYWVAPLNTDGR	Q6UX06	Olfactomedin-4 OS=Homo sapiens OX=9606 GN=OLFM4 PE=1 SV=1	Q6UX06	human		High				4915128		503705	1.05729e+06		7066770	9.86938e+07		469198		991336	859136			1.08083e+06	759734		327272	720482		1.36342e+06				4915128		924378	1.98086e+06		1.0896e+07	1.62523e+08		1.63751e+06		2.15991e+06	1.78215e+06			2.5899e+06	1.12835e+06
TLEVAKDYINNSVK	ED9A_GL0090835	[gene] locus=C753864_1:2:2740:+ [Lack 5'-end] codon-table.11	MH0251_GL0117070; ED9A_GL0090835	MGDBpublic		High															7.18007e+06				3.00876e+06		5629442			47498285															1.4894e+07				4.46861e+06
GIYTGDITSWADVK	O2.UC40-1_GL0064780	[gene] locus=scaffold3473_1:124:1053:- [Lack 5'-end] codon-table.11	O2.UC40-1_GL0064780	MGDBpublic		High	1709598	642620		2.19452e+06	643795	908330	931972			1.89656e+06	680480	660713			974047			538972					603047		2.47684e+06	1.24033e+06		2.19452e+06	1.54161e+06	1.66693e+06	1.74607e+06			3.12314e+06	1.804e+06	2.30591e+06			2.02052e+06			1.29149e+06
NSGFEIDLHGTPIQTK	MH0193_GL0161681	[gene] locus=scaffold33021_2:2397:5594:+ [Complete] codon-table.11	MH0193_GL0161681	MGDBpublic		High	1.10115e+06						952101	2.54822e+06			389452	907271		453467			414932								1.59533e+06						1.78378e+06	5.96314e+06			1.03247e+06	3.1664e+06		988008			2.81495e+06
GLYSDDAEGLFKFEK	MH0002_GL0000402	[gene] locus=scaffold58197_1:1866:3851:- [Complete] codon-table.11	32:000000000-C6TVP:1:2108:17565:8052_3_269_-; MH0002_GL0000402	MGDBpublic;MGDBinhouse		High						661942							1.47692e+06			2148001	525536				386467	626297		6.83876e+06						1.21477e+06							2.92082e+06			4.84797e+06	3.56531e+06
TIEWLNYIATELHK	NOM020_GL0006235	[gene] locus=scaffold19967_3:2:670:+ [Lack 5'-end] codon-table.11	469595.CSAG_01212; NOM020_GL0006235	MGDBpublic		High				384811																								384811
TLEYAYDDWCIYKLAK	MH0003_GL0075748	[gene] locus=scaffold17037_1:6327:8603:- [Complete] codon-table.11	DOM005_GL0043370; SZEY-74A_GL0071989; O2.UC26-2_GL0072862; MH0003_GL0075748; 32:000000000-C6TVP:1:1112:8974:16492_1_381_+; DOF007_GL0042778; NODE_335616_length_302_cov_1.470199_1_330_+; MH0079_GL0054099; DLF008_GL0022095; MH0266_GL0160251; MH0050_GL0053319; MH0180_GL0011152; MH0124_GL0112839; MH0335_GL0096082	MGDBpublic;MGDBinhouse		High			719417		430668													186169						1.00645e+06			1.35525e+06		1.03126e+06													446099
GIYMAIDDQLYNQIAATDYR	MH0003_GL0097601	[gene] locus=scaffold48051_1:44:1513:- [Complete] codon-table.11	MH0003_GL0097601	MGDBpublic		High		3.85329e+06		732315						154625				307877		337552							1.22931e+06	1.23391e+06		7.4373e+06		732315						254628				670798		761843
TLEYDPNRSAFIALVEYTDGVK	MH0086_GL0067408; MH0363_GL0025577	[gene] locus=C1319905_1:2:838:+ [Lack both ends] codon-table.11 [gene] locus=scaffold41740_1:1:573:+ [Lack both ends] codon-table.11	MH0086_GL0067408; MH0363_GL0025577	MGDBpublic	No Quan Values	High
TIGQDITNFDFVQLK	MH0379_GL0006111	[gene] locus=scaffold39707_8:21910:23106:+ [Complete] codon-table.11	MH0123_GL0136349; MH0037_GL0045416; MH0379_GL0006111	MGDBpublic		High				595785		464190	145570																518555	969593				595785		851861	272729
GITINIAHVEYETATR	O2.UC47-1_GL0127320	[gene] locus=scaffold30148_2:84:1274:- [Complete] codon-table.11	O2.UC47-1_GL0127320; V1.FI14_GL0159722	MGDBpublic		High		620630			996934		3213830		940692			215044				727526						328729				1.19789e+06			2.38723e+06		6.02118e+06		1.45042e+06			750509				1.642e+06
TIGQFQNTQFQLADLDTKIEAAR	MH0094_GL0022444	[gene] locus=scaffold922_19:9:1151:- [Complete] codon-table.11	MH0094_GL0022444; MH0155_GL0021686	MGDBpublic	No Quan Values	High
TLLTQVAPPGVTAHVVDVAK	585054.EFER_1259	[Complete]:- codon-table.11	V1.UC21-4_GL0073372; NLM027_GL0019807; MH0179_GL0000029; 1006551.KOX_23650; 585054.EFER_1259; T2D-108A_GL0173550; 290338.CKO_01161; MH0008_GL0001505; MH0260_GL0081851; MH0014_GL0090883; 469595.CSAG_01664; 1045856.EcWSU1_02741; O2.UC38-0_GL0048718; SZEY-40A_GL0076323	MGDBpublic		High	3.49793e+06			4430049		481570									1352087			450862						1.6061e+06	5.06775e+06			4430049		883757									2.80471e+06			1.08036e+06
GLPAFGIYGHDVQEADDTSIPADVEEK	V1.CD20-4_GL0030284	[gene] locus=scaffold68594_1:4294:6090:- [Complete] codon-table.11	MH0411_GL0000827; MH0161_GL0039359; MH0011_GL0054344; V1.CD20-4_GL0030284; MH0445_GL0210459; V1.UC39-0_GL0073589	MGDBpublic		High				1.31803e+06	797721																745412		2.64976e+06					1.31803e+06	1.9102e+06
GLPAFGIYGHDVQDLDDNTIPADVAEK	MH0113_GL0029592; MH0308_GL0070323; MH0002_GL0065469; MH0274_GL0015018	[gene] locus=scaffold24397_6:31028:32803:+ [Complete] codon-table.11 [gene] locus=scaffold5816_2:15839:17614:+ [Complete] codon-table.11 [gene] locus=scaffold41521_1:1903:3687:- [Complete] codon-table.11 [gene] locus=scaffold13069_3:37460:39238:- [Complete] codon-table.11	MH0006_GL0119394; MH0010_GL0043364; MH0004_GL0035097; MH0113_GL0029592; 32:000000000-C6TVP:1:2115:24775:14036_3_299_+; NODE_592493_length_729_cov_3.984911_3_758_+; V1.UC40-1_GL0107316; MH0165_GL0030213; 158499257-stool2_revised_C1186996_1_gene53478; 158337416-stool2_revised_C1026018_1_gene90217; T2D-135A_GL0047505; MH0011_GL0034495; MH0308_GL0070323; MH0002_GL0065469; MH0274_GL0015018; V1.UC26-0_…	MGDBpublic;MGDBinhouse	Shared	High	3.77554e+06	672382				1.70959e+06	2.5385e+06							520517		262025							1114593	4458757	5.46996e+06	1.29777e+06				3.13738e+06	4.75594e+06							1.1341e+06		591382
TILVGLDSPHQTIER	MH0430_GL0055656; MH0405_GL0180764	[gene] locus=scaffold24782_17:8176:9834:- [Complete] codon-table.11 [gene] locus=scaffold68295_3:166:897:+ [Lack 3'-end] codon-table.11	MH0430_GL0055656; MH0357_GL0067693; MH0405_GL0180764	MGDBpublic	Shared	High		998677			899226		961580	5.9557e+06							1.45453e+06		311826				412255					1.92756e+06			2.15326e+06		1.80154e+06	1.39371e+07							3.01722e+06		2.11547e+06
NRYGESEPVLLNDAEQAVGATQSVTLK	MH0413_GL0098543	[gene] locus=scaffold143961_2:88803:90323:- [Complete] codon-table.11	MH0413_GL0098543; V1.CD4-0_GL0036133	MGDBpublic		High					434317							354668																	1.04e+06							1.2378e+06
GLNYEYDLTEIEK	159207311-stool2_revised_C1427214_1_gene104110	strand:- start:2276 stop:3550 length:1275 start_codon:no stop_codon:yes gene_type:incomplete [Lack 5'-end] codon-table.11	159207311-stool2_revised_C1427214_1_gene104110	MGDBpublic		High								2.33523e+06		621914										832288		700410										5.46472e+06		1.02413e+06
TILVPIDISDSELTQR	766141.SB521682_1634; DLF002_GL0049242	[Complete]:- codon-table.11 [gene] locus=scaffold5962_4:1:513:+ [Lack 5'-end] codon-table.11	469595.CSAG_01459; 766141.SB521682_1634; 585054.EFER_1624; 290338.CKO_01420; DLF002_GL0049242	MGDBpublic	Shared	High				4.19583e+06		268647							491050		1292294				1.36299e+06			95436						4.19583e+06		493010							971118		2.68068e+06				2.0243e+06
TLIVRHETQEVLIK	Q02817	Mucin-2 OS=Homo sapiens OX=9606 GN=MUC2 PE=1 SV=2	Q02817	human		High	3.75106e+07	158672512	1.01508e+08	17342468		1.57019e+07	46060398	6.30153e+07	1.08504e+07	4.17248e+06	1.71575e+06	1.06615e+06	3.0812e+07	4.29417e+07	3008779	4.03471e+07		6.85875e+06	3398876	1.15607e+07	4.52084e+06	4.27134e+07	5.47435e+07	7.09824e+06	5.43448e+07	3.06256e+08	1.91222e+08	17342468		2.88155e+07	8.62952e+07	1.47463e+08	1.67297e+07	6.871e+06	4.54857e+06	3.7209e+06	6.09349e+07	9.35609e+07	6.24128e+06	9.1062e+07		1.6435e+07	5.048e+06
TIIVTELSPVVAKPQIK	P13688	Carcinoembryonic antigen-related cell adhesion molecule 1 OS=Homo sapiens OX=9606 GN=CEACAM1 PE=1 SV=2	P13688	human		High	13272730	6010188	2.26987e+06	41525248	8573457	9682068	2.19658e+06	6.35562e+06	13750157	9352470		1.72726e+06	29248078	29743582	16482850	38557368		13137127	27210340	48201704	10776338	17110980	4.92642e+06	9699254	1.92294e+07	1.16004e+07	4.27601e+06	41525248	2.05298e+07	1.77681e+07	4.11534e+06	1.48729e+07	2.12008e+07	1.54011e+07		6.02818e+06	5.78421e+07	6.4805e+07	3.41913e+07	8.70227e+07		3.14793e+07	4.04127e+07
LSAPGCWAACTNFSR	Q04941	Proteolipid protein 2 OS=Homo sapiens OX=9606 GN=PLP2 PE=1 SV=1	Q04941	human		High				1.57859e+06					4.60482e+06				413416				659259	539797										1.57859e+06					7.09999e+06				817588				4.4725e+06	1.29346e+06
GLNVKDASGNAATYAVDAISDAISK	NLM010_GL0022946	[gene] locus=scaffold14287_2:11282:12829:+ [Complete] codon-table.11	V1.CD15-3_GL0148490; O2.UC40-1_GL0021528; MH0347_GL0102381; O2.UC6-1_GL0062195; MH0368_GL0154756; N025A_GL0046951; NLM010_GL0022946; MH0103_GL0074662; N044A_GL0012190; MH0176_GL0014038; O2.UC24-1_GL0045430; MH0418_GL0054892; MH0336_GL0017812; MH0417_GL0133908; O2.UC9-1_GL0152207	MGDBpublic		High	279512	331897	412426	693441	416824				175124					162939								134356	1.79679e+06		404954	640599	776933	693441	998115				270018					355010
TILWNGPTGVFEFENFTHGSR	N085A_GL0051667; MH0314_GL0079146; MH0119_GL0102077	[gene] locus=scaffold35683_1:44724:45980:+ [Complete] codon-table.11 [gene] locus=scaffold97728_7:32042:33307:- [Complete] codon-table.11 [gene] locus=scaffold20784_32:3773:5032:- [Complete] codon-table.11	159611913-stool2_revised_C596753_1_gene24478; MH0016_GL0076265; V1.UC49-1_GL0094164; MH0092_GL0029477; MH0340_GL0152740; N085A_GL0051667; MH0038_GL0041534; MH0414_GL0117101; T2D-113A_GL0007483; MH0314_GL0079146; 765094712-stool1_revised_scaffold4917_1_gene53319; MH0379_GL0152972; MH0267_GL0113994; MH0402_GL0221662; MH0101_GL0101334; O2.UC18-0_GL0020837; MH0119_GL0102077; NOF010_GL0047542; MH0062_…	MGDBpublic	Shared	High									1626034	134302																							2.50712e+06	221161
TILWNGPVGVFEFPNFRK	O2.CD2-0-PT_GL0048880	[gene] locus=scaffold13868_1:142797:144023:- [Complete] codon-table.11	V1.UC39-4_GL0008851; 1028307.EAE_02965; V1.CD10-0_GL0018146; DOF008_GL0039146; V1.CD3-0-PT_GL0011317; 716541.ECL_04246; SZEY-81A_GL0054985; T2D-132A_GL0070348; 1006551.KOX_02585; 290338.CKO_04296; 1045856.EcWSU1_03717; 469595.CSAG_02744; O2.CD2-0-PT_GL0048880; 469613.HMPREF0864_02989; V1.CD3-0-PT_GL0060014	MGDBpublic	No Quan Values	High
LSAPYQATWTTDK	DOF012_GL0056053	[gene] locus=scaffold174_1:2727:5408:- [Complete] codon-table.11	DOF012_GL0056053	MGDBpublic		High						1.32481e+06					1.25325e+06					1.35373e+06			1163743											2.43124e+06					3.32245e+06					3.05533e+06			1.72839e+06
GINSTDAIEGTYLDNYK	MH0006_GL0076055	[gene] locus=scaffold139949_2:49:1503:+ [Complete] codon-table.11	MH0006_GL0076055	MGDBpublic		High																3.42189e+06		2.06382e+06				1.74342e+06	1.60332e+06																	7.72308e+06		4.94534e+06
GINSSFAVFQDATGR	MH0020_GL0065432	[gene] locus=scaffold23598_1:3294:4340:+ [Complete] codon-table.11	MH0020_GL0065432	MGDBpublic		High	1.78623e+06		758335	1950495		838458		742037	355245	1.44528e+06		286965				1.14558e+06	490135				853492				2.58787e+06		1.42856e+06	1950495		1.5387e+06		1.73646e+06	547739	2.38e+06		1.00152e+06				2.58553e+06	3.32514e+06
GLNQYVDFFTVNPMEHAELSK	195102.CPE1234	[Complete]:- codon-table.11	195102.CPE1234	MGDBpublic	No Quan Values	High
GINQPIIYSIFR	Q9HBB8	Cadherin-related family member 5 OS=Homo sapiens OX=9606 GN=CDHR5 PE=1 SV=3	Q9HBB8	human	No Quan Values	High
TLLYAINGGRDEK	O2.UC11-2_GL0054585; 158337416-stool1_revised_C1272512_1_gene82732; N043A_GL0055318	[gene] locus=scaffold10679_7:6115:8343:+ [Complete] codon-table.11 strand:- start:1289 stop:3523 length:2235 start_codon:yes stop_codon:yes gene_type:complete [Complete] codon-table.11 [gene] locus=scaffold8886_2:2033:4261:- [Complete] codon-table.11	MH0376_GL0112696; MH0189_GL0030702; O2.UC41-1_GL0193086; V1.CD16-0_GL0094145; MH0377_GL0075510; MH0136_GL0095291; MH0107_GL0012336; MH0067_GL0028902; MH0433_GL0111399; MH0293_GL0030832; MH0145_GL0034248; MH0002_GL0052410; 457396.CSBG_03195; MH0227_GL0116056; O2.UC11-2_GL0054585; 158337416-stool1_revised_C1272512_1_gene82732; MH0102_GL0050400; MH0173_GL0004133; N043A_GL0055318; MH0413_GL0208782; M…	MGDBpublic	Shared	High			3.05749e+06	2.9721e+06								7530010		1.00008e+06		1037510	302917		357307					2.3023e+07			5.75972e+06	2.9721e+06								2.62799e+07		2.17897e+06		2.34163e+06	2.05503e+06		530671
TIIYDLNPSDNHK	764285508-stool1_revised_scaffold42145_1_gene57928	strand:+ start:6432 stop:7841 length:1410 start_codon:yes stop_codon:yes gene_type:complete [Complete] codon-table.11	764285508-stool1_revised_scaffold42145_1_gene57928	MGDBpublic		High	842331	1.90155e+06	9691332	2787330	315593					1.01589e+06						2.29579e+06		844539	576985		1176801	300847	792907		1.22036e+06	3.67021e+06	1.82566e+07	2787330	755710					1.67292e+06						5.18152e+06		2.02369e+06	856936
NRVQDYADKFGVEFFPGEKPFGR	MH0003_GL0088593	[gene] locus=scaffold20548_2:11018:12541:- [Complete] codon-table.11	MH0338_GL0108091; MH0003_GL0088593	MGDBpublic		High		8.65128e+06			663511		7.34935e+06									708079				703750		347881	1.85426e+06			1.6698e+07			1.58882e+06		1.37692e+07									1.59811e+06
GIPAFSIYGHDVQDADDTSIPADVEEK	MH0014_GL0091663	[gene] locus=scaffold4865_7:8635:10410:+ [Complete] codon-table.11	32:000000000-C6TVP:1:2116:19489:15009_2_271_-; 290338.CKO_04161; MH0008_GL0003052; MH0014_GL0091663	MGDBpublic;MGDBinhouse		High				6692490											1.11741e+06													6692490											2.31791e+06
GINNPELVEELADESADGVEWLKK	DLM028_GL0023551	[gene] locus=scaffold53280_3:12239:14542:- [Complete] codon-table.11	DLM028_GL0023551	MGDBpublic		High																							482921
GIPAFSIYGHDVQDSGDDSIPADVKEK	469613.HMPREF0864_02669	[Complete]:- codon-table.11	469613.HMPREF0864_02669	MGDBpublic		High														460577						2.00642e+06		656533																1.0035e+06
TILTKEDGFGVFLANSDEGMKDGK	MH0438_GL0231242; MH0316_GL0191215	[gene] locus=scaffold5210_6:1:783:+ [Lack 5'-end] codon-table.11 [gene] locus=scaffold77810_4:612:3062:- [Complete] codon-table.11	MH0438_GL0231242; MH0316_GL0191215; O2.UC14-1_GL0014494	MGDBpublic	No Quan Values	High
TIIPLISQCTPK	P40926	Malate dehydrogenase, mitochondrial OS=Homo sapiens OX=9606 GN=MDH2 PE=1 SV=3	P40926	human		High				9319968	591912	3.78593e+06			14492169	1.13514e+06	5643483			8.01264e+06		482346		563070		394613		734031						9319968	1.41738e+06	6.94778e+06			2.23449e+07	1.86929e+06	1.49613e+07			1.74578e+07		1.08864e+06		1.34923e+06
TILPIPQAEINTSHGVIK	MH0046_GL0026397	[gene] locus=scaffold20011_1:161:1639:- [Complete] codon-table.11	MH0046_GL0026397	MGDBpublic	No Quan Values	High
TIIPSIYYQVHR	V1.CD6-0-PT_GL0174440	[gene] locus=scaffold62576_5:6639:11789:+ [Complete] codon-table.11	737052003-stool1_revised_scaffold31152_1_gene28118; O2.UC56-0_GL0094011; V1.CD6-0-PT_GL0174440	MGDBpublic	No Quan Values	High
TLLPVSKPEIR	P01031	Complement C5 OS=Homo sapiens OX=9606 GN=C5 PE=1 SV=4	P01031	human		High	1539239			2.86231e+06	1.62679e+06	1.08448e+06			18798776	4404023		370178			1.59002e+06				927901					1.85718e+06	2.23003e+06			2.86231e+06	3.89546e+06	1.99019e+06			2.89851e+07	7.25229e+06		1.29193e+06			3.29826e+06				1.37812e+06
GIPNVFNVFDLDNTK	159146620-stool1_revised_scaffold5606_1_gene20545	strand:- start:8517 stop:11861 length:3345 start_codon:yes stop_codon:yes gene_type:complete [Complete] codon-table.11	O2.UC41-1_GL0167642; V1.UC18-0_GL0031114; MH0250_GL0278972; 159146620-stool1_revised_scaffold5606_1_gene20545; MH0111_GL0018929; V1.FI35_GL0005617; MH0230_GL0108424	MGDBpublic		High														180364		224709							102625	535554														392975		507160
GIPNHEPGNPTNQILFR	NLM021_GL0081278	[gene] locus=scaffold38617_1:3:3188:+ [Lack 5'-end] codon-table.11	158802708-stool2_revised_scaffold15780_1_gene50887; O2.UC55-0_GL0015115; NLM021_GL0081278; T2D-13A_GL0110595	MGDBpublic		High	5060647	3.11802e+06		9.66909e+06	2.42819e+06	592381	4.75909e+06	5.9542e+07	1.24947e+06			531343		1.04974e+06	5.58813e+06	22535900		1.1759e+06		733565	3.47654e+06	1442889	1.02335e+07	1.0057e+07	7.3318e+06	6.01813e+06		9.66909e+06	5.81448e+06	1.08711e+06	8.91626e+06	1.39335e+08	1.9265e+06			1.8544e+06		2.28716e+06	1.15918e+07	5.08628e+07		2.8177e+06
GIPMYNPDIGTPLGQR	MH0011_GL0034332	[gene] locus=scaffold11775_5:6469:8136:- [Complete] codon-table.11	MH0011_GL0034332	MGDBpublic		High					3436814		2249301			695326					991008		613159				960205		2.25417e+06	4.1154e+06					8.2297e+06		4.21411e+06			1.14502e+06					2.0557e+06		4.15975e+06
GLPLVLEMDPQGKPSR	MH0113_GL0084668; MH0033_GL0055185	[gene] locus=C1577847_1:64:1473:- [Complete] codon-table.11 [gene] locus=scaffold8678_15:433:1842:- [Complete] codon-table.11	MH0113_GL0084668; MH0033_GL0055185	MGDBpublic	Shared	High									1.07881e+06		1786801		1.18896e+06			2.96332e+06					494857												1.66338e+06		4.73694e+06		2.35133e+06			6.68811e+06
GIPLEDLNIYQASDTYYGDGR	O2.UC48-0_GL0077674	[gene] locus=scaffold65442_1:2:1750:+ [Lack 5'-end] codon-table.11	O2.UC48-0_GL0077674	MGDBpublic		High																								942240
TLIQNCGASTIR	P49368	T-complex protein 1 subunit gamma OS=Homo sapiens OX=9606 GN=CCT3 PE=1 SV=4	P49368	human		High	1360983				1.14789e+06				6852232				320737	845949	2.63516e+06		332366					827665		768344	1.97178e+06				2.74872e+06				1.05652e+07				634301	1.84314e+06	5.46627e+06		2.25481e+06
TLLQNYGYFNAVTTDK	NLM009_GL0001808	[gene] locus=scaffold8769_1:43637:45082:- [Complete] codon-table.11	V1.CD34-0_GL0110770; O2.CD2-0_GL0082113; SZEY-68A_GL0063101; NLM009_GL0001808	MGDBpublic		High																					4.60145e+06
NRYTYFASVAKDEGYR	V1.UC35-0_GL0002992	[gene] locus=scaffold82414_1:1352:1933:+ [Complete] codon-table.11	O2.UC44-2_GL0313675; V1.UC35-0_GL0002992	MGDBpublic		High		1.76389e+06		550877			521162			707088	2875630	1.31286e+06			628386	1.24154e+06	5.45291e+06	494874			555645			875406		3.40451e+06		550877			976408			1.16439e+06	7.62351e+06	4.58192e+06			1.3035e+06	2.80211e+06	3.69933e+07	1.18582e+06
TLLQNYGYFNAVTTDKSNK	NLM009_GL0001808	[gene] locus=scaffold8769_1:43637:45082:- [Complete] codon-table.11	V1.CD34-0_GL0110770; SZEY-68A_GL0063101; NLM009_GL0001808	MGDBpublic		High		3.65654e+06			1.86763e+06	420682	1.41195e+06				1.26545e+06			843107		2.77551e+06	465404		1.23461e+06		2.27147e+06	888142	1.17724e+06			7.05755e+06			4.47218e+06	772018	2.64532e+06				3.35481e+06			1.83695e+06		6.26424e+06	3.15736e+06		1.83364e+06
LSALGTQYTTNNADGTTQK	MH0001_GL0021802	[gene] locus=scaffold861_11:20809:22251:- [Complete] codon-table.11	MH0001_GL0021802; 763901136-stool1_revised_scaffold1080_1_gene57153	MGDBpublic	No Quan Values	High
TLLSMIGVNAPANIR	MH0086_GL0015111; O2.UC8-2_GL0159734; MH0239_GL0077463	[gene] locus=scaffold2144_1:1854:3242:- [Complete] codon-table.11 [gene] locus=scaffold35_3:10751:12139:+ [Complete] codon-table.11 [gene] locus=scaffold44694_1:8333:9721:- [Complete] codon-table.11	MH0086_GL0015111; O2.UC8-2_GL0159734; MH0239_GL0077463; MH0188_GL0192648; MH0420_GL0045462; V1.UC21-4_GL0057159; V1.UC1-0_GL0009988	MGDBpublic	Shared	High		1.72617e+07	549418	1.27197e+06	1.26072e+06		3877836	518447	2.97775e+06	8.36129e+06	489814	1.17889e+06	123299			307234	306528		3.35023e+06		247699					3.33172e+07	1.035e+06	1.27197e+06	3.01889e+06		7.26521e+06	1.21323e+06	4.59127e+06	1.37689e+07	1.29853e+06	4.11435e+06	243841			693417	2.07953e+06		4.97575e+06
GIPEYDKLGVNQWMEAMR	MH0199_GL0151724	[gene] locus=scaffold80100_1:19970:23176:- [Complete] codon-table.11	MH0199_GL0151724	MGDBpublic		High		4713497												3192694		1.79362e+06		739328								9.09759e+06												6.95621e+06		4.04814e+06		1.77158e+06
TLLSPGYNVLNAK	MH0143_GL0118215	[gene] locus=scaffold6943_16:419:2545:+ [Complete] codon-table.11	MH0143_GL0118215	MGDBpublic	No Quan Values	High
TLLSVGGWNFGSQR	P36222	Chitinase-3-like protein 1 OS=Homo sapiens OX=9606 GN=CHI3L1 PE=1 SV=2	P36222	human		High	652289			229932				418380		1.93823e+06				489042	272159			367361					1408567		945028			229932				979061		3.19177e+06				1.06552e+06	564555			880272
LSALPDDLKPDIVLLHR	MH0104_GL0062200	[gene] locus=scaffold30827_12:207:1433:+ [Complete] codon-table.11	MH0104_GL0062200	MGDBpublic		High																							587924
GIPCVYYGSEVEFK	MH0003_GL0018734	[gene] locus=scaffold14393_2:11229:13643:+ [Complete] codon-table.11	MH0003_GL0018734	MGDBpublic	No Quan Values	High
TIISYIDEQFER	Q15019	Septin-2 OS=Homo sapiens OX=9606 GN=SEPT2 PE=1 SV=1	Q15019	human		High					535513		416026	273935	2.44507e+06	406117		72524.9					833100			268420	127103			2028450					1.28232e+06		779433	641040	3.76996e+06	668771		253114					5.65186e+06
ISAITGSAATVGAK	MH0252_GL0113902	[gene] locus=scaffold50922_1:7248:10229:- [Complete] codon-table.11	MH0252_GL0113902	MGDBpublic	No Quan Values	High
TLIPANQGLATLNHLR	MH0101_GL0069541	[gene] locus=scaffold64019_1:68115:70577:+ [Complete] codon-table.11	MH0101_GL0069541	MGDBpublic		High										4.8472e+06						1.06831e+06					366517													7.98208e+06						2.41115e+06
GLNNNVNLLNAALNVK	DOM016_GL0070728; MH0001_GL0008780	[gene] locus=scaffold12875_2:5557:6951:- [Complete] codon-table.11 [gene] locus=scaffold341_1:9460:10854:- [Complete] codon-table.11	MH0031_GL0039665; DOM016_GL0070728; V1.FI07_GL0045827; MH0001_GL0008780; MH0400_GL0000942; O2.UC12-0_GL0031480; NLM001_GL0003561; MH0286_GL0094578; MH0152_GL0005088	MGDBpublic	Shared	High							2.60611e+06														4064503										4.88261e+06
TLMETNIPVDWER	MH0433_GL0010324	[gene] locus=scaffold14549_4:3:530:+ [Lack 5'-end] codon-table.11	MH0433_GL0010324	MGDBpublic	No Quan Values	High
GLMTTVHAATATQK	MH0189_GL0149655; V1.FI03_GL0126081; MH0229_GL0078141; V1.CD3-3-PN_GL0020476	[gene] locus=scaffold17556_6:194:1192:+ [Complete] codon-table.11 [gene] locus=scaffold17569_1:3:1031:+ [Lack 5'-end] codon-table.11 [gene] locus=scaffold66499_1:51588:52589:+ [Complete] codon-table.11 [gene] locus=scaffold3364_1:10004:11005:+ [Complete] codon-table.11	MH0009_GL0031335; 159227541-stool2_revised_C966178_1_gene106950; MH0189_GL0149655; V1.FI03_GL0126081; MH0415_GL0193301; MH0158_GL0020919; MH0280_GL0116068; MH0009_GL0056228; MH0189_GL0157477; MH0298_GL0150151; MH0415_GL0025736; MH0454_GL0181218; MH0362_GL0051476; MH0189_GL0107116; MH0143_GL0076149; DOM012_GL0020477; MH0011_GL0015329; MH0189_GL0149243; MH0229_GL0078141; MH0006_GL0119076; MH0361_GL…	MGDBpublic	Shared	High		3.19774e+06		1.28842e+06	1.16355e+06	289474	1.16216e+06	2.3386e+06	2.68651e+06	1.09947e+06					3.92576e+06	2.86025e+06	449064			451244	812686		349804	3.15351e+06		6.172e+06		1.28842e+06	2.7862e+06	531231	2.17734e+06	5.4726e+06	4.14223e+06	1.81054e+06					8.14342e+06	6.45549e+06	3.04651e+06
GLMTTVHAATATQK	MH0189_GL0149655; V1.FI03_GL0126081; MH0229_GL0078141; V1.CD3-3-PN_GL0020476	[gene] locus=scaffold17556_6:194:1192:+ [Complete] codon-table.11 [gene] locus=scaffold17569_1:3:1031:+ [Lack 5'-end] codon-table.11 [gene] locus=scaffold66499_1:51588:52589:+ [Complete] codon-table.11 [gene] locus=scaffold3364_1:10004:11005:+ [Complete] codon-table.11	MH0009_GL0031335; 159227541-stool2_revised_C966178_1_gene106950; MH0189_GL0149655; V1.FI03_GL0126081; MH0415_GL0193301; MH0158_GL0020919; MH0280_GL0116068; MH0009_GL0056228; MH0189_GL0157477; MH0298_GL0150151; MH0415_GL0025736; MH0454_GL0181218; MH0362_GL0051476; MH0189_GL0107116; MH0143_GL0076149; DOM012_GL0020477; MH0011_GL0015329; MH0189_GL0149243; MH0229_GL0078141; MH0006_GL0119076; MH0361_GL…	MGDBpublic	Shared	High	2.35609e+06			871072				1.78138e+06	4444989						2.19834e+06	1.7433e+06		294346					1.37578e+06	1.64289e+06	3.41348e+06			871072				4.16863e+06	6.85356e+06						4.56014e+06	3.93457e+06		705314
TLNPDKLELTLKK	MH0127_GL0067595; O2.UC26-1_GL0038440	[gene] locus=scaffold574_6:3434:7408:+ [Complete] codon-table.11 [gene] locus=scaffold2588_1:3:3812:+ [Lack 5'-end] codon-table.11	MH0127_GL0067595; O2.UC26-1_GL0038440	MGDBpublic	Shared	High						3.66557e+06						422944									2.55372e+06									6.7269e+06						1.47608e+06
TINPGENITGPLNGASFVK	MH0119_GL0113736	[gene] locus=scaffold65222_1:2937:4622:+ [Complete] codon-table.11	MH0053_GL0047955; SZEY-20A_GL0059447; MH0427_GL0060221; DLM006_GL0005287; MH0119_GL0113736; SZEY-101A_GL0040343; MH0286_GL0086363	MGDBpublic		High																					2.38047e+06
GIMGTSSFDAPGVAR	V1.UC11-0_GL0090827	[gene] locus=scaffold4772_3:8773:9852:- [Complete] codon-table.11	657314.CK5_24890; V1.UC11-0_GL0090827; O2.CD3-0-PT_GL0134657; V1.FI18_GL0139739; MH0262_GL0069993; MH0071_GL0068364	MGDBpublic		High		4.63978e+06			753478		4.43805e+06								2766352					782984		948778		14589955		8.95531e+06			1.80426e+06		8.31479e+06								5.7384e+06
GIMGEDTYPYQGK	P09668	Pro-cathepsin H OS=Homo sapiens OX=9606 GN=CTSH PE=1 SV=4	P09668	human		High			1.98141e+06			960598	849867											651777		601026							3.73261e+06			1.76285e+06	1.59224e+06											1.56179e+06
TLNPGHTTEGGWFVLEEAR	MH0002_GL0023419	[gene] locus=scaffold21_15:4072:5253:+ [Complete] codon-table.11	MH0002_GL0023419	MGDBpublic	No Quan Values	High
TINQDGSITSFQK	MH0067_GL0069916	[gene] locus=scaffold29753_2:18:905:- [Complete] codon-table.11	MH0067_GL0069916	MGDBpublic		High					689735		6.56097e+06		701808						454513		562194	518394	638314										1.65162e+06		1.22921e+07		1.08209e+06						942823		3.814e+06	1.24218e+06	948022
LSATDNIVTNNTYGGLPIAK	MH0125_GL0109523	[gene] locus=scaffold87222_1:22485:24236:+ [Complete] codon-table.11	O2.UC1-1_GL0046150; MH0125_GL0109523; MH0140_GL0006604	MGDBpublic		High																						1.82828e+06
GIIWGEDTLMEYLENPKK	P99999	Cytochrome c OS=Homo sapiens OX=9606 GN=CYCS PE=1 SV=2	P99999	human		High	2.31449e+06				629387	711789	1.48117e+06			291316				1.8936e+06		181588						169982			3.3532e+06				1.50711e+06	1.30625e+06	2.77501e+06			479723				4.12575e+06		409839
GIIWGEDTLMEYLENPKK	P99999	Cytochrome c OS=Homo sapiens OX=9606 GN=CYCS PE=1 SV=2	P99999	human		High		218554							243296	76509.7												291574				421834							375129	125992
TLNQPDSQLQLTTGNGLFLSEGLK	P01009	Alpha-1-antitrypsin OS=Homo sapiens OX=9606 GN=SERPINA1 PE=1 SV=3	P01009	human		High	7.2853e+07	1.50815e+07	3.60631e+06	63173609	2.58085e+06		7.65307e+06		4.99487e+07	2.33565e+07		2.57904e+06		3.5738e+07		3.48586e+06		489943	3.97125e+06			599569	2.06128e+07	1.4994e+06	1.05549e+08	2.91091e+07	6.7936e+06	63173609	6.18004e+06		1.43382e+07		7.7014e+07	3.84622e+07		9.00091e+06		7.78657e+07		7.86746e+06		1.17401e+06	5.89809e+06
GIIVGAQDVSAFEK	MH0004_GL0032354	[gene] locus=scaffold54074_1:1022:1780:- [Complete] codon-table.11	MH0004_GL0032354	MGDBpublic		High					6489635	1.39329e+06											367868						5.10323e+06	675933					1.55399e+07	2.55692e+06											2.49567e+06
GILTVGSPKPAK	MH0113_GL0029189	[gene] locus=scaffold101084_3:206:949:- [Complete] codon-table.11	MH0113_GL0029189	MGDBpublic		High	18426528		5.17406e+06	1.50487e+07	283849								2.66654e+06					409743		597488					2.66961e+07		9.74694e+06	1.50487e+07	679697								5.27344e+06					981830
GIITTELNSATDNPMIFR	159268001-stool2_revised_scaffold34405_1_gene46906; MH0397_GL0059866	strand:- start:1515 stop:2963 length:1449 start_codon:yes stop_codon:yes gene_type:complete [Complete] codon-table.11 [gene] locus=scaffold41141_8:250:1698:- [Complete] codon-table.11	159268001-stool2_revised_scaffold34405_1_gene46906; MH0397_GL0059866	MGDBpublic	No Quan Values	High
GLLTQDEVNTLKAEVLK	O2.UC22-1_GL0110625	[gene] locus=scaffold48764_1:116:3292:- [Complete] codon-table.11	O2.UC22-1_GL0110625	MGDBpublic	No Quan Values	High
NRPGVYTLASSYASWIQSK	Q16651	Prostasin OS=Homo sapiens OX=9606 GN=PRSS8 PE=1 SV=1	Q16651	human		High			1.50801e+06	1.49472e+06		449356	1.64238e+06						194493			421128											2.8408e+06	1.49472e+06		824639	3.07703e+06						384636			950473
TLNSAIANAENNFGLEK	MH0086_GL0088389	[gene] locus=scaffold9617_2:837:1181:+ [Complete] codon-table.11	MH0086_GL0088389	MGDBpublic		High			450735	1.24969e+06						588095	400183	354568		506579			246392				499480	379858					849099	1.24969e+06						968441	1.06092e+06	1.23745e+06		1.10373e+06			1.67156e+06
ISAWAEQVKQEIS	O2.UC56-0_GL0051483; MH0003_GL0098273	[gene] locus=scaffold35561_5:2:565:+ [Lack 5'-end] codon-table.11 [gene] locus=scaffold48078_1:876:1448:- [Complete] codon-table.11	O2.UC56-0_GL0051483; NOM023_GL0012115; MH0003_GL0098273; V1.CD38-0_GL0115215	MGDBpublic	Shared	High			7202256					1.11294e+06	787139			14922169			842061												1.35677e+07					2.60442e+06	1.21366e+06			5.20787e+07			1.74673e+06
TLNSEASQATSPIK	V1.CD44-4_GL0061458	[gene] locus=scaffold8524_4:3:3386:+ [Lack 5'-end] codon-table.11	V1.CD44-4_GL0061458; V1.UC40-1_GL0005490	MGDBpublic		High				16956668							16804002					2.81512e+06					9503748							16956668							4.45486e+07					6.35362e+06
GILSGTSDLLLTFDEAEVRK	P18206	Vinculin OS=Homo sapiens OX=9606 GN=VCL PE=1 SV=4	P18206	human		High		239332		260329					384215																	461939		260329					592406
GLMTVEQAAQIAQAK	N062A_GL0007255	[gene] locus=C486373_1:33:917:- [Lack 5'-end] codon-table.11	N062A_GL0007255; NODE_835330_length_284_cov_2.658451_1_312_+	MGDBpublic;MGDBinhouse		High		1.11114e+06									3.79134e+06	1.35951e+06				2.4008e+06	322294		1.06237e+06		1.54533e+06					2.14463e+06									1.00511e+07	4.74471e+06				5.41852e+06	2.18649e+06		1.57783e+06
GLNIVGAHIDSPR	MH0003_GL0082200	[gene] locus=scaffold10768_4:5284:6666:- [Complete] codon-table.11	MH0389_GL0115111; MH0220_GL0220620; MH0252_GL0083335; MH0003_GL0082200	MGDBpublic		High		12850261					7.96787e+06	8996015		639890													5.28495e+06			2.48025e+07					1.4928e+07	2.10518e+07		1.05373e+06
LSASYVGEDNER	MH0014_GL0032337	[gene] locus=scaffold45168_7:32447:34375:+ [Complete] codon-table.11	T2D-108A_GL0190427; MH0014_GL0032337; V1.UC21-4_GL0173880	MGDBpublic		High	1.60018e+06				1.09932e+06							644898	1.79481e+06		7889145		327562								2.31832e+06				2.63241e+06							2.25071e+06	3.54949e+06		1.63649e+07		2.22222e+06
GINAFTLGVQSVNPDAK	MH0260_GL0161845; T2D-15A_GL0081551; MH0092_GL0108964; MH0169_GL0049796	[gene] locus=scaffold991_14:2507:3691:+ [Complete] codon-table.11 [gene] locus=scaffold6603_18:1203:2420:- [Lack 5'-end] codon-table.11 [gene] locus=scaffold1621_9:1225:2340:+ [Complete] codon-table.11 [gene] locus=scaffold12912_7:7308:8420:- [Complete] codon-table.11	MH0260_GL0161845; T2D-15A_GL0081551; MH0092_GL0108964; MH0169_GL0049796; MH0107_GL0109449; V1.UC24-0_GL0046432	MGDBpublic	Shared	High													785137					843472			3.29789e+06	1.82732e+06		3.24575e+06													1.55272e+06					2.02113e+06
TIMHNAYYYDKDAK	748671.LCRIS_00171	[Complete]:- codon-table.11	DOF012_GL0022655; V1.UC26-4_GL0193165; 695562.LAB52_00910; 748671.LCRIS_00171; T2D-110A_GL0101298	MGDBpublic		High				668606																	6.7902e+06							668606
TLNAEVSQPVSPVK	MH0188_GL0154167	[gene] locus=scaffold41010_4:6991:10287:- [Complete] codon-table.11	764447348-stool1_revised_C488760_1_gene19628; MH0188_GL0154167	MGDBpublic		High										1.24207e+06			25051172				1.60092e+06																	2.04537e+06			4.95421e+07				1.08609e+07
NRVEAPLGAEDLK	MH0277_GL0032390	[gene] locus=scaffold2614_1:3602:9286:- [Complete] codon-table.11	MH0277_GL0032390	MGDBpublic		High		512017		648014	2430637			2.56115e+06			8906167	200648			1.23434e+06		243058	1.3228e+06		1.61814e+06	921444	2.37771e+06	1.59646e+06			988252		648014	5.82034e+06			5.9934e+06			2.36109e+07	700265			2.56047e+06		1.64894e+06	3.1697e+06
TLNASDYTVTYSYK	O2.UC46-1_GL0069419	[gene] locus=scaffold55553_1:4241:7873:+ [Lack 3'-end] codon-table.11	O2.UC46-1_GL0069419	MGDBpublic		High				6856681						445172	4688546	874334					544510							2.52819e+06				6856681						733084	1.24297e+07	3.05145e+06					3.69403e+06
GLNIAATTIEDYAIVK	MH0068_GL0024956	[gene] locus=scaffold7981_2:1488:3398:+ [Complete] codon-table.11	MH0068_GL0024956	MGDBpublic		High									311402											1.97006e+06													480139
TLNDELEIIEGMK	P10809	60 kDa heat shock protein, mitochondrial OS=Homo sapiens OX=9606 GN=HSPD1 PE=1 SV=2	P10809	human		High		308363		846713	525465	133922	350859		1.4053e+06		297233					136676	263083	120658		143993	195598	190332	493631			595176		846713	1.25826e+06	245768	657342		2.16678e+06		787986					308473	1.78479e+06	289122
TLNDELEIIEGMKFDR	P10809	60 kDa heat shock protein, mitochondrial OS=Homo sapiens OX=9606 GN=HSPD1 PE=1 SV=2	P10809	human		High									1.66528e+06	377760			471309																				2.56763e+06	622074			932078
TLNDKGYSTGVGDEGGFAPNLK	MH0277_GL0018849	[gene] locus=scaffold1713_5:165:1457:+ [Complete] codon-table.11	NOM026_GL0084697; MH0345_GL0035987; V1.FI28_GL0188895; DOF004_GL0077340; MH0277_GL0018849	MGDBpublic	No Quan Values	High
LSASDASYQQDSSR	158337416-stool2_revised_C1044594_1_gene29435	strand:+ start:3 stop:3260 length:3258 start_codon:no stop_codon:yes gene_type:incomplete [Lack 5'-end] codon-table.11	158337416-stool2_revised_C1044594_1_gene29435	MGDBpublic	No Quan Values	High
TLNDISSNYFVAVK	MH0158_GL0061387; 160319967-stool1_revised_C566432_1_gene79863	[gene] locus=scaffold6501_2:3281:6259:+ [Complete] codon-table.11 strand:+ start:2 stop:2974 length:2973 start_codon:no stop_codon:yes gene_type:incomplete [Lack 5'-end] codon-table.11	MH0158_GL0061387; 160319967-stool1_revised_C566432_1_gene79863	MGDBpublic	Shared	High	1.89395e+06														1.39251e+06										2.74394e+06														2.88855e+06
TLNEENIETEIFHIGNKPIR	O2.UC50-2_GL0262714	[gene] locus=scaffold128575_2:6010:6642:- [Complete] codon-table.11	O2.UC50-2_GL0262714	MGDBpublic		High		1.48654e+06				620968		3679071					439117			1.79008e+06						307182				2.8692e+06				1.13957e+06		8.60947e+06					868413			4.04016e+06
GINEIRPLAAEVGILPR	MH0060_GL0009418	[gene] locus=scaffold17856_1:3331:5619:- [Complete] codon-table.11	NLM031_GL0077743; MH0362_GL0067785; O2.UC48-1_GL0037764; MH0390_GL0026992; MH0379_GL0116985; V1.UC35-4_GL0189583; O2.UC48-1_GL0067775; V1.FI05_GL0120620; V1.CD46-0_GL0065389; MH0122_GL0000206; MH0381_GL0170465; MH0088_GL0074384; MH0131_GL0038518; SZEY-78A_GL0031694; DLF013_GL0038632; V1.UC12-4_GL0053739; O2.UC27-2_GL0012173; O2.UC35-0_GL0084259; MH0239_GL0102282; NLM010_GL0022925; V1.UC54-0_GL016…	MGDBpublic		High	2630720														1.95574e+06	978188					422978	318407	2219513	2.06549e+06	3.81135e+06														4.05691e+06	2.20774e+06
TINEVENQILTR	P12814; O43707	Alpha-actinin-1 OS=Homo sapiens OX=9606 GN=ACTN1 PE=1 SV=2 Alpha-actinin-4 OS=Homo sapiens OX=9606 GN=ACTN4 PE=1 SV=2	P12814; O43707	human	Shared	High					2.47816e+06				18156002	12201655									821815					1.18448e+06					5.93413e+06				2.79941e+07	2.0093e+07									1.22056e+06
GLNEGGEWQNIER	MH0091_GL0108252; N085A_GL0049028	[gene] locus=scaffold13144_9:2499:4610:- [Complete] codon-table.11 [gene] locus=C534704_1:12366:14435:+ [Complete] codon-table.11	NODE_921778_length_372_cov_1.838710_2_400_+; MH0091_GL0108252; N085A_GL0049028	MGDBpublic;MGDBinhouse	Shared	High		1.06407e+06		1.40212e+06	39722288		777560	1399963	429876			3.46162e+06	1.01113e+06				9408332	562020						1.64895e+06		2.05377e+06		1.40212e+06	9.51179e+07		1.45678e+06	3.27608e+06	662809			1.20811e+07	1.99966e+06				6.38274e+07	1.34672e+06
GINEGAVELTPINEK	N021A_GL0079350	[gene] locus=scaffold12481_1:36139:37341:- [Complete] codon-table.11	MH0050_GL0023269; N021A_GL0079350	MGDBpublic		High							2017540																								3.77991e+06
NRTDDTKQLVTESTATLER	MH0412_GL0143238	[gene] locus=scaffold60791_2:248:1840:- [Lack 5'-end] codon-table.11	MH0412_GL0143238	MGDBpublic		High			4663179							1.45768e+06						1.20539e+06											8.78454e+06							2.40043e+06						2.72053e+06
TINEVETQILTR	P35609	Alpha-actinin-2 OS=Homo sapiens OX=9606 GN=ACTN2 PE=1 SV=1	P35609	human		High																					2.74682e+06			2.06526e+06
GINDLFNSAQHK	665953.HMPREF1016_02173	[Complete]:- codon-table.11	665953.HMPREF1016_02173	MGDBpublic		High				2.71954e+06			3792486	2.23911e+06			531024				1.82121e+06									3.19433e+06				2.71954e+06			7.10531e+06	5.23978e+06			1.40779e+06				3.77784e+06
GLNDGANAGDDKKK	N062A_GL0007255	[gene] locus=C486373_1:33:917:- [Lack 5'-end] codon-table.11	MH0091_GL0042443; MH0222_GL0054824; MH0138_GL0009581; MH0030_GL0000084; SZEY-60A_GL0008780; N062A_GL0007255; MH0009_GL0040523; MH0078_GL0007907; SZEY-10A_GL0000327; MH0031_GL0042647; MH0404_GL0179859; MH0124_GL0061174	MGDBpublic		High							15422.9			7226.97			111191			340407	19255.5		83042.9		2.76215e+06	659754	136715	249807							28895.1			11901			219896			768288	130632		123335
TLNGADDLDDEEAQSGATWSQVGFWR	160704339-stool1_revised_scaffold26478_1_gene185873	strand:+ start:2 stop:745 length:744 start_codon:no stop_codon:yes gene_type:incomplete [Lack 5'-end] codon-table.11	160704339-stool1_revised_scaffold26478_1_gene185873; MH0159_GL0098342	MGDBpublic	No Quan Values	High
TLNIYCWNEEFQSR	V1.FI26_GL0248470	[gene] locus=C1684329_1:105:674:+ [Lack 3'-end] codon-table.11	V1.FI26_GL0248470; T2D-20A_GL0071402	MGDBpublic	No Quan Values	High
NRQNAFQVYTGR	159490532-stool1_revised_scaffold8888_2_gene50955	strand:- start:4453 stop:7866 length:3414 start_codon:no stop_codon:yes gene_type:incomplete [Lack 5'-end] codon-table.11	159490532-stool1_revised_scaffold8888_2_gene50955	MGDBpublic		High	1.2428e+06	2.39988e+06	2.53981e+07	2.21386e+06	3.81387e+06									1.06068e+07	995479		657854	519476	755545				1.81406e+06	1.37825e+06	1.80055e+06	4.63205e+06	4.78453e+07	2.21386e+06	9.1326e+06									2.311e+07	2.06498e+06		4.46297e+06	1.24477e+06	1.12213e+06
GNDISSGTVLSDYVGSGPPK	P30086	Phosphatidylethanolamine-binding protein 1 OS=Homo sapiens OX=9606 GN=PEBP1 PE=1 SV=3	P30086	human		High						638704	1.15551e+06			1.36868e+06	568892			2.54428e+06								1.19647e+06								1.17212e+06	2.16488e+06			2.25387e+06	1.50817e+06			5.54344e+06
GIPVTEFLSEEALQK	MH0006_GL0032494	[gene] locus=scaffold60560_2:151:1089:+ [Complete] codon-table.11	MH0006_GL0032494; NODE_364116_length_360_cov_1.733333_3_389_-	MGDBpublic;MGDBinhouse		High		3.83023e+06	217888			221922	2304677					414046	130248	235702			204599	230991			252261		747920	2.60861e+07		7.39278e+06	410461			407262	4.31786e+06					1.44503e+06	257583	513546			1.38803e+06	553501
GLPWSCSADEVQR	P31943	Heterogeneous nuclear ribonucleoprotein H OS=Homo sapiens OX=9606 GN=HNRNPH1 PE=1 SV=4	P31943	human		High				1049331		1.61269e+06			2.56282e+06	472542											1.34402e+06		1.10471e+06					1049331		2.95953e+06			3.95152e+06	778155
GLTAIYAAGQGDSATK	MH0433_GL0212813	[gene] locus=scaffold128945_1:279:542:+ [Lack 3'-end] codon-table.11	MH0433_GL0212813	MGDBpublic		High	2.52461e+06				1637689			1.61175e+06					807956		2.03642e+06	2.09465e+06		377033			732094		1.72456e+06	2587724	3.65762e+06				3.92157e+06			3.77169e+06					1.59784e+06		4.22427e+06	4.72757e+06		903450
GLTALTADDVKDDVTLLDGTK	MH0002_GL0013621; V1.UC2-0_GL0065638	[gene] locus=scaffold18522_11:355:1890:+ [Complete] codon-table.11 [gene] locus=scaffold24615_4:7:1542:- [Complete] codon-table.11	NODE_169351_length_290_cov_1.986207_2_319_-; MH0002_GL0013621; V1.UC2-0_GL0065638	MGDBpublic;MGDBinhouse	Shared	High		7.24831e+06		2.01845e+06		1.18722e+06	4.73238e+06			2207068			1.69031e+06	415524	2.32067e+06	1.03457e+06		541046	869379	209357		339873	5.62211e+06			1.39901e+07		2.01845e+06		2.17873e+06	8.86622e+06			3.63447e+06			3.34281e+06	905339	4.81389e+06	2.33499e+06		1.29646e+06	1.2912e+06
GLTAATGMDALTHAIEGYITK	MH0197_GL0068028; MH0014_GL0042545; MH0373_GL0006696; MH0134_GL0071823	[gene] locus=scaffold12175_1:108:1256:- [Complete] codon-table.11 [gene] locus=scaffold44219_1:607:1755:- [Complete] codon-table.11 [gene] locus=scaffold19734_4:392:1543:+ [Complete] codon-table.11 [gene] locus=scaffold31264_7:3356:4504:+ [Complete] codon-table.11	MH0053_GL0013874; T2D-31A_GL0104239; 765620695-stool1_revised_scaffold36873_1_gene7964; MH0437_GL0134882; MH0197_GL0068028; V1.UC26-4_GL0120382; MH0189_GL0036614; O2.UC41-0_GL0089314; 763840445-stool2_revised_C903209_1_gene45604; MH0197_GL0192570; MH0434_GL0159445; MH0060_GL0069387; 160704339-stool1_revised_C1387145_1_gene65324; MH0014_GL0042545; MH0261_GL0045231; MH0415_GL0086489; MH0169_GL00925…	MGDBpublic	Shared	High		1.11468e+06		142272	4.83965e+06		826247	271685	80070.4	414929	52107428	263156			251040	525121			70736280			260999		1.53092e+06		2.15145e+06		142272	1.15889e+07		1.54799e+06	635775	123458	683281	1.38141e+08	918420			520746	1.18518e+06			1.05057e+08
ISADQVDQEVER	670888.EC182770_3897	[Complete]:- codon-table.11	670888.EC182770_3897	MGDBpublic		High				2755333		674567			694207				1.81121e+06		5229669									1.19794e+06				2755333		1.23794e+06			1.07037e+06				3.58191e+06		1.08482e+07
TLHGLYVYPMTSTTGTVK	O2.UC48-1_GL0227666	[gene] locus=scaffold31529_2:259:2907:- [Lack 5'-end] codon-table.11	O2.UC48-1_GL0227666	MGDBpublic		High		24222176	1.443e+06				764045	757767			6.23802e+06	938309		769602	865307	1739930	1.22901e+06		461921			312797				4.67516e+07	2.71834e+06				1.43145e+06	1.77327e+06			1.65375e+07	3.27472e+06		1.6768e+06	1.79496e+06	3.92696e+06	8.3378e+06		686043
GLTAAAAATYAESASEPQAFEDASAASTK	MH0002_GL0020242	[gene] locus=scaffold39798_4:3872:5428:- [Complete] codon-table.11	MH0002_GL0020242	MGDBpublic		High		1.83315e+06																								3.53819e+06
TLHPAVHAGLLAR	MH0318_GL0154768	[gene] locus=scaffold160903_3:1427:2983:- [Complete] codon-table.11	MH0318_GL0154768	MGDBpublic		High				1.08695e+06	626043				1.10202e+06	425555					1.32615e+06													1.08695e+06	1.49911e+06				1.69916e+06	700779					2.7509e+06
GISYGDGVIPDGVFK	MH0133_GL0011222	[gene] locus=scaffold12497_10:5397:8774:+ [Complete] codon-table.11	MH0101_GL0075610; MH0133_GL0011222	MGDBpublic		High												571444								5420759																1.99435e+06
GLSWQGCPGVLIYNR	763901136-stool1_revised_scaffold13995_1_gene37672	strand:- start:7118 stop:8593 length:1476 start_codon:yes stop_codon:yes gene_type:complete [Complete] codon-table.11	MH0260_GL0126077; MH0059_GL0040345; 763901136-stool1_revised_scaffold13995_1_gene37672	MGDBpublic		High					1.15038e+06		765886		8527296					1.14364e+06	972432	381363						1.01452e+07							2.75467e+06		1.4349e+06		1.31479e+07					2.49174e+06	2.01717e+06	860723
GLSWQGCPGVLFYNR	MH0017_GL0006295; SZEY-48A_GL0003650; MH0002_GL0058108; V1.FI26_GL0248470	[gene] locus=scaffold5476_7:1:1440:+ [Lack 5'-end] codon-table.11 [gene] locus=scaffold20971_19:1:1407:+ [Lack 5'-end] codon-table.11 [gene] locus=scaffold6880_2:4737:6146:+ [Complete] codon-table.11 [gene] locus=C1684329_1:105:674:+ [Lack 3'-end] codon-table.11	764325968-stool1_revised_scaffold3532_1_gene30632; MH0017_GL0006295; N047A_GL0039556; O2.UC12-1_GL0152892; MH0457_GL0007434; SZEY-48A_GL0003650; MH0284_GL0177467; MH0002_GL0058108; MH0138_GL0040508; MH0456_GL0115094; V1.FI26_GL0248470; MH0092_GL0087339; T2D-20A_GL0071402	MGDBpublic	Shared	High		911473	979009			698217	1.09062e+06		200007				1.66165e+06		128055	5.57933e+06	1.43075e+06	2.44615e+06	1.56568e+06		149783	245441	324681			1.75925e+06	1.84427e+06			1.28134e+06	2.0433e+06		308384				3.28615e+06		265631	1.25924e+07	9.70642e+06	5.86149e+06	2.32535e+06
TLHPDLGTDKDKEQWK	P00338	L-lactate dehydrogenase A chain OS=Homo sapiens OX=9606 GN=LDHA PE=1 SV=2	P00338	human		High			546862			1.27546e+06			5004158					428305	2.37412e+06												1.03018e+06			2.34067e+06			7.71572e+06					933187	4.92477e+06
TLHPDNMAAGPASYGMTDTLGR	MH0143_GL0134160; MH0005_GL0020278; V1.UC16-0_GL0069167; MH0123_GL0131418	[gene] locus=scaffold55927_8:1108:2118:- [Complete] codon-table.11 [gene] locus=scaffold15058_10:134:1144:- [Complete] codon-table.11 [gene] locus=scaffold62570_2:2:553:+ [Lack 5'-end] codon-table.11 [gene] locus=scaffold1810_13:916:1926:+ [Complete] codon-table.11	MH0435_GL0143564; MH0246_GL0040493; MH0038_GL0004962; MH0438_GL0215540; 159490532-stool1_revised_C462834_1_gene78533; MH0357_GL0060179; DOF010_GL0014431; MH0212_GL0117616; V1.CD7-4_GL0031172; MH0014_GL0064632; MH0212_GL0055966; MH0122_GL0074609; V1.CD20-0_GL0136122; ED13A_GL0036650; O2.UC36-0_GL0172060; MH0406_GL0101148; MH0045_GL0056061; MH0212_GL0107883; MH0339_GL0034541; O2.CD1-0_GL0007567; V1…	MGDBpublic	Shared	High		2.05092e+06			2.43099e+06		2174198								476659									1.39842e+06		3.95851e+06			5.82118e+06		4.07341e+06								988760
TLHPDNMAAGPASYGMTDTMGR	V1.CD40-0_GL0121467; MH0012_GL0125329; O2.UC30-2_GL0137890; 763840445-stool1_revised_scaffold22014_1_gene81574; V1.FI14_GL0260789; MH0189_GL0175675; MH0020_GL0011630; MH0230_GL0011219; MH0239_GL0045815; T2D-114A_GL0021064; BGI-15A_GL0010963	[gene] locus=C1777800_1:597:1619:- [Lack 5'-end] codon-table.11 [gene] locus=scaffold1817_5:3816:4838:- [Complete] codon-table.11 [gene] locus=scaffold14973_2:1755:2003:- [Lack 5'-end] codon-table.11 strand:+ start:3 stop:341 length:339 start_codon:no stop_codon:yes gene_type:incomplete [Lack 5'-end] codon-table.11 [gene] locus=scaffold16141_1:1:243:+ [Lack 5'-end] codon-table.11 [gene] locus=sca…	MH0217_GL0004403; 763840445-stool2_revised_scaffold53144_1_gene133350; MH0275_GL0161162; MH0026_GL0019061; O2.UC9-2_GL0058968; 158458797-stool1_revised_scaffold5565_1_gene55462; MH0399_GL0156612; MH0264_GL0057612; MH0044_GL0068163; V1.CD40-0_GL0121467; MH0260_GL0060542; MH0326_GL0126431; MH0114_GL0022485; 32:000000000-C6TVP:1:2114:5477:21185_17_358_-; T2D-54A_GL0133134; MH0390_GL0054892; MH0012_G…	MGDBpublic;MGDBinhouse	Shared	High		4.06099e+06			2.66261e+06		2.8472e+06							834928	2.18098e+06					824577	1.71775e+06			2674377		7.83817e+06			6.37582e+06		5.33429e+06							1.81913e+06	4.52413e+06
TLHPDNMGAGPASYGLTDSMGR	MH0014_GL0098098	[gene] locus=scaffold6739_2:1:1008:+ [Lack 5'-end] codon-table.11	MH0028_GL0066831; MH0015_GL0032624; MH0002_GL0016982; MH0182_GL0065557; MH0370_GL0072731; MH0127_GL0063612; 32:000000000-C6TVP:1:2113:5991:20625_2_229_+; MH0456_GL0159747; 158337416-stool1_revised_C1153312_1_gene48740; V1.FI16_GL0113545; T2D-11A_GL0141663; MH0433_GL0244924; MH0014_GL0098098; MH0275_GL0077644	MGDBpublic;MGDBinhouse		High		1.39628e+06					1.98721e+06																			2.69499e+06					3.72309e+06
TLHPDNVAAGPASYGLTDSLGR	764487809-stool2_revised_scaffold14392_2_gene73983; MH0354_GL0085235	strand:- start:7793 stop:8800 length:1008 start_codon:no stop_codon:yes gene_type:incomplete [Lack 5'-end] codon-table.11 [gene] locus=scaffold51960_1:57:1037:+ [Complete] codon-table.11	764487809-stool2_revised_scaffold14392_2_gene73983; MH0354_GL0085235; MH0350_GL0017457; MH0289_GL0083244; MH0392_GL0055721; MH0088_GL0109675; O2.UC46-1_GL0140289	MGDBpublic	Shared	High	4.87015e+07	5725901			20449976	4271420	4464584	15716347				2.14014e+06	14024650	2.8961e+06	16311214	11684090		2735243	2.62045e+06		13522460	6447239	18819098	20709314	7.05582e+07	1.10516e+07			4.8969e+07	7.83873e+06	8.3645e+06	3.67781e+07				7.46914e+06	2.77357e+07	6.30999e+06	3.38353e+07	2.63706e+07		6.55421e+06	3.89189e+06
GISVICPWSAGGGTDSCLR	N075A_GL0021758	[gene] locus=scaffold43984_6:2:1051:+ [Lack 5'-end] codon-table.11	MH0193_GL0111666; 763577454-stool2_revised_C930114_1_gene42198; N075A_GL0021758	MGDBpublic		High																			1.31869e+06			1.276e+06																					1.95851e+06
GLSVKDDSGVAATYAIDAIADAVAK	SZEY-09A_GL0000589	[gene] locus=scaffold25541_2:1:1596:+ [Lack 5'-end] codon-table.11	DOM018_GL0011727; SZEY-09A_GL0000589; V1.CD46-0_GL0029005; ED10A_GL0088212; 763860675-stool1_revised_scaffold41898_1_gene139525; MH0204_GL0162615; MH0378_GL0047147; MH0211_GL0033613	MGDBpublic	No Quan Values	High
TLHPDNVAAGPASYGLTDSMGR	O2.UC44-1_GL0081139	[gene] locus=scaffold68233_2_1:2723:3724:- [Lack 5'-end] codon-table.11	MH0446_GL0135600; ED12A_GL0002890; MH0227_GL0147089; V1.FI05_GL0054574; MH0165_GL0070648; MH0437_GL0152058; MH0055_GL0011488; V1.CD6-0-PT_GL0241560; MH0197_GL0018916; O2.UC29-1_GL0017501; 737052003-stool1_revised_scaffold12465_2_gene19572; MH0373_GL0014667; MH0445_GL0207891; V1.FI17_GL0063420; MH0206_GL0116902; O2.UC44-1_GL0081139; MH0367_GL0180675; 764447348-stool1_revised_scaffold12572_1_gene31…	MGDBpublic		High	1.29973e+06						789177		1.62579e+06				1.11262e+06		2.88844e+06		310339				1.13848e+06			3.90877e+06	1.88303e+06						1.47854e+06		2.50675e+06				2.20035e+06		5.99166e+06		2.10538e+06
GLSTHNINAAAGR	MH0010_GL0027674	[gene] locus=scaffold40460_1:1241:3310:- [Complete] codon-table.11	T2D-48A_GL0080245; T2D-118A_GL0052237; O2.UC57-0_GL0026621; N085A_GL0016947; MH0010_GL0027674; MH0063_GL0004203	MGDBpublic		High												1.4601e+06	985631		1.92201e+06			1.72542e+06	1.1808e+06		1.7443e+06			1.23193e+07												5.09577e+06	1.94922e+06		3.98693e+06			4.13446e+06	1.75372e+06
GLSTAVGDEGGFAPK	MH0185_GL0127043; O2.UC44-2_GL0077594	[gene] locus=scaffold43493_3:1649:2587:+ [Lack 3'-end] codon-table.11 [gene] locus=scaffold23460_2:942:2222:- [Complete] codon-table.11	MH0189_GL0169188; 158499257-stool2_revised_scaffold64899_1_gene173388; 158499257-stool2_revised_scaffold60111_1_gene4108; DLM014_GL0031230; 158499257-stool1_revised_C1428379_1_gene94110; MH0189_GL0047309; MH0185_GL0127043; MH0189_GL0120574; V1.UC35-0_GL0100665; MH0337_GL0016285; 679189.HMPREF9019_1348; V1.UC10-2_GL0073093; MH0052_GL0058562; 160502038-stool1_revised_C1085290_1_gene87945; MH0012_GL…	MGDBpublic	No Quan Values	High
GLSTAVGDEGGFAPALK	MH0415_GL0109222; MH0002_GL0022578; MH0006_GL0116772; MH0192_GL0090787	[gene] locus=scaffold42_3:4880:6190:+ [Complete] codon-table.11 [gene] locus=scaffold13415_7:1815:3110:- [Complete] codon-table.11 [gene] locus=scaffold151945_2:22557:24059:+ [Complete] codon-table.11 [gene] locus=scaffold12153_26:11786:13090:- [Complete] codon-table.11	MH0447_GL0304519; MH0415_GL0109222; ED13A_GL0052893; O2.UC35-1_GL0125476; 32:000000000-C6TVP:1:1115:15732:10693_1_288_+; MH0431_GL0081937; V1.FI07_GL0199188; MH0142_GL0082939; MH0107_GL0111549; T2D-109A_GL0030823; MH0002_GL0022578; MH0006_GL0116772; MH0230_GL0024239; MH0243_GL0116463; MH0069_GL0009431; MH0126_GL0027570; 158802708-stool2_revised_C1070535_1_gene116741; MH0192_GL0090787; O2.UC7-1_GL…	MGDBpublic;MGDBinhouse	No Quan Values	High
TIGYNDTATTNATK	MH0456_GL0108436	[gene] locus=scaffold36031_1:8124:15770:+ [Complete] codon-table.11	MH0456_GL0108436	MGDBpublic		High					1.41992e+06						829982	664535	627200									1.6404e+06							3.4001e+06						2.20034e+06	2.31924e+06	1.24037e+06
GLSSYLASNLDTKDDTFLAK	MH0002_GL0006899	[gene] locus=scaffold2419_8:28885:31320:- [Complete] codon-table.11	MH0002_GL0006899; 32:000000000-C6TVP:1:1111:18590:14531_2_352_+	MGDBpublic;MGDBinhouse		High		1.0255e+06	552094		722556	293792		3.12402e+06			469644		285773	647698								593969	1.15847e+06	1.52354e+06		1.97933e+06	1.04004e+06		1.73021e+06	539154		7.31058e+06			1.24506e+06		565155	1.4112e+06
GITDTDNLEFTYSDNFK	DLF004_GL0018142	[gene] locus=scaffold33148_4:6617:8059:- [Complete] codon-table.11	DLF004_GL0018142	MGDBpublic	No Quan Values	High
TLGYAASTANASELTVAK	MH0032_GL0034869	[gene] locus=scaffold8655_2:21552:24797:+ [Complete] codon-table.11	T2D-76A_GL0059333; NODE_184096_length_369_cov_1.848238_1_396_-; MH0032_GL0034869; 32:000000000-C6TVP:1:1114:11103:17893_1_219_+	MGDBpublic;MGDBinhouse		High																					1.53215e+06
GITINAAHVEYSTAAR	P49411	Elongation factor Tu, mitochondrial OS=Homo sapiens OX=9606 GN=TUFM PE=1 SV=2	P49411	human		High		510002		613212			708646	3.56424e+06	4.59635e+06	319544				643587	750109		800439		331735	201411	962450	215489		710584		984362		613212			1.32766e+06	8.34075e+06	7.08693e+06	526207				1.40224e+06	1.55599e+06		5.43028e+06		492692
TLGSADATSSDFPVSAR	MH0252_GL0166010	[gene] locus=scaffold35252_2:235:1899:- [Complete] codon-table.11	MH0252_GL0166010	MGDBpublic		High		6.07695e+06			821163		1.46722e+06					941050			3.94686e+06						3.21496e+06		1.52977e+06			1.17292e+07			1.96633e+06		2.74886e+06					3.28429e+06			8.1872e+06
NSEMHGYNPSLFNR	MH0041_GL0017839	[gene] locus=scaffold47728_6:179:2119:- [Complete] codon-table.11	MH0041_GL0017839	MGDBpublic		High											1.0019e+06			2.26342e+06	894712																				2.65612e+06			4.93151e+06	1.85595e+06
GLTGPNLMTILESR	V1.UC54-0_GL0001292	[gene] locus=C1253253_1:2:607:+ [Lack 5'-end] codon-table.11	O2.UC12-1_GL0097363; O2.UC36-1_GL0048146; V1.UC54-0_GL0001292; MH0288_GL0177375	MGDBpublic		High	3.26454e+06	917403		695458	1.04415e+06				1.0248e+06		234098				1.00475e+06	2.73112e+06		672389	4.4815e+06		2.25587e+06		476776	1.17707e+06	4.72963e+06	1.77069e+06		695458	2.5003e+06				1.58011e+06		620611				2.0842e+06	6.16404e+06		1.61118e+06	6.6559e+06
GLTGPNLMTILESR	V1.UC54-0_GL0001292	[gene] locus=C1253253_1:2:607:+ [Lack 5'-end] codon-table.11	O2.UC12-1_GL0097363; O2.UC36-1_GL0048146; V1.UC54-0_GL0001292; MH0288_GL0177375	MGDBpublic		High		474275		171920	390440		395066			117301					48419.5				245505			90679.9				915406		171920	934937		740164			193165					100439				364624
NSELNSDDIKEFHK	MH0002_GL0076888	[gene] locus=scaffold41178_1:3:1685:+ [Lack 5'-end] codon-table.11	MH0002_GL0076888	MGDBpublic		High	4.4914e+06	557725	5.12956e+06		617880						1.98435e+06	424813	525011				372829	830744							6.50709e+06	1.07647e+06	9.66312e+06		1.47956e+06						5.26065e+06	1.48261e+06	1.03828e+06				2.52932e+06	1.99063e+06
GLTGLFTWTNTAEYR	V1.UC35-0_GL0026792	[gene] locus=scaffold88376_2:16869:19934:- [Complete] codon-table.11	V1.UC35-0_GL0026792	MGDBpublic		High	534023				419219		348459		336601	3.92902e+06			84517.2	291594									379731	411800	773686				1.00385e+06		652845		518993	6.47009e+06			167144	635321
NSEGGYDDVTR	ED9A_GL0090835	[gene] locus=C753864_1:2:2740:+ [Lack 5'-end] codon-table.11	MH0251_GL0117070; ED9A_GL0090835	MGDBpublic		High	1.82713e+06			645384	776473								871645	2.63462e+06	4.55755e+07		193697	1149964	1.55187e+07		35323591	206835	665304	2.40548e+08	2.64712e+06			645384	1.85932e+06								1.7238e+06	5.74029e+06	9.45399e+07		1.31406e+06	2.75555e+06	2.30484e+07
GITGDNLLSLLER	MH0339_GL0187916	[gene] locus=scaffold8876_16:54:680:+ [Complete] codon-table.11	MH0006_GL0013266; MH0339_GL0187916	MGDBpublic		High						120968									150687						27694.9		816775	451338						221995									312578
NSDVEHDFYKDPIK	879243.Poras_1013	[Complete]:- codon-table.11	O2.UC44-2_GL0101609; 879243.Poras_1013; V1.UC26-0_GL0074217; O2.UC1-2_GL0143172	MGDBpublic		High		2558395				535981	903122			1.72049e+06			782407	511959				743117		245772		648525		725267		4.938e+06				983610	1.69202e+06			2.8332e+06			1.54732e+06	1.11545e+06				1.78066e+06
TLGTAGETGYGVYDNK	159268001-stool2_revised_C785441_1_gene114280	strand:- start:2184 stop:2504 length:321 start_codon:yes stop_codon:yes gene_type:complete [Complete] codon-table.11	159268001-stool2_revised_C785441_1_gene114280	MGDBpublic		High	1.21197e+06																							7.23568e+06	1.75588e+06
GLTFNNEFAISDNNNHFR	MH0001_GL0014605	[gene] locus=scaffold491_35:490:1224:- [Complete] codon-table.11	O2.UC16-2_GL0002102; MH0001_GL0014605	MGDBpublic		High																3.77668e+06						791296																		8.52384e+06
NSDQIVVEYTAK	158479027-stool1_revised_C752565_1_gene54597	strand:- start:902 stop:2437 length:1536 start_codon:no stop_codon:yes gene_type:incomplete [Lack 5'-end] codon-table.11	158479027-stool1_revised_C752565_1_gene54597	MGDBpublic		High										2.7115e+06					3.53082e+06	1.39423e+06		1.48529e+06			6.94614e+06	4.85061e+06	8027316	1.1682e+06										4.46514e+06					7.32418e+06	3.14673e+06		3.55907e+06
GITFFNIGQTELSPK	MH0006_GL0145220	[gene] locus=scaffold15080_5:16768:18063:+ [Complete] codon-table.11	823052294-stool1_revised_C645601_1_gene10430; MH0006_GL0145220; MH0008_GL0012108	MGDBpublic		High	5.34916e+06			2.19337e+06		649525		340693		948015		475022	395444								97535.3	208788	295042	3.26964e+06	7.7498e+06			2.19337e+06		1.19198e+06		797262		1.56114e+06		1.65784e+06	782044
ISADAPVTEFKPAVK	O2.UC28-1_GL0104494	[gene] locus=scaffold114197_1:1:2550:+ [Lack 5'-end] codon-table.11	O2.UC28-1_GL0104494	MGDBpublic		High															2.25246e+06	1.20772e+06							1.6933e+06																4.67241e+06	2.72579e+06
TIGVLFSGNTTWK	DLF002_GL0034606	[gene] locus=scaffold12406_4:70:477:- [Complete] codon-table.11	DLF002_GL0034606; MH0160_GL0113773	MGDBpublic		High			886863		733915		569901	1.6852e+06		722746	914335	1.03188e+06	1.94427e+06	382521		935114	790750					518125	34392620				1.67068e+06		1.75741e+06		1.06772e+06	3.94358e+06		1.19018e+06	2.42397e+06	3.60129e+06	3.84507e+06	833433		2.11052e+06	5.36456e+06
TIGVLFSGNTTWKEVGNIGK	DLF002_GL0034606	[gene] locus=scaffold12406_4:70:477:- [Complete] codon-table.11	DLF002_GL0034606; MH0160_GL0113773	MGDBpublic		High				1.7082e+06																			7871783					1.7082e+06
TIGVLFSGQTTWK	158802708-stool1_revised_C931303_1_gene117921	strand:+ start:324 stop:731 length:408 start_codon:yes stop_codon:yes gene_type:complete [Complete] codon-table.11	158802708-stool1_revised_C931303_1_gene117921; 763901136-stool1_revised_scaffold34686_1_gene71319	MGDBpublic		High	952153	38494500					618972	75478264			1.97379e+06					1.0967e+06				526240	11664747				1.37947e+06	7.42988e+07					1.15966e+06	1.76628e+08			5.23267e+06					2.47521e+06
TIGVLFSGQTTWKEVGNIGK	158802708-stool1_revised_C931303_1_gene117921	strand:+ start:324 stop:731 length:408 start_codon:yes stop_codon:yes gene_type:complete [Complete] codon-table.11	158802708-stool1_revised_C931303_1_gene117921; 763901136-stool1_revised_scaffold34686_1_gene71319	MGDBpublic	No Quan Values	High
GITEPTPTFSACFGQAFLELHPTK	V1.UC60-0_GL0086203; MH0203_GL0163926; 160400887-stool1_revised_scaffold28942_2_gene64755; V1.FI15_GL0004731; MH0416_GL0183126; 32:000000000-C6TVP:1:2114:19074:18263_2_292_+; V1.UC40-0_GL0127155; V1.FI17_GL0179556; MH0389_GL0114460; MH0002_GL0040734; MH0392_GL0134280; 158458797-stool1_revised_scaffold23760_2_gene54745; MH0407_GL0133780; MH0233_GL0024970; MH0373_GL0171587; DLM018_GL0068485; MH0036…	[gene] locus=scaffold366_1:2084:2890:- [Lack 5'-end] codon-table.11 [gene] locus=scaffold112516_2:370:1983:+ [Complete] codon-table.11 strand:- start:7448 stop:9058 length:1611 start_codon:yes stop_codon:yes gene_type:complete [Complete] codon-table.11 [gene] locus=scaffold35106_5:1764:3446:- [Complete] codon-table.11 [gene] locus=scaffold88115_1:2:1663:+ [Lack 5'-end] codon-table.11 32:000000000…	V1.UC10-2_GL0116099; MH0326_GL0110777; MH0447_GL0255413; T2D-20A_GL0056441; O2.UC48-1_GL0111284; O2.UC24-1_GL0129436; MH0181_GL0058836; ED12A_GL0070085; O2.UC28-1_GL0054731; BGI-15A_GL0010950; MH0035_GL0032082; MH0448_GL0206154; MH0329_GL0129271; V1.UC62-0_GL0142846; MH0006_GL0029326; MH0425_GL0152815; V1.UC60-0_GL0086203; MH0203_GL0163926; 765074482-stool1_revised_scaffold39277_1_gene31845; 7640…	MGDBpublic;MGDBinhouse	Shared	High		441123	1.12889e+06	1.56272e+06		398801								482721		1.13107e+06			246792			390291	926393	2.48671e+06		851419	2.12662e+06	1.56272e+06		731863								1.05175e+06		2.55279e+06			366535
GITEPTPTFSACFGAAFLSLHPTK	BGI001A_GL0017652; MH0175_GL0118970; MH0159_GL0009551; O2.UC48-1_GL0028933; SZEY-44A_GL0070314; 763678604-stool2_revised_C1071798_1_gene162432; MH0193_GL0094265; MH0179_GL0072360; N035A_GL0029628; 158499257-stool1_revised_scaffold18795_1_gene45015; MH0308_GL0041203; MH0147_GL0076795; MH0198_GL0058086; MH0333_GL0056749	[gene] locus=scaffold6214_1:152:1777:- [Lack 5'-end] codon-table.11 [gene] locus=scaffold43559_2:551:2158:+ [Complete] codon-table.11 [gene] locus=scaffold6273_8:2439:4043:- [Complete] codon-table.11 [gene] locus=scaffold110409_1:3:641:+ [Lack 5'-end] codon-table.11 [gene] locus=C628778_1:3:1625:+ [Lack 5'-end] codon-table.11 strand:+ start:3 stop:806 length:804 start_codon:no stop_codon:no gene_…	DLM028_GL0057269; 763597684-stool1_revised_C1139452_1_gene153867; MH0350_GL0143198; T2D-135A_GL0000623; DLM014_GL0096670; MH0186_GL0030709; MH0398_GL0164172; MH0238_GL0054730; N085A_GL0020389; MH0404_GL0074253; N038A_GL0035553; MH0154_GL0093403; V1.FI17_GL0022229; MH0336_GL0107256; MH0431_GL0114000; MH0377_GL0088189; T2D-22A_GL0135829; MH0428_GL0135706; BGI001A_GL0017652; MH0281_GL0153710; MH0407…	MGDBpublic;MGDBinhouse	Shared	High	490456		397156	200707					1.20977e+06	201448		50461		670164		68794.3							196474		710567		748167	200707					1.8653e+06	331733		176110		1.46014e+06		155266
GLTEADPTTTDWEGSKPR	MH0350_GL0021075	[gene] locus=scaffold41_2:1995:3479:+ [Complete] codon-table.11	MH0350_GL0021075	MGDBpublic		High	6.42338e+06				12122801	1.87533e+06	978245						3.97971e+06		3.77994e+06	1049792	569942	4475121				5.05385e+06	8724891		9.30611e+06				2.90289e+07	3.44154e+06	1.83276e+06						7.87041e+06		7.84094e+06	2.36935e+06	3.86657e+06	1.07233e+07
LSAGFEFNKLVAGDDSK	DLM008_GL0067879	[gene] locus=scaffold518_5:2:2275:- [Lack 3'-end] codon-table.11	DLM008_GL0067879	MGDBpublic		High		879483						515750			498943	976202		763018			2.81858e+06							3.08989e+06		1.6975e+06						1.20692e+06			1.32274e+06	3.40697e+06		1.66246e+06			1.91216e+07
GISSTDAIEGTYLDNYR	MH0203_GL0209167	[gene] locus=scaffold47622_1:4344:5726:+ [Complete] codon-table.11	MH0203_GL0209167; V1.FI34_GL0012203	MGDBpublic		High	1656679	4.04875e+06		2508836			2434730	1.00273e+06			360603	1.12168e+06	613918	1.03021e+06	2492418				1.13979e+06						2.40018e+06	7.81455e+06		2508836			4.56152e+06	2.3465e+06			955986	3.91469e+06	1.21411e+06	2.24462e+06	5.17016e+06				1.69281e+06
TLKDFGIEENEFKEK	SZEY-69A_GL0010997	[gene] locus=scaffold14429_1:2936:4144:- [Lack 5'-end] codon-table.11	SZEY-69A_GL0010997; 764669880-stool1_revised_scaffold10180_1_gene25605	MGDBpublic		High	2.13303e+06			1.87531e+06		2.25716e+06			422913			8673868	900289	599716		4.46683e+06		2.3839e+06	1.25449e+06	322771		2.35539e+06	2.69885e+06		3.0903e+06			1.87531e+06		4.14224e+06			652074			3.0272e+07	1.78044e+06	1.30665e+06		1.00815e+07		5.71231e+06	1.86316e+06
GLSATDAGAALQGK	MH0329_GL0107373; MH0244_GL0009362	[gene] locus=scaffold68505_1:1850:4951:+ [Complete] codon-table.11 [gene] locus=scaffold5607_1:8351:11458:- [Complete] codon-table.11	MH0389_GL0030676; N031A_GL0026394; MH0329_GL0107373; 763597684-stool1_revised_scaffold17274_1_gene30556; MH0243_GL0064695; MH0334_GL0118374; MH0244_GL0009362; NLM008_GL0027897	MGDBpublic	Shared	High		52366332					697259		645122												8267878		797989	948724		1.01073e+08					1.30633e+06		994689
TILESAGGSIEDSK	159268001-stool1_revised_scaffold49513_2_gene97315	strand:- start:5066 stop:6835 length:1770 start_codon:no stop_codon:yes gene_type:incomplete [Lack 5'-end] codon-table.11	159268001-stool1_revised_scaffold49513_2_gene97315	MGDBpublic		High																						965883
TIIFNDINEEFLER	MH0252_GL0138446	[gene] locus=scaffold73402_4:3475:4281:- [Complete] codon-table.11	MH0252_GL0138446	MGDBpublic		High							797071																								1.49333e+06
TLLGDGPVVTDPK	P52566	Rho GDP-dissociation inhibitor 2 OS=Homo sapiens OX=9606 GN=ARHGDIB PE=1 SV=3	P52566	human		High	2.00451e+06	2.2108e+06			1.56542e+06			1.5332e+06	14139440	695892		1.06426e+06	587397		1.2224e+06	850074	448324	1.90703e+06	794235	2.59686e+06	905949	316084			2.90411e+06	4.2671e+06			3.74852e+06			3.58788e+06	2.18011e+07	1.14596e+06		3.71431e+06	1.16166e+06		2.53569e+06	1.91859e+06	3.04149e+06	4.56964e+06	1.1796e+06
TIIGSVEPTVQGGLTNFVSWK	MH0012_GL0232564	[gene] locus=scaffold8663_6:48406:51441:+ [Complete] codon-table.11	MH0012_GL0232564	MGDBpublic		High	2.5292e+06																							313914	3.66428e+06
GIRHEVININLK	P78417	Glutathione S-transferase omega-1 OS=Homo sapiens OX=9606 GN=GSTO1 PE=1 SV=2	P78417	human		High									8471105	2.3004e+06																							1.30613e+07	3.78816e+06
GLRGGHSGLEINEGR	N085A_GL0058680; 575611.HMPREF0649_00187; MH0114_GL0052892; MH0002_GL0063912; MH0012_GL0235937; MH0039_GL0041357	[gene] locus=scaffold20357_1:9595:10968:- [Complete] codon-table.11 [Complete]:- codon-table.11 [gene] locus=scaffold41767_1:190:1647:- [Complete] codon-table.11 [gene] locus=scaffold30022_2:859:2319:- [Complete] codon-table.11 [gene] locus=scaffold8663_4:38117:39577:- [Complete] codon-table.11 [gene] locus=scaffold47050_2:19772:21232:- [Complete] codon-table.11	32:000000000-C6TVP:1:2105:25134:14274_3_239_-; 604812005-stool1_revised_scaffold24623_1_gene14528; MH0267_GL0017003; V1.UC11-0_GL0080456; MH0069_GL0084859; NOM008_GL0013351; MH0402_GL0039440; V1.CD38-0_GL0007306; MH0090_GL0070764; O2.UC41-1_GL0025434; MH0250_GL0002015; NOM023_GL0030423; MH0113_GL0068704; MH0415_GL0035455; T2D-135A_GL0100919; N085A_GL0058680; MH0407_GL0081114; MH0238_GL0011847; 57…	MGDBpublic;MGDBinhouse	Shared	High	314254	401688	5.46363e+06		284464				607681			223466		622925		283217	131001	173709			254962				455287	775303	1.02925e+07		681170				936961			779903		1.35722e+06		639212	888730	416243
GLQYAAQEGLLALQSELLR	P18428	Lipopolysaccharide-binding protein OS=Homo sapiens OX=9606 GN=LBP PE=1 SV=3	P18428	human		High									395876																								610386
GIQTANNLIGAVDEAK	MH0006_GL0012322	[gene] locus=scaffold208791_1:5150:6727:- [Complete] codon-table.11	MH0006_GL0012322	MGDBpublic		High					731519	1.83565e+06						407162																	1.75168e+06	3.3687e+06						1.421e+06
NSANEYSLYNVEAK	MH0347_GL0028084; MH0275_GL0110823	[gene] locus=scaffold75413_2:3:1460:+ [Lack 5'-end] codon-table.11 [gene] locus=scaffold101702_1:926:3931:+ [Complete] codon-table.11	MH0347_GL0028084; MH0275_GL0110823	MGDBpublic	Shared	High		1.76598e+06		1.23159e+06	707276			3958479	2.08423e+06		1.763e+06		1.29252e+06									2.78768e+06		1.52827e+06		3.40854e+06		1.23159e+06	1.69362e+06			9.26332e+06	3.21359e+06		4.67384e+06		2.55614e+06
GLQSLSSSSPLILVDGLER	MH0144_GL0127878; MH0143_GL0143606	[gene] locus=scaffold41625_14:5284:8304:- [Complete] codon-table.11 [gene] locus=scaffold74634_2:3:1226:- [Lack both ends] codon-table.11	MH0243_GL0025137; MH0106_GL0063833; MH0049_GL0043912; MH0144_GL0127878; DOF007_GL0000147; MH0267_GL0140258; MH0125_GL0015554; O2.UC23-1_GL0065943; DLM020_GL0066504; MH0152_GL0015257; MH0143_GL0143606; MH0085_GL0042596	MGDBpublic	Shared	High		743053																			34021.6					1.43418e+06
NSAIYYDDAQQYAQDHAIALSAKPLSK	MH0159_GL0121660; V1.UC60-0_GL0102471	[gene] locus=scaffold48944_10:3:4181:- [Lack 3'-end] codon-table.11 [gene] locus=scaffold18_1:75:4949:- [Lack 5'-end] codon-table.11	MH0159_GL0121660; V1.UC60-0_GL0102471	MGDBpublic	No Quan Values	High
NSAEISIKTDSK	V1.UC63-0_GL0209159; ED16A_GL0007870	[gene] locus=scaffold19738_9:22549:25005:- [Lack 5'-end] codon-table.11 [gene] locus=scaffold72746_3:13349:15883:+ [Complete] codon-table.11	V1.UC63-0_GL0209159; ED16A_GL0007870	MGDBpublic	Shared	High			249656	479597	757407	350493		302692				176641			510678							8754784					470304	479597	1.81367e+06	643210		708336				616481			1.05933e+06
GIQLGAGNAILIK	V1.CD18-3_GL0004081; MH0198_GL0007511	[gene] locus=scaffold162_26:10872:12242:- [Complete] codon-table.11 [gene] locus=scaffold12202_2:2879:4177:+ [Complete] codon-table.11	V1.UC38-0_GL0057873; V1.CD18-3_GL0004081; NLM031_GL0013133; MH0103_GL0019245; MH0198_GL0007511; MH0060_GL0038059; MH0423_GL0078022; O2.UC17-2_GL0033036; V1.UC51-4_GL0104816; MH0136_GL0119480; MH0247_GL0012973; MH0062_GL0004002; O2.UC49-0_GL0140480; O2.UC28-1_GL0023487; NLM010_GL0045818	MGDBpublic	Shared	High				922652		1.88544e+06										3.36811e+06		1649669	999512					2.9762e+06				922652		3.46008e+06										7.60172e+06		3.95295e+06	1.48447e+06
TLINAASSITEAEAESYFDNTIEAK	MH0074_GL0062447	[gene] locus=scaffold10956_1:3004:4557:+ [Complete] codon-table.11	MH0074_GL0062447	MGDBpublic	No Quan Values	High
GLQFVTEHELGVAK	MH0006_GL0161704	[gene] locus=scaffold33288_9:855:1316:- [Complete] codon-table.11	MH0006_GL0161704	MGDBpublic		High	2.29468e+06			956137		1.63273e+06		855974	1.53928e+06							1.01852e+06					1.15535e+06		636767		3.3245e+06			956137		2.99633e+06		2.00308e+06	2.37335e+06							2.29878e+06
TLINMPAAQGAIGDLFNFK	O2.UC50-2_GL0058764	[gene] locus=scaffold11227_2:7670:10324:+ [Complete] codon-table.11	MH0345_GL0126785; O2.UC50-2_GL0058764; O2.UC11-2_GL0103812; SZEY-81A_GL0051768; NOM026_GL0048750; V1.UC2-0_GL0029542	MGDBpublic		High	4.25538e+06	888322	4.1764e+06	120405		131267		231371						80545.4		489107		26204.3	150755	254425			1.21319e+06	6.15466e+06	6.16514e+06	1.71456e+06	7.86755e+06	120405		240896		541435						175491		1.1039e+06		62790.9	223901
NSAEAAKEYGCEGNILAGANIAGFIK	O2.UC50-2_GL0078206	[gene] locus=scaffold66186_2:5149:6495:+ [Complete] codon-table.11	O2.UC50-2_GL0078206; MH0277_GL0000453	MGDBpublic		High				2.1219e+06		1.38923e+06																342354						2.1219e+06		2.54946e+06
ISAFGYLECSAK	P08134	Rho-related GTP-binding protein RhoC OS=Homo sapiens OX=9606 GN=RHOC PE=1 SV=1	P08134	human		High		1.16182e+06							5464642	3.33148e+06		350668	1.3196e+06			790472	300000	2.22268e+06	264981				1.68934e+06	2.60978e+06		2.24244e+06							8.42573e+06	5.4861e+06		1.22384e+06	2.60969e+06			1.78407e+06	2.03524e+06	5.326e+06	393549
NSADEVWNLCNEK	MH0197_GL0106731	[gene] locus=scaffold81276_2:3:1481:+ [Lack 5'-end] codon-table.11	MH0197_GL0106731	MGDBpublic		High				3.56455e+06																		1.42108e+06						3.56455e+06
TLINNMVVGVTQGFEK	MH0052_GL0073185	[gene] locus=scaffold23548_1:85:627:- [Complete] codon-table.11	MH0126_GL0142428; MH0188_GL0114502; MH0052_GL0073185; V1.FI32_GL0090683; V1.FI17_GL0202227; MH0141_GL0023676; MH0066_GL0067559; MH0012_GL0072146	MGDBpublic	No Quan Values	High
TLLENGPVPNYYR	MH0198_GL0072244	[gene] locus=scaffold79826_2:324:6299:- [Complete] codon-table.11	MH0198_GL0072244	MGDBpublic		High	1.58519e+06		867792			936749		1.01956e+06	1135174				1251171		1.71562e+06	1338167	1.2776e+06								2.2966e+06		1.63476e+06			1.71908e+06		2.3859e+06	1.75028e+06				2.47436e+06		3.5588e+06	3.0202e+06	8.66739e+06
GLSSLLYGSIPK	P53007	Tricarboxylate transport protein, mitochondrial OS=Homo sapiens OX=9606 GN=SLC25A1 PE=1 SV=2	P53007	human		High				1.83621e+06		1.37216e+06				1.06213e+06		2.42494e+06	383150		1.34061e+06	1.23508e+06		529046			121534	691556	689313	4.1189e+06				1.83621e+06		2.51812e+06				1.74905e+06		8.46308e+06	757731		2.7809e+06	2.78754e+06		1.2677e+06
TLLDGLQAELTK	MH0433_GL0237556	[gene] locus=scaffold145910_1:1447:2703:- [Complete] codon-table.11	MH0433_GL0237556	MGDBpublic		High				4.67843e+06	1.39292e+06		9659709	629252											265207		192648	1.01847e+06						4.67843e+06	3.33546e+06		1.80977e+07	1.47252e+06											393884
GLSDVQNYLISEVQK	V1.CD29-0_GL0092715	[gene] locus=scaffold66312_1:1:510:- [Lack both ends] codon-table.11	32:000000000-C6TVP:1:2104:21864:5462_3_203_+; MH0164_GL0062806; MH0421_GL0118257; MH0302_GL0050236; MH0227_GL0000015; O2.UC46-1_GL0085993; V1.CD29-0_GL0092715; MH0373_GL0110076; MH0350_GL0083221; MH0212_GL0133059	MGDBpublic;MGDBinhouse	No Quan Values	High
GLSQGSGVAFDNEK	MH0163_GL0106300	[gene] locus=scaffold24842_13:2:1369:+ [Lack 5'-end] codon-table.11	MH0163_GL0106300; DOF012_GL0009322	MGDBpublic		High				5.53498e+07	1.49253e+06		1.02245e+06						2137978		6.30012e+07		955694		7.90727e+06									5.53498e+07	3.57397e+06		1.91559e+06						4.22814e+06		1.30687e+08		6.48356e+06		1.17439e+07
ISAEDHNPVGK	MH0006_GL0190435	[gene] locus=scaffold2077_4:1069:2250:+ [Complete] codon-table.11	763597684-stool1_revised_scaffold37041_1_gene117374; MH0006_GL0190435	MGDBpublic		High			228068		1.4919e+06			258843	294391				5049362		7.54138e+06			1.16909e+06		426506			1.31101e+06	1.0145e+07			429636		3.57247e+06			605724	453910				9.9858e+06		1.56435e+07			2.80137e+06
TLKDFGINEEEFKEK	MH0088_GL0110738	[gene] locus=scaffold49486_4:6092:7282:- [Complete] codon-table.11	MH0088_GL0110738; O2.UC1-2_GL0006561; O2.UC30-1_GL0014710; T2D-62A_GL0021042; 32:000000000-C6TVP:1:1110:24869:3438_1_258_+; V1.UC39-0_GL0000817; V1.CD8-0-PN_GL0136266	MGDBpublic;MGDBinhouse		High	867053			3.08141e+06								2.60956e+06				629182		1.03463e+06	398305					5.13266e+06	1.25618e+06			3.08141e+06								9.10743e+06				1.42004e+06		2.47918e+06	591561
LSAEDLVLEGAGLR	P11047	Laminin subunit gamma-1 OS=Homo sapiens OX=9606 GN=LAMC1 PE=1 SV=3	P11047	human		High							1.40085e+06	2720915	856011	446047						252508								779136							2.62452e+06	6.36727e+06	1.31985e+06	734524						569903
TIKEDILEGFK	MH0453_GL0087157; MH0157_GL0087463; MH0264_GL0063212; MH0438_GL0192434	[gene] locus=scaffold10098_8_1:830:1546:- [Lack 5'-end] codon-table.11 [gene] locus=scaffold82453_1:4635:5345:- [Complete] codon-table.11 [gene] locus=scaffold66168_1:1626:2327:- [Complete] codon-table.11 [gene] locus=scaffold68453_5:6116:6877:- [Lack 5'-end] codon-table.11	NOF013_GL0072715; V1.UC64-0_GL0068678; MH0053_GL0026013; MH0281_GL0071487; MH0290_GL0048904; MH0011_GL0034140; MH0333_GL0080077; MH0203_GL0076340; DOM005_GL0004681; MH0011_GL0068383; MH0002_GL0074960; V1.UC18-0_GL0010686; MH0140_GL0072950; MH0138_GL0041854; MH0244_GL0049931; MH0323_GL0144804; MH0097_GL0049357; NOF010_GL0078787; MH0165_GL0115586; V1.UC18-0_GL0024787; MH0274_GL0058993; MH0050_GL007…	MGDBpublic;MGDBinhouse	Shared	High	9.30436e+06	4.12782e+06		1.12963e+06			2.94856e+06	2256043	2613633	3.2331e+06	4.35923e+06	4.87399e+06		353162	1.08802e+07	10927142	872668	325823	518001		18636570	403659	2.09992e+06	19292392	1.348e+07	7.96716e+06		1.12963e+06			5.52419e+06	5.27941e+06	4.02986e+06	5.32409e+06	1.15566e+07	1.70104e+07		769464	2.25694e+07	2.46622e+07	5.92029e+06	780738	769333
TIKEGKEVDDEGQLGR	MH0003_GL0001431	[gene] locus=scaffold10706_4:3480:5069:+ [Complete] codon-table.11	MH0003_GL0001431	MGDBpublic		High	836153							463791																594223	1.21141e+06							1.08533e+06
TIKENHNFDVLIGHEFGK	NODE_183258_length_271_cov_1.261993_3_299_+; MH0014_GL0090940	NODE_183258_length_271_cov_1.261993_3_299_+ [gene] locus=scaffold4198_1:2036:5260:- [Complete] codon-table.11	NODE_183258_length_271_cov_1.261993_3_299_+; MH0014_GL0090940; V1.UC38-0_GL0124772	MGDBpublic;MGDBinhouse	Shared	High	1.61109e+07	37879137	1.56556e+06	1.37099e+07			873225	2039727					2.51545e+06	369959	1.21167e+06		223181			357876	593673			1.32095e+07	2.33412e+07	7.31111e+07	2.94922e+06	1.37099e+07			1.63601e+06	4.77321e+06					4.97466e+06	806063	2.51344e+06		1.51409e+06
TIKENHNFDVLIGHEFGKTDQR	NODE_183258_length_271_cov_1.261993_3_299_+	NODE_183258_length_271_cov_1.261993_3_299_+	NODE_183258_length_271_cov_1.261993_3_299_+	MGDBinhouse	No Quan Values	High
ISAESVVGAAAYQAGETK	DOM015_GL0024121	[gene] locus=scaffold10053_10:538:2550:+ [Complete] codon-table.11	DOM015_GL0024121	MGDBpublic		High												1.88562e+06	28783150		1.25187e+07						46283391		88182940													6.58085e+06	5.69226e+07		2.59682e+07
GISLANWMCLAK	P61626	Lysozyme C OS=Homo sapiens OX=9606 GN=LYZ PE=1 SV=1	P61626	human		High				4.7688e+06		77234	71302.5	98449.7	3.92549e+06	167845			59575.4	178380					274128	63197.4	65826.3							4.7688e+06		141737	133587	230384	6.05256e+06	276397			117819	388652					407134
ISAESVVGAAAYQAGETKELAGVR	DOM015_GL0024121	[gene] locus=scaffold10053_10:538:2550:+ [Complete] codon-table.11	DOM015_GL0024121	MGDBpublic		High																					1618888		41935872
NSATNATATDQSNIYR	MH0012_GL0097742; MH0115_GL0087570; MH0076_GL0047076	[gene] locus=scaffold4413_1:17:3055:+ [Complete] codon-table.11 [gene] locus=scaffold109288_1:22591:25623:- [Complete] codon-table.11 [gene] locus=scaffold63143_2:15895:18924:+ [Complete] codon-table.11	MH0012_GL0097742; O2.UC31-0_GL0096413; MH0115_GL0087570; MH0418_GL0181384; MH0281_GL0067995; MH0076_GL0047076; NLF006_GL0046995	MGDBpublic	Shared	High	1.03656e+06																					1.14207e+06			1.50175e+06
ISAFALTSYGAEK	N083A_GL0033954	[gene] locus=scaffold16631_8:551:1666:+ [Complete] codon-table.11	HT25A_GL0075387; 457421.CBFG_04575; MH0020_GL0015769; MH0221_GL0030605; N083A_GL0033954; V1.CD44-4_GL0050129; MH0358_GL0082082	MGDBpublic		High	969863	933403	1.49545e+06	71647152	948404	7169858	1.28559e+06	624575	1.55955e+06	1.45131e+06	844213		12295368		755242	3068499	791714	434223		20199320		955163		888360	1.40513e+06	1.80158e+06	2.81715e+06	71647152	2.27102e+06	1.31578e+07	2.40859e+06	1.46158e+06	2.40461e+06	2.38993e+06	2.23807e+06		2.43158e+07		1.56664e+06	6.9255e+06	5.37109e+06	1.04049e+06
ISAFALTSYGCNK	MH0425_GL0011204; N062A_GL0005097; T2D-123A_GL0133661; MH0227_GL0010573; MH0316_GL0201306; MH0314_GL0074381; SZEY-104A_GL0098935	[gene] locus=scaffold76_1:543:1628:- [Complete] codon-table.11 [gene] locus=scaffold95_2:21627:22820:- [Complete] codon-table.11 [gene] locus=scaffold36996_1:2:1042:- [Lack both ends] codon-table.11 [gene] locus=scaffold4832_1:2111:3193:- [Complete] codon-table.11 [gene] locus=scaffold24859_2:2:1096:+ [Lack 5'-end] codon-table.11 [gene] locus=scaffold20940_1:1179:2270:+ [Complete] codon-table.11 …	MH0425_GL0011204; T2D-140A_GL0013074; V1.FI07_GL0100861; MH0359_GL0069318; MH0400_GL0011358; N062A_GL0005097; T2D-123A_GL0133661; MH0322_GL0029342; MH0227_GL0010573; V1.FI27_GL0167783; N064A_GL0043682; MH0185_GL0099342; MH0316_GL0201306; V1.UC4-0_GL0060387; ED14A_GL0062492; SZEY-09A_GL0013528; V1.UC38-4_GL0170478; NODE_78384_length_393_cov_1.236641_2_421_+; MH0314_GL0074381; DOF008_GL0044934; N02…	MGDBpublic;MGDBinhouse	Shared	High	4.8132e+06		1.23556e+06	9347145	1.03956e+06	7.1533e+06				350195	790017		2.87133e+07	1.25901e+07	793416	3.15238e+07		1.70523e+07	1.43582e+07	1.31067e+06	1.99823e+06	2.28743e+07	1.79359e+06	2.76409e+06	6.97331e+06		2.32756e+06	9347145	2.4893e+06	1.31274e+07				576682	2.09439e+06		5.67845e+07	2.74312e+07	1.64583e+06	7.11482e+07		4.08608e+07	2.13247e+07
GLSFETLDAIQAK	MH0077_GL0039414	[gene] locus=scaffold22301_2:1376:2239:+ [Complete] codon-table.11	MH0077_GL0039414; MH0002_GL0043706; MH0143_GL0070795	MGDBpublic		High	2.62156e+06	2.66989e+06			4.65859e+06	964798		1.32572e+06							1.06572e+06	2.12274e+06			2.07611e+06		3.03185e+06				3.79809e+06	5.1532e+06			1.11553e+07	1.77056e+06		3.10235e+06							2.21068e+06	4.79096e+06			3.08343e+06
ISAFALTSYGGEK	NOF007_GL0051285	[gene] locus=scaffold23976_3:5304:6509:- [Complete] codon-table.11	MH0419_GL0171864; T2D-15A_GL0095091; T2D-19A_GL0103519; T2D-33A_GL0105585; N034A_GL0052704; N085A_GL0019082; NOF007_GL0051285; MH0058_GL0057557	MGDBpublic		High	1.25744e+06			5224730		2138240	903732	2.86985e+06		457998			1.43993e+06			5.60431e+06		183367	239440		1.67221e+06			1.34104e+06	1.82177e+06			5224730		3.92401e+06	1.69316e+06	6.71578e+06		754205			2.84766e+06			1.26488e+07		439385	355616
TILDDLRAEDHFSVIDFNQNIR	P19823	Inter-alpha-trypsin inhibitor heavy chain H2 OS=Homo sapiens OX=9606 GN=ITIH2 PE=1 SV=2	P19823	human		High				410616					4.75645e+06																			410616					7.3338e+06
GLSETTFGPNGALTR	MH0191_GL0129018; MH0150_GL0150433	[gene] locus=scaffold35370_4:378:2585:- [Complete] codon-table.11 [gene] locus=scaffold42270_1:1030:3237:+ [Complete] codon-table.11	MH0191_GL0129018; MH0150_GL0150433	MGDBpublic	Shared	High								2457971						485217	1.81321e+06					576875	2.76099e+06		9317273									5.75195e+06						1.05719e+06	3.76125e+06
GLSELFTYETSGR	MH0244_GL0036050	[gene] locus=scaffold12557_1:13064:15091:- [Complete] codon-table.11	MH0244_GL0036050; SZEY-29A_GL0042704	MGDBpublic		High													1.14971e+06		900519	1.93788e+06		515961	2.90501e+06		494565	1991579	1.1079e+06														2.27372e+06		1.868e+06	4.37374e+06		1.23635e+06	4.31451e+06
GISEGCANSILVK	MH0058_GL0043081	[gene] locus=scaffold20132_1:1:1299:+ [Lack 5'-end] codon-table.11	NOF013_GL0072383; NODE_154078_length_325_cov_2.984615_3_353_-; T2D-135A_GL0070479; MH0058_GL0043081; MH0012_GL0147647	MGDBpublic;MGDBinhouse		High		2.70477e+06	898989	2.13366e+06	1578221			1.35662e+06			567860		819435	4930720	1.26463e+06	1.27958e+06					3.09196e+06					5.22052e+06	1.69352e+06	2.13366e+06	3.77916e+06			3.17465e+06			1.50544e+06		1.62054e+06	1.0743e+07	2.62329e+06	2.88796e+06
GISEETTTGVHNLYK	P23526	Adenosylhomocysteinase OS=Homo sapiens OX=9606 GN=AHCY PE=1 SV=4	P23526	human		High						1.08348e+06			15891977	1.98133e+06									806218											1.98836e+06			2.45032e+07	3.26274e+06									1.19739e+06
GISDGENPSAAITR	MH0203_GL0147327	[gene] locus=scaffold36669_3:2890:5859:+ [Complete] codon-table.11	V1.CD6-0-PT_GL0014457; MH0354_GL0137363; MH0203_GL0147327; V1.UC17-2_GL0036904; V1.UC17-2_GL0026408; V1.FI04_GL0137490; MH0354_GL0102342	MGDBpublic		High			1.81981e+06		3.39047e+06		1.77988e+06				2578958	2.12457e+06	3.47319e+06		1.60547e+06		1.92573e+06				1569981	958032					3.42818e+06		8.11872e+06		3.33465e+06				6.83701e+06	7.41481e+06	6.86872e+06		3.33032e+06		1.30644e+07
TLNSLNQLFVNTIR	MH0375_GL0023587	[gene] locus=scaffold24535_13:1023:3383:+ [Complete] codon-table.11	MH0375_GL0023587	MGDBpublic		High						1.25859e+06										537788						476923	925867							2.30971e+06										1.21377e+06
TLEEEAKTHEAQIQEMR	P35579	Myosin-9 OS=Homo sapiens OX=9606 GN=MYH9 PE=1 SV=4	P35579	human		High		2.0914e+06					589069	763868	2.63807e+06			625661		3.4015e+06									2638479	1.0568e+06		4.03665e+06					1.10363e+06	1.78754e+06	4.06754e+06			2.18357e+06		7.41115e+06
IRLQSYDAQLIDAAAEKIVETAK	V1.FI07_GL0132324	[gene] locus=scaffold64517_1:2:256:- [Lack 3'-end] codon-table.11	V1.FI07_GL0132324	MGDBpublic		High	3.76411e+06						235270		724164			713894		576852	244063	294658								519138	5.45339e+06						440784		1.11656e+06			2.49151e+06		1.25684e+06	506273	665034
GQIVQYLDSVQGADR	MH0119_GL0110668	[gene] locus=scaffold4161_36:842:2221:- [Complete] codon-table.11	MH0119_GL0110668; DLF001_GL0029944	MGDBpublic		High												1206140	1.09085e+06			1.17004e+06				1.64893e+06	409650															4.20946e+06	2.1573e+06			2.64075e+06
NSQIGTDVVIQDSTSQQK	763536994-stool2_revised_scaffold66592_3_gene12125; 159551223-stool2_revised_scaffold46433_1_gene49049	strand:- start:31 stop:1545 length:1515 start_codon:no stop_codon:yes gene_type:incomplete [Lack 5'-end] codon-table.11 strand:+ start:3 stop:1676 length:1674 start_codon:no stop_codon:yes gene_type:incomplete [Lack 5'-end] codon-table.11	DOM022_GL0042237; O2.UC31-2_GL0033073; MH0389_GL0036061; MH0131_GL0041155; V1.CD16-0_GL0108742; 763536994-stool2_revised_scaffold66592_3_gene12125; 159551223-stool2_revised_scaffold46433_1_gene49049; O2.UC4-1_GL0213667; O2.UC15-0_GL0071155; V1.CD20-4_GL0162056; O2.UC31-1_GL0059813; O2.UC17-2_GL0098591; MH0111_GL0060050; O2.UC2-1_GL0001931; O2.UC35-0_GL0014188; MH0006_GL0060386; O2.UC30-1_GL009261…	MGDBpublic	No Quan Values	High
GQLTTFNAGEIKDYK	158337416-stool1_revised_C1289886_1_gene110035	strand:- start:13982 stop:14833 length:852 start_codon:yes stop_codon:yes gene_type:complete [Complete] codon-table.11	158337416-stool1_revised_C1289886_1_gene110035	MGDBpublic		High					5.25111e+06	1.66837e+06		3.36908e+07			3.67531e+06		1496892	425903							1.18453e+06								1.25742e+07	3.06172e+06		7.88405e+07			9.74352e+06		2.96031e+06	927954
TKEPGSLGEPLYLDVVAALK	V1.UC55-0_GL0063732; MH0252_GL0259156; MH0066_GL0018351; 556261.HMPREF0240_00894; MH0293_GL0066180; MH0001_GL0015313	[gene] locus=scaffold33111_2:2459:5998:- [Complete] codon-table.11 [gene] locus=scaffold40805_9:4231:7797:- [Complete] codon-table.11 [gene] locus=scaffold43089_1:1046:4615:+ [Complete] codon-table.11 [Complete]:- codon-table.11 [gene] locus=scaffold80971_7:435:3974:+ [Complete] codon-table.11 [gene] locus=scaffold6067_2:3788:7306:+ [Complete] codon-table.11	MH0430_GL0089416; MH0048_GL0008650; MH0170_GL0056715; V1.UC55-0_GL0063732; MH0252_GL0259156; MH0189_GL0100491; MH0193_GL0122188; MH0066_GL0018351; BGI-06A_GL0041136; MH0260_GL0155964; 159753524-stool2_revised_C559310_1_gene41984; 158337416-stool2_revised_C968591_1_gene114129; MH0369_GL0055088; MH0150_GL0134321; MH0169_GL0036717; MH0409_GL0173159; 556261.HMPREF0240_00894; V1.UC56-0_GL0065505; MH03…	MGDBpublic	Shared	High	1.42215e+06	1.33161e+06		252412				115418	243199							86152.7			68015.3			45313.1		943239	2.0604e+06	2.57016e+06		252412				270092	374980							194444			101016
TKEQEALKAELEK	N066A_GL0054207	[gene] locus=C820424_1:2:868:+ [Lack 5'-end] codon-table.11	N066A_GL0054207	MGDBpublic		High				1457115	488824	679551		2.7469e+06			3919270	5717380			13843731	370372	2.1669e+06				1.59564e+06							1457115	1.17053e+06	1.24708e+06		6.42807e+06			1.03903e+07	1.99538e+07			2.87168e+07	835917	1.47005e+07
LQYTVFKPVRLDIIEK	O2.UC50-2_GL0028762	[gene] locus=scaffold125303_2:2601:4325:- [Complete] codon-table.11	O2.UC50-2_GL0028762	MGDBpublic		High				5235072												4.15897e+06						668741						5235072												9.38666e+06
GQLNTQTQLSYNK	160643649-stool1_revised_scaffold11161_1_gene52282	strand:+ start:1 stop:3051 length:3051 start_codon:no stop_codon:yes gene_type:incomplete [Lack 5'-end] codon-table.11	160643649-stool1_revised_scaffold11161_1_gene52282	MGDBpublic	No Quan Values	High
GQINDDWTYTGMLQNVQNLK	O2.UC40-0_GL0107569	[gene] locus=scaffold29782_5:1321:2316:- [Lack 5'-end] codon-table.11	O2.UC40-0_GL0107569	MGDBpublic		High				13064652			2.19e+06								828123													13064652			4.10302e+06								1.71782e+06
TKEQVILNTWYGGEMKK	BGI001A_GL0017652; 763678604-stool2_revised_C1071798_1_gene162432; MH0193_GL0094265; N035A_GL0029628; MH0333_GL0056749	[gene] locus=scaffold6214_1:152:1777:- [Lack 5'-end] codon-table.11 strand:+ start:3 stop:806 length:804 start_codon:no stop_codon:no gene_type:incomplete [Lack both ends] codon-table.11 [gene] locus=scaffold89833_1:51637:53244:+ [Complete] codon-table.11 [gene] locus=scaffold30451_1:1:1614:+ [Lack 5'-end] codon-table.11 [gene] locus=scaffold42211_3:30977:32584:- [Complete] codon-table.11	MH0350_GL0143198; T2D-135A_GL0000623; 32:000000000-C6TVP:1:2102:9968:7876_1_219_+; T2D-22A_GL0135829; BGI001A_GL0017652; MH0074_GL0012958; 160400887-stool1_revised_C1497641_1_gene97305; MH0284_GL0040226; MH0142_GL0048172; MH0229_GL0052401; 763678604-stool2_revised_C1071798_1_gene162432; MH0193_GL0094265; MH0037_GL0047538; MH0041_GL0070550; MH0336_GL0095746; MH0361_GL0045501; MH0298_GL0091968; DLM…	MGDBpublic;MGDBinhouse	Shared	High	4.28277e+06		772769				673175							3.64004e+06	3.11593e+06	2.67039e+06								1.06304e+07	6.20483e+06		1.45575e+06				1.26121e+06							7.93088e+06	6.46354e+06	6.02698e+06
TKEPGSLGEPLYLDVATTLR	T2D-110A_GL0005811; MH0002_GL0050951; MH0239_GL0084186; MH0305_GL0063281; 515619.EUBREC_1472; DOM022_GL0016424	[gene] locus=scaffold26156_4:3:3653:+ [Lack 5'-end] codon-table.11 [gene] locus=scaffold34978_1:11718:15236:+ [Complete] codon-table.11 [gene] locus=scaffold42751_1:2440:5958:- [Complete] codon-table.11 [gene] locus=scaffold53288_1:15486:19004:- [Complete] codon-table.11 [Complete]:- codon-table.11 [gene] locus=scaffold2975_9:1795:4896:+ [Lack 3'-end] codon-table.11	T2D-110A_GL0005811; O2.UC13-0_GL0011329; MH0313_GL0016604; O2.UC48-2_GL0103083; MH0261_GL0019798; N049A_GL0085668; MH0193_GL0181133; SZEY-78A_GL0007647; MH0002_GL0050951; MH0239_GL0084186; MH0305_GL0063281; MH0374_GL0206780; 515619.EUBREC_1472; DOM022_GL0016424; MH0222_GL0178016	MGDBpublic	Shared	High						166534									417721	453697							726985	1.76862e+06						305616									866503	1.02398e+06
GQLGDAVVEDGVDKR	MH0409_GL0022114	[gene] locus=scaffold361_1:5692:7275:- [Complete] codon-table.11	MH0409_GL0022114	MGDBpublic		High	704172							833342	3213680		402494			824283	428172				911469	881614	942096		1.78705e+06		1.0202e+06							1.95012e+06	4.95505e+06		1.06704e+06			1.79594e+06	888181				1.35371e+06
NSQDGISMIQTFEGATQESHSILQR	V1.CD38-0_GL0132057	[gene] locus=scaffold22798_8:1039:2784:+ [Complete] codon-table.11	V1.CD29-0_GL0158434; MH0077_GL0049426; MH0104_GL0035512; V1.CD38-0_GL0132057	MGDBpublic		High																						4851612	3408208
GQIEETTSEFDKEK	MH0123_GL0020865	[gene] locus=scaffold40542_2:16:1641:- [Complete] codon-table.11	DOF010_GL0012413; V1.FI24_GL0171320; MH0123_GL0020865; MH0268_GL0161389; T2D-31A_GL0036041; MH0377_GL0106168; MH0322_GL0134344; O2.UC32-1_GL0088850; O2.UC2-2_GL0115444; N001A_GL0033407; MH0370_GL0026965; MH0100_GL0163067; MH0385_GL0086425; V1.UC26-0_GL0059215; V1.CD30-0_GL0016745; MH0119_GL0081685	MGDBpublic		High	1.81843e+06			1.32286e+06	1.98264e+06		8644090	1.04472e+06				254645			674470	1.13894e+06	1.73203e+06	616978	1.51582e+06	538921	2.46336e+06	365139	1179482		2.63452e+06			1.32286e+06	4.74758e+06		1.61949e+07	2.44477e+06				888717			1.39909e+06	2.57056e+06	1.17503e+07	1.47841e+06	2.25129e+06
NSNVAPSFYEIPGAGDLTFK	O2.UC18-1_GL0121898	[gene] locus=scaffold69620_4:208:819:- [Complete] codon-table.11	O2.UC18-1_GL0121898	MGDBpublic		High	1.77985e+06													855520											2.57862e+06													1.864e+06
TKEVIQEWNLTNIKR	Q9Y490	Talin-1 OS=Homo sapiens OX=9606 GN=TLN1 PE=1 SV=3	Q9Y490	human		High		3.96141e+06			567428			1.37367e+06	2.79456e+06	1.21706e+06						615732	512021		888736				968182			7.64599e+06			1.35875e+06			3.21456e+06	4.30882e+06	2.00418e+06						1.38969e+06	3.47362e+06		1.31995e+06
TKEYVEEFATPYK	O2.UC14-2_GL0102877	[gene] locus=scaffold54070_15:3:1547:+ [Lack 5'-end] codon-table.11	O2.UC14-2_GL0102877; N038A_GL0083898; MH0032_GL0003761	MGDBpublic		High		25400048			7.42638e+06		1.41943e+06				1.90192e+06						593298		533553	255989	1.99626e+06		1.06581e+06	81250122		4.9025e+07			1.7783e+07		2.65933e+06				5.04212e+06						4.02501e+06		792431
NSNPALNDNLEK	O00299	Chloride intracellular channel protein 1 OS=Homo sapiens OX=9606 GN=CLIC1 PE=1 SV=4	O00299	human		High	980675	2.42386e+06	1.26252e+06	625316	1804742			492665	3.37365e+07	1.75465e+06		496484			1.62834e+06						3.23746e+06		638255		1.42079e+06	4.67834e+06	2.37835e+06	625316	4.32159e+06			1.15289e+06	5.20171e+07	2.88945e+06		1.73274e+06			3.37776e+06
GQGTLSVVTMYHAK	P01024	Complement C3 OS=Homo sapiens OX=9606 GN=C3 PE=1 SV=2	P01024	human		High			554934		3.81138e+06		571279	326122	2.14849e+06		1.05467e+06	626971		1.58037e+06		1.51391e+06	903568		456722		439791	875912	999935	5.22401e+06			1.04539e+06		9.12662e+06		1.0703e+06	763166	3.31268e+06		2.79602e+06	2.18814e+06		3.44329e+06		3.41683e+06	6.12992e+06		678322
GQGTLSVVTMYHAK	P01024	Complement C3 OS=Homo sapiens OX=9606 GN=C3 PE=1 SV=2	P01024	human		High	3.33001e+06				416655		1.83001e+06	2.88131e+06	1.06051e+07	2.4544e+06					2.9518e+06	540154			957551	175073	772056			597629	4.82448e+06				997711		3.42856e+06	6.74261e+06	1.63516e+07	4.04176e+06					6.12308e+06	1.21911e+06			1.42215e+06
GQGPSNVNAAASEK	MH0006_GL0179942	[gene] locus=scaffold96186_3:1169:2395:+ [Complete] codon-table.11	MH0006_GL0179942; MH0234_GL0077457	MGDBpublic		High					713358		368728				996962							1.02792e+06	80416.5		1.57732e+06	19889252	441951	588608					1.70819e+06		690821				2.64302e+06							2.46311e+06	119434
TKESLTTALAK	MH0003_GL0043498	[gene] locus=scaffold4905_1:381:2345:- [Complete] codon-table.11	MH0048_GL0042379; NODE_77886_length_703_cov_3.563300_3_731_-; MH0003_GL0043498	MGDBpublic;MGDBinhouse		High	35257263	3.51449e+06	5.77072e+06	4.47106e+06		4.86882e+06				798072			1.04298e+07	3.77542e+06	18789580	18872808		2.66553e+06	1.72903e+06		2.39274e+06	330164	5.09802e+06	38514752	5.10803e+07	6.78336e+06	1.08709e+07	4.47106e+06		8.93505e+06				1.31422e+06			2.06264e+07	8.22584e+06	3.89763e+07	4.25953e+07		6.38716e+06	2.56795e+06
GQMILIPVTFYAQK	ED20A_GL0018234	[gene] locus=scaffold48313_1:683:1564:- [Lack 5'-end] codon-table.11	ED20A_GL0018234	MGDBpublic		High	2.03842e+07	986758		519887	1.40593e+06	266455	514823		4630868	1.62618e+06						2.0069e+06		166901	427283		654462		1.48425e+06	771014	2.95324e+07	1.90456e+06		519887	3.3666e+06	488988	964531		7.14016e+06	2.6779e+06						4.52951e+06		399930	634600
LQYSTSEQTIDLNVR	MH0026_GL0026359	[gene] locus=scaffold29759_7:810:3506:- [Complete] codon-table.11	MH0026_GL0026359; NOF006_GL0007115	MGDBpublic		High				16798348	1.24218e+06																							16798348	2.97449e+06
GQNDDWASVASSNGTSTK	O2.UC40-2_GL0071047	[gene] locus=scaffold74767_6:2:955:+ [Lack 5'-end] codon-table.11	O2.UC40-2_GL0071047	MGDBpublic	No Quan Values	High
GQPSKPFVGVLSAGINAASPNK	MH0014_GL0000156	[gene] locus=scaffold55194_4:808:1998:+ [Complete] codon-table.11	MH0014_GL0000156; MH0415_GL0111931	MGDBpublic		High				4314239											739390				1.53068e+06									4314239											1.53376e+06				2.27337e+06
GQPREPQVYTLPPSREEMTK	P01859; P01860	Immunoglobulin heavy constant gamma 2 OS=Homo sapiens OX=9606 GN=IGHG2 PE=1 SV=2 Immunoglobulin heavy constant gamma 3 OS=Homo sapiens OX=9606 GN=IGHG3 PE=1 SV=2	P01859; P01860	human	Shared	High			657699	4.57594e+06					1.67171e+07	2.07593e+06				1.84336e+06					1.82538e+06	925064							1.23898e+06	4.57594e+06					2.57755e+07	3.41853e+06				4.01629e+06					2.71104e+06
GQPREPQVYTLPPSRDELTK	P0DOX5	Immunoglobulin gamma-1 heavy chain OS=Homo sapiens OX=9606 PE=1 SV=2	P01857; P0DOX5	human		High	3.82599e+06					1.44665e+07																			5.54304e+06					2.65484e+07
TKELLSAGGFTIK	MH0061_GL0050903	[gene] locus=scaffold2713_1:3651:6620:- [Complete] codon-table.11	MH0061_GL0050903	MGDBpublic		High		1306448		8916587			33892192		725181		331239							2.391e+06		873147				3.7697e+06		2.5216e+06		8916587			6.34978e+07		1.11813e+06		878139							5.72933e+06
GQPLSPEKYVTSAPMPEPQAPGR	P01871	Immunoglobulin heavy constant mu OS=Homo sapiens OX=9606 GN=IGHM PE=1 SV=4	P01871	human		High		982909			7.49805e+06		1.40257e+06		941478	1.42448e+06		2.36077e+06	534219		763479							1.28176e+06		1.02308e+06		1.89713e+06			1.79546e+07		2.62774e+06		1.45163e+06	2.34575e+06		8.23916e+06	1.05649e+06		1.58373e+06
TKELTSELKENFIR	P80188	Neutrophil gelatinase-associated lipocalin OS=Homo sapiens OX=9606 GN=LCN2 PE=1 SV=2	P80188	human		High	1.05227e+08	4.91885e+07	1.4963e+07	67398274	19821277	4.49418e+07	6.93895e+06	33192467	15565881	10032197	53157338	7.46585e+07	59036948	67884688	25063869	43186755	709739	97501548	61153020	5.55611e+07	1.33656e+07	6.55167e+07	8.40373e+07	1.46428e+06	1.52452e+08	9.49396e+07	2.81874e+07	67398274	4.74635e+07	8.24752e+07	1.30003e+07	7.76744e+07	2.40004e+07	1.65204e+07	1.40924e+08	2.6056e+08	1.16754e+08	1.47906e+08	5.19914e+07	9.74711e+07	4.81496e+06	2.33634e+08	9.08243e+07
GQPAVFQGEKVEGNNQTIAYK	MH0002_GL0076888	[gene] locus=scaffold41178_1:3:1685:+ [Lack 5'-end] codon-table.11	MH0002_GL0076888; T2D-135A_GL0075837	MGDBpublic		High	27684730		4667640	5.0246e+06		4039572	1.09295e+06	1.55413e+06			1.25669e+06	2.49075e+06	4.92781e+06	11559599	4603032	7400153		3.87265e+06	2.30776e+06			1.16917e+06	2.34095e+06	16048461	4.01093e+07		8.79295e+06	5.0246e+06		7.41325e+06	2.04767e+06	3.63685e+06			3.33157e+06	8.69279e+06	9.74541e+06	2.51859e+07	9.54833e+06	1.67019e+07		9.27967e+06	3.42748e+06
GQPAVFQGEKVEGNDQTISYK	T2D-142A_GL0079303; 765094712-stool1_revised_scaffold972_1_gene39797; MH0393_GL0115551	[gene] locus=scaffold43554_6:2:1696:+ [Lack 5'-end] codon-table.11 strand:- start:42534 stop:44225 length:1692 start_codon:yes stop_codon:yes gene_type:complete [Complete] codon-table.11 [gene] locus=scaffold22028_2:3:1700:+ [Lack 5'-end] codon-table.11	MH0333_GL0022042; MH0038_GL0010535; MH0381_GL0115333; MH0101_GL0066592; NOF012_GL0038076; MH0012_GL0191712; T2D-133A_GL0079532; T2D-48A_GL0125855; BGI-15A_GL0001016; 763496533-stool2_revised_scaffold45215_1_gene127064; T2D-142A_GL0079303; MH0274_GL0117609; MH0402_GL0170665; 765094712-stool1_revised_scaffold972_1_gene39797; MH0016_GL0086605; MH0393_GL0115551	MGDBpublic	Shared	High	1.43327e+06			2.6319e+06				3.62111e+06	4590886	2883758	3.65733e+06	2.45283e+06			5040330	1.36102e+06		1.03152e+06		4.43218e+06	1.52862e+06	542635	1.71913e+06	6.88198e+06	2.0765e+06			2.6319e+06				8.47383e+06	7.07851e+06	4.74881e+06	9.69586e+06	8.56044e+06			1.04554e+07	3.07178e+06		2.47174e+06
GQPATFQGEKVQGNDQTISYK	MH0084_GL0011409; V1.CD40-0_GL0147731; MH0126_GL0130124	[gene] locus=scaffold6268_7:5413:7089:+ [Complete] codon-table.11 [gene] locus=scaffold29687_6:3783:5465:- [Complete] codon-table.11 [gene] locus=scaffold122970_1:5756:7432:+ [Complete] codon-table.11	MH0084_GL0011409; MH0004_GL0031831; MH0069_GL0027381; MH0321_GL0061663; V1.CD40-0_GL0147731; MH0126_GL0130124; MH0243_GL0008336	MGDBpublic	Shared	High																		868623				4.03012e+06																				2.0814e+06
GQPATFQGEKVEGNDQTISYK	MH0148_GL0074547	[gene] locus=scaffold75067_1:1077:2741:+ [Complete] codon-table.11	32:000000000-C6TVP:1:1103:14791:20487_2_373_-; O2.UC19-2_GL0049730; T2D-123A_GL0039512; 411901.BACCAC_00028; MH0192_GL0106733; DOM016_GL0068318; T2D-34A_GL0028728; MH0148_GL0074547; NOF013_GL0038218	MGDBpublic;MGDBinhouse		High	1.86746e+07	2.89563e+06	10622095	6.89416e+06								1.67248e+07		9659960		2795726									2.70555e+07	5.5889e+06	2.001e+07	6.89416e+06								5.837e+07		2.1047e+07		6.30986e+06
TKEPGAEGEPLYLDVK	MH0001_GL0004064; 873513.HMPREF6485_1741	[gene] locus=scaffold236_2:21931:25509:+ [Complete] codon-table.11 [Complete]:- codon-table.11	679189.HMPREF9019_0195; MH0011_GL0067703; MH0323_GL0172035; MH0323_GL0027790; MH0069_GL0075258; MH0047_GL0011709; O2.UC43-1_GL0097619; MH0057_GL0033537; MH0243_GL0095421; MH0053_GL0026525; MH0200_GL0196723; MH0274_GL0115332; DLM018_GL0017158; MH0047_GL0002625; MH0398_GL0072868; MH0163_GL0012434; MH0447_GL0204345; O2.CD2-0_GL0042267; MH0106_GL0039860; V1.CD6-0-PT_GL0137755; MH0433_GL0061221; MH042…	MGDBpublic;MGDBinhouse	Shared	High	5.3238e+06	7.90654e+06			1.77643e+06		1.03126e+07	4.40789e+06			290070		1.49845e+06	671364	1.61468e+06	877703		1.23319e+06		508240	4.36752e+07	3.61063e+06	3.02381e+06	2.72997e+06	7.71306e+06	1.52605e+07			4.2538e+06		1.93208e+07	1.0315e+07			768997		2.96338e+06	1.46276e+06	3.34942e+06	1.98095e+06		2.95497e+06
GQNVVGKFDSDLK	O2.UC34-2_GL0090008	[gene] locus=scaffold58666_1:34494:37601:+ [Complete] codon-table.11	O2.UC34-2_GL0090008	MGDBpublic		High													564235										6976291														1.11585e+06
GQNSPVDYFNKYPGR	MH0391_GL0124006; MH0341_GL0092202	[gene] locus=scaffold30420_2:2:916:+ [Lack 5'-end] codon-table.11 [gene] locus=C529167_1:2:925:+ [Lack 5'-end] codon-table.11	MH0402_GL0095894; MH0391_GL0124006; MH0094_GL0090897; DOM005_GL0018130; MH0098_GL0035538; T2D-198A_GL0017598; 411901.BACCAC_03037; V1.UC52-0_GL0125727; V1.CD38-0_GL0154329; DLF007_GL0032674; MH0021_GL0011530; MH0341_GL0092202; MH0267_GL0010359	MGDBpublic	Shared	High	2.12014e+06									314334	726740	1414608		1.17449e+06					1.39552e+06				1.03415e+06		3.07163e+06									517627	1.92664e+06	4.93702e+06		2.55897e+06					2.07262e+06
GQNSDSGNFAVPAHFDGIEK	159268001-stool2_revised_scaffold33421_1_gene238	strand:+ start:1527 stop:2783 length:1257 start_codon:yes stop_codon:yes gene_type:complete [Complete] codon-table.11	159268001-stool2_revised_scaffold33421_1_gene238	MGDBpublic		High	2.06374e+06		1.65418e+06			445112	618094	1.49359e+06									4705632	636406	1.28462e+06			480516		4866917	2.98993e+06		3.11616e+06			816850	1.15801e+06	3.49518e+06									3.19236e+07	1.52496e+06	1.90791e+06
TKEPGALGDPLYLDVATTLR	MH0188_GL0088109; MH0127_GL0050335	[gene] locus=scaffold108217_2:1265:4822:+ [Complete] codon-table.11 [gene] locus=scaffold6941_2:33:3578:- [Complete] codon-table.11	T2D-33A_GL0004307; MH0058_GL0047270; MH0382_GL0022495; MH0188_GL0088109; V1.CD22-0_GL0017946; MH0124_GL0016285; MH0131_GL0017677; MH0127_GL0050335; T2D-187A_GL0061647; MH0217_GL0077496; O2.CD3-0-PT_GL0051397; V1.FI18_GL0113075	MGDBpublic	Shared	High		1.74551e+06							488776															1.06665e+06		3.36903e+06							753625
GQNMLGYRPYADDAVEYFVQK	MH0212_GL0118182; MH0012_GL0240365	[gene] locus=scaffold3379_2:536:1939:+ [Complete] codon-table.11 [gene] locus=scaffold7230_5:131:1534:- [Complete] codon-table.11	MH0150_GL0112238; 158479027-stool1_revised_scaffold15659_2_gene15254; O2.UC3-0_GL0054980; MH0212_GL0118182; MH0149_GL0076821; V1.UC50-1_GL0114128; MH0012_GL0240365; MH0287_GL0005873; MH0060_GL0067038; MH0041_GL0049849; 550534656-stool1_revised_scaffold10667_1_gene54596; 638754422-stool1_revised_C679506_1_gene40182; MH0141_GL0102241; O2.UC34-0_GL0013817; MH0275_GL0006885; T2D-10A_GL0031364; MH0350…	MGDBpublic	Shared	High					4.90038e+06								903865		928560	1.04695e+06	865536	290963				559098		2.38171e+06					1.17343e+07								1.78752e+06		1.92616e+06	2.36294e+06	5.87191e+06	697207
GQNILGYRPYADDVVEYFVQK	764143897-stool1_revised_scaffold20558_1_gene103709	strand:- start:22632 stop:24062 length:1431 start_codon:yes stop_codon:yes gene_type:complete [Complete] codon-table.11	MH0421_GL0012582; O2.UC47-2_GL0070117; O2.UC19-1_GL0069338; V1.UC5-3_GL0202308; V1.CD12-3_GL0101135; V1.UC23-1_GL0095143; V1.UC47-4_GL0054167; MH0200_GL0060249; V1.UC60-0_GL0179285; MH0394_GL0028176; MH0302_GL0067332; MH0088_GL0087394; 159753524-stool1_revised_C1042812_1_gene56414; MH0419_GL0101095; O2.UC7-1_GL0054796; O2.UC48-0_GL0066736; V1.CD52-0_GL0083780; MH0205_GL0091620; MH0150_GL0096904; …	MGDBpublic		High	2.9877e+06			676288	424930			110193			748529	107816				393671	578728		153674			190470	1.79762e+06	4.58595e+06	4.32855e+06			676288	1.01753e+06			257865			1.9844e+06	376281				888502	3.92617e+06		228236
TKEPGAQGEPLYLDVVTALANAGK	MH0358_GL0087177; O2.UC8-2_GL0173062	[gene] locus=scaffold5813_1:55568:59206:+ [Complete] codon-table.11 [gene] locus=scaffold52375_1:2:2338:+ [Lack both ends] codon-table.11	MH0262_GL0153392; O2.UC9-0_GL0042157; T2D-107A_GL0016688; MH0358_GL0087177; O2.UC8-2_GL0173062; MH0302_GL0053443; MH0390_GL0220577	MGDBpublic	Shared	High																							290680	400098
GQNFGQVSNAYVR	MH0396_GL0088924	[gene] locus=scaffold108_4:15875:16504:- [Complete] codon-table.11	MH0396_GL0088924; MH0224_GL0025708; 158802708-stool1_revised_C890427_1_gene1212; 158802708-stool1_revised_C1012965_1_gene138276	MGDBpublic		High	1.70821e+06	3.65261e+06			866606	1.18288e+06	1.89625e+06		948268	55699424	862873	2.52099e+06		1.18738e+06		1.13227e+06		597245				4.33505e+06	6776192		2.47484e+06	7.04995e+06			2.07515e+06	2.17078e+06	3.55267e+06		1.4621e+06	9.17226e+07	2.28754e+06	8.79832e+06		2.58705e+06		2.5555e+06		1.43112e+06
GQNESGNDDTDFQR	MH0083_GL0060271	[gene] locus=scaffold2180_25:1904:3190:- [Complete] codon-table.11	MH0083_GL0060271	MGDBpublic		High																3.01936e+06																								6.8146e+06
TKEPGSLGEPLYLDVAATLR	411483.FAEPRAA2165_00243; 411485.FAEPRAM212_01761; MH0113_GL0046892; MH0187_GL0123229; O2.UC46-1_GL0109045; V1.FI24_GL0004884	[Complete]:- codon-table.11 [Complete]:- codon-table.11 [gene] locus=scaffold120_17:860:4468:+ [Complete] codon-table.11 [gene] locus=scaffold33335_1:1:528:+ [Lack both ends] codon-table.11 [gene] locus=scaffold34228_1:14233:17757:+ [Complete] codon-table.11 [gene] locus=scaffold9448_1:273:3395:- [Lack 5'-end] codon-table.11	MH0212_GL0020739; MH0111_GL0019755; V1.FI13_GL0106877; 411483.FAEPRAA2165_00243; N037A_GL0018203; MH0363_GL0035255; 411485.FAEPRAM212_01761; 764143897-stool1_revised_scaffold31082_1_gene79321; MH0113_GL0046892; MH0187_GL0123229; MH0260_GL0144194; T2D-97A_GL0020384; O2.UC46-1_GL0109045; NOM010_GL0053045; MH0342_GL0136612; V1.FI24_GL0004884; MH0378_GL0201019; V1.FI09_GL0152930; MH0345_GL0145898	MGDBpublic	Shared	High	25126430	1.20662e+06			1.34809e+06									330875	459041	493421					668363	100754	1.87114e+06	8.02024e+06	3.64029e+07	2.32891e+06			3.22811e+06									720907	952214	1.11364e+06
TKFEAVDAEVAKK	MH0328_GL0050788; MH0407_GL0145760	[gene] locus=scaffold93913_1:20165:23623:+ [Complete] codon-table.11 [gene] locus=scaffold84069_1:2477:5911:+ [Complete] codon-table.11	MH0328_GL0050788; MH0407_GL0145760	MGDBpublic	Shared	High	796760	1.20414e+06		3.04184e+06			11620173	2.74373e+06	184422	361029	533820		816572		1.67524e+06			273925	699796		1758005			1.27719e+06	1.15434e+06	2.32413e+06		3.04184e+06			2.17706e+07	6.42067e+06	284354	594522	1.41519e+06		1.61488e+06		3.47504e+06			656380	1.03933e+06
GQGAVWYKWNNWLTTR	556266.SSJG_03251	[Complete]:- codon-table.11	556266.SSJG_03251	MGDBpublic		High				1.67029e+06												339646					126649							1.67029e+06												766571
TKGEPGTGDVVQAVR	MH0135_GL0072404; T2D-70A_GL0159528	[gene] locus=scaffold6519_7:1692:2639:- [Complete] codon-table.11 [gene] locus=scaffold75367_1:158:1057:- [Lack 5'-end] codon-table.11	764062976-stool1_revised_scaffold39626_1_gene40171; 763860675-stool1_revised_scaffold56865_1_gene47488; O2.UC16-2_GL0047109; MH0456_GL0023846; O2.UC40-0_GL0101506; MH0308_GL0051130; MH0200_GL0049010; MH0191_GL0087713; V1.UC47-4_GL0144281; MH0385_GL0106655; V1.UC4-5_GL0104171; MH0396_GL0012741; O2.UC7-0_GL0154619; MH0428_GL0088186; MH0200_GL0206525; DLF013_GL0063928; MH0135_GL0072404; MH0446_GL016…	MGDBpublic	Shared	High	5.03528e+06	1.30868e+06					1.65879e+06	1.38883e+06				1.50015e+06	2.21391e+06		5.89012e+06	5377526		1.83981e+06	1.47988e+06		8.56168e+06	889107	5.75819e+06	6.86704e+06	7.29506e+06	2.5259e+06					3.10779e+06	3.25003e+06				5.23555e+06	4.37832e+06		1.22182e+07	1.21369e+07		4.40857e+06	2.19791e+06
GQFSTDELVAEVEKR	Q00610	Clathrin heavy chain 1 OS=Homo sapiens OX=9606 GN=CLTC PE=1 SV=5	Q00610; P53675	human		High									8.31821e+06	1.12325e+06					813028																		1.28255e+07	1.8497e+06					1.68651e+06
TKPQIAVPVALAGFR	159268001-stool2_revised_scaffold30261_1_gene73537	strand:+ start:3 stop:965 length:963 start_codon:no stop_codon:no gene_type:incomplete [Lack both ends] codon-table.11	MH0189_GL0066957; 763759525-stool1_revised_scaffold4533_1_gene17197; 763678604-stool2_revised_scaffold17255_1_gene10273; MH0397_GL0046882; 159268001-stool2_revised_scaffold30261_1_gene73537	MGDBpublic		High					507914										1.80587e+06									2226734					1.21624e+06										3.74601e+06
GQDNLSPYYYTWK	MH0222_GL0201332	[gene] locus=scaffold88225_1:3891:6794:- [Lack 5'-end] codon-table.11	MH0222_GL0201332; MH0414_GL0029248; O2.UC12-1_GL0099272; MH0321_GL0044250; MH0252_GL0029438; V1.FI31_GL0111902; T2D-108A_GL0024695; NLM002_GL0008137; V1.CD18-0_GL0086000; DLF003_GL0054525; MH0264_GL0046467; MH0427_GL0059805; MH0274_GL0114825; MH0117_GL0114609; T2D-112A_GL0078696; NOM001_GL0012793; MH0046_GL0007643	MGDBpublic		High							355006		1.35586e+06								384546			177893	1.67566e+06										665111		2.09056e+06								2.60881e+06
GQDGVLAIKDGK	MH0188_GL0154167	[gene] locus=scaffold41010_4:6991:10287:- [Complete] codon-table.11	MH0188_GL0154167	MGDBpublic		High		815405						744882					3.97985e+06													1.57383e+06						1.74311e+06					7.8707e+06
TKPTLEEEASLGFGKR	MH0003_GL0042814	[gene] locus=scaffold16089_5:482:1570:+ [Complete] codon-table.11	MH0003_GL0042814	MGDBpublic	No Quan Values	High
GQDAVKDYTTSLQR	MH0375_GL0070847	[gene] locus=scaffold29574_63:187:2913:+ [Complete] codon-table.11	MH0375_GL0070847	MGDBpublic		High		1.5859e+06		1.29651e+06		439623	616573					677837			1.09125e+06	731588							1.66012e+07			3.06098e+06		1.29651e+06		806778	1.15516e+06					2.36567e+06			2.26365e+06	1.65117e+06
TKPYIQVDIGGGQTK	P11021	Endoplasmic reticulum chaperone BiP OS=Homo sapiens OX=9606 GN=HSPA5 PE=1 SV=2	P11021	human		High									1.65368e+06																								2.54974e+06
GQAYIGEGYADEASIK	O2.UC7-0_GL0083102	[gene] locus=C1137332_1:1:1074:+ [Lack 5'-end] codon-table.11	O2.UC7-0_GL0083102	MGDBpublic		High					5518850		1.59274e+06	6096843			821108				1.59358e+06						2.7276e+06		4.19874e+06						1.32153e+07		2.98404e+06	1.42673e+07			2.17682e+06				3.30565e+06
TKSENGLEFTSSGSANTETTK	P21796	Voltage-dependent anion-selective channel protein 1 OS=Homo sapiens OX=9606 GN=VDAC1 PE=1 SV=2	P21796	human	No Quan Values	High
GQATQAVASMEELLGGK	T2D-6A_GL0044930	[gene] locus=scaffold71452_3:2:1159:+ [Lack 5'-end] codon-table.11	T2D-6A_GL0044930; NLM023_GL0007606	MGDBpublic		High			2.23838e+06		3.92286e+06										941664				2.74351e+06		836468						4.21668e+06		9.39357e+06										1.95335e+06				4.07465e+06
IRDTDMAEEMVSYSK	V1.CD36-0_GL0038795; MH0078_GL0010399; MH0093_GL0017802	[gene] locus=scaffold278_3:130:1455:- [Complete] codon-table.11 [gene] locus=scaffold13157_4:874:1962:+ [Complete] codon-table.11 [gene] locus=scaffold37442_2:204:1052:+ [Complete] codon-table.11	NOM026_GL0058058; MH0396_GL0084343; V1.CD36-0_GL0038795; MH0078_GL0010399; O2.UC4-2_GL0184874; NLM023_GL0046406; MH0230_GL0147159; SZEY-43A_GL0065449; DOM015_GL0016488; T2D-52A_GL0072090; MH0199_GL0186973; O2.UC4-2_GL0140135; MH0093_GL0017802; O2.UC16-1_GL0009540; MH0199_GL0025819	MGDBpublic	Shared	High					1.3754e+07															448724	577364								3.29349e+07
TKTETITGFQVDAVPANGQTPIQR	P02751	Fibronectin OS=Homo sapiens OX=9606 GN=FN1 PE=1 SV=4	P02751	human		High									18139988	2.5534e+06																							2.79694e+07	4.2048e+06
GQAHLNDEVEIVGIKDTQK	MH0059_GL0099792	[gene] locus=scaffold37270_1:1914:3098:+ [Complete] codon-table.11	MH0059_GL0099792	MGDBpublic		High		2567813					1.40029e+06																			4.95618e+06					2.62348e+06
IRDTDMAEEMVTYSK	MH0140_GL0085747; O2.UC2-0_GL0080771; 686765762-stool1_revised_C462679_1_gene18998; MH0015_GL0026987; MH0105_GL0012983	[gene] locus=scaffold28501_2:13715:14569:- [Complete] codon-table.11 [gene] locus=scaffold24103_1:187:654:- [Lack 5'-end] codon-table.11 strand:+ start:474 stop:1328 length:855 start_codon:yes stop_codon:yes gene_type:complete [Complete] codon-table.11 [gene] locus=scaffold2514_19:1272:2369:+ [Complete] codon-table.11 [gene] locus=scaffold26965_8:24:836:+ [Complete] codon-table.11	MH0140_GL0085747; O2.UC59-0_GL0107330; V1.CD2-0-PT_GL0021898; MH0086_GL0000688; O2.UC40-2_GL0129057; V1.CD15-3_GL0029262; SZEY-69A_GL0061964; O2.UC2-0_GL0080771; MH0451_GL0190207; MH0178_GL0071336; MH0172_GL0087900; MH0204_GL0212839; MH0251_GL0120285; 686765762-stool1_revised_C462679_1_gene18998; MH0015_GL0026987; MH0077_GL0047666; MH0292_GL0136678; MH0391_GL0089053; V1.UC22-1_GL0026758; MH0105_G…	MGDBpublic	Shared	High	4890922	1.26748e+06				741257						2.18403e+06				708628		1.19133e+06							7.08591e+06	2.44638e+06				1.36032e+06						7.62233e+06				1.59935e+06		2.85468e+06
GQAAVQQLQAEGLSPR	P16152	Carbonyl reductase [NADPH] 1 OS=Homo sapiens OX=9606 GN=CBR1 PE=1 SV=3	O75828; P16152	human		High			2.95198e+06						1.6035e+06																		5.56097e+06						2.47238e+06
TKTSEYFLSTSPVNVTNR	MH0108_GL0011167	[gene] locus=scaffold2159_2:11714:14896:+ [Complete] codon-table.11	MH0454_GL0013007; MH0108_GL0011167	MGDBpublic	No Quan Values	High
GPYVHGDPYTGISR	O2.UC29-2_GL0041337	[gene] locus=scaffold30249_9:406:2664:+ [Lack 3'-end] codon-table.11	O2.UC29-2_GL0041337; V1.FI19_GL0015353; MH0370_GL0100566; V1.FI14_GL0058957	MGDBpublic		High	2.11341e+06	3273569			251035	555824	1132722	8.28064e+06									408819					245042	1.05471e+06		3.06188e+06	6.31837e+06			601120	1.02003e+06	2.12218e+06	1.93777e+07									2.77348e+06
TKTVEFTINKADLSK	V1.FI05_GL0091950; MH0441_GL0137342; MH0333_GL0028241	[gene] locus=scaffold33455_1:1010:5257:- [Complete] codon-table.11 [gene] locus=scaffold106839_1:243:4409:+ [Complete] codon-table.11 [gene] locus=C647770_1:2:3955:- [Lack 3'-end] codon-table.11	V1.FI05_GL0091950; MH0441_GL0137342; MH0370_GL0004687; DLF012_GL0031448; MH0333_GL0028241; 160400887-stool1_revised_scaffold12226_1_gene14509	MGDBpublic	Shared	High															5.33917e+06																								1.10753e+07
TKVEAFQTTISK	Q9UL46	Proteasome activator complex subunit 2 OS=Homo sapiens OX=9606 GN=PSME2 PE=1 SV=4	Q9UL46	human		High	2.57872e+06	7.55033e+06				1.0887e+06			4.97894e+06		1.27503e+06				1.00968e+06							571714			3.73602e+06	1.4573e+07				1.99793e+06			7.67683e+06		3.38019e+06				2.09445e+06
IRDTSSSGYQYGNEDSPLFK	763577454-stool1_revised_C1032513_1_gene120720	strand:- start:444 stop:878 length:435 start_codon:no stop_codon:yes gene_type:incomplete [Lack 5'-end] codon-table.11	763577454-stool1_revised_C1032513_1_gene120720	MGDBpublic		High	13109485		888649		1.08477e+06						13530007						884256							869936	1.89929e+07		1.67405e+06		2.59755e+06						3.5869e+07						5.99891e+06
GPVTDVAYSHDGAFLAVCDASK	O75083	WD repeat-containing protein 1 OS=Homo sapiens OX=9606 GN=WDR1 PE=1 SV=4	O75083	human		High									4247225												1.62478e+06												6.54864e+06
GPVSNADKTTVIDTAK	MH0433_GL0142635; T2D-11A_GL0015551	[gene] locus=scaffold17351_4:1:1599:- [Lack both ends] codon-table.11 [gene] locus=scaffold93782_2:2421:5261:- [Lack 5'-end] codon-table.11	MH0433_GL0142635; T2D-11A_GL0015551	MGDBpublic	Shared	High		865383	298211	982826			291587960	83070251	5.57729e+06			321586				1.83842e+06						479230	1.24967e+06			1.67029e+06	561772	982826			5.46296e+08	1.94394e+08	8.59941e+06			1.12234e+06				4.14926e+06
GQDVVDKNFGAVDR	MH0001_GL0004064	[gene] locus=scaffold236_2:21931:25509:+ [Complete] codon-table.11	MH0319_GL0114589; MH0001_GL0004064	MGDBpublic		High			1.19947e+06		925000	601892		10397425		1.18052e+06	537008	353465	977163			910744		560442			7210022		1.05935e+06	821721			2.25958e+06		2.21498e+06	1.10457e+06		2.43312e+07		1.94401e+06	1.42365e+06	1.2336e+06	1.93247e+06			2.05552e+06		1.34293e+06
GQPSVLQVVNLPIVERPVCK	P00734	Prothrombin OS=Homo sapiens OX=9606 GN=F2 PE=1 SV=2	P00734	human		High									58208604																								8.97497e+07
TKPQIATPVGLAGFR	159268001-stool2_revised_C796115_1_gene27703	strand:- start:60 stop:4883 length:4824 start_codon:yes stop_codon:yes gene_type:complete [Complete] codon-table.11	159268001-stool2_revised_C796115_1_gene27703	MGDBpublic		High																								12367477
IRDTDMAEEMVNYSK	MH0316_GL0095279; MH0391_GL0127058; SZEY-09A_GL0000589; NLM010_GL0022946; MH0197_GL0165976; MH0311_GL0058687; MH0122_GL0084317; NLM032_GL0028596; MH0147_GL0061384; DOM003_GL0003734; MH0106_GL0020988; MH0136_GL0080104	[gene] locus=scaffold185_3:2:1108:+ [Lack 5'-end] codon-table.11 [gene] locus=scaffold88596_2:42899:44122:- [Complete] codon-table.11 [gene] locus=scaffold25541_2:1:1596:+ [Lack 5'-end] codon-table.11 [gene] locus=scaffold14287_2:11282:12829:+ [Complete] codon-table.11 [gene] locus=scaffold2540_1:2:1462:+ [Lack 5'-end] codon-table.11 [gene] locus=scaffold5138_11:1431:2657:- [Complete] codon-table…	T2D-81A_GL0051287; MH0376_GL0143756; MH0253_GL0103422; SZEY-90A_GL0005357; SZEY-66A_GL0103518; N046A_GL0052302; MH0265_GL0040540; O2.UC13-1_GL0025452; V1.UC64-0_GL0176763; MH0316_GL0095279; N001A_GL0052382; MH0139_GL0075051; MH0391_GL0127058; NLM022_GL0077007; N026A_GL0039956; DOM001_GL0026541; MH0205_GL0019749; V1.CD29-0_GL0163955; V1.FI16_GL0028916; MH0347_GL0102381; MH0089_GL0107608; V1.CD36-0…	MGDBpublic	Shared	High					2889608	2631275	6501773									5.09551e+06	4353829				2559766	251601	1.04989e+06						6.91938e+06	4.82881e+06	1.21812e+07									1.15004e+07	2.9537e+07
NSNILEDLETLR	P48444	Coatomer subunit delta OS=Homo sapiens OX=9606 GN=ARCN1 PE=1 SV=1	P48444	human		High				497408					2.04469e+06	380776		190122				121273							188349					497408					3.15263e+06	627040		663529				273710
TKGSTITVTYK	V1.FI05_GL0091950; MH0441_GL0137342; MH0333_GL0028241; MH0247_GL0007602	[gene] locus=scaffold33455_1:1010:5257:- [Complete] codon-table.11 [gene] locus=scaffold106839_1:243:4409:+ [Complete] codon-table.11 [gene] locus=C647770_1:2:3955:- [Lack 3'-end] codon-table.11 [gene] locus=scaffold10606_3:2:3973:+ [Lack 5'-end] codon-table.11	V1.FI05_GL0091950; MH0441_GL0137342; MH0370_GL0004687; DLF012_GL0031448; MH0333_GL0028241; 160400887-stool1_revised_scaffold12226_1_gene14509; T2D-54A_GL0006820; O2.UC11-1_GL0055902; MH0247_GL0007602; V1.UC26-0_GL0092734; V1.CD42-0_GL0036331; MH0326_GL0067975; SZEY-81A_GL0088858; V1.CD19-0_GL0103449; V1.CD2-0-PT_GL0027619	MGDBpublic	Shared	High									627476			407377			17255284			2.36546e+06															967482			1.42176e+06			3.57936e+07			5.66814e+06
TKGTNIHVGAENVHFEK	T2D-45A_GL0043917; MH0060_GL0032381	[gene] locus=scaffold70867_1:257:1042:- [Lack 5'-end] codon-table.11 [gene] locus=scaffold5141_1:966:1736:+ [Complete] codon-table.11	MH0234_GL0091827; T2D-140A_GL0047272; 763496533-stool2_revised_scaffold33792_1_gene20620; T2D-45A_GL0043917; V1.UC10-2_GL0003733; MH0259_GL0145264; MH0365_GL0100882; MH0192_GL0154427; V1.CD50-0_GL0049707; MH0234_GL0014227; 32:000000000-C6TVP:1:2117:19386:20868_1_225_-; NOF007_GL0046617; V1.FI14_GL0180790; MH0060_GL0032381; 765074482-stool1_revised_scaffold31422_1_gene170250; MH0343_GL0039991; MH0…	MGDBpublic;MGDBinhouse	Shared	High	4668112	644397			1.63482e+06	214296	477911						1.37566e+06		2.8211e+06	1.24316e+06		371470			1.34428e+06	633241	1.60648e+06	7331452	6.7631e+06	1.24376e+06			3.9147e+06	393266	895376						2.72056e+06		5.85197e+06	2.80578e+06		890118
GQFALIPVNFYAQK	V1.UC27-0_GL0075528	[gene] locus=scaffold140361_1:673:1581:- [Lack 5'-end] codon-table.11	V1.UC27-0_GL0075528; NOF013_GL0024626; 32:000000000-C6TVP:1:2119:24562:2671_1_357_-	MGDBpublic;MGDBinhouse		High				9717280	457557	2.02868e+06				1.16317e+06				2.69668e+07		5.31194e+06		2145075	2.12834e+06									9717280	1.09565e+06	3.72296e+06				1.91543e+06				5.87549e+07		1.19889e+07		5.14004e+06	3.161e+06
GQEYYSLAATTAK	MH0003_GL0042773	[gene] locus=scaffold65470_1:43:1557:- [Complete] codon-table.11	MH0003_GL0042773	MGDBpublic		High			747253			1531425			2.21368e+06				2.58061e+06		2194973		1.14828e+06										1.40768e+06			2.81041e+06			3.41319e+06				5.10351e+06		4.55316e+06		7.79012e+06
TKGVDEVTIVNILTNR	P07355	Annexin A2 OS=Homo sapiens OX=9606 GN=ANXA2 PE=1 SV=2	P07355	human		High	1.99644e+06	2.28756e+06		548579	2433249		788522		9216001	1.6533e+06			287108		1.79097e+06	3.4539e+06					472252	289082		1.12041e+06	2.89242e+06	4.41525e+06		548579	5.82659e+06		1.47731e+06		1.42098e+07	2.72256e+06			567796		3.7151e+06	7.79534e+06
GQETYGEDPYLTSR	537011.PREVCOP_06458; MH0006_GL0098193	[Complete]:- codon-table.11 [gene] locus=scaffold8126_3:4908:7037:+ [Complete] codon-table.11	537011.PREVCOP_06458; MH0265_GL0138293; MH0198_GL0048758; MH0152_GL0057469; O2.UC1-1_GL0130046; DLF008_GL0005659; 159733294-stool1_revised_scaffold27009_1_gene67077; T2D-48A_GL0086034; MH0318_GL0237668; N043A_GL0055805; MH0200_GL0090590; MH0189_GL0068584; MH0117_GL0008455; MH0319_GL0124522; O2.CD2-0_GL0093694; T2D-83A_GL0045345; MH0239_GL0075761; MH0252_GL0095386; N085A_GL0066444; DOM005_GL003911…	MGDBpublic;MGDBinhouse	Shared	High																					3.56711e+06
TKKDDLTGSVTAIKPDELSK	MH0196_GL0035099; 471870.BACINT_03131	[gene] locus=scaffold23170_1:2:3031:+ [Lack 5'-end] codon-table.11 [Complete]:- codon-table.11	O2.UC24-1_GL0128008; MH0057_GL0033737; MH0101_GL0058957; MH0187_GL0037219; MH0196_GL0035099; MH0407_GL0101990; 471870.BACINT_03131	MGDBpublic	No Quan Values	High
TKKQELSEAEQATR	P01024	Complement C3 OS=Homo sapiens OX=9606 GN=C3 PE=1 SV=2	P01024	human		High	3.09905e+07	5.59422e+06		1081442	6.7747e+06	9.04279e+06	7.36884e+06		2.85458e+07	5.34255e+07	2.2415e+07	1.39528e+06	918081	7.01662e+06	6.5566e+06	915764		3.75963e+06		2.27733e+06	1.63631e+06	731098	7.32622e+06	969386	4.48987e+07	1.07975e+07		1081442	1.62225e+07	1.6595e+07	1.38057e+07		4.40137e+07	8.79781e+07	5.94238e+07	4.86957e+06	1.81563e+06	1.52877e+07	1.36007e+07	2.06685e+06		9.00885e+06
NSNLETFFNTPAVK	ED10A_GL0004740	[gene] locus=scaffold19888_1:29605:31734:- [Complete] codon-table.11	O2.UC43-1_GL0077555; ED10A_GL0004740; T2D-198A_GL0089140; ED50A_GL0039665	MGDBpublic		High	4.37354e+06	941676	1.57901e+06	1.48961e+06	3.80117e+06	1.20073e+06	639761	5.77118e+06	1.85812e+06			842679		1400382								1.15131e+06	1.96211e+06		6.33633e+06	1.81754e+06	2.97456e+06	1.48961e+06	9.10218e+06	2.20353e+06	1.19861e+06	1.35053e+07	2.86496e+06			2.94097e+06		3.05114e+06
NSNLDATAESYWK	MH0133_GL0087485	[gene] locus=scaffold46714_2:18888:20888:- [Complete] codon-table.11	MH0133_GL0087485	MGDBpublic		High						2.5729e+06		2165677					727434					1.15296e+06		1.75192e+06			2.12845e+06							4.72168e+06		5.06795e+06					1.4386e+06					2.76273e+06
GQELQPWTPADWKDSPQFLQK	O43280	Trehalase OS=Homo sapiens OX=9606 GN=TREH PE=1 SV=2	O43280	human		High				1.82511e+06		11475188						448227	776898			2458263		283431	408614	1.06312e+06		1.39251e+06						1.82511e+06		2.10588e+07						1.56432e+06	1.53642e+06			5.54822e+06		679160	606871
TKLPADNLPFIYQVIDER	V1.UC35-0_GL0012759	[gene] locus=scaffold99642_1:1985:4096:+ [Complete] codon-table.11	V1.UC35-0_GL0012759	MGDBpublic	No Quan Values	High
LRDGDRFWWENEGVFSMQQR	P05164	Myeloperoxidase OS=Homo sapiens OX=9606 GN=MPO PE=1 SV=1	P05164	human		High				3.27552e+06		1.0602e+06			4.29672e+06	9.86209e+06		409959		3207775	3317235			2.65927e+06					7.6697e+06	7005069				3.27552e+06		1.94563e+06			6.62495e+06	1.62403e+07		1.43077e+06		6.98906e+06	6.88113e+06			6.37215e+06
NSLYLQMNSLRAEDTAVYYCAR	P01763; P01780; A0A0B4J1V1	Immunoglobulin heavy variable 3-48 OS=Homo sapiens OX=9606 GN=IGHV3-48 PE=1 SV=2 Immunoglobulin heavy variable 3-7 OS=Homo sapiens OX=9606 GN=IGHV3-7 PE=1 SV=2 Immunoglobulin heavy variable 3-21 OS=Homo sapiens OX=9606 GN=IGHV3-21 PE=1 SV=1	P01763; P01780; A0A0B4J1V1; P01762	human	Shared	High				676634										3476563							1.02978e+06	1.00389e+06						676634										7.5747e+06
TKPDGTQGNNLSSMSKEE	MH0345_GL0178972	[gene] locus=scaffold619_8:8296:8523:+ [Complete] codon-table.11	MH0345_GL0178972	MGDBpublic		High							932520																								1.7471e+06
TKPGGFEGIGVDGLAWLKR	MH0113_GL0013989	[gene] locus=scaffold46406_1:607:1746:+ [Complete] codon-table.11	MH0113_GL0013989; MH0407_GL0064206; O2.UC1-1_GL0026083; MH0244_GL0116983; MH0003_GL0045242; O2.UC4-0_GL0016240	MGDBpublic	No Quan Values	High
TKPHVNIGTIGHVDHGK	MH0293_GL0064795; V1.UC26-0_GL0088452; O2.UC11-1_GL0062353; MH0203_GL0005008; MH0399_GL0235784; MH0002_GL0070931; 679189.HMPREF9019_0580; HT14A_GL0028770; 158499257-stool2_revised_scaffold63025_1_gene64762; V1.FI04_GL0023800; MH0276_GL0249843; MH0133_GL0079352; MH0028_GL0017956; MH0164_GL0041639; T2D-146A_GL0033392; MH0318_GL0238502; MH0169_GL0061538; MH0362_GL0048198; MH0193_GL0010681; V1.FI15_G…	[gene] locus=scaffold98656_1:183:1397:- [Complete] codon-table.11 [gene] locus=scaffold9489_1:31072:32274:- [Complete] codon-table.11 [gene] locus=scaffold60095_3:270:1472:- [Complete] codon-table.11 [gene] locus=scaffold115734_2:2149:3351:+ [Complete] codon-table.11 [gene] locus=scaffold113903_4:3359:4564:- [Complete] codon-table.11 [gene] locus=scaffold22017_1:28191:29393:- [Complete] codon-tab…	MH0066_GL0030995; 586220.HMPREF0555_1310; MH0293_GL0064795; MH0405_GL0012143; MH0233_GL0113813; V1.UC26-0_GL0088452; MH0107_GL0114033; MH0118_GL0121958; MH0183_GL0143781; MH0434_GL0180761; O2.UC11-1_GL0062353; MH0270_GL0193444; MH0006_GL0175189; MH0262_GL0151123; MH0063_GL0022203; MH0397_GL0074076; MH0288_GL0182560; MH0419_GL0047182; MH0357_GL0102161; 159227541-stool3_revised_C733898_1_gene110781…	MGDBpublic;MGDBinhouse	Shared	High	5.25777e+06	888853		5.53114e+06	488299		6.27698e+06	2.1051e+06	2.83563e+06	1.21161e+06		3.90415e+06	910059	497645	2.27143e+06	383863			99887.9		5.49256e+06	104796	4.43174e+06	8182271	7.61739e+06	1.71559e+06		5.53114e+06	1.16927e+06		1.17601e+07	4.92618e+06	4.37215e+06	1.99521e+06		1.36256e+07	1.79977e+06	1.08426e+06	4.71176e+06	866367			148353
TKPHVNVGTIGHVDHGK	V1.UC51-0_GL0113682; SZEY-97A_GL0012745; 716541.ECL_00237; V1.FI12_GL0008591	[gene] locus=scaffold26827_2:2:1201:+ [Lack 5'-end] codon-table.11 [gene] locus=scaffold5112_6:203:1393:- [Complete] codon-table.11 [Complete]:- codon-table.11 [gene] locus=scaffold104567_3:6:1214:- [Complete] codon-table.11	MH0189_GL0171593; MH0402_GL0187852; MH0444_GL0021917; V1.UC51-0_GL0113682; 765701615-stool1_revised_scaffold37641_1_gene118428; MH0407_GL0115549; O2.UC18-2_GL0038542; T2D-203A_GL0046197; 469613.HMPREF0864_04100; SZEY-97A_GL0012745; MH0130_GL0005834; 716541.ECL_00237; MH0195_GL0078615; MH0452_GL0212567; V1.FI14_GL0139455; V1.UC50-1_GL0200640; MH0053_GL0009763; T2D-155A_GL0015314; MH0145_GL0053912;…	MGDBpublic	Shared	High				5.22103e+06									4.84078e+06		1.07163e+07				1.65398e+06									5.22103e+06									9.5733e+06		2.22294e+07				2.45649e+06
LRDQAEIDGLNSQINSLR	SZEY-10A_GL0002709	[gene] locus=scaffold9041_3:5610:6749:+ [Complete] codon-table.11	SZEY-10A_GL0002709	MGDBpublic		High					35328936						1639317				1.56692e+06						1.04674e+06			2.13261e+06					8.45977e+07						4.34595e+06				3.25036e+06
GQEDFSQAVSKLNELYR	MH0224_GL0044783	[gene] locus=scaffold117966_2:28548:30812:+ [Complete] codon-table.11	MH0224_GL0044783	MGDBpublic		High		538317					3112244		813333																	1.03901e+06					5.83086e+06		1.25405e+06
TKPPLAPGTILYEAELSQFSEDIKK	Q9BZQ8	Protein Niban OS=Homo sapiens OX=9606 GN=FAM129A PE=1 SV=1	Q9BZQ8	human		High				1.41497e+06					1.61335e+06							339810			216703				417871					1.41497e+06					2.48756e+06							766939			321847
GQPSVLQVVNLPIVERPVCKDSTR	P00734	Prothrombin OS=Homo sapiens OX=9606 GN=F2 PE=1 SV=2	P00734	human		High						402042			1783049																					737811			2.74922e+06
GQPVSTLLSEEKLNEVVASTMVGGATLTK	MH0011_GL0076809; O2.UC29-1_GL0164645	[gene] locus=scaffold34010_2:9787:10728:- [Complete] codon-table.11 [gene] locus=scaffold4093_1:3:983:+ [Lack 5'-end] codon-table.11	MH0398_GL0005034; MH0123_GL0115983; MH0101_GL0082601; MH0101_GL0104610; MH0414_GL0074339; MH0381_GL0042081; MH0011_GL0076809; T2D-105A_GL0000780; DLF004_GL0013548; MH0252_GL0062104; O2.UC29-1_GL0164645; NODE_614658_length_391_cov_2.337596_1_420_-	MGDBpublic;MGDBinhouse	Shared	High									641918																								989749
NSQSFFSGLFGGSSK	P54920	Alpha-soluble NSF attachment protein OS=Homo sapiens OX=9606 GN=NAPA PE=1 SV=3	P54920	human		High					452682	805063			1.26275e+06	353133	321430		118501				4.95108e+06	151289											1.08398e+06	1.47742e+06			1.94698e+06	581519	852135		234351				3.35888e+07	362520
THNQGVFDVYTPDILR	MH0014_GL0034995	[gene] locus=scaffold903_7:20993:23275:+ [Complete] codon-table.11	NLM032_GL0098359; 888057.HMPREF9064_1492; NOM026_GL0054837; MH0014_GL0034995; SZEY-81A_GL0004878; ED19A_GL0006323; MH0204_GL0047283; NLM027_GL0060452; V1.CD18-3_GL0013201	MGDBpublic		High	1473999			14414356				688140	353261				2.32212e+06		11366144	634908		154807	3.04373e+06	174463					2.13551e+06			14414356				1.61033e+06	544679				4.59231e+06		2.35774e+07	1.43297e+06		370949	4.52054e+06
THQGIFELKDNVLSVK	MH0010_GL0044839; O2.CD3-0-PT_GL0167494	[gene] locus=scaffold35019_1:3538:6345:- [Complete] codon-table.11 [gene] locus=scaffold55849_2:633:3458:+ [Complete] codon-table.11	MH0010_GL0044839; O2.CD3-0-PT_GL0167494; N047A_GL0074025	MGDBpublic	Shared	High					361023			9.2492e+06								29231452	202576												864495			2.16442e+07								6.59744e+07	1.3743e+06
GSAADSEESPAIEAIHLLR	P13716	Delta-aminolevulinic acid dehydratase OS=Homo sapiens OX=9606 GN=ALAD PE=1 SV=1	P13716	human		High	1.01403e+06				671115		610733		1.0843e+06	864597										273655		411260			1.46911e+06				1.60703e+06		1.14422e+06		1.67184e+06	1.42377e+06
THSDQFLVAFK	P36542	ATP synthase subunit gamma, mitochondrial OS=Homo sapiens OX=9606 GN=ATP5F1C PE=1 SV=1	P36542	human		High	2.29413e+06		943639				628729	1.55353e+06	5263982	2.03224e+06				363040		358778									3.3237e+06		1.77764e+06				1.17794e+06	3.63546e+06	8.11634e+06	3.34658e+06				790987		809749
THSGVQDAYSIK	V1.UC30-0_GL0041414; V1.UC54-0_GL0025861	[gene] locus=scaffold78079_1:3:2579:+ [Lack 5'-end] codon-table.11 [gene] locus=scaffold39448_10:3353:6013:- [Lack 5'-end] codon-table.11	V1.UC30-0_GL0041414; V1.UC54-0_GL0025861; V1.FI19_GL0181090; V1.UC32-0_GL0082219; O2.UC28-2_GL0016462; V1.CD27-0_GL0049761	MGDBpublic	Shared	High		811247					822896	552351		2.32393e+06		568828	851836			630412	382840	350395	769165	336055		416988	216543	1.61858e+06		1.5658e+06					1.54171e+06	1.29257e+06		3.82691e+06		1.98522e+06	1.68462e+06			1.42282e+06	2.59724e+06	839619	1.14236e+06
GRVGPLLACIIGTQFR	P05164	Myeloperoxidase OS=Homo sapiens OX=9606 GN=MPO PE=1 SV=1	P05164	human	No Quan Values	High
GRTFGDVLQPAKPEYR	Q9NR71	Neutral ceramidase OS=Homo sapiens OX=9606 GN=ASAH2 PE=1 SV=2	Q9NR71; P0C7U1	human		High	3.34331e+06	3.10938e+06	41153650	2.70159e+06		2.50239e+06	2.4396e+06					1.65877e+06	2.0512e+06	1.30203e+06	2.45621e+06	5.73203e+06		3.12043e+06			1.40098e+06	2.81773e+06	2608152	1.96753e+06	4.84375e+06	6.00146e+06	7.75257e+07	2.70159e+06		4.59229e+06	4.57064e+06					5.78916e+06	4.05653e+06	2.83686e+06	5.09506e+06	1.2937e+07		7.47719e+06
THSGWIGGLKETQYK	MH0003_GL0061139	[gene] locus=scaffold61849_2:200:673:- [Complete] codon-table.11	MH0003_GL0061139; V1.CD49-0_GL0068991; V1.UC10-2_GL0071583; MH0198_GL0012683; O2.UC19-2_GL0067175; MH0348_GL0042676	MGDBpublic		High						1.59685e+06							2138454		1.7041e+06	1.15625e+06						1.63609e+06		1.77277e+06						2.93048e+06							4.22909e+06		3.53492e+06	2.60962e+06
THSQTSGWSLTEQDPFNNISR	MH0366_GL0136756	[gene] locus=scaffold67734_6:3:1523:- [Lack 3'-end] codon-table.11	MH0140_GL0082310; MH0366_GL0136756; MH0339_GL0149425; MH0322_GL0161395; SZEY-20A_GL0017287; MH0403_GL0088577; MH0006_GL0077548	MGDBpublic		High	1.30814e+06	928898	801267	637335	2.26454e+06	590290		1.01382e+06			453353	438045	490669		876361	1.78982e+06	308621			537470					1.89522e+06	1.79288e+06	1.50943e+06	637335	5.4226e+06	1.08327e+06		2.37245e+06			1.20187e+06	1.52879e+06	970365		1.81789e+06	4.03956e+06	2.09373e+06
NSSQINYGVVATK	MH0045_GL0010639	[gene] locus=scaffold6447_4:4632:6044:+ [Complete] codon-table.11	MH0045_GL0010639	MGDBpublic		High		4290151						1.90937e+06	18072312				586551		2.23193e+06								2.45116e+06			8.28049e+06						4.46815e+06	2.7865e+07				1.15999e+06		4.62983e+06
THTCPPCPAPELLGGPSVFLFPPKPK	P0DOX5	Immunoglobulin gamma-1 heavy chain OS=Homo sapiens OX=9606 PE=1 SV=2	P01857; P0DOX5	human		High				6710566		1.45144e+06			1.08383e+08		1.55823e+06							434492	4.98117e+06	913810		1080987						6710566		2.66362e+06			1.67112e+08		4.13098e+06							1.04113e+06	7.39801e+06
GRPGPQPWCATTPNFDQDQR	P00748	Coagulation factor XII OS=Homo sapiens OX=9606 GN=F12 PE=1 SV=3	P00748	human		High									3.03679e+06																								4.68231e+06
GRPASDIYGGTIYVEVESTPDTIVLDK	MH0086_GL0030603	[gene] locus=scaffold798_1:4222:4620:+ [Complete] codon-table.11	MH0086_GL0030603	MGDBpublic		High														2.29982e+06										2.52621e+06														5.01083e+06
THTGNILDTEFDGAK	MH0221_GL0044637	[gene] locus=scaffold12929_5:1348:2571:+ [Complete] codon-table.11	MH0221_GL0044637	MGDBpublic		High	42548720	4.76199e+06		17439166	97050896	1.15988e+07	1.4937e+07	67698442		222510096	34026864	35163182	7.36418e+06	2.142e+06	5.57886e+06	35303832	2.68327e+06	6.2639e+06	63984408		6547858			42271956	6.16441e+07	9.19119e+06		17439166	2.32395e+08	2.12856e+07	2.79847e+07	1.58423e+08		3.66417e+08	9.02077e+07	1.2272e+08	1.45637e+07	4.66696e+06	1.15725e+07	7.96796e+07	1.82037e+07	1.50096e+07	9.50294e+07
THTQDAVPLTLGQEFSGYVQQVK	P07954	Fumarate hydratase, mitochondrial OS=Homo sapiens OX=9606 GN=FH PE=1 SV=3	P07954	human		High	2.59945e+06		463608	205165			91471.2		263027	873492				292129											3.76606e+06		873349	205165			171373		405551	1.43842e+06				636487
LQWSKDDPGIYQLSYAGVNQK	MH0338_GL0106950	[gene] locus=scaffold7512_2:2345:4066:- [Complete] codon-table.11	MH0144_GL0130325; MH0338_GL0106950; O2.UC23-2_GL0016230	MGDBpublic		High	1.87651e+06					823734																			2.71866e+06					1.51168e+06
THVADKGFTAEYTEQR	MH0001_GL0017705	[gene] locus=scaffold20291_1:5281:5724:+ [Complete] codon-table.11	MH0001_GL0017705	MGDBpublic		High				1.11413e+06	1303874			1.00362e+06			381118	409248	361008		925806	886864	858923							1.65413e+06				1.11413e+06	3.12222e+06			2.34859e+06			1.01037e+06	1.42828e+06	713943		1.92045e+06	2.00162e+06	5.82705e+06
IQWVKEVIEPTDLGTLK	MH0008_GL0007492	[gene] locus=scaffold11046_1:6214:9258:- [Complete] codon-table.11	MH0008_GL0007492	MGDBpublic		High																							1.7277e+06
NSSPETNAKPLNTGVTYDEK	MH0079_GL0009919	[gene] locus=C781230_1:1434:2939:+ [Complete] codon-table.11	MH0079_GL0009919	MGDBpublic		High							630989			1.12569e+06	12908373	2.50184e+06	1.15831e+06		2.34635e+06					1.67778e+06		1646207	2.6386e+06								1.18217e+06			1.85371e+06	3.4221e+07	8.7315e+06	2.29072e+06		4.86716e+06
GRDQGPNVCALQQILGTK	Q15063	Periostin OS=Homo sapiens OX=9606 GN=POSTN PE=1 SV=2	Q15063	human	No Quan Values	High
TKADAESGVNALYFGGVPYLHNTDVGGGWTPK	MH0054_GL0021304; 159146620-stool1_revised_C321103_1_gene11577; DOM005_GL0033174	[gene] locus=scaffold47168_2:29826:31451:- [Complete] codon-table.11 strand:- start:3 stop:1130 length:1128 start_codon:yes stop_codon:no gene_type:incomplete [Lack 3'-end] codon-table.11 [gene] locus=scaffold9127_3:1898:3523:- [Complete] codon-table.11	MH0054_GL0021304; 159146620-stool1_revised_C321103_1_gene11577; V1.UC31-0_GL0076672; MH0128_GL0052426; DOM005_GL0033174	MGDBpublic	Shared	High			4278573																								8.06002e+06
GSAGFSSSNFTHEFQTTDYLSK	T2D-108A_GL0155657	[gene] locus=scaffold43126_2:3:353:+ [Lack 5'-end] codon-table.11	MH0102_GL0083491; T2D-108A_GL0155657	MGDBpublic	No Quan Values	High
IQYGGSVKPGTIK	O2.UC11-2_GL0041407; MH0345_GL0120837	[gene] locus=scaffold586_1:1044:1790:+ [Complete] codon-table.11 [gene] locus=scaffold44810_1:1432:2178:+ [Complete] codon-table.11	O2.UC11-2_GL0041407; DOF004_GL0090409; MH0345_GL0120837; MH0277_GL0046114	MGDBpublic	Shared	High			1.08243e+06	8805265									952873	740690		1.79417e+06				640394			955182	7.14656e+06			2.0391e+06	8805265									1.88444e+06	1.61381e+06		4.04937e+06
NSSYETETIKNILAK	MH0004_GL0008638	[gene] locus=scaffold54090_1:32175:33851:+ [Complete] codon-table.11	MH0004_GL0008638; NODE_24177_length_432_cov_5.037037_2_460_+	MGDBpublic;MGDBinhouse	No Quan Values	High
THNQGVFDAYTPEIR	O2.UC40-1_GL0122610; O2.UC7-1_GL0116667	[gene] locus=scaffold94883_2:4594:6894:+ [Complete] codon-table.11 [gene] locus=scaffold59227_2:13589:15883:- [Complete] codon-table.11	764062976-stool1_revised_scaffold42443_1_gene164038; O2.UC40-1_GL0122610; O2.UC35-0_GL0011125; 764285508-stool1_revised_C995218_1_gene97294; MH0417_GL0160507; SZEY-66A_GL0020444; 765034022-stool1_revised_C496705_1_gene55493; DOM022_GL0054048; T2D-14A_GL0034429; SZEY-26A_GL0008562; O2.UC7-1_GL0116667; MH0328_GL0162130	MGDBpublic	Shared	High	2424319	792130		1.00875e+06	4271654	250287			1.07669e+06			351446	593515	718592	1.0056e+06	2.44254e+06		831810	285922	276363		775321	2.26468e+06	4.2985e+06	3.51232e+06	1.5289e+06		1.00875e+06	1.02288e+07	459316			1.66011e+06			1.22655e+06	1.17376e+06	1.56566e+06	2.08598e+06	5.51273e+06		1.99319e+06	424650
GSDEPPVFLEIHYK	P28838	Cytosol aminopeptidase OS=Homo sapiens OX=9606 GN=LAP3 PE=1 SV=3	P28838	human		High	3003680	2.05583e+06	376161		2.68645e+06	498923					1.64048e+06	782849	2.12575e+06	3.49177e+06		2.74389e+06		889689		1.62153e+06		439859			4.35169e+06	3.96799e+06	708616		6.43289e+06	915603					4.34904e+06	2.73216e+06	4.20397e+06	7.60783e+06		6.19286e+06		2.13188e+06
GSDDTLFALVDGTVR	MH0035_GL0057514	[gene] locus=scaffold13213_1:58:309:- [Complete] codon-table.11	MH0370_GL0000607; MH0055_GL0057378; MH0035_GL0057514; MH0088_GL0022009; 32:000000000-C6TVP:1:1112:3713:11827_138_329_-; MH0351_GL0051776	MGDBpublic;MGDBinhouse		High	3.26671e+06				2.57938e+06			109930			95518.6			275550		245284		106561	188373		28349.3	27226.6		718831	4.73277e+06				6.17652e+06			257249			253227			600364		553598		255342	279771
GSDDTLFALTSGK	MH0002_GL0005278	[gene] locus=scaffold13906_3:3472:3783:+ [Complete] codon-table.11	MH0173_GL0084123; MH0002_GL0005278	MGDBpublic		High		1.79493e+06			914580	204315										935171					8657940		665360			3.46442e+06			2.19003e+06	374950										2.11065e+06
THLPGFVEQAEALKAK	P30044	Peroxiredoxin-5, mitochondrial OS=Homo sapiens OX=9606 GN=PRDX5 PE=1 SV=4	P30044	human		High							2327823		1932398								892574														4.36123e+06		2.97949e+06								6.05534e+06
THLPLALLPQTLLDQK	P50225	Sulfotransferase 1A1 OS=Homo sapiens OX=9606 GN=SULT1A1 PE=1 SV=3	P50225; P50226	human		High									441555	302162						134150						104844		574017									680817	497583						302771
NSSYIVLHQVDK	MH0004_GL0015153; MH0006_GL0128480	[gene] locus=scaffold20155_6:706:3825:- [Complete] codon-table.11 [gene] locus=scaffold196178_2:2713:5790:+ [Complete] codon-table.11	MH0004_GL0015153; MH0006_GL0128480	MGDBpublic	Shared	High		755854	5.1774e+06	716931		241939	1.34692e+06		1.0301e+06	1.12844e+06	792206	474514	34203200	922795	2.75945e+06	582497			709762	736645		5.97641e+06		3.11225e+06		1.45889e+06	9.75325e+06	716931		443996	2.52349e+06		1.58827e+06	1.85826e+06	2.1002e+06	1.65607e+06	6.76415e+07	2.01058e+06	5.72408e+06	1.31468e+06			1.05414e+06
GSAYLALTSTSTDPNAEEYK	MH0119_GL0000100	[gene] locus=scaffold31402_22:4838:6040:- [Complete] codon-table.11	MH0119_GL0000100	MGDBpublic	No Quan Values	High
GSAYLALTSTSKDPNAPEYK	MH0003_GL0005194	[gene] locus=scaffold4669_8:31:1233:- [Complete] codon-table.11	MH0003_GL0005194	MGDBpublic		High							2014930				692434					5.25276e+06						1.53571e+06									3.77502e+06				1.83569e+06					1.18553e+07
THLSLSDDPTKK	MH0003_GL0109718; MH0316_GL0104266	[gene] locus=scaffold49917_2:6561:8372:- [Complete] codon-table.11 [gene] locus=C1440977_1:3:674:- [Lack both ends] codon-table.11	MH0003_GL0109718; MH0316_GL0104266; MH0262_GL0069558; MH0272_GL0189490; MH0418_GL0102505; MH0224_GL0148051; MH0040_GL0039435; MH0401_GL0094187; V1.FI36_GL0172179; MH0176_GL0030415	MGDBpublic	Shared	High		242914		250814			2792810	3531300					2885634		4884265						5.27846e+06	421945	12671888	4352392		468851		250814			5.23239e+06	8.26367e+06					5.70674e+06		1.01317e+07
GSATDFTDEEYYTTLHK	MH0003_GL0080473	[gene] locus=scaffold24646_1:31:1509:+ [Complete] codon-table.11	MH0003_GL0080473	MGDBpublic	No Quan Values	High
GSATDFDADEYYLTLR	MH0006_GL0172161	[gene] locus=scaffold202254_2:418:1938:+ [Complete] codon-table.11	MH0006_GL0172161	MGDBpublic		High																						867975	1.12591e+06
GSAQNPDIFFQAR	O2.UC15-1_GL0064853; V1.UC55-0_GL0063732; MH0252_GL0259156; MH0355_GL0038120; O2.UC19-1_GL0015901; 556261.HMPREF0240_00894; MH0011_GL0051862; MH0239_GL0018928; V1.CD6-0-PT_GL0010502; 763982056-stool1_revised_scaffold36626_2_gene59488; T2D-61A_GL0003405	[gene] locus=scaffold171_1:8564:12094:- [Complete] codon-table.11 [gene] locus=scaffold33111_2:2459:5998:- [Complete] codon-table.11 [gene] locus=scaffold40805_9:4231:7797:- [Complete] codon-table.11 [gene] locus=scaffold23950_4:3:3530:+ [Lack 5'-end] codon-table.11 [gene] locus=scaffold32088_1:93834:97373:- [Complete] codon-table.11 [Complete]:- codon-table.11 [gene] locus=scaffold7679_6:13217:1…	O2.UC15-1_GL0064853; MH0430_GL0089416; MH0088_GL0060248; O2.CD3-0-PT_GL0121142; V1.UC16-0_GL0006827; V1.CD1-3-PN_GL0063241; MH0233_GL0095038; MH0170_GL0056715; O2.UC36-0_GL0036946; MH0389_GL0134540; V1.UC55-0_GL0063732; 763820215-stool1_revised_C737046_1_gene19448; O2.UC48-0_GL0234021; MH0252_GL0259156; MH0370_GL0056174; V1.UC50-1_GL0128088; T2D-19A_GL0085391; MH0270_GL0175418; MH0197_GL0009475; …	MGDBpublic	Shared	High	7349693	12736037		2.40688e+06	5.52712e+06	1.16248e+06	5914129	6290116	1.60474e+06	3709351		390636	2.12735e+06	4632928	5.2295e+06	5669759		940855	1.20438e+06		3.12361e+06	792725	6.62848e+06	10766492	1.06481e+07	2.4582e+07		2.40688e+06	1.32351e+07	2.13334e+06	1.10803e+07	1.47196e+07	2.47428e+06	6.10835e+06		1.36333e+06	4.20713e+06	1.00942e+07	1.08478e+07	1.27965e+07		2.25448e+06	1.78874e+06
THLTSNSNSTPNALSAEQK	MH0153_GL0057273	[gene] locus=scaffold57278_6:71728:76863:- [Complete] codon-table.11	MH0153_GL0057273	MGDBpublic		High	809239		3.09893e+06		949811		906044								872843	1.70003e+06									1.17242e+06		5.83779e+06		2.27439e+06		1.69749e+06								1.81059e+06	3.83692e+06
GSANMNITVESPEESDTKAHVR	T2D-140A_GL0110994	[gene] locus=scaffold34939_1:972:2555:+ [Complete] codon-table.11	T2D-140A_GL0110994	MGDBpublic		High								4101271				2087452				292361					1.938e+06											9.59747e+06				7.28526e+06				659848
GSAMHKDLLNAWSETNKNSDIPR	V1.FI16_GL0022815	[gene] locus=scaffold34744_1:59264:62533:+ [Complete] codon-table.11	V1.FI16_GL0022815; O2.UC24-2_GL0012715	MGDBpublic		High	627943		838503		977754	437062			1.4009e+06		603589	3116368	2568332	376440		500738		374301	396838	292413	2.62015e+06	2.92299e+06			909755		1.57958e+06		2.3413e+06	802077			2.16e+06		1.60016e+06	1.08762e+07	5.07923e+06	820184		1.13015e+06		896902	589382
GSAMEINDVGFIQGSK	MH0003_GL0025445	[gene] locus=scaffold21669_1:8805:11984:+ [Complete] codon-table.11	32:000000000-C6TVP:1:2106:19178:22950_2_238_+; MH0003_GL0025445	MGDBpublic;MGDBinhouse		High				2.52342e+06									2.50969e+06			1968415								1.98753e+06				2.52342e+06									4.96325e+06			4.44265e+06
THNLEPYFESFINNLR	P04264	Keratin, type II cytoskeletal 1 OS=Homo sapiens OX=9606 GN=KRT1 PE=1 SV=6	P04264	human		High		628528		939610		197992	365373	108198		74890.8		160405		65912.5		77564.3			250710		152120	152742		1.24377e+06		1.21313e+06		939610		363347	684534	253196		123326		559817		143609		175060			372353
GSALNALISESKDLDAPEYK	MH0193_GL0170613	[gene] locus=scaffold62422_3:1634:2887:+ [Complete] codon-table.11	MH0193_GL0170613	MGDBpublic	No Quan Values	High
GSALLALEALTAGK	V1.FI17_GL0067333; MH0385_GL0030117	[gene] locus=scaffold137_1:3:941:+ [Lack 5'-end] codon-table.11 [gene] locus=C1778906_1:116:1327:- [Lack 5'-end] codon-table.11	V1.FI17_GL0067333; MH0448_GL0154729; MH0348_GL0064522; MH0385_GL0030117	MGDBpublic	Shared	High		846060						518712															166798			1.63299e+06						1.21385e+06
NSSYFVEWIPNNVK	Q13509; P07437; P68371	Tubulin beta-3 chain OS=Homo sapiens OX=9606 GN=TUBB3 PE=1 SV=2 Tubulin beta chain OS=Homo sapiens OX=9606 GN=TUBB PE=1 SV=2 Tubulin beta-4B chain OS=Homo sapiens OX=9606 GN=TUBB4B PE=1 SV=1	Q13885; Q13509; P04350; Q9BUF5; P07437; P68371; Q9BVA1	human	Shared	High	723436	2.48494e+06					228340		3.2458e+07	2.94608e+06	283906	1622423		238859	440828						1.1206e+06			1.47846e+06	1.0481e+06	4.79622e+06					427799		5.00458e+07	4.85144e+06	752656	5.6623e+06		520424	914435
LQVTNVLSQPLTQATVK	P04844	Dolichyl-diphosphooligosaccharide--protein glycosyltransferase subunit 2 OS=Homo sapiens OX=9606 GN=RPN2 PE=1 SV=3	P04844	human		High									1.62132e+06						415240																		2.49986e+06						861355
GSALAALESTSTDPNAPEYK	MH0203_GL0005008	[gene] locus=scaffold115734_2:2149:3351:+ [Complete] codon-table.11	MH0203_GL0005008	MGDBpublic	No Quan Values	High
TKVEETGGANFIFVTK	MH0385_GL0167034; O2.UC11-2_GL0005137; MH0006_GL0120796; O2.UC40-2_GL0128006; MH0143_GL0158548; MH0005_GL0005741; MH0047_GL0015637; MH0006_GL0079139; MH0088_GL0129452; MH0044_GL0050732	[gene] locus=scaffold130317_4:7689:8753:- [Complete] codon-table.11 [gene] locus=scaffold42944_1:1528:2553:+ [Complete] codon-table.11 [gene] locus=scaffold24953_8:16941:17969:- [Complete] codon-table.11 [gene] locus=scaffold91712_2:268:1293:+ [Complete] codon-table.11 [gene] locus=scaffold13795_10:3644:4669:- [Complete] codon-table.11 [gene] locus=scaffold43820_1:2:589:- [Lack both ends] codon-t…	V1.UC14-1_GL0015176; MH0442_GL0222080; O2.UC11-1_GL0056507; V1.CD7-4_GL0091271; O2.UC15-2_GL0034237; T2D-6A_GL0050432; 411459.RUMOBE_01327; MH0448_GL0209085; O2.UC22-1_GL0066015; O2.UC48-0_GL0083520; MH0437_GL0153636; MH0438_GL0136126; V1.UC35-4_GL0206319; MH0101_GL0102819; V1.UC24-0_GL0088907; O2.UC41-1_GL0203023; V1.UC11-5_GL0053539; V1.UC55-0_GL0214678; MH0188_GL0149894; MH0124_GL0074347; MH03…	MGDBpublic	Shared	High		999991		5.19608e+06	1855807	1.49908e+06	1.15737e+06		1.33633e+06				5.84548e+06		832214	5.79244e+06		1.81041e+06			3.90372e+06	5534833	2.7304e+06			1.9301e+06		5.19608e+06	4.44386e+06	2.75105e+06	2.16835e+06		2.06043e+06				1.15602e+07		1.72631e+06	1.30733e+07		4.3381e+06
GQYYGALEAYLYQHTPLYK	V1.CD35-0_GL0042366	[gene] locus=scaffold21546_2:12331:13455:- [Complete] codon-table.11	V1.CD35-0_GL0042366	MGDBpublic		High				1.86422e+06		270034			122362																			1.86422e+06		495555			188665
GQYTASSTYVTGGDMSYVR	MH0003_GL0018734	[gene] locus=scaffold14393_2:11229:13643:+ [Complete] codon-table.11	MH0003_GL0018734	MGDBpublic		High																1.88819e+06								1.23481e+06																4.26158e+06
TKDWLDDLKLR	MH0020_GL0063748	[gene] locus=scaffold427_1:3711:7031:+ [Complete] codon-table.11	MH0020_GL0063748	MGDBpublic		High				1.05398e+06			1.85272e+06				643363		534369		1.96865e+06						449210							1.05398e+06			3.47112e+06				1.7056e+06		1.05679e+06		4.08367e+06
TKDYADFIADNNYDALSSLAGK	MH0006_GL0038138	[gene] locus=scaffold156121_1:65:628:- [Complete] codon-table.11	MH0006_GL0038138	MGDBpublic		High				1713665				1.34071e+06					555460						345670	1.24797e+06								1713665				3.13742e+06					1.0985e+06						513388
NSSGIVDDGKITGFHAI	V1.FI10_GL0043991	[gene] locus=C732826_1:1633:2331:- [Complete] codon-table.11	O2.UC50-2_GL0015098; 32:000000000-C6TVP:1:1104:5479:20826_178_390_-; V1.FI10_GL0043991; 32:000000000-C6TVP:1:2111:16664:22945_3_215_+	MGDBpublic;MGDBinhouse		High		2.08959e+06						4.54763e+06			7666995	3.26345e+06	5.3399e+06	11731120							1152134			6775498		4.03316e+06						1.0642e+07			2.03258e+07	1.13895e+07	1.05604e+07	2.55596e+07
NSSANLALDASYDYAK	537011.PREVCOP_06089	[Complete]:- codon-table.11	537011.PREVCOP_06089	MGDBpublic		High									1.15411e+06		758929			1.84313e+06							3.08535e+06												1.77948e+06		2.01198e+06			4.01579e+06
GQTISNTLEVEVEK	V1.UC35-0_GL0088521	[gene] locus=scaffold79753_2:3713:4792:+ [Complete] codon-table.11	V1.UC35-0_GL0088521	MGDBpublic	No Quan Values	High
GQTGQQLLLGAYSSLSR	MH0006_GL0091137; MH0001_GL0018740; 575611.HMPREF0649_01389; MH0097_GL0025554	[gene] locus=scaffold52383_1:25836:27818:+ [Complete] codon-table.11 [gene] locus=scaffold1473_51:337:2316:- [Complete] codon-table.11 [Complete]:- codon-table.11 [gene] locus=scaffold13026_3:1405:3348:+ [Complete] codon-table.11	MH0006_GL0131036; MH0427_GL0081028; MH0006_GL0091137; MH0165_GL0124431; MH0151_GL0057549; V1.UC53-4_GL0093862; MH0057_GL0045261; MH0001_GL0018740; MH0394_GL0070086; 575611.HMPREF0649_01389; MH0097_GL0025554	MGDBpublic	Shared	High							638780	1.42165e+06		547762				1.06557e+06		3.3446e+06		149415	731984		11518562		475663								1.19677e+06	3.32684e+06		902023				2.32164e+06		7.54866e+06		358028	1.08714e+06
GQTGQQLLLGAYSSLNR	158458797-stool1_revised_scaffold35152_1_gene64188	strand:- start:2750 stop:4768 length:2019 start_codon:yes stop_codon:yes gene_type:complete [Complete] codon-table.11	158499257-stool2_revised_scaffold70779_1_gene76148; 638754422-stool1_revised_scaffold5265_2_gene28003; MH0092_GL0014972; MH0252_GL0213294; MH0376_GL0041710; MH0298_GL0037367; 158479027-stool1_revised_C727065_1_gene135908; 160400887-stool1_revised_scaffold32349_2_gene198075; 158458797-stool1_revised_scaffold18298_1_gene76759; 763597684-stool1_revised_scaffold69746_1_gene167049; MH0175_GL0080762; M…	MGDBpublic		High	2.83015e+06		772112						4.83648e+06						1.58288e+06		357800						6.81956e+06		4.10028e+06		1.45451e+06						7.45719e+06						3.28345e+06		2.42737e+06
GQTGQQLLLGAYSALSR	MH0189_GL0157802; MH0006_GL0014355; MH0435_GL0101810; MH0185_GL0002854; O2.UC44-2_GL0124842; MH0351_GL0061933; MH0076_GL0005258; V1.FI17_GL0171938; MH0012_GL0052004; MH0003_GL0043498; O2.UC23-2_GL0106094; MH0054_GL0026456; MH0020_GL0052230; O2.UC35-1_GL0080828	[gene] locus=scaffold112501_1:2260:4245:- [Complete] codon-table.11 [gene] locus=scaffold18078_1:7539:9521:- [Complete] codon-table.11 [gene] locus=scaffold47172_1:27746:29728:- [Complete] codon-table.11 [gene] locus=scaffold89294_5:11468:13411:- [Complete] codon-table.11 [gene] locus=scaffold143652_1:1:1590:- [Lack 3'-end] codon-table.11 [gene] locus=scaffold3719_5:6985:8964:+ [Complete] codon-t…	MH0011_GL0072769; MH0198_GL0064013; MH0011_GL0085413; MH0189_GL0157802; DOF009_GL0036226; MH0281_GL0050244; V1.CD3-3-PN_GL0045606; NOM023_GL0046614; MH0006_GL0073902; MH0093_GL0048751; MH0243_GL0091880; MH0006_GL0014355; MH0388_GL0115356; MH0435_GL0101810; MH0041_GL0055400; MH0014_GL0056443; T2D-105A_GL0048445; N085A_GL0041499; MH0402_GL0063070; N064A_GL0027799; MH0185_GL0002854; MH0068_GL0047675…	MGDBpublic;MGDBinhouse	Shared	High	1.49508e+07			1.8613e+06			178037		1.07834e+06	4.98097e+06			1.14465e+06	8850647	5.63497e+06	5.4119e+06		931831	506852	2.82472e+06	1.06478e+06	2.91055e+06	4.64004e+06	24574577	2.16605e+07			1.8613e+06			333556		1.66265e+06	8.20238e+06			2.2637e+06	1.92837e+07	1.16889e+07	1.22145e+07		2.23286e+06	752775
GQTGQQLLLGAYQALEK	MH0002_GL0046424	[gene] locus=scaffold1393_1:1447:3405:- [Complete] codon-table.11	ED15A_GL0026105; MH0149_GL0122842; MH0002_GL0046424	MGDBpublic	No Quan Values	High
GQTGQQLLLGAYAALNKEIAAGSVK	MH0008_GL0034785; MH0006_GL0205611; MH0250_GL0011308	[gene] locus=scaffold2033_28:6307:8253:+ [Complete] codon-table.11 [gene] locus=scaffold44747_1:46477:48423:- [Complete] codon-table.11 [gene] locus=scaffold21279_2:1213:3159:+ [Complete] codon-table.11	V1.UC26-0_GL0003583; 159571453-stool2_revised_scaffold25155_3_gene81360; MH0008_GL0034785; NODE_74686_length_639_cov_2.106416_1_666_+; MH0006_GL0205611; 160765029-stool1_revised_C1092254_1_gene187331; MH0220_GL0112328; MH0243_GL0032551; MH0257_GL0161852; 764649650-stool1_revised_scaffold10807_1_gene5106; MH0250_GL0011308; MH0377_GL0037495; MH0266_GL0051441; MH0193_GL0069979; O2.UC48-1_GL0239484	MGDBpublic;MGDBinhouse	Shared	High								1.79012e+06		71085.6					2666857						1.24353e+06		848691									4.18909e+06		117060					5.53201e+06
GQTEGKIPELLASGMVDNMTK	P30740	Leukocyte elastase inhibitor OS=Homo sapiens OX=9606 GN=SERPINB1 PE=1 SV=1	P30740	human		High	1.50854e+06	2.62314e+06		1.05122e+06	2.21022e+06	2.18056e+06	718059			1463459		2.49151e+06	1468214	3.02882e+06	757614	1977769		2.76832e+06	1.18376e+06	393343		1.09971e+06			2.18555e+06	5.06297e+06		1.05122e+06	5.29253e+06	4.00168e+06	1.3453e+06			2.40994e+06		8.69544e+06	2.90359e+06	6.59917e+06	1.57156e+06	4.46376e+06		6.63346e+06	1.75812e+06
GQSSVQSEAVGVSTSAK	O2.UC40-1_GL0071250	[gene] locus=scaffold43269_4:1409:1777:- [Complete] codon-table.11	O2.UC40-1_GL0071250	MGDBpublic	No Quan Values	High
NSRPEANEALER	Q9Y696	Chloride intracellular channel protein 4 OS=Homo sapiens OX=9606 GN=CLIC4 PE=1 SV=4	Q9Y696	human		High	249594	691860	698912		558281				2.0975e+06					297658	500642	216543	838789	138299		743955	143928			412520	361609	1.33537e+06	1.31662e+06		1.33685e+06				3.23405e+06					648535	1.03851e+06	488731	5.69046e+06	331392
GQSISVTSIRPCAAETQ	P10643	Complement component C7 OS=Homo sapiens OX=9606 GN=C7 PE=1 SV=2	P10643	human		High									3028634																								4.66974e+06
TKEEAYGDSTYAQR	MH0316_GL0099215	[gene] locus=scaffold7606_8:7716:10601:- [Complete] codon-table.11	MH0316_GL0099215	MGDBpublic		High				7.96797e+06					408655	311975		1.1165e+06			5.85027e+06						8.66951e+06							7.96797e+06					630090	513743		3.8966e+06			1.21356e+07
GQSLQDPFLNALR	T2D-77A_GL0013238	[gene] locus=scaffold14342_5:176:487:- [Complete] codon-table.11	MH0008_GL0045556; V1.UC39-4_GL0032409; V1.CD3-0-PT_GL0063366; V1.CD7-0-PN_GL0008954; V1.UC21-0_GL0039031; ED19A_GL0001210; MH0014_GL0021728; MH0179_GL0011674; T2D-77A_GL0013238; V1.CD3-0-PT_GL0053434; 469613.HMPREF0864_02755; V1.CD3-0-PT_GL0031634	MGDBpublic	No Quan Values	High
GQSEIINESDCQSFLAK	MH0003_GL0090598	[gene] locus=scaffold3421_2:22126:23820:- [Complete] codon-table.11	MH0003_GL0090598	MGDBpublic		High			2.48952e+06								374682			2.09694e+06							1.39774e+06						4.68978e+06								993310			4.56879e+06
GQSEDPGSLLSLFR	P08195	4F2 cell-surface antigen heavy chain OS=Homo sapiens OX=9606 GN=SLC3A2 PE=1 SV=3	P08195	human		High		675846							834989	204367								328076								1.30446e+06							1.28744e+06	336539								786137
GQSAVFQGEKVEGNDQTISYK	MH0407_GL0147726; MH0092_GL0145108	[gene] locus=scaffold81214_3:2138:3829:- [Complete] codon-table.11 [gene] locus=scaffold92519_2:2115:3806:- [Complete] codon-table.11	MH0010_GL0033792; O2.UC19-2_GL0094248; N085A_GL0020420; MH0037_GL0054990; MH0002_GL0071001; MH0407_GL0147726; MH0092_GL0145108; O2.UC18-2_GL0065714; T2D-118A_GL0005007	MGDBpublic	Shared	High	3627747					1.02692e+06	1.06589e+06	2.39585e+06			5.45519e+06	8824986	1.40891e+06	5.88139e+06	4467207	2.19789e+06	906287	714392			40967352	581244	5026354	6624448	5.25583e+06					1.88456e+06	1.99697e+06	5.60657e+06			1.44621e+07	3.07994e+07	2.78631e+06	1.28143e+07	9.26658e+06	4.96057e+06	6.14837e+06	1.71183e+06
TKEEYGHSEVVEYYCNPR	P08603	Complement factor H OS=Homo sapiens OX=9606 GN=CFH PE=1 SV=4	P08603	human		High			1.96119e+06	6034455		2.10635e+06			3.26039e+07			350826	1.60021e+06					2288505	1.30659e+06	6960207		3785253					3.69451e+06	6034455		3.86548e+06			5.02707e+07			1.22439e+06	3.16464e+06					5.48373e+06	1.94054e+06
TKEGLEEGLKK	MH0006_GL0091137	[gene] locus=scaffold52383_1:25836:27818:+ [Complete] codon-table.11	NODE_1103238_length_384_cov_1.776042_1_411_-; MH0006_GL0091137	MGDBpublic;MGDBinhouse		High																					4889521
TKDVVVTYDATVNK	MH0368_GL0043386; MH0146_GL0077280	[gene] locus=scaffold40798_1:14217:15713:+ [Complete] codon-table.11 [gene] locus=scaffold3178_5:2:1057:+ [Lack 5'-end] codon-table.11	MH0368_GL0043386; MH0146_GL0077280	MGDBpublic	Shared	High		5697379					6.7574e+06	11660886				440286			929094						1.01139e+06			1.27125e+06		1.09966e+07					1.26601e+07	2.72879e+07				1.53661e+06			1.92727e+06
GQYVTEDDSVFGINLR	MH0451_GL0183351	[gene] locus=scaffold111314_4:16878:24980:+ [Complete] codon-table.11	MH0012_GL0103714; MH0451_GL0183351; 765074482-stool1_revised_scaffold26708_7_gene26131; MH0362_GL0119906	MGDBpublic	No Quan Values	High
GQVDILTGTLGK	BGI-33A_GL0000778	[gene] locus=scaffold39607_2:3:1220:+ [Lack 5'-end] codon-table.11	MH0006_GL0154186; MH0066_GL0034122; 159551223-stool1_revised_scaffold7849_5_gene160155; V1.UC64-0_GL0053543; MH0192_GL0045179; N038A_GL0102320; T2D-33A_GL0008987; O2.UC48-1_GL0243577; BGI-33A_GL0000778; MH0266_GL0057415; MH0443_GL0032518; MH0008_GL0000226; MH0298_GL0028860; MH0002_GL0033479; O2.UC3-0_GL0116041; T2D-22A_GL0033103; MH0247_GL0173206; 159207311-stool2_revised_C1374875_1_gene123016; N…	MGDBpublic;MGDBinhouse		High	4.36248e+06	3.68834e+06		4.52755e+06	4.07165e+06	1.20821e+06	2.14177e+06	3473417	586998	1.46204e+06		1.45657e+06	3629828		4753390	1.71295e+06		1.13068e+06	2.35007e+06				4240844	1.39086e+06	6.32031e+06	7.11892e+06		4.52755e+06	9.74986e+06	2.21725e+06	4.01265e+06	8.12821e+06	905070	2.40761e+06		5.08346e+06	7.17848e+06		9.86022e+06	3.86606e+06		2.70935e+06	3.49031e+06
TKDTANDVFDVR	DOM005_GL0036061	[gene] locus=scaffold8792_4:316:1680:- [Complete] codon-table.11	469595.CSAG_04404; MH0179_GL0068599; DOM005_GL0036061; MH0425_GL0133330	MGDBpublic		High	1.79841e+06	1.09174e+06	2.11106e+06	1062383	382243	582371	2.05213e+06	1.04038e+06	379284	500453	2.58432e+06	1.23691e+06		998084	1.07818e+06	461412	5.06653e+06	9.2526e+06		415410	2.80432e+06				2.60552e+06	2.10718e+06	3.97684e+06	1062383	915308	1.06874e+06	3.84471e+06	2.43461e+06	584804	824117	6.85123e+06	4.31684e+06		2.17461e+06	2.23654e+06	1.04139e+06	3.4372e+07	2.21711e+07
TKAEAYGDKTYAAR	MH0247_GL0095124	[gene] locus=scaffold24022_2:264:3836:+ [Complete] codon-table.11	MH0247_GL0095124	MGDBpublic		High																13469611																								3.04005e+07
GQYMCTASNLHGLDR	Q9NR99	Matrix-remodeling-associated protein 5 OS=Homo sapiens OX=9606 GN=MXRA5 PE=1 SV=3	Q9NR99	human		High									967929											638181													1.49241e+06
GQYFGELALVTNKPR	P31323	cAMP-dependent protein kinase type II-beta regulatory subunit OS=Homo sapiens OX=9606 GN=PRKAR2B PE=1 SV=3	P31323; P13861	human		High	1.25895e+06	1.17684e+06		3.03609e+06			1.17096e+06		3.86072e+06	3.79204e+06	1260009	12216718	3907705	2.59903e+06	7638076			1.77964e+06	2.15308e+06	5740638	2.11526e+06		7.706e+06		1.82396e+06	2.27143e+06		3.03609e+06			2.19383e+06		5.9527e+06	6.24452e+06	3.34038e+06	4.26366e+07	7.72802e+06	5.66274e+06	1.58441e+07			4.26438e+06	3.19774e+06
GQWGTVCDNLWDLTDASVVCR	Q08380	Galectin-3-binding protein OS=Homo sapiens OX=9606 GN=LGALS3BP PE=1 SV=1	Q08380	human		High									1.39569e+06																								2.15196e+06
NSSILHYGHAGAPNDR	159268001-stool2_revised_scaffold33421_1_gene238; 763678604-stool2_revised_C1122304_1_gene103534	strand:+ start:1527 stop:2783 length:1257 start_codon:yes stop_codon:yes gene_type:complete [Complete] codon-table.11 strand:+ start:2 stop:1324 length:1323 start_codon:no stop_codon:yes gene_type:incomplete [Lack 5'-end] codon-table.11	159268001-stool2_revised_scaffold33421_1_gene238; MH0276_GL0140550; 763678604-stool2_revised_C1122304_1_gene103534; MH0440_GL0173414	MGDBpublic	Shared	High		532319			2.69254e+06			871581	243644		1.26616e+07				9.9297e+06	525810					3.31768e+06		561456	3.19525e+07		1.02744e+06			6.44748e+06			2.0396e+06	375666		3.35668e+07				2.05977e+07	1.18673e+06
TKDDIIICEIGDVFK	Q9Y512	Sorting and assembly machinery component 50 homolog OS=Homo sapiens OX=9606 GN=SAMM50 PE=1 SV=3	Q9Y512	human		High				870704	1.00478e+06			141412	573303		127045		76391.2			53717.6	171757	248225		141859								870704	2.40603e+06			330922	883954		336804		151074			121239	1.16522e+06	594798
TKDEAYGDDSYAAR	O2.UC22-1_GL0022393	[gene] locus=scaffold41352_5:13581:16613:- [Complete] codon-table.11	O2.UC22-1_GL0022393; V1.UC46-0_GL0036721	MGDBpublic		High												276940		1.84505e+06		2.38134e+06	384099		992077			7.62594e+06														966528		4.01997e+06		5.37461e+06	2.60578e+06		1.47343e+06
GQVTELGAVNVMTGVYTGR	N075A_GL0043698; BGI001A_GL0017652; MH0193_GL0094265; MH0333_GL0056749	[gene] locus=scaffold8466_1:4815:6419:+ [Complete] codon-table.11 [gene] locus=scaffold6214_1:152:1777:- [Lack 5'-end] codon-table.11 [gene] locus=scaffold89833_1:51637:53244:+ [Complete] codon-table.11 [gene] locus=scaffold42211_3:30977:32584:- [Complete] codon-table.11	N075A_GL0043698; T2D-135A_GL0000623; 764325968-stool1_revised_C552563_1_gene114432; MH0181_GL0004939; BGI001A_GL0017652; V1.FI20_GL0059948; MH0229_GL0052401; MH0012_GL0106433; V1.UC24-0_GL0046550; MH0193_GL0094265; MH0016_GL0059838; O2.UC24-1_GL0096835; MH0243_GL0080628; MH0189_GL0004544; MH0192_GL0066636; 763901136-stool1_revised_scaffold16656_1_gene48558; SZEY-06A_GL0062937; MH0384_GL0157144; M…	MGDBpublic;MGDBinhouse	No Quan Values	High
GQVQEVGWHDVAGWLGR	P17858	ATP-dependent 6-phosphofructokinase, liver type OS=Homo sapiens OX=9606 GN=PFKL PE=1 SV=6	P17858	human		High				649263		246087			2.00615e+06	605838		254320		221015						298539	344951	226666	165994					649263		451609			3.0932e+06	997659		887583		481545
GQVPENEANVVITTLK	P12830	Cadherin-1 OS=Homo sapiens OX=9606 GN=CDH1 PE=1 SV=3	P12830	human		High				9665343		3.37084e+06					1.07929e+06	1.86044e+06	6095033			1.70204e+06	1.2962e+06	2134646	2.88149e+06	6010237		1.42469e+06						9665343		6.18602e+06					2.86127e+06	6.49298e+06	1.20538e+07			3.84145e+06	8.79362e+06	5.11505e+06	4.27958e+06
GQVNESTYVQGR	MH0120_GL0049945; SZEY-101A_GL0021935	[gene] locus=C1255884_1:1:930:+ [Lack 5'-end] codon-table.11 [gene] locus=scaffold33885_1:2:946:+ [Lack 5'-end] codon-table.11	MH0096_GL0098605; MH0264_GL0095307; MH0120_GL0049945; SZEY-101A_GL0021935; 158499257-stool1_revised_C1401625_1_gene23987; MH0428_GL0149516; MH0276_GL0148324; NOF010_GL0053154; V1.FI25_GL0009518; MH0284_GL0011509; MH0402_GL0042729	MGDBpublic	No Quan Values	High
LQYPINITQPNAK	MH0220_GL0219723	[gene] locus=scaffold133822_1:1826:2455:+ [Complete] codon-table.11	V1.UC16-0_GL0041760; MH0220_GL0219723	MGDBpublic		High		2.0543e+06													8691019											3.96503e+06													1.80283e+07
GQVNDSTYVQGQMTTNMNFK	MH0334_GL0033565	[gene] locus=scaffold74170_2:2:1012:+ [Lack 5'-end] codon-table.11	MH0334_GL0033565	MGDBpublic		High		4003079																								7.7264e+06
GQVNDQVTVNGR	MH0409_GL0018353; N037A_GL0020201	[gene] locus=scaffold97034_1:177:1511:- [Complete] codon-table.11 [gene] locus=scaffold22877_2:2990:4036:- [Lack 5'-end] codon-table.11	MH0383_GL0091137; MH0103_GL0005422; MH0427_GL0031761; HT25A_GL0140834; MH0338_GL0113745; 737052003-stool1_revised_scaffold32261_2_gene16491; MH0409_GL0018353; MH0238_GL0180871; N037A_GL0020201; MH0100_GL0157948; DLF010_GL0068803; SZEY-93A_GL0028887; MH0405_GL0069842; BGI-33A_GL0006128; MH0141_GL0056425; MH0116_GL0147198; T2D-155A_GL0046898; SZEY-37A_GL0093215; MH0332_GL0040428; MH0334_GL0120190; …	MGDBpublic	Shared	High	9906098	4.58202e+06		2.04684e+06	1.98734e+06	3786138		485251				2.03494e+06	4648645	1.6998e+06	2.85184e+06	7807050	3.41609e+06	9503819	18858830	444475	4.78314e+06	5.54554e+06	1.90267e+06	1774707	1.43518e+07	8.84382e+06		2.04684e+06	4.75883e+06	6.94816e+06		1.13555e+06				7.10201e+06	9.19333e+06	3.7035e+06	5.91572e+06	1.76203e+07	2.31752e+07	2.27731e+07	2.80091e+07
GQVIDVGPNAPLSTTGR	764062976-stool1_revised_C1248147_1_gene69355	strand:+ start:3 stop:1343 length:1341 start_codon:no stop_codon:no gene_type:incomplete [Lack both ends] codon-table.11	MH0182_GL0083932; MH0370_GL0004949; HT14A_GL0047462; 764062976-stool1_revised_C1248147_1_gene69355; MH0370_GL0089236	MGDBpublic	No Quan Values	High
GQVLAQVGTINPHKK	DLM010_GL0023400	[gene] locus=scaffold14862_9:1663:2856:- [Complete] codon-table.11	DLM010_GL0023400; T2D-76A_GL0077008	MGDBpublic		High		665630											1.53634e+06													1.28474e+06											3.03833e+06
TKDINYFTGNAIQTTYNDR	MH0095_GL0055614; MH0243_GL0119948; O2.UC53-2_GL0016906	[gene] locus=scaffold4236_7:2914:6117:- [Complete] codon-table.11 [gene] locus=scaffold70511_2:3200:6166:- [Complete] codon-table.11 [gene] locus=scaffold7649_3:8134:11325:+ [Complete] codon-table.11	MH0095_GL0055614; MH0243_GL0119948; O2.UC53-2_GL0016906	MGDBpublic	No Quan Values	High
TKDLQAICGISCDELSSMVLELR	P07996	Thrombospondin-1 OS=Homo sapiens OX=9606 GN=THBS1 PE=1 SV=2	P07996	human		High									426350																								657373
GQVIAKPGTIHPHTK	MH0203_GL0005008; MH0044_GL0021334; MH0119_GL0000100; T2D-146A_GL0085774; V1.FI25_GL0098852; MH0028_GL0017956; MH0164_GL0041639; V1.UC5-3_GL0169641; MH0003_GL0005194; MH0457_GL0238086	[gene] locus=scaffold115734_2:2149:3351:+ [Complete] codon-table.11 [gene] locus=scaffold6609_3:4321:5523:+ [Complete] codon-table.11 [gene] locus=scaffold31402_22:4838:6040:- [Complete] codon-table.11 [gene] locus=C601542_1:1:681:+ [Lack both ends] codon-table.11 [gene] locus=scaffold29564_7:3:1016:+ [Lack 5'-end] codon-table.11 [gene] locus=scaffold602_1:21785:22987:- [Complete] codon-table.11 …	MH0101_GL0095801; MH0107_GL0114033; MH0402_GL0209626; V1.CD32-0_GL0118088; MH0183_GL0143781; MH0318_GL0013319; HT14A_GL0136126; MH0397_GL0074076; SZEY-20A_GL0043351; MH0203_GL0005008; MH0419_GL0089692; MH0252_GL0143897; O2.UC28-0_GL0195707; MH0354_GL0002897; MH0205_GL0093720; N087A_GL0070843; MH0044_GL0021334; MH0188_GL0087002; MH0422_GL0021091; 763982056-stool2_revised_scaffold6842_1_gene12544; …	MGDBpublic	Shared	High												47113.2	2.10152e+06			460848		484512			274458	351930		571451												164426	4.15604e+06			1.04012e+06		1.16099e+06
TKDMIFDVPLSYTTGFGSILK	V1.CD53-0_GL0038153	[gene] locus=scaffold13768_1:3:3065:+ [Lack 5'-end] codon-table.11	MH0170_GL0043135; V1.CD53-0_GL0038153	MGDBpublic		High	4.03977e+06	166852							106048					1531478											5.85277e+06	322044							163511					3.33677e+06
NSSGVFETTAPSGATR	765135172-stool1_revised_scaffold13452_2_gene111737	strand:- start:1693 stop:6180 length:4488 start_codon:yes stop_codon:yes gene_type:complete [Complete] codon-table.11	O2.UC18-1_GL0135706; MH0250_GL0258262; V1.FI25_GL0007319; V1.UC29-0_GL0074766; MH0308_GL0180721; MH0177_GL0059992; MH0088_GL0005136; MH0062_GL0048075; MH0142_GL0045078; V1.CD8-0-PN_GL0022361; 765135172-stool1_revised_scaffold13452_2_gene111737; V1.FI16_GL0193819; N056A_GL0001503; MH0144_GL0038418	MGDBpublic		High										661218		11215713					377136					734669		1.2284e+06										1.08886e+06		3.91431e+07					2.55854e+06
GQVDVDYWTPENK	MH0002_GL0071847	[gene] locus=scaffold36909_2:573:3644:- [Complete] codon-table.11	MH0002_GL0071847; MH0405_GL0049320	MGDBpublic	No Quan Values	High
GPVEVPDEEYPLLLTTTR	O2.UC58-2_GL0053537	[gene] locus=scaffold103125_1:3:2117:+ [Lack 5'-end] codon-table.11	O2.UC58-2_GL0053537	MGDBpublic	No Quan Values	High
GPVENYSDRNHSTDLGIYR	MH0064_GL0018815; MH0067_GL0059128; T2D-83A_GL0082037	[gene] locus=scaffold30197_1:1223:3211:- [Complete] codon-table.11 [gene] locus=scaffold13531_1:23019:26111:+ [Complete] codon-table.11 [gene] locus=scaffold22964_11:3:3101:+ [Lack 5'-end] codon-table.11	MH0064_GL0018815; MH0067_GL0059128; T2D-83A_GL0082037; MH0113_GL0079842	MGDBpublic	Shared	High	6.07928e+06	2430175	3061416		1.19799e+06	2.96785e+06		889715	530817		2109646		7.43264e+06	1.21912e+06	1.20125e+06	1.04001e+06					608950		1.59414e+06	4766243	8.80759e+06	4.69052e+06	5.76713e+06		2.86868e+06	5.44648e+06		2.08204e+06	818447		5.59283e+06		1.46991e+07	2.65621e+06	2.49181e+06	2.34726e+06
IRDYIDQANILVEGDLRR	MH0088_GL0014025	[gene] locus=scaffold15020_23:1765:2136:+ [Complete] codon-table.11	MH0088_GL0014025	MGDBpublic		High	7754782																							1146073	1.1235e+07
GNQLAFGSFGIK	MH0198_GL0101521; MH0012_GL0005249; V1.CD7-4_GL0002018; 765701615-stool1_revised_scaffold50615_1_gene14862	[gene] locus=scaffold56220_1:721:1155:+ [Complete] codon-table.11 [gene] locus=scaffold17921_1:3051:3470:- [Complete] codon-table.11 [gene] locus=scaffold12922_5:1726:2175:+ [Complete] codon-table.11 strand:- start:23530 stop:23961 length:432 start_codon:no stop_codon:yes gene_type:incomplete [Lack 5'-end] codon-table.11	NOF013_GL0070525; MH0174_GL0002674; V1.UC41-0_GL0042872; MH0429_GL0050964; DOM022_GL0035653; MH0367_GL0148253; MH0151_GL0042882; 158337416-stool2_revised_scaffold21756_1_gene96364; MH0267_GL0163927; MH0057_GL0000616; 32:000000000-C6TVP:1:2108:24775:10680_20_241_+; MH0302_GL0064312; MH0189_GL0153917; 158458797-stool1_revised_scaffold10629_1_gene86252; 158499257-stool1_revised_C1386311_1_gene132079…	MGDBpublic;MGDBinhouse	Shared	High	8044092				2.8347e+06	1.73027e+06	1.49667e+06		659206		2.24225e+06	3.97049e+06	3.29939e+06	798774	13627329	20049386		4.7852e+06	1.23327e+06	12464309	6.46228e+06	1.35872e+06	8840085	8212156	1.16542e+07				6.78789e+06	3.17532e+06	2.80405e+06		1.0164e+06		5.94437e+06	1.38571e+07	6.52499e+06	1.74036e+06	2.82679e+07	4.52508e+07		1.14663e+07	1.83164e+06
TLDEFTIIQNLQPQYQFR	P00736	Complement C1r subcomponent OS=Homo sapiens OX=9606 GN=C1R PE=1 SV=2	P00736	human		High	446532			336859					1.7101e+06	342038													77006.2		646929			336859					2.63674e+06	563248
GNPTVEVDLFTSK	P06733	Alpha-enolase OS=Homo sapiens OX=9606 GN=ENO1 PE=1 SV=2	P06733	human		High									14975153																								2.30896e+07
NSIEVTPIYYNK	MH0357_GL0156563	[gene] locus=scaffold1470_1:14394:19313:+ [Complete] codon-table.11	MH0137_GL0038526; N089A_GL0079493; T2D-135A_GL0088479; MH0357_GL0156563; N022A_GL0090382	MGDBpublic		High														3.73386e+06		1.4858e+06	1.41141e+06		428239			7.59811e+06																8.1353e+06		3.35341e+06	9.57519e+06		636019
GNPGSHFCGGTLIHPSFVLTAAHCLR	P24158	Myeloblastin OS=Homo sapiens OX=9606 GN=PRTN3 PE=1 SV=3	P24158	human		High		1.91735e+06		5843578				2.89482e+06	12334316			1.21277e+06	3.58028e+06		1.08533e+06		469516	2.32412e+06	860539	150120	1.40176e+06	308441	1.01394e+06			3.70072e+06		5843578				6.77424e+06	1.90178e+07			4.2326e+06	7.0805e+06		2.25136e+06		3.18526e+06	5.56908e+06	1.27807e+06
GNPENVETNVNLNVR	MH0260_GL0082403; MH0405_GL0146377	[gene] locus=scaffold26140_3:293:3424:- [Complete] codon-table.11 [gene] locus=scaffold88161_1:151:3327:- [Complete] codon-table.11	MH0260_GL0082403; MH0405_GL0146377; V1.FI12_GL0162706; MH0394_GL0073739	MGDBpublic	Shared	High				6941703				1.78468e+06					3.0413e+06	1.82197e+06	1585549	1.61288e+06		2128670			5362104	759116	7.04931e+06					6941703				4.17637e+06					6.0146e+06	3.96968e+06	3.28899e+06	3.64022e+06		5.10073e+06
TLDFAEAGDNIGALLR	O2.UC43-1_GL0042353	[gene] locus=scaffold52183_3:3:857:- [Lack both ends] codon-table.11	O2.UC50-0_GL0138049; O2.UC43-1_GL0042353; NOF008_GL0107452; O2.CD2-0_GL0016602; MH0088_GL0010126; MH0252_GL0182535	MGDBpublic		High			961975	891179	5.01411e+06	498998		2161996	490621							8.56158e+06		337350			379834	395648		8.64454e+06			1.81218e+06	891179	1.20067e+07	915740		5.05933e+06	756470							1.93232e+07		808360
TLDFAEAGDNVGVLLR	MH0003_GL0005194	[gene] locus=scaffold4669_8:31:1233:- [Complete] codon-table.11	MH0456_GL0117311; MH0221_GL0021575; MH0003_GL0005194; MH0441_GL0121662	MGDBpublic		High		6.68824e+06		892746			1.33485e+06								319390	1.56527e+06						849669		4.9007e+06		1.29091e+07		892746			2.50087e+06								662528	3.53276e+06
NSLDCEIVSAK	Q01518	Adenylyl cyclase-associated protein 1 OS=Homo sapiens OX=9606 GN=CAP1 PE=1 SV=5	Q01518	human		High	1022518		621487	1.57666e+06	3.09052e+06	1.5263e+06	2.67566e+06		40497977	5.15148e+06	1463005	594661		2258539			459955	721484			1.51851e+06	423254		816467	1.48141e+06		1.17076e+06	1.57666e+06	7.40047e+06	2.801e+06	5.01291e+06		6.24423e+07	8.48317e+06	3.87853e+06	2.07538e+06		4.92088e+06			3.1204e+06	1.72883e+06
TIDGAENPIATLYGR	MH0122_GL0047176	[gene] locus=scaffold2292_1:8391:9434:- [Complete] codon-table.11	MH0122_GL0047176; MH0447_GL0176890	MGDBpublic		High	1.39313e+06		598943						1.51057e+06				1.67951e+06	469421	466408	736252		252321			752982	870333			2.01835e+06		1.12829e+06						2.32909e+06				3.32147e+06	1.02277e+06	967496	1.6617e+06		604613
TIDGEYKPTTGQYYSLVR	O2.UC43-0_GL0009697	[gene] locus=scaffold5765_5:22468:24657:+ [Complete] codon-table.11	O2.UC43-0_GL0009697; MH0374_GL0136741; V1.UC57-0_GL0137481; MH0041_GL0046914	MGDBpublic		High																3.02869e+06																								6.83566e+06
TIDGLGTAEYLWEK	MH0004_GL0008627	[gene] locus=scaffold54090_1:20565:21494:+ [Complete] codon-table.11	NODE_298053_length_424_cov_4.202830_3_452_-; MH0004_GL0008627	MGDBpublic;MGDBinhouse		High		1540865			2.93316e+06		845187									444606	683906						1.36499e+06			2.97405e+06			7.02367e+06		1.58348e+06									1.00346e+06	4.63971e+06
GNNETSESAHAALK	T2D-76A_GL0038848	[gene] locus=C738435_1:2:3037:+ [Lack 5'-end] codon-table.11	T2D-76A_GL0038848	MGDBpublic		High						1.06631e+06	3.68973e+06				647240					2.36347e+06						1.09868e+06								1.95685e+06	6.9128e+06				1.71588e+06					5.33426e+06
NSLCIENSCIAAHDKR	Q15582	Transforming growth factor-beta-induced protein ig-h3 OS=Homo sapiens OX=9606 GN=TGFBI PE=1 SV=1	Q15582	human		High									2824591					2.21505e+06	1.17297e+06							524300											4.35513e+06					4.82613e+06	2.43315e+06
TIDGLGTAEYLWEKK	MH0004_GL0008627	[gene] locus=scaffold54090_1:20565:21494:+ [Complete] codon-table.11	NODE_298053_length_424_cov_4.202830_3_452_-; MH0004_GL0008627	MGDBpublic;MGDBinhouse		High		904074			4678765			308802									493166						1.11507e+06	885551		1.74497e+06			1.12036e+07			722634									3.3457e+06
GNLVSIHNFNINYR	P13727	Bone marrow proteoglycan OS=Homo sapiens OX=9606 GN=PRG2 PE=1 SV=2	P13727	human		High	3565275			10284935		2.09839e+06	4.63119e+07		796953	1.68557e+06			5107753	1.29711e+07	2.81327e+06	812566	236221	3.717e+06	3.39518e+06	2.57287e+06	1.19539e+06	7.98114e+06	1.90741e+06	19254452	5.16533e+06			10284935		3.85088e+06	8.67663e+07		1.22879e+06	2.77569e+06			1.01013e+07	2.82614e+07	5.83572e+06	1.83394e+06	1.60256e+06	8.90669e+06	5.04251e+06
GNIVHIDYEGLLEGKPFQGGTAK	T2D-135A_GL0109741	[gene] locus=scaffold27883_3:34:1440:- [Complete] codon-table.11	MH0170_GL0062849; T2D-140A_GL0046219; T2D-135A_GL0109741; NLM031_GL0079636	MGDBpublic	No Quan Values	High
NSIATQATNDKTYAYNADNTK	DLM022_GL0023595	[gene] locus=scaffold37363_1:2:3001:- [Lack 3'-end] codon-table.11	MH0090_GL0068855; DLM022_GL0023595	MGDBpublic	No Quan Values	High
TIDGQQTIIACIESHQFQPK	P52907	F-actin-capping protein subunit alpha-1 OS=Homo sapiens OX=9606 GN=CAPZA1 PE=1 SV=3	P52907	human		High			1216026	1.57799e+06			462430		3.24733e+06					856514		777653			421547								2.29076e+06	1.57799e+06			866373		5.00693e+06					1.86616e+06		1.75514e+06			626080
GNLSTPGENNYISIAALEATLVNGEKEGEEK	MH0199_GL0004456; N029A_GL0077531	[gene] locus=scaffold37075_1:1510:4899:+ [Complete] codon-table.11 [gene] locus=scaffold34195_1:152889:156086:- [Lack 5'-end] codon-table.11	MH0199_GL0004456; N029A_GL0077531	MGDBpublic	Shared	High																								3.78059e+06
TLDGTNDKLISEHMEATLLTSAFTYTGK	MH0333_GL0121497	[gene] locus=scaffold50981_3:4494:8471:+ [Complete] codon-table.11	MH0333_GL0121497	MGDBpublic		High	3.96886e+06						688547												248274						5.75004e+06						1.29001e+06												368736
TLDEAVEAITGYDPVLAK	MH0124_GL0050210	[gene] locus=scaffold75917_1:475:3402:+ [Complete] codon-table.11	MH0124_GL0050210	MGDBpublic		High				874105			8.14705e+07		225438				235585		64121.8													874105			1.52637e+08		347594				465902		133011
GNISSVESFLTSR	MH0008_GL0047972	[gene] locus=scaffold5405_4:2730:7373:- [Complete] codon-table.11	MH0192_GL0060698; MH0008_GL0047972; N017A_GL0085297; MH0133_GL0093250; N047A_GL0094138; MH0100_GL0163076; V1.FI27_GL0147621; T2D-35A_GL0039997; V1.UC56-0_GL0014576; O2.UC31-2_GL0133647; N088A_GL0145428; V1.UC14-1_GL0027982; 32:000000000-C6TVP:1:2116:22152:20236_3_383_-; 764487809-stool1_revised_scaffold42843_1_gene21980; 159753524-stool2_revised_scaffold12733_1_gene21556; MH0384_GL0057714; MH0107…	MGDBpublic;MGDBinhouse	No Quan Values	High
GNQIQTGDKFVVR	DOF012_GL0056053	[gene] locus=scaffold174_1:2727:5408:- [Complete] codon-table.11	DOF012_GL0056053; 765013792-stool1_revised_C343853_1_gene22774	MGDBpublic		High		1.10717e+06	42103562	1.01741e+07	717747		7.49501e+06	1.15588e+07		4.64491e+06		1.59373e+06			771898	81910037	2.9243e+06				4989645	4.16633e+06		1.66578e+06		2.13697e+06	7.93151e+07	1.01741e+07	1.7187e+06		1.40421e+07	2.70491e+07		7.64897e+06		5.56216e+06			1.60119e+06	1.84868e+08	1.98389e+07
LRGDVDGDGDVTVVDTTYLQK	MH0400_GL0071356; NLM032_GL0081476	[gene] locus=scaffold64234_1:2165:3730:+ [Complete] codon-table.11 [gene] locus=scaffold68525_2:35911:37611:- [Complete] codon-table.11	O2.UC4-0_GL0008839; MH0400_GL0071356; NLM032_GL0081476	MGDBpublic	Shared	High				3160744	7.15686e+06	1.38127e+06																						3160744	1.71376e+07	2.53485e+06
GNTGENLLALLEGR	SZEY-93A_GL0037067	[gene] locus=C494636_1:307:954:- [Lack 5'-end] codon-table.11	SZEY-93A_GL0037067	MGDBpublic		High				177349											153062				80941									177349											317506				120213
GNTFYDCPFPSFFSETK	MH0010_GL0041068	[gene] locus=scaffold21542_3:10429:12744:+ [Complete] codon-table.11	NOF012_GL0023281; MH0010_GL0041068	MGDBpublic		High			288730	642919		498591									1.55505e+06	667392						292441					543913	642919		914994									3.22572e+06	1.50628e+06
GNTFYDCPFPSFFNETK	MH0105_GL0031257	[gene] locus=C827781_1:1261:3570:- [Complete] codon-table.11	MH0105_GL0031257; MH0351_GL0093303; O2.UC18-1_GL0033506	MGDBpublic	No Quan Values	High
LREYEANGQGFQR	T2D-105A_GL0105890; NLM005_GL0060675; MH0388_GL0087572	[gene] locus=scaffold21428_1:81453:82829:- [Complete] codon-table.11 [gene] locus=scaffold4278_3:2:1261:+ [Lack 5'-end] codon-table.11 [gene] locus=scaffold39313_1:3:1265:+ [Lack 5'-end] codon-table.11	T2D-135A_GL0108490; T2D-105A_GL0105890; NLM005_GL0060675; N066A_GL0034543; T2D-135A_GL0069398; MH0206_GL0101823; MH0388_GL0087572; MH0013_GL0036786; 159571453-stool1_revised_scaffold9358_2_gene31457; MH0054_GL0032472; MH0103_GL0079162; V1.UC35-0_GL0136112; MH0003_GL0083599; V1.CD38-0_GL0186910; MH0267_GL0049227; 160421117-stool1_revised_C326813_1_gene7110	MGDBpublic	Shared	High	7.58283e+06		4.2517e+06			2012501	1267191	765718			982962	4.72321e+06	7.01885e+06	1.50431e+06	894415	1.41357e+07	1.87425e+06	257069			2874544	557690	2.06704e+06	4458756	1.09859e+07		8.0094e+06			3.69326e+06	2.37411e+06	1.79187e+06			2.6059e+06	1.64841e+07	1.38807e+07	3.27758e+06	1.85533e+06	3.19038e+07	1.27152e+07	615991
TIDADWTGTLATK	MH0066_GL0062353; MH0062_GL0076812	[gene] locus=scaffold51886_1:15:1274:- [Complete] codon-table.11 [gene] locus=scaffold8089_4:21526:22782:+ [Complete] codon-table.11	MH0066_GL0062353; MH0062_GL0076812	MGDBpublic	Shared	High					1.31113e+06		2.20465e+06	18987288				1.04008e+06			2346345				436342		3.62993e+06								3.13959e+06		4.13046e+06	4.44325e+07				3.6299e+06			4.86716e+06				648053
GNTDNAGQVTVSGK	MH0348_GL0100843	[gene] locus=scaffold1298_8:1033:1458:+ [Lack 3'-end] codon-table.11	MH0348_GL0100843	MGDBpublic		High		9442564	8477877	31333102				9355936					8428811													1.82252e+07	1.59707e+07	31333102				2.1894e+07					1.66691e+07
GNTDDYYFTLHR	O2.UC22-1_GL0022393	[gene] locus=scaffold41352_5:13581:16613:- [Complete] codon-table.11	O2.UC22-1_GL0022393	MGDBpublic		High													628539								800222	11980711															1.24302e+06
GNTATNTLKPATVETGAELR	MH0332_GL0067613	[gene] locus=scaffold37416_1:3:572:+ [Lack 5'-end] codon-table.11	MH0212_GL0160075; O2.UC30-2_GL0151734; 159753524-stool2_revised_scaffold18733_1_gene15471; O2.UC40-2_GL0136250; MH0121_GL0077604; MH0448_GL0041024; MH0399_GL0082962; MH0166_GL0019033; MH0012_GL0150626; MH0066_GL0007388; N002A_GL0058806; N089A_GL0030895; MH0245_GL0151876; MH0140_GL0151200; V1.UC32-0_GL0018875; MH0332_GL0067613	MGDBpublic		High	3886430				2.9903e+06										1.23368e+06	1810594						386270		2.75114e+06	5.63061e+06				7.1605e+06										2.55908e+06	4.08645e+06
GNTAAQMAQILSFNK	P35237	Serpin B6 OS=Homo sapiens OX=9606 GN=SERPINB6 PE=1 SV=3	P35237	human		High	4.58052e+06	2.411e+06	1.18021e+06	8425450	1.46198e+06	11462998				755447		438051	4902469	7682573		6353840		2.93369e+06	3.35471e+06	3.93879e+06		2426173			6.6362e+06	4.6535e+06	2.22328e+06	8425450	3.50082e+06	2.10364e+07				1.24403e+06		1.52881e+06	9.6953e+06	1.67387e+07		1.43404e+07		7.02973e+06	4.98241e+06
GNTAAQMAQILSFNK	P35237	Serpin B6 OS=Homo sapiens OX=9606 GN=SERPINB6 PE=1 SV=3	P35237	human		High	1.88193e+06		394866	8.71754e+06	896770	1.77223e+06			227107	295154			4.65688e+06	3.55372e+06					1.6841e+06	1.39892e+06	174250	684484			2.72651e+06		743852	8.71754e+06	2.14738e+06	3.25232e+06			350168	486043			9.20962e+06	7.74281e+06					2.50122e+06
TLDATEEGQDAGELK	MH0236_GL0065033	[gene] locus=scaffold1028_1:3:914:+ [Lack both ends] codon-table.11	MH0236_GL0065033	MGDBpublic		High						672047					1.47138e+06						830844							2.59765e+06						1.23331e+06					3.90074e+06						5.63655e+06
NSIFANAASNQQQAK	N003A_GL0049315	[gene] locus=C446521_1:2:331:+ [Lack 5'-end] codon-table.11	N003A_GL0049315; NODE_466103_length_361_cov_2.072022_2_283_+	MGDBpublic;MGDBinhouse	No Quan Values	High
GNSGVILSQLLR	765701615-stool1_revised_scaffold50056_1_gene50955	strand:- start:13534 stop:15294 length:1761 start_codon:yes stop_codon:yes gene_type:complete [Complete] codon-table.11	V1.UC54-0_GL0079901; O2.CD3-0-PT_GL0171411; O2.UC41-1_GL0005327; MH0247_GL0002365; MH0355_GL0075257; 457421.CBFG_05393; MH0113_GL0014976; MH0262_GL0010787; ED16A_GL0115916; MH0002_GL0060756; 763860675-stool1_revised_scaffold51232_2_gene73434; MH0239_GL0158208; V1.CD35-1_GL0000987; MH0358_GL0033256; MH0006_GL0141075; 763496533-stool2_revised_scaffold11534_1_gene132608; MH0086_GL0092461; MH0175_GL0…	MGDBpublic		High	910175	2.02816e+06		398353		268438									1.48551e+06	1972164		213434			403624		1.18181e+06	2.38614e+06	1.31865e+06	3.91458e+06		398353		492627									3.08147e+06	4.45111e+06		511433
TLDDILGEDNQFGLK	159227541-stool3_revised_scaffold16654_1_gene53706	strand:- start:1724 stop:2758 length:1035 start_codon:no stop_codon:yes gene_type:incomplete [Lack 5'-end] codon-table.11	159227541-stool3_revised_scaffold16654_1_gene53706	MGDBpublic		High			311286				319987	525542	166969			353102				265769	565769					188245					586404				599502	1.22983e+06	257444			1.23233e+06				599831	3.83825e+06
TIDDQAGADVSDNGGNVK	MH0035_GL0047763	[gene] locus=scaffold2748_10:125:1297:+ [Complete] codon-table.11	MH0035_GL0047763	MGDBpublic		High						2.70248e+06		1.59772e+06														620096								4.95948e+06		3.73886e+06
GNSDLTDKFNSAIEELQK	MH0001_GL0016175	[gene] locus=scaffold861_1:9765:10559:+ [Complete] codon-table.11	MH0001_GL0016175	MGDBpublic		High						4.16841e+06				231426	418964	345985	561063	1.01013e+06		591424	680783	909640	2.35911e+06		177809		2.55529e+06	2533961						7.64968e+06				381100	1.1107e+06	1.2075e+06	1.10958e+06	2.20086e+06		1.33482e+06	4.61853e+06	2.17968e+06	3.50374e+06
GNRGDSIDQCALIQSIK	P12111	Collagen alpha-3(VI) chain OS=Homo sapiens OX=9606 GN=COL6A3 PE=1 SV=5	P12111	human	No Quan Values	High
GNQYWALSGYDILQGYPK	P22894	Neutrophil collagenase OS=Homo sapiens OX=9606 GN=MMP8 PE=1 SV=1	P22894	human		High									457043																								704697
GNQWVGYDDQESVK	P36222	Chitinase-3-like protein 1 OS=Homo sapiens OX=9606 GN=CHI3L1 PE=1 SV=2	P36222	human		High							1.22383e+06			394875									621582			638623	8435360								2.29288e+06			650258									923171
TIDDSDKYVSWVGSNFK	MH0385_GL0145141	[gene] locus=scaffold34040_2:1018:2220:- [Lack 5'-end] codon-table.11	O2.UC30-1_GL0062968; MH0419_GL0076815; MH0385_GL0145141; V1.UC10-2_GL0074065	MGDBpublic		High		1.36844e+06				1.47218e+06					692159		311668	402042			389742									2.64124e+06				2.70168e+06					1.83497e+06		616366	875964			2.64406e+06
GNQPVGVGLEAAKTEK	P35442	Thrombospondin-2 OS=Homo sapiens OX=9606 GN=THBS2 PE=1 SV=2	P35442	human		High			399413						1.2985e+06		1.24473e+06			1.54146e+06			471438				498436			1.2378e+06			752419						2.00211e+06		3.29988e+06			3.35852e+06			3.1983e+06
LRGDVNGDGAVTVIDTTYLQK	MH0083_GL0000385	[gene] locus=scaffold7879_4:3307:4995:+ [Complete] codon-table.11	MH0083_GL0000385	MGDBpublic		High																						2917435
GNTGNYECYATDQAATK	O2.UC30-1_GL0141708	[gene] locus=scaffold99352_2:1132:3408:- [Complete] codon-table.11	O2.UC30-1_GL0141708	MGDBpublic		High													1307164									2.59597e+06															2.5851e+06
GNISSVENFLASR	MH0334_GL0123207	[gene] locus=scaffold4498_4:9410:13975:- [Complete] codon-table.11	MH0333_GL0114043; MH0388_GL0115880; MH0334_GL0123207; MH0393_GL0044582; MH0045_GL0024835; MH0176_GL0014528; MH0128_GL0026882; BGI-28A_GL0082495; SZEY-30A_GL0005025; O2.UC30-0_GL0057345; MH0415_GL0117317; N038A_GL0115671; 158802708-stool1_revised_scaffold36153_1_gene133189; MH0134_GL0047324; MH0105_GL0027040; MH0259_GL0147179; MH0089_GL0065614; 32:000000000-C6TVP:1:2116:10141:2640_1_225_-; MH0346_…	MGDBpublic;MGDBinhouse		High														350978		3.74747e+06	448849	367544			886873		670257															764706		8.45792e+06	3.04505e+06	880711
TLDGYGFASAWSALQQAK	O2.UC56-0_GL0089157	[gene] locus=scaffold5573_16:529:1671:- [Complete] codon-table.11	O2.UC56-0_GL0089157	MGDBpublic	No Quan Values	High
GNFHAVYRDDLKK	P05109	Protein S100-A8 OS=Homo sapiens OX=9606 GN=S100A8 PE=1 SV=1	P05109	human		High	7.56422e+07		1.12455e+07	3.10832e+08	6.63265e+07	277770409	2.46166e+07	4.2841e+06	5.89346e+08	3.40915e+08	3.68319e+08	4.59122e+08	361112297	1.07665e+08	4.81941e+08	7.33996e+06	3.17654e+07	5.81608e+08	3.32578e+08	3.25933e+08	1.71276e+08	2.69872e+07	2.78979e+08	6.44705e+06	1.0959e+08		2.11843e+07	3.10832e+08	1.58824e+08	5.09753e+08	4.61197e+07	1.00253e+07	9.0869e+08	5.61399e+08	9.76441e+08	1.60235e+09	7.14149e+08	2.34578e+08	9.99717e+08	1.6566e+07	2.15501e+08	1.39365e+09	4.93943e+08
GNFHAVYRDDLK	P05109	Protein S100-A8 OS=Homo sapiens OX=9606 GN=S100A8 PE=1 SV=1	P05109	human		High	38116368	2315478	2.56222e+06	152364328	53292507	1.2655e+08	2.23954e+07	6.10495e+06	2.57962e+08	1.55716e+08	289802436	2.66142e+08	1.54322e+08	42404068	292443084	5.89125e+06	94618934	289459808	1.58451e+08	176271433	6.30287e+07	15918093	170943048	9247890	5.52225e+07	4.46914e+06	4.82674e+06	152364328	1.27613e+08	2.3224e+08	4.19583e+07	1.42863e+07	3.97742e+08	2.56424e+08	7.68288e+08	9.28842e+08	3.05193e+08	9.23895e+07	6.06631e+08	1.32963e+07	6.41907e+08	6.93605e+08	2.3533e+08
NSGYAQGSVTLTHETVK	MH0433_GL0045861	[gene] locus=scaffold137068_2:3:914:+ [Lack 5'-end] codon-table.11	764062976-stool1_revised_scaffold28855_2_gene125122; MH0433_GL0045861	MGDBpublic	No Quan Values	High
TLDPQDTTEQYSQR	469616.FMAG_00655	[Complete]:- codon-table.11	V1.UC39-4_GL0077666; O2.UC26-0_GL0000745; NOM004_GL0026353; T2D-73A_GL0020036; NOF009_GL0053772; 469615.FGAG_01395; NLM027_GL0027511; V1.CD17-4_GL0084919; 469616.FMAG_00655	MGDBpublic		High					800449							2370924			983743								846771						1.91673e+06							8.27458e+06			2.04063e+06
GNFGGSFAGSFGGAGGHAPGVAR	P52272	Heterogeneous nuclear ribonucleoprotein M OS=Homo sapiens OX=9606 GN=HNRNPM PE=1 SV=3	P52272	human		High		1905118			960806				3.29233e+06	1.11093e+06		730451			2.91899e+06	1.03432e+06								1.46595e+06		3.6771e+06			2.30072e+06				5.07632e+06	1.82941e+06		2.54929e+06			6.05503e+06	2.33442e+06
IRHFYNFGNLGSSK	V1.CD25-0_GL0010110; V1.CD35-0_GL0042366	[gene] locus=scaffold27092_5:2101:2688:+ [Lack 3'-end] codon-table.11 [gene] locus=scaffold21546_2:12331:13455:- [Complete] codon-table.11	V1.CD25-0_GL0010110; 457403.HMPREF0401_02085; V1.CD35-0_GL0042366; V1.CD53-0_GL0061337	MGDBpublic	Shared	High	626772	1.33974e+06	413896	2296617	972740				1.16681e+06		1.35397e+06	456242			1732950	1.34681e+06		369961	409324			1.25808e+06	904910		908060	2.58586e+06	779701	2296617	2.3293e+06				1.79907e+06		3.58948e+06	1.5923e+06			3.59476e+06	3.03971e+06		886502	607927
TLDQAEAGDNIGALLR	V1.UC26-0_GL0088452	[gene] locus=scaffold9489_1:31072:32274:- [Complete] codon-table.11	V1.UC26-0_GL0088452; MH0047_GL0022741; 246515023-stool1_revised_scaffold7834_1_gene51644; MH0068_GL0017580	MGDBpublic	No Quan Values	High
NSGVEANVNAVLVNTR	MH0006_GL0128485	[gene] locus=scaffold196178_2:15131:18553:+ [Complete] codon-table.11	MH0006_GL0128485	MGDBpublic	No Quan Values	High
TLDQAMAGDNIGTLLR	SZEY-20A_GL0005812	[gene] locus=C460702_1:1:888:+ [Lack both ends] codon-table.11	MH0405_GL0093288; SZEY-20A_GL0005812; N103A_GL0031636; MH0172_GL0076252	MGDBpublic		High		5162947																				488576				9.96508e+06
GNFDYGHLGDADLISTHNK	V1.CD4-0_GL0012211	[gene] locus=scaffold21974_1:6011:7399:- [Lack 5'-end] codon-table.11	V1.CD4-0_GL0012211	MGDBpublic	No Quan Values	High
LRKDDPLTNLNTAFDVAEK	P12814	Alpha-actinin-1 OS=Homo sapiens OX=9606 GN=ACTN1 PE=1 SV=2	P12814	human		High									1.30666e+06	1.31293e+06																							2.01468e+06	2.16207e+06
TLDYAEAGDNIGALLR	MH0316_GL0083335; MH0093_GL0044971; DOM012_GL0051744	[gene] locus=scaffold100779_3:47:1246:- [Complete] codon-table.11 [gene] locus=scaffold2196_1:2:793:+ [Lack 5'-end] codon-table.11 [gene] locus=scaffold10320_1:3678:4883:+ [Complete] codon-table.11	MH0409_GL0060863; MH0369_GL0131117; MH0096_GL0019373; MH0430_GL0151429; MH0316_GL0083335; MH0329_GL0067345; MH0093_GL0044971; MH0197_GL0169434; MH0430_GL0100765; MH0366_GL0040486; MH0100_GL0097658; MH0293_GL0100079; MH0144_GL0062157; MH0188_GL0123179; NLM021_GL0022592; MH0012_GL0165469; DOM012_GL0051744	MGDBpublic	Shared	High		417305		3.51331e+06	6.62206e+06		2.14095e+06	473426	3915669	559904	3.74355e+06	918793	322722	1.18197e+06	816058	629127	347158				529570	797727	7101982	2.0804e+06		805447		3.51331e+06	1.5857e+07		4.01111e+06	1.10787e+06	6.03742e+06	922018	9.92442e+06	3.20661e+06	638227	2.57527e+06	1.69279e+06	1.41992e+06	2.35517e+06
TLDYAEAGDNVGALLR	V1.FI15_GL0174336	[gene] locus=scaffold3974_2:15019:16221:+ [Complete] codon-table.11	V1.CD49-0_GL0045672; V1.FI15_GL0174336; MH0444_GL0019402; V1.UC38-4_GL0102673; MH0342_GL0135157	MGDBpublic		High	1.6151e+06	727680	1.56821e+06			256772	1.81827e+06			577381		138203	194487	500892		764205		229600					708144	1.02958e+06	2.33994e+06	1.40451e+06	2.95421e+06			471217	3.40657e+06			950798		482332	384625	1.09134e+06		1.72479e+06		550169
NSGTAVTHLFDKVYR	MH0084_GL0005026	[gene] locus=C422737_1:5431:7245:+ [Complete] codon-table.11	MH0084_GL0005026	MGDBpublic		High										569144											2.09242e+06	1.10933e+06												937234
TIEAEAAHGTVTR	P48735	Isocitrate dehydrogenase [NADP], mitochondrial OS=Homo sapiens OX=9606 GN=IDH2 PE=1 SV=2	P48735	human		High		3.3268e+06					726227	2.04039e+06	7.47775e+06	1.27818e+06	564649		414210	1.86246e+06	4.15749e+06	718461	246277				4761315	1.3928e+06	822268	5.80907e+06		6.42111e+06					1.3606e+06	4.77475e+06	1.15297e+07	2.10483e+06	1.49693e+06		819158	4.05791e+06	8.62412e+06	1.62154e+06	1.67078e+06
TIEAYSDKLTDADTYYATGVLR	160765029-stool1_revised_C1110993_1_gene130440	strand:+ start:730 stop:4644 length:3915 start_codon:yes stop_codon:yes gene_type:complete [Complete] codon-table.11	160765029-stool1_revised_C1110993_1_gene130440	MGDBpublic		High			3652196										1.31944e+06							1.15055e+06		3.55272e+06	7315488				6.88004e+06										2.60937e+06
TLEDHGDLKVIGNNTPR	O2.UC1-1_GL0112335; O2.UC50-2_GL0158034	[gene] locus=scaffold82568_1:14471:17902:- [Complete] codon-table.11 [gene] locus=scaffold87453_1:3:3386:+ [Lack 5'-end] codon-table.11	O2.UC1-1_GL0112335; O2.UC50-2_GL0158034; MH0172_GL0073591	MGDBpublic	Shared	High		3.99391e+06	845871					4.64042e+06			1326726											754211				7.70871e+06	1.59346e+06					1.08591e+07			3.51725e+06
GNELYYADNTTVYR	MH0079_GL0037895	[gene] locus=scaffold41588_1:7876:9351:- [Complete] codon-table.11	MH0079_GL0037895	MGDBpublic		High																					942819	1.30792e+06
GNEIVLSAGSTPR	Q14204	Cytoplasmic dynein 1 heavy chain 1 OS=Homo sapiens OX=9606 GN=DYNC1H1 PE=1 SV=5	Q14204	human		High				608923					2.00439e+06							1.68086e+06				643916								608923					3.0905e+06							3.79364e+06
GNEGPVSASESTK	MH0298_GL0004791	[gene] locus=scaffold32375_38:1629:2480:- [Lack 5'-end] codon-table.11	MH0298_GL0004791	MGDBpublic		High						2.50792e+06						1.0672e+06	2.5478e+06		1.91805e+06		529159	653359			3.40215e+06	504541	1.59649e+06							4.60243e+06						3.72456e+06	5.03863e+06		3.97871e+06		3.58989e+06	1.56558e+06
IRLQSYDAQLIDAAAEK	V1.FI07_GL0132324	[gene] locus=scaffold64517_1:2:256:- [Lack 3'-end] codon-table.11	V1.FI07_GL0132324	MGDBpublic		High	2.18883e+06		2.59316e+06	7850910		717338		701115			782553			1346226		998887		687957		1.90673e+06	736884				3.17114e+06		4.88501e+06	7850910		1.31643e+06		1.64069e+06			2.0746e+06			2.93314e+06		2.25446e+06		1.64849e+06
TLDNGDGYLSSFK	MH0041_GL0056575	[gene] locus=scaffold22455_1:9191:10804:- [Complete] codon-table.11	MH0041_GL0056575	MGDBpublic		High							3185958									1.20152e+06															5.96896e+06									2.7118e+06
GNISNNITTYSTDLSGNNNVLYTR	MH0193_GL0098694	[gene] locus=scaffold27682_1:54536:57250:+ [Complete] codon-table.11	MH0193_GL0098694	MGDBpublic		High																		572006																								1.37064e+06
TLDNDILLIKLSSPAVINSR	P07478	Trypsin-2 OS=Homo sapiens OX=9606 GN=PRSS2 PE=1 SV=1	P07478	human		High			4.29826e+07	2.10431e+06		207546																					8.09711e+07	2.10431e+06		380881
GNGETVVVGETAK	MH0265_GL0153789	[gene] locus=scaffold41147_1:805:1419:+ [Complete] codon-table.11	MH0265_GL0153789; O2.UC31-0_GL0026596	MGDBpublic		High				3.23513e+06		5833180	1.80012e+06	1.7599e+06			1.5019e+06	806272						3.30941e+06		277854	2.21084e+06							3.23513e+06		1.07048e+07	3.37257e+06	4.11838e+06			3.98165e+06	2.81391e+06						7.93003e+06
TLDKVNAIATDLKPGDSVLLER	702459.BBPR_0460; O2.UC8-0_GL0116801	[Complete]:- codon-table.11 [gene] locus=scaffold167_5:8866:13683:- [Complete] codon-table.11	702459.BBPR_0460; O2.UC8-0_GL0116801	MGDBpublic	Shared	High	4.41957e+06				2259167							1.41633e+06		698777					942743						6.40302e+06				5.40974e+06							4.94302e+06		1.52249e+06					1.40016e+06
GNLLQCICTGNGRGEWK	P02751	Fibronectin OS=Homo sapiens OX=9606 GN=FN1 PE=1 SV=4	P02751; 32:000000000-C6TVP:1:1110:24643:16415_2_214_+	human;MGDBinhouse	No Quan Values	High
GNLLQCICTGNGR	P02751	Fibronectin OS=Homo sapiens OX=9606 GN=FN1 PE=1 SV=4	P02751; 32:000000000-C6TVP:1:1110:24643:16415_2_214_+	human;MGDBinhouse		High	1.34573e+06			2.19363e+06			5.29557e+06		10707473		1.01131e+06					892454		219137							1.94967e+06			2.19363e+06			9.92137e+06		1.65094e+07		2.68106e+06					2.01424e+06		525097
GNILIPGINEAVAAVTEEEHK	Q96KP4	Cytosolic non-specific dipeptidase OS=Homo sapiens OX=9606 GN=CNDP2 PE=1 SV=2	Q96KP4	human	No Quan Values	High
GNILANMPSAPSYAVAK	MH0015_GL0027364	[gene] locus=scaffold20827_6:3024:4193:+ [Complete] codon-table.11	MH0015_GL0027364	MGDBpublic		High			3.52412e+06	1.64479e+06					591559		5195190		828341	2036077		819668					569890						6.63877e+06	1.64479e+06					912102		1.37728e+07		1.63816e+06	4.43618e+06		1.84996e+06
GNLIADITDVLSMTVPGESKK	MH0192_GL0155431; MH0335_GL0008615; DLM018_GL0063411; MH0149_GL0030868	[gene] locus=scaffold38925_4:62:1435:+ [Complete] codon-table.11 [gene] locus=scaffold35212_1:3205:4572:+ [Complete] codon-table.11 [gene] locus=scaffold5464_1:3010:4407:- [Complete] codon-table.11 [gene] locus=scaffold37251_1:3122:4495:+ [Complete] codon-table.11	MH0192_GL0155431; MH0060_GL0049673; O2.UC40-1_GL0226411; MH0335_GL0008615; MH0176_GL0128284; NOF013_GL0043176; NLF013_GL0093431; MH0425_GL0034644; MH0268_GL0096046; V1.FI07_GL0198121; T2D-134A_GL0041241; MH0410_GL0093784; MH0303_GL0175768; DLM018_GL0063411; MH0122_GL0038222; MH0374_GL0021807; MH0149_GL0030868; MH0367_GL0185073; MH0227_GL0071169; MH0309_GL0050624	MGDBpublic	Shared	High	4.30776e+06	159997		154845	637158	258923		152039	76335.1					227798	52183.9	60803.4		19454.9	162919			51770.6	978340	3.94666e+06	6.24103e+06	308813		154845	1.52572e+06	475165		355789	117698					496323	108248	137231		46617.9	241967
GNIIADDGSVVEGIQTLAAK	MH0012_GL0029606	[gene] locus=scaffold129860_3:1370:2797:- [Complete] codon-table.11	MH0012_GL0029606	MGDBpublic		High																							1.82671e+06
TLDKVTIAEVTHSVFYAPQYAAVTK	O2.UC36-0_GL0133202; MH0277_GL0023302	[gene] locus=scaffold34739_4:1:837:+ [Lack both ends] codon-table.11 [gene] locus=scaffold8420_3:115:1164:- [Complete] codon-table.11	O2.UC36-0_GL0133202; MH0277_GL0023302	MGDBpublic	Shared	High	3.22389e+06							1.05832e+06	629412	463078			170399											1.74716e+06	4.67073e+06							2.47661e+06	970466	762571			336987
NSKFEDCCQEK	P02774	Vitamin D-binding protein OS=Homo sapiens OX=9606 GN=GC PE=1 SV=2	P02774	human		High									2.83311e+06			14256			26811.3					11210.1		96831.9											4.36827e+06			49753.7			55616.3
GNIGDALAEEIMNSR	MH0003_GL0049315; MH0008_GL0040329	[gene] locus=scaffold4119_2:5702:7219:- [Complete] codon-table.11 [gene] locus=scaffold10806_5:16383:17471:+ [Complete] codon-table.11	MH0003_GL0049315; MH0008_GL0040329; 32:000000000-C6TVP:1:2103:13285:10149_3_224_-	MGDBpublic;MGDBinhouse	Shared	High	2516702		4.1951e+06			4.33722e+06		1.47781e+06			7.0012e+06	910363	4.18833e+06	1.75421e+06			1.12011e+06	3.69202e+06	8282244	10223908		534560		3.13932e+06	3.64617e+06		7.90278e+06			7.95949e+06		3.45826e+06			1.85607e+07	3.17719e+06	8.283e+06	3.82204e+06			7.59896e+06	8.84685e+06	1.23008e+07
TLDLGENQLETLPPDLLR	P02750	Leucine-rich alpha-2-glycoprotein OS=Homo sapiens OX=9606 GN=LRG1 PE=1 SV=2	P02750	human		High	1.89011e+06					112214	112418		1.18628e+06	526402				391281					115746	297259					2.73837e+06					205931	210618		1.82908e+06	866848				852519					171905
GNLDNAEPIFVAGGLSPR	N009A_GL0105225	[gene] locus=scaffold13945_1:28570:29469:- [Complete] codon-table.11	N009A_GL0105225; V1.UC36-0_GL0037746	MGDBpublic	No Quan Values	High
GNIADVVETDWTGTRK	159611913-stool2_revised_C622913_1_gene45427	strand:+ start:3 stop:3059 length:3057 start_codon:no stop_codon:yes gene_type:incomplete [Lack 5'-end] codon-table.11	159611913-stool2_revised_C622913_1_gene45427; MH0327_GL0027997	MGDBpublic		High				3824373												1.52287e+06							8994526					3824373												3.43707e+06
LRGWQVPAFTLGGEATDIVVMR	1033813.ECNA114_3664	[Complete]:- codon-table.11	199310.c1922; 585054.EFER_2817; 754093.SD1617_2158; 1033813.ECNA114_3664	MGDBpublic		High	927419		144216	468432			2.80071e+06								130069	153009	100292				55069		298872		1.34363e+06		271676	468432			5.24719e+06								269810	345336	680392
TIDLPTGVSGQHR	159268001-stool2_revised_scaffold32793_2_gene94993	strand:- start:963 stop:2537 length:1575 start_codon:yes stop_codon:yes gene_type:complete [Complete] codon-table.11	159268001-stool2_revised_scaffold32793_2_gene94993	MGDBpublic		High							780671	897876	1.28027e+06	460175	780799			797302		997389			604294	1.8966e+06	3.30554e+06	545732		6.58576e+06							1.4626e+06	2.10114e+06	1.974e+06	757790	2.06996e+06			1.73715e+06		2.25107e+06			897495
GNKNFDELLANIEK	O2.UC53-0_GL0232735	[gene] locus=scaffold128166_1:1524:2867:+ [Complete] codon-table.11	O2.UC53-0_GL0232735	MGDBpublic		High				4.78872e+06			572170			435265		880506		461350		350828						229776						4.78872e+06			1.07197e+06			716769		3.07299e+06		1.00518e+06		791806
GNHTFASDEDVYNFGTNEAGVYYVK	MH0173_GL0010883	[gene] locus=scaffold32120_15:2323:3759:+ [Complete] codon-table.11	MH0173_GL0010883	MGDBpublic		High							5.23466e+06																								9.80724e+06
TIDISAVSFHK	MH0158_GL0013883; V1.CD20-4_GL0088693	[gene] locus=C997491_1:1:861:+ [Lack 5'-end] codon-table.11 [gene] locus=scaffold6206_3:2:868:+ [Lack 5'-end] codon-table.11	DLM016_GL0032586; 160765029-stool1_revised_C1117089_1_gene34455; MH0126_GL0115573; T2D-127A_GL0009823; 158742018-stool1_revised_C779749_1_gene67624; MH0158_GL0013883; DLF005_GL0037905; V1.UC37-0_GL0143887; ED15A_GL0001400; MH0016_GL0045675; MH0041_GL0064309; V1.CD3-3-PN_GL0034135; MH0266_GL0175982; NOF010_GL0059705; MH0229_GL0179100; MH0108_GL0068024; MH0189_GL0028182; MH0253_GL0130056; MH0407_GL…	MGDBpublic;MGDBinhouse	Shared	High	3.38811e+06			593978										907090	1.43495e+06	601996					496636	1.91287e+06		5412537	4.90866e+06			593978										1.97636e+06	2.9766e+06	1.35868e+06
GNGIIDITKADKEGSYQAK	O2.UC29-1_GL0013402	[gene] locus=scaffold89617_1:1497:4193:- [Complete] codon-table.11	O2.UC29-1_GL0013402	MGDBpublic		High																							2471459
TIDLSDPNTGSDTIGAR	O2.UC13-2_GL0028139	[gene] locus=scaffold4376_3:1:2544:+ [Lack both ends] codon-table.11	O2.UC29-0_GL0085221; V1.FI17_GL0151001; O2.UC13-2_GL0028139	MGDBpublic		High	1.53675e+06	4.12699e+06						2.66422e+06																	2.22642e+06	7.96556e+06						6.23459e+06
GNGGVDELSPISFNR	V1.UC14-1_GL0083656	[gene] locus=scaffold3470_15:755:1903:+ [Complete] codon-table.11	V1.UC14-1_GL0083656	MGDBpublic		High					12714450			810972								697775					327958		851576						3.04457e+07			1.89777e+06								1.57486e+06
NSHYLGDVYAGYLEQR	MH0028_GL0049128	[gene] locus=scaffold5344_2:2681:4651:+ [Complete] codon-table.11	V1.CD38-0_GL0146766; 159571453-stool1_revised_C741592_1_gene72110; MH0028_GL0049128	MGDBpublic		High		4850571			1.16637e+06	2.63121e+06			8949640	4255744				1154692		699543		182191	3230903	172934	532145					9.36216e+06			2.79295e+06	4.8287e+06			1.37991e+07	7.00812e+06				2.51583e+06		1.57885e+06		436568	4.79853e+06
LRNEAYSGGAFDGEAKDR	MH0083_GL0060271	[gene] locus=scaffold2180_25:1904:3190:- [Complete] codon-table.11	MH0083_GL0060271; T2D-175A_GL0022986	MGDBpublic		High	1.95381e+06		685999	482876				492371			3.85974e+06					1.19615e+07		522597	337892	485167		506809		983314	2.83065e+06		1.29229e+06	482876				1.15221e+06			1.02325e+07					2.69967e+07		1.25225e+06	501836
NSLKELWLVIHGR	O43169	Cytochrome b5 type B OS=Homo sapiens OX=9606 GN=CYB5B PE=1 SV=3	O43169	human		High									1.47666e+06																								2.2768e+06
GNTYVTEHVVGIGK	MH0012_GL0231760	[gene] locus=scaffold20285_4:138:689:- [Complete] codon-table.11	MH0012_GL0231760	MGDBpublic		High					1.90789e+06		1.34325e+06	2.78154e+06									1.25771e+06						3.64473e+06						4.56859e+06		2.51661e+06	6.50915e+06									8.53247e+06
GPREEIVYLPCIYR	Q13228	Methanethiol oxidase OS=Homo sapiens OX=9606 GN=SELENBP1 PE=1 SV=2	Q13228	human		High	959567		29280092	1.50027e+07		4.2222e+06	1.20604e+06						7.26551e+06	4947721		2.88336e+06		3.19753e+06	2.70917e+06	2598122		3.27598e+06			1.39021e+06		5.51581e+07	1.50027e+07		7.7484e+06	2.25954e+06						1.43685e+07	1.078e+07		6.50765e+06		7.66195e+06	4.02365e+06
GPQGPQGPQGPQGLR	V1.UC2-0_GL0086777	[gene] locus=scaffold44872_2:393:908:+ [Lack 3'-end] codon-table.11	V1.UC2-0_GL0086777; MH0277_GL0003359	MGDBpublic		High					11390387		11122263	1.11093e+06						503419									985585						2.72751e+07		2.08378e+07	2.59972e+06						1.09684e+06
GPQEGLAFHYYDADKVVAGK	MH0131_GL0008268; V1.UC60-0_GL0159642; O2.UC34-2_GL0087781	[gene] locus=scaffold37928_9:7274:8623:+ [Complete] codon-table.11 [gene] locus=scaffold61471_1:145:1497:- [Complete] codon-table.11 [gene] locus=scaffold1287_3:2700:4046:+ [Complete] codon-table.11	MH0362_GL0004571; MH0131_GL0008268; V1.UC60-0_GL0159642; 518635.BIFANG_03769; MH0440_GL0107938; V1.CD7-0-PN_GL0020495; O2.UC34-2_GL0087781; MH0424_GL0097810	MGDBpublic	Shared	High	1.7649e+06	2.79589e+06					494658			323126												1.90234e+06			2.55696e+06	5.3964e+06					926752			532106
NSLTTLPIGGGKGGSDFDPK	160158126-stool2_revised_C609437_1_gene90477; MH0002_GL0007247; MH0257_GL0143142; O2.UC24-1_GL0151651	strand:+ start:1 stop:1371 length:1371 start_codon:no stop_codon:yes gene_type:incomplete [Lack 5'-end] codon-table.11 [gene] locus=scaffold18949_1:1159:2556:- [Complete] codon-table.11 [gene] locus=scaffold5171_5:106:1467:- [Complete] codon-table.11 [gene] locus=scaffold19191_3:1:1215:+ [Lack 5'-end] codon-table.11	MH0430_GL0105659; V1.CD6-0-PT_GL0254406; DLF003_GL0017113; MH0260_GL0147017; MH0233_GL0104988; MH0385_GL0114785; O2.UC46-1_GL0123423; MH0003_GL0011347; MH0038_GL0014588; MH0204_GL0096594; MH0012_GL0149145; MH0426_GL0147135; V1.FI28_GL0229722; MH0137_GL0055968; DLF006_GL0037841; V1.UC48-0_GL0035049; MH0442_GL0053790; 160158126-stool2_revised_C609437_1_gene90477; MH0065_GL0003776; 160400887-stool1_…	MGDBpublic;MGDBinhouse	No Quan Values	High
TIAECLADELINAAK	P46782	40S ribosomal protein S5 OS=Homo sapiens OX=9606 GN=RPS5 PE=1 SV=4	P46782	human		High	169430								2980522						165960	98097.9					14218.8		183285	416822	245468								4.59555e+06						344259	221404
GPNHGPAPIPEEGKWVQAK	MH0261_GL0055947; MH0354_GL0092152; MH0006_GL0070487	[gene] locus=scaffold155_1:9832:10617:+ [Complete] codon-table.11 [gene] locus=scaffold35808_4:770:1471:- [Complete] codon-table.11 [gene] locus=scaffold36134_2:5353:6054:+ [Complete] codon-table.11	MH0006_GL0129158; MH0203_GL0233190; MH0143_GL0159952; MH0157_GL0020435; O2.UC58-2_GL0023140; MH0281_GL0006830; MH0261_GL0055947; MH0407_GL0102282; 764588959-stool1_revised_scaffold39453_1_gene63007; O2.UC38-1_GL0052618; V1.FI14_GL0215535; NOF009_GL0053215; MH0308_GL0026008; V1.UC58-4_GL0238264; MH0283_GL0075475; MH0360_GL0012355; MH0094_GL0022680; MH0354_GL0092152; 764002286-stool1_revised_C74115…	MGDBpublic	No Quan Values	High
GPNHGPAPIPEEGKWIQAK	MH0167_GL0074917; 765640925-stool1_revised_scaffold31368_1_gene95876; MH0012_GL0125330	[gene] locus=scaffold22006_4:46365:47111:+ [Complete] codon-table.11 strand:+ start:10061 stop:10753 length:693 start_codon:yes stop_codon:yes gene_type:complete [Complete] codon-table.11 [gene] locus=scaffold1817_5:4857:5558:- [Complete] codon-table.11	MH0400_GL0069995; MH0243_GL0059262; V1.UC41-0_GL0027062; MH0167_GL0074917; MH0451_GL0033163; MH0057_GL0014058; MH0006_GL0078939; V1.CD6-0-PT_GL0255557; MH0290_GL0138004; V1.FI31_GL0052195; MH0192_GL0028512; 764002286-stool1_revised_scaffold21431_1_gene15869; MH0329_GL0195366; MH0065_GL0007127; MH0427_GL0075054; MH0250_GL0076790; MH0006_GL0158272; MH0298_GL0148989; MH0175_GL0013619; 764588959-stoo…	MGDBpublic	Shared	High		4385962			27515994			5.65526e+06		1.34327e+06						993810	9282560	882145			25960454	6.32597e+06	2.01528e+06	2.91646e+06		8.46541e+06			6.5889e+07			1.3234e+07		2.21202e+06						2.243e+06	6.29741e+07	2.1138e+06
TLAENAGLDSIDSLVDLR	MH0011_GL0090162	[gene] locus=scaffold56904_1:1073:2692:- [Complete] codon-table.11	339860.Msp_0114; MH0011_GL0090162	MGDBpublic		High		525836			333758			385152				201535		736657				55508.6		122619			771241			1.01492e+06			799208			901302				703361		1.60502e+06				133010
TLAESALQLLYTAK	Q9Y490	Talin-1 OS=Homo sapiens OX=9606 GN=TLN1 PE=1 SV=3	Q9Y490	human		High									2.36937e+06	84091.2					61356.3																		3.65324e+06	138477					127275
GPMVLQDPWFLEK	V1.UC58-4_GL0010125	[gene] locus=scaffold11798_9:3:1502:+ [Lack both ends] codon-table.11	N087A_GL0108394; MH0301_GL0030742; V1.UC58-4_GL0010125	MGDBpublic		High	946874		616823			221526	246642			748649		594782		252937		306419			223539	334433			693211	3.40322e+06	1.37182e+06		1.16198e+06			406536	462088			1.23283e+06		2.0758e+06		551095		691577			332000
TIAEYNDEVWHLPVIKPVK	MH0155_GL0093849	[gene] locus=scaffold58046_1:9954:12401:- [Complete] codon-table.11	MH0155_GL0093849	MGDBpublic		High	1.30169e+06			6.91342e+06	2593208	3.03103e+06			696007	6.52077e+06									2621038			1.10479e+06		1.62606e+06	1.88587e+06			6.91342e+06	6.20963e+06	5.56242e+06			1.07315e+06	1.0738e+07									3.89276e+06
GPITSKDFSVVFSSLSPIGTSWR	159268001-stool1_revised_scaffold2795_1_gene123456	strand:- start:1 stop:3894 length:3894 start_codon:yes stop_codon:no gene_type:incomplete [Lack 3'-end] codon-table.11	159268001-stool1_revised_scaffold2795_1_gene123456; 764588959-stool1_revised_C715748_1_gene106312	MGDBpublic		High							143951	132074			356004						257230				20855.1			697095							269696	309069			943794						1.74508e+06
TIAFSITDGQLPSNAK	T2D-113A_GL0003832	[gene] locus=scaffold38310_1:65655:68276:- [Complete] codon-table.11	MH0198_GL0207795; MH0136_GL0034717; MH0206_GL0067266; MH0055_GL0024868; MH0441_GL0170850; MH0333_GL0040685; MH0274_GL0105130; MH0037_GL0005594; MH0309_GL0121225; MH0139_GL0062606; MH0061_GL0043900; O2.UC55-0_GL0106283; MH0069_GL0066457; MH0052_GL0015596; NODE_4985_length_324_cov_2.163580_2_352_+; NLM008_GL0021882; N085A_GL0079922; MH0452_GL0132384; NOF010_GL0068829; 765560005-stool1_revised_scaff…	MGDBpublic;MGDBinhouse	No Quan Values	High
TIAFVGITTPETITK	MH0265_GL0033249	[gene] locus=scaffold13959_2:819:2579:+ [Complete] codon-table.11	MH0265_GL0033249	MGDBpublic		High					822754																	1.92973e+06							1.97014e+06
TIAGGTGNTIINSSR	O2.UC11-1_GL0036865	[gene] locus=C1161744_1:7522:10866:- [Complete] codon-table.11	O2.UC11-1_GL0036865; O2.UC44-0_GL0145420; SZEY-101A_GL0070375	MGDBpublic	No Quan Values	High
GPLLVQDVVFTDEMAHFDRER	P04040	Catalase OS=Homo sapiens OX=9606 GN=CAT PE=1 SV=3	P04040	human		High	1.7382e+06							587085	773425	3.27417e+06		503838	479702	454085					769959						2.51828e+06							1.37385e+06	1.19251e+06	5.39172e+06		1.75841e+06	948676	989356					1.14354e+06
GPIITLIDGGLVGHK	764285508-stool1_revised_scaffold42952_1_gene129502	strand:+ start:57595 stop:58680 length:1086 start_codon:yes stop_codon:yes gene_type:complete [Complete] codon-table.11	764285508-stool1_revised_scaffold42952_1_gene129502	MGDBpublic		High				2.09544e+06												1.59012e+06												2.09544e+06												3.58885e+06
GPIKFNVWDTAGQEK	P62826	GTP-binding nuclear protein Ran OS=Homo sapiens OX=9606 GN=RAN PE=1 SV=3	P62826	human		High							925901		11194630	607756																					1.7347e+06		1.72606e+07	1.00082e+06
TIAIIGYGSQGHAHALNAK	MH0156_GL0034604; O2.UC50-2_GL0196912; MH0260_GL0138247	[gene] locus=scaffold6782_8:402:1418:- [Complete] codon-table.11 [gene] locus=scaffold111601_7:2:1081:+ [Lack 5'-end] codon-table.11 [gene] locus=scaffold140_3:6273:7298:+ [Complete] codon-table.11	MH0156_GL0034604; MH0098_GL0026840; NLF007_GL0006676; MH0243_GL0073055; MH0193_GL0015041; O2.UC7-1_GL0029250; MH0260_GL0086153; MH0389_GL0109210; O2.UC50-2_GL0196912; MH0038_GL0060714; MH0006_GL0196548; MH0329_GL0011847; MH0012_GL0236805; MH0035_GL0070848; MH0260_GL0138247	MGDBpublic	Shared	High							748767				3.00092e+06					1.18804e+06	500249	323997				721664									1.40283e+06				7.95565e+06					2.68136e+06	3.39375e+06	776364
TIAIIGYGSQGHAHALNLK	T2D-42A_GL0109067; MH0203_GL0157754; MH0021_GL0023737; BGI-28A_GL0002233; MH0166_GL0032294; MH0385_GL0107997; MH0040_GL0079178; MH0198_GL0030700; MH0088_GL0092951; MH0251_GL0031921; MH0089_GL0067501; 556261.HMPREF0240_04385; SZEY-37A_GL0094308; 764143897-stool1_revised_scaffold29834_1_gene12214; V1.FI16_GL0019626; 159753524-stool2_revised_C608560_1_gene69171	[gene] locus=scaffold31381_1:1806:2873:- [Lack 5'-end] codon-table.11 [gene] locus=scaffold95110_15:3:1043:+ [Lack 5'-end] codon-table.11 [gene] locus=scaffold6848_7:22879:23904:- [Complete] codon-table.11 [gene] locus=scaffold4771_1:1:450:- [Lack 3'-end] codon-table.11 [gene] locus=scaffold4273_3:8355:9374:- [Complete] codon-table.11 [gene] locus=scaffold13889_14:25463:26485:+ [Complete] codon-t…	MH0122_GL0092401; MH0316_GL0005591; V1.CD7-4_GL0108422; MH0139_GL0059860; V1.FI29_GL0012966; 158944319-stool1_revised_scaffold23585_1_gene111373; O2.UC36-1_GL0154429; MH0019_GL0004603; MH0335_GL0014477; V1.CD20-4_GL0116199; N013A_GL0032025; MH0437_GL0054838; O2.UC48-2_GL0033067; 764669880-stool1_revised_C425723_1_gene61356; T2D-155A_GL0065102; MH0002_GL0054636; V1.CD17-4_GL0004981; MH0193_GL01609…	MGDBpublic	Shared	High	6.90799e+06	14747375		1.19625e+07	3.78796e+06	518076				800094	425464		8117461					5.22637e+06	6.02882e+06			7.68047e+06		1875278	1.00082e+07	2.84641e+07		1.19625e+07	9.07055e+06	950751				1.31755e+06	1.12794e+06		1.60534e+07					1.25235e+07	8.95398e+06
TIAPDVTNFENEQIK	MH0395_GL0146075	[gene] locus=scaffold70406_1:1:1164:+ [Lack 5'-end] codon-table.11	MH0395_GL0146075	MGDBpublic	No Quan Values	High
GPSADFNGSNWNTSK	MH0009_GL0068138	[gene] locus=scaffold7061_2:3107:5083:+ [Complete] codon-table.11	MH0030_GL0013880; MH0009_GL0068138; NODE_265220_length_313_cov_1.964856_1_342_-	MGDBpublic;MGDBinhouse		High								5127669				1.63948e+06									3.03112e+06		1.45893e+06									1.19994e+07				5.72183e+06
TLAPLDDDAEAMGNNLVDFLKNEVK	MH0092_GL0026398	[gene] locus=scaffold1989_7:487:2034:+ [Complete] codon-table.11	DLF007_GL0034978; MH0092_GL0026398	MGDBpublic		High		5.71522e+06							94572										217884							1.1031e+07							145817										323601
GPSAFAFGYDDAVAPAK	765701615-stool1_revised_scaffold45188_1_gene44814	strand:- start:1187 stop:1831 length:645 start_codon:yes stop_codon:yes gene_type:complete [Complete] codon-table.11	N020A_GL0086376; 765701615-stool1_revised_scaffold45188_1_gene44814; V1.CD6-0-PT_GL0235493; MH0003_GL0088590	MGDBpublic		High	885813	9116766					488874	1.63928e+06						825056						191352		410527		1.15141e+06	1.28335e+06	1.75964e+07					915916	3.83611e+06						1.79762e+06
TIADNFIKEYGNYGGK	MH0002_GL0070693	[gene] locus=scaffold22214_7:17801:19141:- [Complete] codon-table.11	N103A_GL0049839; MH0002_GL0070693; O2.UC49-2_GL0097791	MGDBpublic		High	2.1284e+06			3.78423e+06	562996	3.67241e+06	1.31109e+06	745720		745623	728114	1.02115e+06	1.13136e+07	641580	4.10805e+06	2.84742e+06		887923			3.76724e+06	5835975	2.64571e+06	2.77217e+06	3.0836e+06			3.78423e+06	1.34813e+06	6.73945e+06	2.45636e+06	1.74507e+06		1.22785e+06	1.93028e+06	3.56383e+06	2.23741e+07	1.39787e+06	8.52155e+06	6.42652e+06		2.12765e+06
GPVEGYEENEEFLR	Q9UI30	Multifunctional methyltransferase subunit TRM112-like protein OS=Homo sapiens OX=9606 GN=TRMT112 PE=1 SV=1	Q9UI30	human	No Quan Values	High
GPVASIYYQGLMR	MH0307_GL0182499	[gene] locus=scaffold31269_1:3:842:+ [Lack 5'-end] codon-table.11	T2D-175A_GL0046332; MH0387_GL0037188; MH0440_GL0207515; MH0267_GL0036459; SZEY-62A_GL0103466; V1.UC32-0_GL0121176; O2.UC50-2_GL0023975; MH0013_GL0032992; N035A_GL0024818; MH0089_GL0013476; MH0307_GL0182499; MH0099_GL0070830; V1.CD38-0_GL0197617	MGDBpublic		High	4486920		2.01316e+06	3.04661e+06			4346864		2.69254e+06	3.82054e+06					830098		1.30075e+06				2.62425e+06			1.80707e+06	6.50059e+06		3.79241e+06	3.04661e+06			8.14395e+06		4.15152e+06	6.29144e+06					1.72192e+06		8.82448e+06
GPVASIYYQGLMR	MH0307_GL0182499	[gene] locus=scaffold31269_1:3:842:+ [Lack 5'-end] codon-table.11	T2D-175A_GL0046332; MH0387_GL0037188; MH0440_GL0207515; MH0267_GL0036459; SZEY-62A_GL0103466; V1.UC32-0_GL0121176; O2.UC50-2_GL0023975; MH0013_GL0032992; N035A_GL0024818; MH0089_GL0013476; MH0307_GL0182499; MH0099_GL0070830; V1.CD38-0_GL0197617	MGDBpublic		High	1.0948e+06	1.32973e+06	7.7771e+06	9432713		3.92569e+06	378472		2.02777e+06	713357			6629588	3.16684e+06	2.33021e+06	15808246		8956627	12295905	19248570		14275675	2.3208e+06		1.58614e+06	2.56652e+06	1.46506e+07	9432713		7.20427e+06	709075		3.12654e+06	1.17472e+06			1.31109e+07	6.89988e+06	4.83368e+06	3.56787e+07		2.14619e+07	1.82618e+07
TKVPGVFAAGDVADPHYR	764669880-stool1_revised_scaffold6441_1_gene36443	strand:- start:892 stop:1860 length:969 start_codon:no stop_codon:yes gene_type:incomplete [Lack 5'-end] codon-table.11	MH0046_GL0016561; NODE_183248_length_540_cov_2.007407_1_261_+; 764669880-stool1_revised_scaffold6441_1_gene36443; MH0016_GL0006231; V1.UC32-0_GL0177683; MH0238_GL0177174; MH0041_GL0042545; N075A_GL0072397; MH0267_GL0135923; MH0402_GL0008275; MH0011_GL0038766; MH0124_GL0119510; O2.UC44-0_GL0074410; MH0020_GL0024965; MH0351_GL0044286; MH0003_GL0054785; 158256496-stool1_revised_scaffold14884_1_gene2…	MGDBpublic;MGDBinhouse		High	2.52372e+06				1.33116e+06			637509	894992	292072				203916	1.45602e+06	483429				1.53972e+06	777347	570175		910003	3.65633e+06				3.18755e+06			1.49185e+06	1.37995e+06	480968				444289	3.02031e+06	1.09108e+06
GPVASIFYQGLLR	MH0006_GL0107320	[gene] locus=scaffold209239_2:27079:27879:- [Complete] codon-table.11	MH0011_GL0003979; 764588959-stool1_revised_C816667_1_gene6709; MH0012_GL0190639; MH0006_GL0107320; O2.UC24-2_GL0021084; MH0009_GL0029733; MH0175_GL0092289; MH0143_GL0026503; O2.UC24-0_GL0032700; SZEY-93A_GL0050285; O2.UC24-2_GL0113014; MH0415_GL0015868; MH0415_GL0122547; MH0044_GL0037437	MGDBpublic		High			347025	2.61529e+06		1.52834e+06	435606			295267			2075139		576667	1.19823e+06		1.06301e+06	6.78639e+06	5.35348e+06		3.55366e+06					653729	2.61529e+06		2.80475e+06	816118			486229			4.10387e+06		1.19621e+06	2.70436e+06		2.54718e+06	1.00791e+07
LRECLPLIIFLR	P62701	40S ribosomal protein S4, X isoform OS=Homo sapiens OX=9606 GN=RPS4X PE=1 SV=2	P62701	human		High									1.65397e+06																								2.55019e+06
NSLYLQMNSLR	P0DP04; P01763; A0A0B4J1X8; P01780; A0A0B4J1V1; P01766; A0A0C4DH32	Immunoglobulin heavy variable 3-43D OS=Homo sapiens OX=9606 GN=IGHV3-43D PE=3 SV=1 Immunoglobulin heavy variable 3-48 OS=Homo sapiens OX=9606 GN=IGHV3-48 PE=1 SV=2 Immunoglobulin heavy variable 3-43 OS=Homo sapiens OX=9606 GN=IGHV3-43 PE=3 SV=1 Immunoglobulin heavy variable 3-7 OS=Homo sapiens OX=9606 GN=IGHV3-7 PE=1 SV=2 Immunoglobulin heavy variable 3-21 OS=Homo sapiens OX=9606 GN=IGHV3-21 PE=1…	P0DP04; P01782; P01763; A0A0B4J1X8; P01780; A0A0B4J1V1; P01766; P01762; A0A0C4DH32	human	Shared	High			667920	14626284	2.11939e+06	4437436		1.28266e+06	7548960	1.07476e+06			1.1325e+06	29388242	476048			511631	5.91896e+06	3.7346e+06	1.68986e+06	1.98638e+06					1.25823e+06	14626284	5.07504e+06	8.1434e+06		3.00159e+06	1.16395e+07	1.76985e+06			2.23968e+06	6.40308e+07	987494			1.22597e+06	8.79082e+06
GPVASIAYQALMR	V1.UC26-4_GL0174316	[gene] locus=scaffold42991_1:1738:2565:- [Complete] codon-table.11	V1.UC26-4_GL0174316; V1.UC26-0_GL0109729	MGDBpublic		High		2.8665e+06								1.21387e+06							189817									5.53268e+06								1.99893e+06							1.28774e+06
TKVTYTTSDEKIATVDAK	MH0326_GL0049443	[gene] locus=scaffold98573_1:13461:16004:+ [Complete] codon-table.11	MH0326_GL0049443	MGDBpublic		High																						3.07358e+06		734867
TKWTQEGTYDQK	MH0357_GL0155984	[gene] locus=scaffold3484_11:21529:25575:+ [Complete] codon-table.11	MH0289_GL0095693; MH0357_GL0155984; MH0412_GL0016564; MH0289_GL0123743	MGDBpublic		High		800011		1.4458e+07	6190706		510094						972736				385702									1.54411e+06		1.4458e+07	1.48241e+07		955673						1.92372e+06				2.61665e+06
GPTFITYPLITGYANAELK	763678604-stool2_revised_C1061180_1_gene77954	strand:- start:2 stop:742 length:741 start_codon:no stop_codon:no gene_type:incomplete [Lack both ends] codon-table.11	MH0440_GL0037565; MH0275_GL0077962; 763678604-stool2_revised_C1061180_1_gene77954; MH0408_GL0125453	MGDBpublic		High		184365																						897835		355846
GPTAVTLGLDPEYFQYYR	MH0043_GL0042527; O2.UC57-2_GL0083126; T2D-53A_GL0117238	[gene] locus=scaffold17562_1:2:1447:- [Lack both ends] codon-table.11 [gene] locus=scaffold71735_1:1:1152:+ [Lack both ends] codon-table.11 [gene] locus=scaffold14404_3:1:1953:- [Lack 3'-end] codon-table.11	O2.UC35-2_GL0153957; MH0043_GL0042527; O2.UC57-2_GL0083126; V1.UC17-0_GL0010074; MH0262_GL0052924; T2D-53A_GL0117238	MGDBpublic	Shared	High	990331		1.16312e+06				1.49575e+06		886800			728002			1.17491e+06	91266.3						376335		45174400	1.43478e+06		2.1911e+06				2.80232e+06		1.36732e+06			2.54074e+06			2.43718e+06	205985
TKYPGSYLTFEVVSFVPYDR	O43895	Xaa-Pro aminopeptidase 2 OS=Homo sapiens OX=9606 GN=XPNPEP2 PE=1 SV=3	O43895	human		High				1.50219e+06		898968																						1.50219e+06		1.64975e+06
NSIVASQFISSSDITSGNK	N075A_GL0117022	[gene] locus=scaffold30614_8:281:4213:- [Complete] codon-table.11	MH0360_GL0060848; N075A_GL0117022; 159611913-stool1_revised_scaffold19184_1_gene79537	MGDBpublic		High				5.39767e+06																								5.39767e+06
GPSVFPLAPSSKSTSGGTAALGCLVK	P0DOX5	Immunoglobulin gamma-1 heavy chain OS=Homo sapiens OX=9606 PE=1 SV=2	P01857; P0DOX5	human		High		2881483		2309800		3.69354e+06	2.4254e+06		4934824					2.35893e+06			631728	660218	318518	958778		5.46842e+06		11902257		5.56159e+06		2309800		6.77822e+06	4.54404e+06		7.60882e+06					5.13962e+06			4.28572e+06	1.58202e+06	473062
TLAADVNRDGKVDNADLVR	V1.UC42-0_GL0070184	[gene] locus=scaffold81710_11:2619:3512:+ [Complete] codon-table.11	V1.UC42-0_GL0070184	MGDBpublic	No Quan Values	High
GPSTYKIPAFGSIPIEFR	P47989	Xanthine dehydrogenase/oxidase OS=Homo sapiens OX=9606 GN=XDH PE=1 SV=4	P47989	human		High														220094																								479538
TLADEILPQLR	MH0084_GL0011409; MH0198_GL0126657; MH0010_GL0001485; MH0002_GL0076888; MH0004_GL0004164; V1.CD40-0_GL0147731; MH0126_GL0130124; MH0055_GL0051747; MH0407_GL0147726; MH0006_GL0030952; 765094712-stool1_revised_scaffold972_1_gene39797; MH0393_GL0115551	[gene] locus=scaffold6268_7:5413:7089:+ [Complete] codon-table.11 [gene] locus=scaffold38584_2:22207:23898:+ [Complete] codon-table.11 [gene] locus=scaffold9656_5:611:2287:+ [Complete] codon-table.11 [gene] locus=scaffold41178_1:3:1685:+ [Lack 5'-end] codon-table.11 [gene] locus=scaffold1205_2:9559:11250:+ [Complete] codon-table.11 [gene] locus=scaffold29687_6:3783:5465:- [Complete] codon-table.1…	V1.FI31_GL0137694; MH0084_GL0011409; MH0195_GL0010719; O2.UC8-2_GL0137667; MH0407_GL0010779; MH0093_GL0019992; MH0057_GL0015473; MH0198_GL0126657; MH0314_GL0116822; V1.UC26-4_GL0166099; NODE_438538_length_282_cov_3.851064_1_309_-; V1.CD45-0_GL0099186; MH0010_GL0001485; MH0011_GL0068234; 483215.BACFIN_04796; MH0381_GL0115333; O2.UC24-2_GL0112661; MH0069_GL0027381; MH0321_GL0061663; NOF013_GL003384…	MGDBpublic;MGDBinhouse	Shared	High	6.5025e+06	819633		1.10461e+06		733225		3.0948e+06	1419485	2135535		1.91561e+06		3.28893e+06	1.97924e+06	3.23096e+06	239044	565419	517590	2.44886e+06	849537	1.04257e+06	676945	10968982	9.42074e+06	1.58199e+06		1.10461e+06		1.34558e+06		7.2422e+06	2.18865e+06	3.51668e+06		6.68553e+06		7.16588e+06	4.10566e+06	7.29218e+06	1.6217e+06	1.35486e+06	768722
GPSNYTISQYGNAK	MH0010_GL0015260	[gene] locus=scaffold38786_1:471:2636:- [Complete] codon-table.11	T2D-120A_GL0061310; MH0010_GL0015260	MGDBpublic	No Quan Values	High
GPSLLEDFHFLEK	MH0211_GL0053868; MH0089_GL0058870	[gene] locus=scaffold9490_7:23:2491:- [Complete] codon-table.11 [gene] locus=scaffold23716_3:2424:4691:+ [Complete] codon-table.11	MH0230_GL0023241; MH0211_GL0053868; MH0089_GL0058870; NODE_463497_length_292_cov_1.705480_3_320_+	MGDBpublic;MGDBinhouse	Shared	High								1.50432e+06									6395447															3.5203e+06									4.33876e+07
TLADLEPMLADLEAEGLKYPYLSQK	MH0305_GL0118305	[gene] locus=scaffold10750_8:118:1650:- [Complete] codon-table.11	MH0305_GL0118305	MGDBpublic		High	815581								361104														572371	1.28809e+06	1.1816e+06								556773
GPSCQDCDTGYTR	P98160	Basement membrane-specific heparan sulfate proteoglycan core protein OS=Homo sapiens OX=9606 GN=HSPG2 PE=1 SV=4	P98160	human	No Quan Values	High
TLCMDAVQHWGK	O43451	Maltase-glucoamylase, intestinal OS=Homo sapiens OX=9606 GN=MGAM PE=1 SV=5	O43451	human		High	2.19913e+06		9487496	13959697	719117	1.31754e+07	1.55477e+06				3.09539e+06	1.29626e+06	2.68837e+06	7.38199e+06		1.49826e+06	361470	3.93667e+06	7.97879e+06	4.09316e+06		3.56793e+06			3.18607e+06		1.78726e+07	13959697	1.72198e+06	2.4179e+07	2.91289e+06				8.20612e+06	4.52398e+06	5.31661e+06	1.60838e+07		3.38152e+06	2.45226e+06	9.43306e+06	1.18501e+07
GPGQDMFDSTQIIGR	Q9NR71	Neutral ceramidase OS=Homo sapiens OX=9606 GN=ASAH2 PE=1 SV=2	Q9NR71	human		High	1.11669e+07	6084315			9108954	3.9006e+06	6.85375e+06	1.26833e+06		1.86141e+06	526330	648198	1.14077e+06	1.68729e+06	1960896	2808730	508358	1.25966e+06		1.10882e+06	2616780	922287	1.53139e+06	2799091	1.61785e+07	1.17434e+07			2.18121e+07	7.15821e+06	1.28407e+07	2.96804e+06		3.06526e+06	1.39534e+06	2.26223e+06	2.25604e+06	3.67624e+06	4.0676e+06	6.33921e+06	3.44877e+06	3.01841e+06
LREEISDQIVALKELK	O2.UC11-2_GL0054585	[gene] locus=scaffold10679_7:6115:8343:+ [Complete] codon-table.11	158337416-stool1_revised_C1278784_1_gene225848; NOM026_GL0043316; MH0277_GL0038463; SZEY-81A_GL0030773; BGI-06A_GL0035812; 457396.CSBG_03195; O2.UC11-2_GL0054585	MGDBpublic		High				4.15586e+06	434184			576331	2.18821e+06			412952			644153									7.23954e+06				4.15586e+06	1.03969e+06			1.34868e+06	3.37392e+06			1.44121e+06			1.3362e+06
LREQLGPVTQEFWDNLEKETEGLR	P02647	Apolipoprotein A-I OS=Homo sapiens OX=9606 GN=APOA1 PE=1 SV=1	P02647	human		High									569174																								877588
TLATATATGQEIVHNPK	V1.FI05_GL0140416	[gene] locus=scaffold6324_12:2788:4011:- [Complete] codon-table.11	V1.CD20-4_GL0079703; V1.FI05_GL0140416; V1.FI11_GL0183284; MH0318_GL0010312; MH0203_GL0067106; V1.UC38-4_GL0019600	MGDBpublic		High	2098727	1.3033e+06						6577489		1.05136e+06		936574													3.04061e+06	2.51551e+06						1.53921e+07		1.73132e+06		3.26867e+06
NSLPFNEDTTNMILR	P14410	Sucrase-isomaltase, intestinal OS=Homo sapiens OX=9606 GN=SI PE=1 SV=6	P14410	human		High				2.75329e+06			875075					426546		781170														2.75329e+06			1.63947e+06					1.48866e+06		1.70201e+06
TLATEVNSNFNTFAGQYLK	879243.Poras_0405	[Complete]:- codon-table.11	879243.Poras_0405	MGDBpublic		High										478495																								787958
TIAVDFASEDIYDKIK	Q53GQ0	Very-long-chain 3-oxoacyl-CoA reductase OS=Homo sapiens OX=9606 GN=HSD17B12 PE=1 SV=2	Q53GQ0	human		High						403269	1.03924e+06		2.97987e+06				525683	686248	449975	321739		377570			255992	1.07873e+06								740062	1.94705e+06		4.59455e+06				1.03961e+06	1.49519e+06	933408	726155		904735
GNWDEQFDKENTEERLFK	P35237	Serpin B6 OS=Homo sapiens OX=9606 GN=SERPINB6 PE=1 SV=3	P35237	human		High		1.84748e+06	1.46358e+07								836665	499698	530817	594504	602637		969688	844218						8975410		3.56585e+06	2.75711e+07								2.21806e+06	1.74396e+06	1.04976e+06	1.2953e+06	1.25008e+06		6.57849e+06	2.02292e+06
GNWDEQFDKENTEER	P35237	Serpin B6 OS=Homo sapiens OX=9606 GN=SERPINB6 PE=1 SV=3	P35237	human		High	3.22142e+07	2.42392e+07	1.5219e+07	33577862		4.88504e+07	5168896	1.87614e+07	1.50009e+06		11539244	1.48951e+07	3.03917e+07	4.2446e+07	1.7833e+06	2.11557e+07	1.49748e+07	1.84753e+07	1.16399e+07	4.25424e+07		1.83341e+07			4.66716e+07	4.67844e+07	2.86697e+07	33577862		8.96482e+07	9.68404e+06	4.3904e+07	2.31294e+06		3.05914e+07	5.19841e+07	6.01038e+07	9.24808e+07	3.6992e+06	4.77478e+07	1.01591e+08	4.42706e+07	1.72876e+07
TLAVEAVNQSFTQSPYLTNK	MH0166_GL0014041	[gene] locus=C729986_1:2:724:+ [Lack 5'-end] codon-table.11	MH0166_GL0014041; MH0188_GL0162833; 158924089-stool1_revised_C331919_1_gene9376	MGDBpublic		High			5.98545e+06																								1.12755e+07
GNVQVVIPFLTESYSSSQDPPEK	P22314	Ubiquitin-like modifier-activating enzyme 1 OS=Homo sapiens OX=9606 GN=UBA1 PE=1 SV=3	P22314	human	No Quan Values	High
GNVIQANPGFKPSSEIK	DOF008_GL0010454	[gene] locus=scaffold8860_1:208:1089:+ [Complete] codon-table.11	DOF008_GL0010454; MH0131_GL0028653; MH0188_GL0057041; O2.UC41-1_GL0073829; MH0438_GL0016863; MH0251_GL0179091; O2.UC1-2_GL0048491	MGDBpublic		High		3.298e+06		7035636			1.07157e+06	1277694			3.95831e+06		1.55014e+06	2387742	5.29982e+06	2.73072e+06				381576	3.04436e+06	722520	6762458	3.18751e+06		6.36552e+06		7035636			2.0076e+06	2.98996e+06			1.04938e+07		3.06562e+06	5.20238e+06	1.09937e+07	6.16314e+06
TIAVIGYGSQGHAHALNAK	V1.CD18-0_GL0089958; MH0277_GL0031348; O2.UC15-0_GL0048229; MH0111_GL0026048; MH0092_GL0047048	[gene] locus=scaffold4927_5:3413:4510:- [Complete] codon-table.11 [gene] locus=scaffold12155_1:60441:61466:- [Complete] codon-table.11 [gene] locus=scaffold12499_1:889:1926:+ [Complete] codon-table.11 [gene] locus=scaffold30696_1:35333:36361:+ [Complete] codon-table.11 [gene] locus=scaffold2754_2:430:1467:- [Complete] codon-table.11	MH0313_GL0013236; MH0176_GL0037049; MH0143_GL0044435; 508703490-stool1_revised_scaffold23140_1_gene78026; MH0169_GL0114274; MH0316_GL0045958; V1.CD12-3_GL0070119; MH0149_GL0076642; NOF008_GL0040233; V1.UC16-0_GL0004777; MH0077_GL0064579; V1.CD32-4_GL0004735; BGI-17A_GL0069278; MH0053_GL0006107; MH0088_GL0001194; MH0080_GL0011365; O2.UC6-0_GL0037549; N083A_GL0005329; 764588959-stool1_revised_scaff…	MGDBpublic	Shared	High		1.00298e+06		1707483	1398701	850938						443266	6.40453e+06		2.69624e+06	1.89323e+06		1.84499e+06			558180	7.78443e+06	771036	4.51752e+06		1.93587e+06		1707483	3.34929e+06	1.56161e+06						1.54701e+06	1.26658e+07		5.59296e+06	4.27295e+06		4.42098e+06
GNVGFVFTKEDLTEIR	P05388	60S acidic ribosomal protein P0 OS=Homo sapiens OX=9606 GN=RPLP0 PE=1 SV=1	P05388	human		High				969887	1.4719e+06		581596	1.62266e+06	1.34342e+06	494500		1470393	358819		1.73552e+06						201259							969887	3.52458e+06		1.08963e+06	3.79721e+06	2.07137e+06	814314		5.13171e+06	709614		3.60009e+06
GNVFTDFSHAYFDNFTGR	BGI-15A_GL0038654	[gene] locus=scaffold40078_1:2:3334:+ [Lack 5'-end] codon-table.11	BGI-15A_GL0038654	MGDBpublic	No Quan Values	High
GNVFDEEDTGFVSGK	T2D-91A_GL0010835	[gene] locus=scaffold30833_6:261:3026:- [Complete] codon-table.11	T2D-91A_GL0010835	MGDBpublic		High								4.85778e+06																								1.13678e+07
GNVEYWVALIQPGK	V1.CD7-0-PN_GL0033443; 469613.HMPREF0864_03519; V1.CD15-3_GL0108106	[gene] locus=scaffold12637_1:6:416:- [Complete] codon-table.11 [Complete]:- codon-table.11 [gene] locus=scaffold36387_1:2:424:+ [Lack 5'-end] codon-table.11	V1.CD7-0-PN_GL0033443; MH0122_GL0074950; V1.CD3-0-PT_GL0020092; 469613.HMPREF0864_03519; SZEY-81A_GL0094990; V1.UC39-4_GL0124256; V1.CD15-3_GL0108106; SZEY-22A_GL0044163	MGDBpublic	Shared	High				5.54782e+06	157517		224596					137397	171097	146316		296694	34658	289110	267330	245211	121482			432223				5.54782e+06	377185		420785					479518	338368	318791		669627	235125	692767	397038
TIAYSSGTSSEDILNK	MH0110_GL0071091	[gene] locus=scaffold27289_2:6040:7077:+ [Complete] codon-table.11	MH0110_GL0071091	MGDBpublic		High						664846		830054									1.76161e+06		942913											1.2201e+06		1.94243e+06									1.1951e+07		1.40041e+06
GNVAVTVSGHTCQHWSAQTPHTHNR	P00747	Plasminogen OS=Homo sapiens OX=9606 GN=PLG PE=1 SV=2	P00747	human		High	779512	710655	487863		847171		2.96334e+06	421505	4.40524e+06		605876			864065	529865	523034	236463	206823	238276		1.97404e+06	274610		3.04701e+06	1.12935e+06	1.37165e+06	919041		2.02861e+06		5.55189e+06	986372	6.79228e+06		1.60622e+06			1.88261e+06	1.09913e+06	1.18047e+06	1.6042e+06	495590	353886
GNVAPANITAVANNR	DLM022_GL0107971	[gene] locus=scaffold32233_1:158:2785:+ [Complete] codon-table.11	DLM022_GL0107971; 764143897-stool1_revised_scaffold18749_1_gene8400	MGDBpublic		High	3.32806e+06			3469433		3466592			2696016	108179454	1.75124e+06		5.56124e+06		972248	5441360		752771	3.33825e+07	447879	7161959			6.56566e+07	4.82165e+06			3469433		6.36175e+06			4.15689e+06	1.78144e+08	4.64265e+06		1.09981e+07		2.01679e+06	1.2281e+07		1.8038e+06	4.95795e+07
NSLLNGSWGSEEK	P56470	Galectin-4 OS=Homo sapiens OX=9606 GN=LGALS4 PE=1 SV=1	P56470	human		High	4987288	18090592			10810563		6543673	2.02264e+06	1098150	5284780				7575059	12294912	16526240	953526				7.50398e+06		3461293	9275720	7.22552e+06	3.49169e+07			2.58867e+07		1.22597e+07	4.73322e+06	1.6932e+06	8.70267e+06				1.65045e+07	2.5504e+07	3.72992e+07	6.46885e+06
NSIKEYGIDEADFLAR	MH0026_GL0025727	[gene] locus=scaffold3364_25:4628:7249:+ [Complete] codon-table.11	MH0026_GL0025727	MGDBpublic		High		2.7211e+06	2.25384e+06	658673	3.26173e+06	675278	6.43495e+06	8513867	1.68844e+06	458935	379396		2303229	465371	1.06494e+06		349125	1.56837e+06			5.3189e+06	600101		1.0462e+06		5.25205e+06	4.24581e+06	658673	7.81044e+06	1.23924e+06	1.2056e+07	1.99235e+07	2.60333e+06	755748	1.00581e+06		4.55495e+06	1.01395e+06	2.20906e+06		2.36851e+06	3.75814e+06
TLCMDAVQHWGK	O43451	Maltase-glucoamylase, intestinal OS=Homo sapiens OX=9606 GN=MGAM PE=1 SV=5	O43451	human		High			4.41854e+06	2.08854e+07		2052764			1.42623e+06		1.07186e+06	727371	2.4042e+06	5.95339e+06		1.58788e+06		553584	9.05645e+06	2.92082e+06		912166					8.32368e+06	2.08854e+07		3.76715e+06			2.19904e+06		2.84157e+06	2.53854e+06	4.75463e+06	1.29712e+07		3.58379e+06		1.3265e+06	1.34506e+07
NSLPFNEDTTNMILR	P14410	Sucrase-isomaltase, intestinal OS=Homo sapiens OX=9606 GN=SI PE=1 SV=6	P14410	human		High				3259393		1.79364e+06					1.64684e+06		1.70637e+06	1.10536e+06		1.06425e+06			901516	954999	2.87203e+06	961625						3259393		3.29161e+06					4.3659e+06		3.37458e+06	2.40836e+06		2.40198e+06			1.33893e+06
GPGQDMFDSTQIIGR	Q9NR71	Neutral ceramidase OS=Homo sapiens OX=9606 GN=ASAH2 PE=1 SV=2	Q9NR71	human		High				3.85638e+06			1.10999e+06			762599			428514					578697	701395	1.04464e+06		534030						3.85638e+06			2.07959e+06			1.2558e+06			847444					1.38668e+06	1.04171e+06
TLASSQFDDYYQR	MH0440_GL0058767	[gene] locus=scaffold61904_7:3:1496:- [Lack both ends] codon-table.11	MH0440_GL0058767	MGDBpublic		High	910197				807767						593148			2210549	2.58849e+06		4219218		1.41742e+06	1.03991e+06	1.49626e+06	1.00244e+06	928960		1.31868e+06				1.93426e+06						1.57248e+06			4.81632e+06	5.36945e+06		2.86237e+07		2.10515e+06
GNYNDDDYNALISDAK	O2.UC41-1_GL0133975	[gene] locus=scaffold33805_2:43:1047:- [Lack 5'-end] codon-table.11	O2.UC41-1_GL0133975	MGDBpublic		High				2517079									1.67414e+06															2517079									3.31083e+06
GPGAAPAFGFTILEK	MH0391_GL0101141	[gene] locus=scaffold27806_52:3:581:+ [Lack 5'-end] codon-table.11	MH0391_GL0101141	MGDBpublic	No Quan Values	High
TIAQDYGVLKADEGISFR	Q06830	Peroxiredoxin-1 OS=Homo sapiens OX=9606 GN=PRDX1 PE=1 SV=1	Q06830	human		High									5.09171e+06	2.64403e+06					376439						315041		1.59403e+06										7.85071e+06	4.35404e+06					780868
NSLTGLPIGGGKGGSDFDPK	O2.UC30-0_GL0116543; O2.UC48-1_GL0148775; MH0275_GL0131386; DOF004_GL0056012; MH0144_GL0014147; MH0277_GL0037566; MH0127_GL0074428; V1.FI28_GL0086297; MH0347_GL0013174; MH0277_GL0022352; MH0059_GL0078333; SZEY-81A_GL0057228; MH0318_GL0232633; V1.CD12-3_GL0044005; 32:000000000-C6TVP:1:1110:5192:15114_3_377_-; V1.CD32-0_GL0132510; 763577454-stool2_revised_scaffold10351_1_gene190397; MH0005_GL002218…	[gene] locus=scaffold7809_1:62:1414:+ [Complete] codon-table.11 [gene] locus=scaffold3910_52:1:1338:+ [Lack 5'-end] codon-table.11 [gene] locus=scaffold26053_15:2:1342:+ [Lack 5'-end] codon-table.11 [gene] locus=scaffold17485_21:53:1399:+ [Complete] codon-table.11 [gene] locus=scaffold96831_3:636:1988:+ [Complete] codon-table.11 [gene] locus=scaffold18468_2:2150:3499:- [Complete] codon-table.11 […	MH0006_GL0075404; MH0233_GL0121565; MH0385_GL0139779; MH0346_GL0059324; MH0012_GL0049334; O2.UC36-0_GL0136750; V1.CD21-0_GL0001394; O2.UC14-1_GL0124158; O2.UC15-1_GL0121075; MH0399_GL0227330; V1.CD22-0_GL0079302; MH0373_GL0033262; O2.UC30-0_GL0116543; MH0406_GL0126645; O2.CD3-0-PT_GL0095238; NOM026_GL0046549; MH0250_GL0222010; O2.UC48-1_GL0148775; V1.UC40-1_GL0058035; MH0111_GL0042849; MH0193_GL0…	MGDBpublic;MGDBinhouse	Shared	High		4.73398e+06		3.4543e+06	2.08426e+06			1.80856e+06					2175103	2.47172e+06	1.67321e+06	4.16435e+06		2760578			5123806	5.26919e+06	2.62132e+06	3.13325e+06		9.13714e+06		3.4543e+06	4.99092e+06			4.23226e+06					4.30156e+06	5.38535e+06	3.47084e+06	9.3988e+06		6.61491e+06
TIAQGNLSNTDVQAAK	P22695	Cytochrome b-c1 complex subunit 2, mitochondrial OS=Homo sapiens OX=9606 GN=UQCRC2 PE=1 SV=3	P22695	human	No Quan Values	High
TLAQLNPESSLFIIASK	P06744	Glucose-6-phosphate isomerase OS=Homo sapiens OX=9606 GN=GPI PE=1 SV=4	P06744	human		High					1171708			3.15431e+06	7.27149e+06	7958269	143865	61950		1.39514e+06		189819	383112					444832	2.29918e+06						2.80574e+06			7.38146e+06	1.12116e+07	1.31052e+07	381397	216207		3.03973e+06		428416	2.59908e+06
LREEQAWATHNSLVSYFGR	MH0196_GL0035099; 471870.BACINT_03131	[gene] locus=scaffold23170_1:2:3031:+ [Lack 5'-end] codon-table.11 [Complete]:- codon-table.11	MH0101_GL0058957; MH0187_GL0037219; MH0196_GL0035099; MH0407_GL0101990; 471870.BACINT_03131	MGDBpublic	Shared	High				719324		2.54273e+06				362898									209254									719324		4.66632e+06				597600									310784
GPEYFVEAAALVLKR	159510762-stool1_revised_scaffold3314_2_gene8586	strand:- start:24118 stop:25404 length:1287 start_codon:yes stop_codon:yes gene_type:complete [Complete] codon-table.11	159510762-stool1_revised_scaffold3314_2_gene8586; MH0195_GL0067744; NOF013_GL0026184; MH0298_GL0174498; MH0267_GL0060450; MH0014_GL0082321; O2.UC12-2_GL0030370; T2D-135A_GL0045798; MH0113_GL0070391; MH0152_GL0066760; MH0274_GL0085878; 32:000000000-C6TVP:1:1102:25288:10546_1_204_-; V1.CD38-0_GL0163640; MH0130_GL0033545; MH0229_GL0197454; MH0016_GL0081173; NODE_102962_length_545_cov_3.699083_3_572_…	MGDBpublic;MGDBinhouse		High	584666													67570.8	58247.3	138354								738280	847057													147222	120826	312261
GPEVQLVAHSPWLK	P0C0L4; P0C0L5	Complement C4-A OS=Homo sapiens OX=9606 GN=C4A PE=1 SV=2 Complement C4-B OS=Homo sapiens OX=9606 GN=C4B PE=1 SV=2	P0C0L4; P0C0L5	human	Shared	High	1.28277e+06						3.6508e+06		1.12505e+07	6.88066e+06				1.06824e+06		2.0473e+06				1.03524e+06				2.07051e+06	1.85847e+06						6.83985e+06		1.73467e+07	1.13307e+07				2.32747e+06		4.62069e+06
NSLTGLPIGGGK	O2.UC30-0_GL0116543; MH0147_GL0097801; T2D-68A_GL0006470; V1.FI32_GL0009387; O2.CD1-0_GL0152418; O2.UC48-0_GL0063450; V1.CD54-0_GL0122997; MH0144_GL0014147; MH0277_GL0037566; V1.FI28_GL0086297; MH0347_GL0013174; MH0059_GL0078333; MH0318_GL0232633; V1.CD12-3_GL0044005; 32:000000000-C6TVP:1:1110:5192:15114_3_377_-; V1.UC53-0_GL0077079; V1.UC16-0_GL0007514; MH0370_GL0014126; MH0318_GL0252961; 763577…	[gene] locus=scaffold7809_1:62:1414:+ [Complete] codon-table.11 [gene] locus=scaffold76695_12:10717:12066:+ [Complete] codon-table.11 [gene] locus=scaffold21057_2:440:1858:+ [Complete] codon-table.11 [gene] locus=scaffold53502_4:3:1379:+ [Lack 5'-end] codon-table.11 [gene] locus=scaffold30392_9:604:1956:+ [Complete] codon-table.11 [gene] locus=scaffold32108_3:1220:2671:+ [Complete] codon-table.11…	MH0422_GL0000749; MH0233_GL0121565; 764669880-stool1_revised_C404323_1_gene36616; V1.CD16-0_GL0107278; O2.UC14-1_GL0124158; O2.UC15-1_GL0121075; V1.CD22-0_GL0079302; MH0409_GL0173718; MH0409_GL0097907; MH0373_GL0033262; T2D-51A_GL0002716; O2.UC30-0_GL0116543; MH0406_GL0126645; O2.CD3-0-PT_GL0095238; MH0374_GL0049789; 706846339-stool1_revised_scaffold40494_1_gene46637; MH0111_GL0042849; MH0212_GL0…	MGDBpublic;MGDBinhouse	Shared	High	28909006	4.92416e+07		119456384	5.25541e+07	22256846	67533288	25476052		9592064	14361739	7.79008e+06	66261892	12367803	43189956	3.77289e+07	2.32491e+06	61064644	15385700	5026054	32366280	80062496	29283772	93386328	4.1883e+07	9.50419e+07		119456384	1.25845e+08	4.08448e+07	1.26525e+08	5.9617e+07		1.57957e+07	3.8074e+07	2.71876e+07	1.31042e+08	2.69468e+07	8.95914e+07	8.5153e+07	1.57725e+07	1.46323e+08	2.28508e+07
GPEEEHPSVTLFR	Q03154	Aminoacylase-1 OS=Homo sapiens OX=9606 GN=ACY1 PE=1 SV=1	Q03154	human		High	2.76719e+06	17624730		3171336	1442214	2.57738e+06		1.46566e+07					1.01573e+06	3.98546e+06	1.66771e+06	16732526	275218	2.17004e+06		845083	2.01936e+06	9045697	2.57483e+07		4.00906e+06	3.40178e+07		3171336	3.45349e+06	4.7299e+06		3.42981e+07					2.00874e+06	8.68347e+06	3.45942e+06	3.77648e+07	1.86712e+06	5.19985e+06
GPEEEHLGILGPVIWAEVGDTIR	P00450	Ceruloplasmin OS=Homo sapiens OX=9606 GN=CP PE=1 SV=1	P00450	human		High									445366																								686693
GPAVGIDLGTTYSCVGVFQHGK	P11142	Heat shock cognate 71 kDa protein OS=Homo sapiens OX=9606 GN=HSPA8 PE=1 SV=1	P11142	human		High									3008845						455808								559674										4.63922e+06						945508
GPAGTPDLDGQDEGESGFYR	MH0220_GL0234239	[gene] locus=scaffold128628_2:20029:21339:+ [Complete] codon-table.11	MH0220_GL0234239; MH0321_GL0050264	MGDBpublic		High									19084602													5781086											2.94258e+07
GPAGSGDISSDEGESGFYR	MH0024_GL0015936; 471870.BACINT_03130	[gene] locus=scaffold8970_1:27630:29309:- [Complete] codon-table.11 [Complete]:- codon-table.11	MH0014_GL0044290; MH0024_GL0015936; 471870.BACINT_03130; MH0101_GL0058958	MGDBpublic	Shared	High						6208880																942256								1.13943e+07
GPAGSADLSGDEGESGFIR	MH0119_GL0113736	[gene] locus=scaffold65222_1:2937:4622:+ [Complete] codon-table.11	T2D-51A_GL0111593; MH0404_GL0163578; MH0119_GL0113736; V1.UC53-0_GL0098999; DLF006_GL0016570	MGDBpublic		High			2.28009e+06											759746			354706	444899			14237591	628482					4.29526e+06											1.65532e+06			2.40637e+06	1.06607e+06
GPAGSADLDGQDEGESGFYR	MH0113_GL0029575	[gene] locus=scaffold24397_6:6742:8397:+ [Complete] codon-table.11	MH0113_GL0029575	MGDBpublic		High						3.63759e+06																								6.67556e+06
NSLQADNHVVLVDDGDAIQGETIGTLTK	MH0006_GL0172530	[gene] locus=scaffold45050_6:622:2277:+ [Complete] codon-table.11	MH0006_GL0172530	MGDBpublic	No Quan Values	High
GPAAAAAEAAGADIVGDDELIAK	O2.UC17-2_GL0038976	[gene] locus=scaffold60944_1:3:704:+ [Lack 5'-end] codon-table.11	V1.FI02_GL0075470; MH0354_GL0012261; O2.UC17-2_GL0038976; T2D-106A_GL0093081	MGDBpublic		High	752996		1368577	834704	1.0619e+06			1.00663e+06		256563	560881				327661			259205	272805	277816	364109	608005		988679	1.09093e+06		2.57814e+06	834704	2.5428e+06			2.35564e+06		422494	1.48694e+06				679686			621109	405170
GNYYAGLGYNHSEGTAVGNKYQR	159490532-stool1_revised_scaffold8888_2_gene50955	strand:- start:4453 stop:7866 length:3414 start_codon:no stop_codon:yes gene_type:incomplete [Lack 5'-end] codon-table.11	159490532-stool1_revised_scaffold8888_2_gene50955; NODE_104706_length_283_cov_1.434629_1_312_-	MGDBpublic;MGDBinhouse		High			1751271										565436														3.29906e+06										1.11823e+06
GNYYAGLGYNHSEGTAVGNK	159490532-stool1_revised_scaffold8888_2_gene50955	strand:- start:4453 stop:7866 length:3414 start_codon:no stop_codon:yes gene_type:incomplete [Lack 5'-end] codon-table.11	159490532-stool1_revised_scaffold8888_2_gene50955; NODE_104706_length_283_cov_1.434629_1_312_-	MGDBpublic;MGDBinhouse		High											1.56559e+06			5184594				1.83351e+06	1.26005e+06					1.08458e+06											4.15049e+06			1.12961e+07				4.39346e+06	1.87141e+06
GNYTVNSSILTKPSMGQAAAR	MH0113_GL0029189	[gene] locus=scaffold101084_3:206:949:- [Complete] codon-table.11	MH0113_GL0029189	MGDBpublic		High	9314100		5.22646e+06	4704903																					1.34942e+07		9.84566e+06	4704903
TLASSLSPTLESK	V1.CD48-0_GL0119745; O2.UC48-1_GL0026636	[gene] locus=C687335_1:6957:12536:- [Complete] codon-table.11 [gene] locus=scaffold111497_1:2:3604:- [Lack both ends] codon-table.11	V1.CD48-0_GL0119745; MH0165_GL0102336; O2.UC48-1_GL0026636; SZEY-62A_GL0036701	MGDBpublic	Shared	High	1380998			692290			6928881	936868			522415			502097		879899	1.08487e+06								2.00077e+06			692290			1.29814e+07	2.19238e+06			1.38496e+06			1.09396e+06		1.9859e+06	7.3599e+06
GSDHSASLEPGELAELVR	Q9NR45	Sialic acid synthase OS=Homo sapiens OX=9606 GN=NANS PE=1 SV=2	Q9NR45	human		High	1.10913e+06		4.08409e+06	1.57761e+06			1.71149e+07	733326	4.85553e+06			572507	851454	629215	1.50114e+06	1.77481e+06		366911	662447	606129			499124	1894054	1.60689e+06		7.69365e+06	1.57761e+06			3.20652e+07	1.71607e+06	7.48655e+06			1.99806e+06	1.68387e+06	1.37093e+06	3.11389e+06	4.00568e+06		879195	983864
GLLSAEEVSTIQK	MH0088_GL0089819	[gene] locus=scaffold5057_11:1400:4585:- [Complete] codon-table.11	MH0088_GL0089819	MGDBpublic		High			642746							383283		2.10347e+06				39234084		16934282			632386						1.21081e+06							631169		7.34117e+06				8.855e+07		4.0578e+07
ISAYNPSSSSTWGPK	O2.UC13-0_GL0038509	[gene] locus=scaffold18248_6:970:4146:- [Complete] codon-table.11	O2.UC13-0_GL0038509; NLF011_GL0028011	MGDBpublic		High				1.93605e+06					1.47519e+06		846028	509418	1.28537e+06				495511				4.33169e+06		1.68881e+06					1.93605e+06					2.27453e+06		2.24288e+06	1.77788e+06	2.542e+06				3.36161e+06
GGYFISFDSLPGCAK	O2.UC47-2_GL0018026	[gene] locus=scaffold86063_2:1013:2302:+ [Complete] codon-table.11	MH0415_GL0051667; MH0212_GL0054769; O2.UC47-2_GL0018026; V1.FI34_GL0125923; MH0227_GL0106651	MGDBpublic		High		1.24955e+06				828957					669623	151822	789159		520793			1654822	1.4803e+06	2.45184e+06	654372	347251				2.41178e+06				1.52127e+06					1.77522e+06	529862	1.56067e+06		1.08031e+06			3.96529e+06	2.19854e+06
TNLNILDKDIKPYDLYR	V1.CD41-0_GL0149651	[gene] locus=scaffold78955_1:46861:52845:- [Complete] codon-table.11	V1.CD41-0_GL0149651; MH0277_GL0018103; MH0277_GL0051819	MGDBpublic	No Quan Values	High
GGYENVAAIYCSGQGGDQGTR	MH0060_GL0013011; N089A_GL0114097; MH0287_GL0091642	[gene] locus=scaffold10602_4:4124:5590:+ [Complete] codon-table.11 [gene] locus=scaffold23328_3:177:1661:- [Complete] codon-table.11 [gene] locus=scaffold18708_5:3461:4825:+ [Complete] codon-table.11	O2.UC32-1_GL0003961; MH0060_GL0013011; N089A_GL0114097; MH0140_GL0140082; N034A_GL0000774; MH0287_GL0091642; MH0275_GL0137690	MGDBpublic	Shared	High													1.40726e+06				622629					4.006e+06															2.78305e+06				4.224e+06
GGYELNYGGLPGYLSK	MH0002_GL0037129	[gene] locus=scaffold24469_3:1573:2421:+ [Complete] codon-table.11	MH0002_GL0037129	MGDBpublic		High		1.04707e+06			792216		1.22579e+06	3.34645e+06		900111	247055			774273		406925			598051			677576		3.07495e+06		2.02097e+06			1.89702e+06		2.29655e+06	7.83109e+06		1.48225e+06	654961			1.68698e+06		918416			888224
GGYDTTAANLVSVK	V1.UC17-2_GL0070682	[gene] locus=scaffold15542_1:1:3054:+ [Lack 5'-end] codon-table.11	V1.UC17-2_GL0070682	MGDBpublic		High	1.04184e+06	5005646			638824	469132	792453	2.11613e+06	576425							3.08304e+06			492988			535337	2.28022e+06	4.25045e+06	1.5094e+06	9.66147e+06			1.52971e+06	860931	1.48468e+06	4.95201e+06	888768							6.95831e+06			732184
TNINLPFITADATGPK	MH0012_GL0001512	[gene] locus=scaffold49891_5:22002:23834:+ [Complete] codon-table.11	MH0012_GL0001512; MH0402_GL0031777; MH0124_GL0143174; MH0276_GL0214048; MH0079_GL0043698	MGDBpublic		High					806128		1239210		123177	601338									151735										1.93033e+06		2.32169e+06		189922	990249									225356
GGYAIPAFNFNNMEQMQAIIK	MH0101_GL0064660; DOM005_GL0008036; MH0012_GL0059413; NOF009_GL0021392; O2.UC32-1_GL0122392; MH0414_GL0019027	[gene] locus=scaffold20393_3:16440:17444:- [Complete] codon-table.11 [gene] locus=scaffold9619_3:54326:55330:- [Complete] codon-table.11 [gene] locus=scaffold82742_2:1083:2183:- [Complete] codon-table.11 [gene] locus=scaffold512_10_1:17292:18323:- [Lack 5'-end] codon-table.11 [gene] locus=scaffold20645_22:1:1020:- [Lack both ends] codon-table.11 [gene] locus=scaffold37608_4:3640:4641:- [Complete]…	158742018-stool1_revised_scaffold17184_1_gene50964; MH0016_GL0027175; MH0115_GL0092410; MH0016_GL0031834; O2.UC8-1_GL0125178; V1.CD3-3-PN_GL0026126; T2D-135A_GL0061722; MH0260_GL0111442; MH0012_GL0204480; MH0155_GL0051627; MH0195_GL0029397; MH0302_GL0024198; T2D-48A_GL0011849; MH0462_GL0146369; MH0381_GL0145755; MH0274_GL0032134; MH0109_GL0039239; NOF010_GL0066694; MH0270_GL0083825; 160158126-sto…	MGDBpublic	Shared	High													388666			761417								3124122													768640			1.71849e+06
ISEEPFFGNAKDLVDNLK	765620695-stool1_revised_scaffold26148_1_gene110238	strand:- start:2399 stop:5653 length:3255 start_codon:yes stop_codon:yes gene_type:complete [Complete] codon-table.11	765620695-stool1_revised_scaffold26148_1_gene110238; NODE_284097_length_315_cov_1.200000_2_343_+	MGDBpublic;MGDBinhouse		High		877042	1158798	2.15961e+06	1.28636e+06	125281	277054	483504		997190				225540	316269					107032		193497		1.815e+06		1.69279e+06	2.18296e+06	2.15961e+06	3.08027e+06	229910	519068	1.13146e+06		1.64212e+06				491403	656054
GGWAEIGNATTAYR	MH0407_GL0081903	[gene] locus=scaffold147858_2:23427:26753:+ [Complete] codon-table.11	MH0050_GL0033745; MH0418_GL0118770; MH0276_GL0056274; V1.UC26-4_GL0121726; V1.FI32_GL0206635; MH0407_GL0081903; MH0124_GL0109974	MGDBpublic		High	1.17012e+06				1.8943e+06		2.05335e+06			775119	614606				712770		1.22262e+06					582300	818734		1.69526e+06				4.53605e+06		3.847e+06			1.27642e+06	1.62936e+06				1.47854e+06		8.2944e+06
TNLNGKWEFPIAPNK	O2.UC27-0_GL0000833	[gene] locus=scaffold14283_3:1:603:+ [Lack 5'-end] codon-table.11	O2.UC27-0_GL0000833	MGDBpublic		High					12909493			2.59286e+06						370283		611144								3.05639e+06					3.09127e+07			6.06759e+06						806768		1.37933e+06
GGVTNWNADPAWEFQTTEK	MH0404_GL0015190	[gene] locus=C1291326_1:1:924:- [Complete] codon-table.11	MH0404_GL0015190	MGDBpublic	No Quan Values	High
TNITGEDIEFDPTQLGLGDEGTNYYNR	MH0066_GL0055296	[gene] locus=scaffold55537_4:236:3316:- [Complete] codon-table.11	MH0066_GL0055296	MGDBpublic		High		783256					1.61022e+06													73586			667374			1.51177e+06					3.01679e+06
TNITSVDDINNFDILK	O2.UC50-2_GL0087980	[gene] locus=scaffold135705_2:2281:3645:- [Complete] codon-table.11	O2.UC50-2_GL0087980	MGDBpublic		High			425809	895296				527212								595321				148115		384155		2.84649e+06			802143	895296				1.23374e+06								1.34362e+06
GGVNDNFQGVLQNVR	P07996	Thrombospondin-1 OS=Homo sapiens OX=9606 GN=THBS1 PE=1 SV=2	P07996	human		High									13889508						618200		2970966	595419				733474	1.33956e+06										2.14157e+07						1.28237e+06		2.01554e+07	1.42675e+06
TNITTDAEGNRVIDNSLTGETAK	MH0008_GL0007492	[gene] locus=scaffold11046_1:6214:9258:- [Complete] codon-table.11	MH0024_GL0018881; MH0008_GL0007492	MGDBpublic		High		2.23603e+06				1.3359e+06			448963	3.09756e+06	730001	1.37321e+06		1.10652e+06							754073	922684	9071848			4.3158e+06				2.45159e+06			692239	5.10088e+06	1.93529e+06	4.79254e+06		2.41087e+06
TNLVNMGIYDVVAEGIK	MH0155_GL0093849	[gene] locus=scaffold58046_1:9954:12401:- [Complete] codon-table.11	MH0155_GL0093849	MGDBpublic		High					1.75532e+06			1043295																1.86661e+06					4.20325e+06			2.44144e+06
GGVINPISVYPFPNFK	MH0160_GL0106033	[gene] locus=scaffold2601_7:881:4150:+ [Complete] codon-table.11	MH0160_GL0106033	MGDBpublic		High									1.77987e+06																								2.74432e+06
GGVIMDVTTPEQAK	O2.CD2-0_GL0009305; MH0135_GL0072404; 206672.BL1146; T2D-70A_GL0159528	[gene] locus=scaffold41295_1:17083:17958:- [Complete] codon-table.11 [gene] locus=scaffold6519_7:1692:2639:- [Complete] codon-table.11 [Complete]:- codon-table.11 [gene] locus=scaffold75367_1:158:1057:- [Lack 5'-end] codon-table.11	763860675-stool1_revised_scaffold56865_1_gene47488; O2.UC16-2_GL0047109; SZEY-93A_GL0046045; MH0185_GL0046113; MH0308_GL0051130; MH0358_GL0047056; MH0191_GL0087713; V1.UC47-4_GL0144281; MH0314_GL0003112; MH0420_GL0142500; O2.UC58-2_GL0118073; O2.UC43-0_GL0013682; MH0212_GL0026811; O2.CD2-0_GL0009305; MH0341_GL0025753; MH0012_GL0160425; MH0385_GL0106655; MH0396_GL0012741; V1.CD6-0-PT_GL0034759; MH…	MGDBpublic	No Quan Values	High
GGVIGGGSGAALGAIIGGIAGK	NOF010_GL0098289	[gene] locus=scaffold268_3:2679:3380:- [Complete] codon-table.11	O2.UC36-1_GL0038691; 32:000000000-C6TVP:1:2110:14640:13520_1_210_+; T2D-48A_GL0060614; NOF010_GL0098289	MGDBpublic;MGDBinhouse		High										613388					103578					366535														1.01009e+06					214858
GGVGYIVLGDVAPINSFSPTPK	NLF013_GL0009878	[gene] locus=scaffold12470_2:33:1982:- [Complete] codon-table.11	MH0102_GL0025186; SZEY-27A_GL0040533; NLF013_GL0009878; MH0119_GL0091115	MGDBpublic		High								179556								166240																420184								375198
TNLQEAQPLGNGK	MH0301_GL0152303	[gene] locus=scaffold61201_1:2:1093:+ [Lack 5'-end] codon-table.11	MH0301_GL0152303	MGDBpublic		High	1.05602e+06				671538		1.25419e+06		890183		463873	3063769			16218570						723193			792981	1.52994e+06				1.60805e+06		2.34975e+06		1.37254e+06		1.22976e+06	1.06926e+07			3.36431e+07
TNLGVDANFLNDR	MH0002_GL0038337	[gene] locus=scaffold22609_1:2:3184:+ [Complete] codon-table.11	MH0002_GL0038337	MGDBpublic		High	1453697					447644					430934				1840932	700584					1.01888e+06				2.1061e+06					821498					1.14244e+06				3.81875e+06	1.5812e+06
GGYIIPIQEPDVTTTASR	P14410	Sucrase-isomaltase, intestinal OS=Homo sapiens OX=9606 GN=SI PE=1 SV=6	P14410	human		High			10932347	24549198		13003722		1.32002e+06					2202398	5077300		4.02556e+06		1.06984e+06	3.2762e+06	5.3649e+06	1.35286e+06	7.49381e+06	1730335				2.05945e+07	24549198		2.38639e+07		3.08901e+06					4.35554e+06	1.10624e+07		9.08556e+06		2.56356e+06	4.86579e+06
GGYIIPIQEPDVTTTASRK	P14410	Sucrase-isomaltase, intestinal OS=Homo sapiens OX=9606 GN=SI PE=1 SV=6	P14410	human	No Quan Values	High
GHFNTSVQGYLDGTYATKDDAIK	MH0028_GL0005643	[gene] locus=scaffold50869_2:2:1465:+ [Lack 5'-end] codon-table.11	MH0028_GL0005643	MGDBpublic		High			5742215																					12842049			1.08172e+07
TNKNLLLKDGQDQFAVLYTAAEGIK	MH0028_GL0005643	[gene] locus=scaffold50869_2:2:1465:+ [Lack 5'-end] codon-table.11	MH0028_GL0005643	MGDBpublic		High				2725585		626612	3.80264e+06								1555408	864555								7.42383e+06				2725585		1.14993e+06	7.12434e+06								3.22647e+06	1.95127e+06
GHFDTLSKGELK	P80511	Protein S100-A12 OS=Homo sapiens OX=9606 GN=S100A12 PE=1 SV=2	P80511	human		High	4.98294e+06	1.38368e+06		5.728e+06	8532818	2.23803e+06	607262		4.84878e+07	205535775	1.4902e+07	1.39206e+07	511783	379918	3.95493e+07	457574	3.91716e+06	9.04847e+06	8588891	3.57268e+06	3.39902e+06	877866	1.9078e+07	3.38878e+06	7.21922e+06	2.67066e+06		5.728e+06	2.04325e+07	4.10713e+06	1.13772e+06		7.47615e+07	3.38465e+08	3.95062e+07	4.85833e+07	1.01212e+06	827762	8.20393e+07	1.03273e+06	2.65745e+07	2.1682e+07	1.27562e+07
TNLALEQILPGDVK	MH0418_GL0153749; MH0289_GL0004447	[gene] locus=scaffold916_2:502:3723:- [Complete] codon-table.11 [gene] locus=scaffold47543_1:113885:117049:+ [Complete] codon-table.11	MH0418_GL0153749; MH0289_GL0004447	MGDBpublic	Shared	High			925644																			1.40429e+06					1.74374e+06
NQLTSNPENTVFDAK	P11021	Endoplasmic reticulum chaperone BiP OS=Homo sapiens OX=9606 GN=HSPA5 PE=1 SV=2	P11021	human		High				1.29509e+06					8952596	1.15816e+06				663567	8.26726e+06		541773											1.29509e+06					1.38037e+07	1.90718e+06				1.44577e+06	1.71493e+07		3.67546e+06
ISEEIGKTPVQVNEAAGFVVNR	MH0124_GL0120108; 764143897-stool1_revised_scaffold5530_1_gene168796	[gene] locus=scaffold380_31:955:1827:+ [Complete] codon-table.11 strand:- start:64 stop:993 length:930 start_codon:no stop_codon:yes gene_type:incomplete [Lack 5'-end] codon-table.11	MH0143_GL0070713; 159227541-stool2_revised_scaffold29344_1_gene71066; MH0290_GL0098639; MH0149_GL0065676; NODE_555332_length_348_cov_1.462644_2_376_-; MH0212_GL0025814; MH0100_GL0121700; MH0206_GL0131737; MH0009_GL0070723; 764062976-stool2_revised_C1008473_1_gene94482; O2.UC32-1_GL0089095; V1.UC19-0_GL0059054; MH0152_GL0026775; MH0035_GL0001171; MH0198_GL0007183; MH0124_GL0120108; 764588959-stool…	MGDBpublic;MGDBinhouse	Shared	High	5241285			1167501						1.31548e+06	1.13589e+06			3190529	781796	10361763		592590					3.96292e+06	3.24257e+06	7.59351e+06			1167501						2.16625e+06	3.01132e+06			6.95149e+06	1.62172e+06	2.33862e+07		1.41997e+06
GHETFAGEGFSLELIR	MH0003_GL0008910; O2.UC48-0_GL0153940	[gene] locus=scaffold30_6:1432:3096:- [Complete] codon-table.11 [gene] locus=scaffold51542_2:300:998:+ [Complete] codon-table.11	MH0142_GL0051559; MH0204_GL0170863; 32:000000000-C6TVP:1:2111:5636:16371_2_280_-; MH0366_GL0000657; MH0250_GL0121913; V1.CD18-3_GL0009774; MH0328_GL0106274; MH0227_GL0014238; V1.UC17-2_GL0042424; MH0003_GL0008910; O2.UC48-0_GL0153940; SZEY-44A_GL0003061	MGDBpublic;MGDBinhouse	Shared	High				3.89036e+06	1.24494e+06											325114					295044	152533	1.41536e+06					3.89036e+06	2.9811e+06											733771
GHEHSIQFAEMK	P24821	Tenascin OS=Homo sapiens OX=9606 GN=TNC PE=1 SV=3	P24821	human		High	791067	766600		2.03592e+06			351613		3.26599e+06		1.01856e+06				356905			1.00328e+06			525750		478749		1.14609e+06	1.47963e+06		2.03592e+06			658755		5.03571e+06		2.70028e+06				740349			2.40407e+06
GHEDAPGVPLYTGATVAGSEGSPR	159814214-stool2_revised_C709672_1_gene68172	strand:+ start:2 stop:1561 length:1560 start_codon:no stop_codon:yes gene_type:incomplete [Lack 5'-end] codon-table.11	MH0003_GL0078012; 764062976-stool2_revised_scaffold31442_1_gene25692; 159814214-stool2_revised_C709672_1_gene68172; 764062976-stool1_revised_scaffold32304_1_gene125800	MGDBpublic		High	2719652											1.17738e+06				1.35787e+06									3.9402e+06											4.1091e+06				3.06468e+06
TNLESILSYPK	P05155	Plasma protease C1 inhibitor OS=Homo sapiens OX=9606 GN=SERPING1 PE=1 SV=2	P05155	human		High					1.50855e+06		571910		20545872	4.00766e+06	1.06882e+06				327853	270155		469475			556504	324350		1.97748e+06					3.61233e+06		1.07149e+06		3.16789e+07	6.59959e+06	2.83352e+06				680083	609730		1.12496e+06
NQLTLALINSPEYSR	MH0124_GL0078479	[gene] locus=scaffold59803_5:1159:1614:+ [Complete] codon-table.11	MH0124_GL0078479	MGDBpublic		High		1305791					3.82387e+06																			2.52033e+06					7.1641e+06
GHDAGLKGTLTDSAK	NOM026_GL0052716	[gene] locus=scaffold4152_3:2968:4449:- [Lack 5'-end] codon-table.11	SZEY-22A_GL0017014; MH0359_GL0163698; NLF010_GL0015301; NOM022_GL0022628; O2.UC40-2_GL0062425; MH0140_GL0013633; MH0388_GL0049468; 765094712-stool2_revised_scaffold24629_1_gene74377; NOM026_GL0052716; NLF013_GL0076674; MH0165_GL0032950	MGDBpublic		High																4858329					325391																			1.09651e+07
GHAEESTPYYTWK	MH0036_GL0035571; MH0003_GL0018734	[gene] locus=scaffold15761_2:8:2410:- [Complete] codon-table.11 [gene] locus=scaffold14393_2:11229:13643:+ [Complete] codon-table.11	O2.UC50-0_GL0088397; MH0036_GL0035571; MH0003_GL0018734	MGDBpublic	Shared	High				18988017	1.05458e+07	4.95917e+06						1.67839e+06	4.54537e+06		1545520	1.39376e+07	959566	2.73671e+06	1.49321e+06		9.06623e+06	13587665		6.05693e+06				18988017	2.52526e+07	9.10087e+06						5.85761e+06	8.98909e+06		3.20596e+06	3.14567e+07	6.50983e+06	6.55773e+06	2.2177e+06
GHADELALGAPYSILFAK	DLM019_GL0083027	[gene] locus=scaffold39998_8:3:1514:- [Lack both ends] codon-table.11	DLM019_GL0083027	MGDBpublic		High	581671			2.43365e+06			525722								822203							2.99233e+06	1496563		842717			2.43365e+06			984952								1.70554e+06
TNLESILSYPKDFTCVHQALK	P05155	Plasma protease C1 inhibitor OS=Homo sapiens OX=9606 GN=SERPING1 PE=1 SV=2	P05155	human		High				9535544			1.05176e+06		53695648			271554							3.06938e+06			1.92357e+06						9535544			1.9705e+06		8.27913e+07			947730							4.55864e+06
NQLNDSHINYTVK	159268001-stool2_revised_scaffold12265_1_gene97102	strand:- start:6175 stop:7392 length:1218 start_codon:no stop_codon:yes gene_type:incomplete [Lack 5'-end] codon-table.11	MH0206_GL0162855; 763678604-stool2_revised_C1059598_1_gene70307; 159268001-stool2_revised_scaffold12265_1_gene97102	MGDBpublic		High					3991046	1.12753e+06									7954660	3.05195e+06	354772	567920			2.86087e+06			2.08544e+07					9.55685e+06	2.0692e+06									1.65008e+07	6.88815e+06	2.40682e+06	1.36085e+06
GHAAFTSDPKPTIEVSGK	P00390	Glutathione reductase, mitochondrial OS=Homo sapiens OX=9606 GN=GSR PE=1 SV=2	P00390	human		High		1.02081e+06		1.24229e+06		1.02094e+06			1.42567e+06	953523				2.29679e+06				508361		528839		1.75887e+06	751748			1.97028e+06		1.24229e+06		1.87359e+06			2.19819e+06	1.57021e+06				5.00421e+06				1.21814e+06
TNLESILSYPKDFTCVHQALKGFTTK	P05155	Plasma protease C1 inhibitor OS=Homo sapiens OX=9606 GN=SERPING1 PE=1 SV=2	P05155	human	No Quan Values	High
NQLNDANAENDRLR	V1.UC14-1_GL0083656	[gene] locus=scaffold3470_15:755:1903:+ [Complete] codon-table.11	V1.UC14-1_GL0083656	MGDBpublic		High					8312488	725385		2.36054e+06																					1.99049e+07	1.3312e+06		5.52395e+06
GGYNFYTTLANIIER	O2.UC7-1_GL0079491	[gene] locus=scaffold103956_1:620:7321:- [Lack 5'-end] codon-table.11	159753524-stool1_revised_scaffold17683_2_gene40560; O2.UC7-1_GL0079491	MGDBpublic		High					138235	66498.6																	115205	620668					331014	122036
GGYILPWQEPALNTHLSR	O43451	Maltase-glucoamylase, intestinal OS=Homo sapiens OX=9606 GN=MGAM PE=1 SV=5	O43451	human		High	7.90435e+07	15673285	324653114	1.80152e+08	972745	1.62454e+08	110288635	6.48257e+07		923572			4.37716e+07	56426240	1.2495e+06	35293012		16029779	34538620	4.11252e+07	258115	1.70829e+07			1.14517e+08	3.02512e+07	6.11585e+08	1.80152e+08	2.32931e+06	2.98129e+08	2.06628e+08	1.517e+08		1.52089e+06			8.65644e+07	1.22941e+08	2.59192e+06	7.96552e+07		3.84107e+07	5.12966e+07
GGVGAYRFDNDYDNTPNYK	MH0003_GL0075872	[gene] locus=scaffold65535_1:7076:8206:+ [Complete] codon-table.11	MH0003_GL0075872; 679189.HMPREF9019_0065; MH0167_GL0049144	MGDBpublic	No Quan Values	High
GGVFGKDDYKAAVDAGTMK	MH0286_GL0043400	[gene] locus=scaffold96964_1:1:2202:+ [Lack 5'-end] codon-table.11	MH0286_GL0043400	MGDBpublic		High		20827052					6.07851e+06	6923956	370907	1.817e+06	3.17693e+06	279310	389175	2.58755e+06			17121776	207007	1.61258e+06	1.86724e+06	1.20784e+06	1.12113e+06	2.5956e+06			4.01986e+07					1.13882e+07	1.62029e+07	571887	2.99213e+06	8.42227e+06	974798	769647	5.63771e+06			1.16156e+08	496030	2.395e+06
TNIYHDVNGDDMTFGNK	MH0170_GL0020421	[gene] locus=scaffold610_1:3989:4405:+ [Complete] codon-table.11	MH0170_GL0020421	MGDBpublic		High						537970																2.66667e+06								987260
TNIYHDVNGDDMTFGNK	MH0170_GL0020421	[gene] locus=scaffold610_1:3989:4405:+ [Complete] codon-table.11	MH0170_GL0020421	MGDBpublic		High								3.77124e+06	2.14801e+06									4.58621e+06	1.19353e+06			1.62171e+07		1.97678e+06								8.82517e+06	3.31194e+06									1.09895e+07	1.77262e+06
GGSISGGGYGSGGGK	P35908	Keratin, type II cytoskeletal 2 epidermal OS=Homo sapiens OX=9606 GN=KRT2 PE=1 SV=2	P35908	human		High							3.82239e+06		330062		1.59322e+06				569128		237807		761627			534376									7.16134e+06		508909		4.22374e+06				1.18057e+06		1.61331e+06		1.13117e+06
TNNSIEYATTTSR	V1.FI13_GL0004941	[gene] locus=scaffold50426_2:2:3007:+ [Lack 5'-end] codon-table.11	32:000000000-C6TVP:1:1101:15679:19768_3_320_-; V1.FI13_GL0004941	MGDBpublic;MGDBinhouse		High		4565763		2.30099e+06		775901		1.99582e+06					630935		4738603						674143		959270	3.29926e+06		8.81245e+06		2.30099e+06		1.4239e+06		4.67046e+06					1.24776e+06		9.82955e+06
GGSLEQAEGGEGGSTYGK	O2.UC22-1_GL0114932	[gene] locus=scaffold34446_2:7089:8582:- [Complete] codon-table.11	O2.UC22-1_GL0114932	MGDBpublic		High					2.96482e+06		1768473	1.61656e+06				9234224										10317559							7.09949e+06		3.31327e+06	3.78294e+06				3.22277e+07
GGSGGSYGGGGSGGGYGGGSGSR	P35527	Keratin, type I cytoskeletal 9 OS=Homo sapiens OX=9606 GN=KRT9 PE=1 SV=3	P35527	human		High		654236		1.82848e+06	810631	698038	1.62186e+06				1589296						1.22364e+06	697837	1.46403e+06							1.26275e+06		1.82848e+06	1.94112e+06	1.28101e+06	3.03859e+06				4.21334e+06						8.30134e+06	1.67216e+06	2.17438e+06
GGSGGSHGGGSGFGGESGGSYGGGEEASGSGGGYGGGSGK	P35527	Keratin, type I cytoskeletal 9 OS=Homo sapiens OX=9606 GN=KRT9 PE=1 SV=3	P35527	human	No Quan Values	High
GGSGGGGSISGGGYGSGGGSGGR	P35908	Keratin, type II cytoskeletal 2 epidermal OS=Homo sapiens OX=9606 GN=KRT2 PE=1 SV=2	P35908	human		High						375870	1969809				636131								507780											689781	3.69048e+06				1.68643e+06								754154
ISEGEFTVVDELDRYYSLK	O2.UC41-1_GL0093869	[gene] locus=scaffold87996_4:2352:3158:- [Lack 5'-end] codon-table.11	O2.UC53-2_GL0089354; O2.UC28-1_GL0185618; O2.UC41-1_GL0093869	MGDBpublic	No Quan Values	High
TNNVEAAAAVGTVVAK	MH0415_GL0002899	[gene] locus=C1810378_1:199:582:- [Lack 5'-end] codon-table.11	MH0415_GL0002899	MGDBpublic		High				12416891									911828		4.6809e+06													12416891									1.80327e+06		9.70986e+06
GGSFQLNELQGLK	P02788	Lactotransferrin OS=Homo sapiens OX=9606 GN=LTF PE=1 SV=6	P02788	human		High	10931826	3.06502e+06		6017450	2.21216e+06	2.58016e+06	2.92279e+06	1.14675e+06	15495647	80859128	13303383	5577059	5815799	17062676	9532590	2.59049e+06		5.13724e+06	3.59107e+06	6.9552e+06	2.32885e+06	1.5663e+06	67136096	4.52517e+06	1.58379e+07	5.91584e+06		6017450	5.29717e+06	4.73501e+06	5.47591e+06	2.68353e+06	2.38922e+07	1.33154e+08	3.52682e+07	1.94641e+07	1.15015e+07	3.7176e+07	1.9774e+07	5.84664e+06		1.23099e+07	5.33345e+06
GGSFEGNGVSSIYNLYPIPK	MH0003_GL0040136	[gene] locus=scaffold26443_9:17393:19003:- [Complete] codon-table.11	MH0003_GL0040136	MGDBpublic		High	1.39371e+06																								2.01919e+06
GGSEAAGAGSSGYGDITAFNIR	O2.UC47-1_GL0042628	[gene] locus=scaffold8535_2:2:664:- [Lack both ends] codon-table.11	O2.UC47-1_GL0042628	MGDBpublic		High		9861667										438637						499015					2.83922e+06			1.90342e+07										1.53086e+06						1.19574e+06
GGSDQEGGMASAVYGAK	MH0377_GL0134277	[gene] locus=scaffold79489_1:335:1714:- [Complete] codon-table.11	765620695-stool1_revised_scaffold28463_1_gene138624; O2.UC48-0_GL0143157; O2.UC8-0_GL0079797; MH0362_GL0085150; V1.UC26-0_GL0024696; O2.UC24-2_GL0085379; MH0257_GL0004987; V1.UC9-0_GL0014187; 764062976-stool1_revised_scaffold8978_1_gene31588; V1.UC26-4_GL0154394; MH0318_GL0033476; MH0376_GL0005682; MH0377_GL0134277; MH0246_GL0017883; MH0432_GL0088531; V1.UC38-0_GL0108383; V1.UC58-4_GL0241915; MH0…	MGDBpublic		High					932570		1.59794e+06															1.21006e+06							2.23311e+06		2.99378e+06
TNNYSPTGYLNK	MH0010_GL0032494; MH0381_GL0171052	[gene] locus=scaffold36801_1:3310:5229:+ [Complete] codon-table.11 [gene] locus=scaffold24277_22:1239:3158:+ [Complete] codon-table.11	MH0010_GL0032494; MH0113_GL0010667; MH0414_GL0056524; MH0381_GL0171052; V1.UC26-4_GL0102107	MGDBpublic	Shared	High		540338			717114	1.38024e+06			485623						1.9991e+06						1.24325e+06		892181	1.52747e+06		1.04291e+06			1.71718e+06	2.53296e+06			748763						4.14686e+06
NQIISATLAPETGYTSNTR	MH0032_GL0034869	[gene] locus=scaffold8655_2:21552:24797:+ [Complete] codon-table.11	MH0032_GL0034869	MGDBpublic		High							432134														2.5508e+06										809613
TNPEPDKDLQTSSTIVAK	MH0025_GL0051099	[gene] locus=scaffold34513_1:387:1130:+ [Complete] codon-table.11	MH0025_GL0051099; MH0083_GL0092905; MH0116_GL0055655	MGDBpublic		High																						1.19086e+06
LSEGNVGFFTAWR	MH0211_GL0027323	[gene] locus=scaffold30296_4:3554:5161:+ [Complete] codon-table.11	MH0211_GL0027323	MGDBpublic		High	443789		253069										127379		249713							155606	1.6095e+06		642957		476734										251910		517994
TNPTALVNADPTILPDVIGNLDAHQAR	T2D-114A_GL0092053	[gene] locus=scaffold103_2:2:3988:+ [Lack 5'-end] codon-table.11	T2D-114A_GL0092053	MGDBpublic		High		3.08797e+06																150211					4.20982e+06			5.96014e+06																359937
TNPTSTTEGFTLK	MH0440_GL0010688	[gene] locus=scaffold44175_5:3:4061:- [Lack both ends] codon-table.11	MH0440_GL0010688	MGDBpublic		High					916802				558554					895753	3.00111e+06			286392		769532	1.65697e+06	676873							2.19535e+06				861214					1.95166e+06	6.22537e+06			686255
GGSDFDPAGKSDAEVMR	MH0257_GL0134861; V1.UC50-1_GL0041217; 763678604-stool2_revised_C1142202_1_gene52408; V1.UC38-0_GL0095301	[gene] locus=scaffold39316_2:1340:2692:+ [Complete] codon-table.11 [gene] locus=C1285724_1:3:1004:+ [Lack both ends] codon-table.11 strand:- start:31 stop:1383 length:1353 start_codon:yes stop_codon:yes gene_type:complete [Complete] codon-table.11 [gene] locus=scaffold1640_16:56:1405:+ [Complete] codon-table.11	MH0069_GL0076185; V1.CD16-0_GL0107278; DLM013_GL0060738; MH0257_GL0134861; MH0305_GL0136397; V1.FI25_GL0003945; MH0350_GL0096487; MH0452_GL0167894; MH0450_GL0175549; V1.UC39-4_GL0089259; MH0397_GL0113805; MH0003_GL0092787; MH0270_GL0105277; V1.FI31_GL0134522; V1.FI14_GL0027704; O2.UC36-0_GL0045522; O2.UC12-2_GL0099271; V1.FI36_GL0196194; MH0079_GL0002152; V1.UC50-1_GL0041217; 32:000000000-C6TVP:1…	MGDBpublic;MGDBinhouse	Shared	High			545353		985687		1.79454e+06	975538		1.15001e+06		705020			2.804e+06						1.04947e+06		1.22002e+06				1.02734e+06		2.3603e+06		3.36212e+06	2.28288e+06		1.89377e+06		2.46054e+06			5.81649e+06
NQLKETYAGAWLLYSK	MH0006_GL0020123	[gene] locus=scaffold22224_1:1358:1876:+ [Complete] codon-table.11	MH0006_GL0020123	MGDBpublic		High						230074				3.82901e+06												1.36487e+06		1.35962e+06						422222				6.30539e+06
NQLGTEFPSDPVEQLK	MH0052_GL0056300	[gene] locus=scaffold4118_6:847:3492:+ [Complete] codon-table.11	MH0365_GL0101878; 763860675-stool2_revised_scaffold4583_1_gene16583; MH0052_GL0056300	MGDBpublic		High					2.20179e+06						721788				963483	1.15916e+06	467573		1.47334e+06		2.3878e+06								5.27234e+06						1.91351e+06				1.99861e+06	2.61619e+06	3.17208e+06		2.18821e+06
GGSSSGGGYGSGGGGSSSVK	P35908	Keratin, type II cytoskeletal 2 epidermal OS=Homo sapiens OX=9606 GN=KRT2 PE=1 SV=2	P35908	human		High							1.53779e+06																								2.88109e+06
TNKEDYGLATSVGAK	MH0068_GL0024956	[gene] locus=scaffold7981_2:1488:3398:+ [Complete] codon-table.11	NODE_39589_length_623_cov_2.243981_3_650_-; MH0068_GL0024956; MH0101_GL0074386	MGDBpublic;MGDBinhouse		High					861151				1.09487e+06			905895	1.01377e+06	364911	1.80503e+06		415347	472037		1.99915e+07	2.03075e+06		1.20278e+06	3.60849e+06					2.06209e+06				1.68814e+06			3.1616e+06	2.00487e+06	795063	3.74427e+06		2.81777e+06	1.1311e+06
TNNIETNELYFLR	764649650-stool1_revised_scaffold669_1_gene23426	strand:- start:3 stop:1343 length:1341 start_codon:yes stop_codon:yes gene_type:complete [Complete] codon-table.11	764649650-stool1_revised_scaffold669_1_gene23426; MH0435_GL0044618; 764224817-stool1_revised_scaffold39199_2_gene30094	MGDBpublic		High	827602					1.42965e+06								332518		957726									1.19902e+06					2.62364e+06								724486		2.16156e+06
TNNLEDITEDELDASGAR	V1.UC55-0_GL0042900	[gene] locus=scaffold122277_1:199:5601:+ [Lack 3'-end] codon-table.11	V1.UC55-0_GL0042900	MGDBpublic		High								2.68127e+06																								6.2745e+06
NQINALTSFVDASMVYGSEEPLAR	P05164	Myeloperoxidase OS=Homo sapiens OX=9606 GN=MPO PE=1 SV=1	P05164	human		High		951697			2.21415e+06		433944		1.75116e+06	6.12164e+06				3.75258e+06	785933			56626.5				155766	7.28714e+06	1.76463e+07		1.83689e+06			5.30194e+06		813004		2.70006e+06	1.00808e+07				8.17608e+06	1.6303e+06			135689
TNLYNGFEIKDVR	MH0323_GL0130000	[gene] locus=scaffold23274_2:1:2304:+ [Lack 5'-end] codon-table.11	MH0323_GL0130000	MGDBpublic		High														1949223		1.4178e+06					363623			1.09708e+06														4.24694e+06		3.19993e+06
TNLYWPGTAEPLLVSSPEHPKR	P51688	N-sulphoglucosamine sulphohydrolase OS=Homo sapiens OX=9606 GN=SGSH PE=1 SV=1	P51688	human	No Quan Values	High
GGVAQTDVTSTPGFENFTAK	BGI-27A_GL0032578	[gene] locus=scaffold15644_4:1005:3323:- [Lack 5'-end] codon-table.11	BGI-27A_GL0032578	MGDBpublic		High		913454			691219			2.05371e+06					28945171			617482	494916	340019	195852	270676	34365890		34727660			1.76307e+06			1.65517e+06			4.80592e+06					5.7243e+07			1.39364e+06	3.35757e+06	814756	290878
NQINALTSFVDASMVYGSEEPLAR	P05164	Myeloperoxidase OS=Homo sapiens OX=9606 GN=MPO PE=1 SV=1	P05164	human		High									1.57975e+06	346759				123288									243611										2.43575e+06	571023				268617
GGTVALSHDAVIK	O2.UC20-2_GL0137780	[gene] locus=scaffold17323_1:2:1054:+ [Lack 5'-end] codon-table.11	O2.UC46-1_GL0015205; MH0060_GL0024692; O2.UC5-1_GL0108988; MH0305_GL0016027; MH0268_GL0022381; MH0187_GL0064511; O2.UC20-2_GL0137780; MH0161_GL0179803; MH0309_GL0082747; O2.UC13-1_GL0087084	MGDBpublic		High	8.25017e+06		974227	861537	8972069	7.89891e+06	516570	1.02991e+06	566924	588825		354990	429819		1.40713e+06	1.72199e+06	320552	406831			873080	457490	891320	6.12878e+06	1.19527e+07		1.83526e+06	861537	2.14843e+07	1.44958e+07	967806	2.41012e+06	874118	969644		1.23892e+06	850025		2.91889e+06	3.88648e+06	2.17467e+06	974852
GGTVALSHDATIK	MH0131_GL0140233	[gene] locus=scaffold90717_2:1102:2127:- [Complete] codon-table.11	MH0128_GL0039504; MH0212_GL0088346; MH0251_GL0161169; MH0131_GL0140233	MGDBpublic		High					1.76292e+06		759856	634918							2.5232e+06	875639		573082					2.03836e+06	2.4339e+06					4.22144e+06		1.42361e+06	1.48578e+06							5.23401e+06	1.97629e+06		1.37322e+06
LSEESWFKQPTNGFFDELK	MH0178_GL0020865	[gene] locus=C883477_1:864:4037:+ [Complete] codon-table.11	MH0178_GL0020865; MH0250_GL0267545	MGDBpublic		High	725496	962480						1.25712e+06						250669											1.05109e+06	1.8577e+06						2.94181e+06						546155
TNMTRPGPLAAHHATDIITQEIR	MH0012_GL0043206	[gene] locus=scaffold9383_2:1310:3151:- [Complete] codon-table.11	MH0012_GL0043206	MGDBpublic		High							1.32798e+06	2.20963e+06															3677263								2.488e+06	5.17081e+06
GGTPYGATTIAGGDGSRQPSQEELSIAR	V1.CD12-3_GL0042276	[gene] locus=scaffold22655_6:480:1085:+ [Complete] codon-table.11	V1.CD12-3_GL0042276; 290338.CKO_02047; 469595.CSAG_00764; 585054.EFER_1155	MGDBpublic		High				1.89684e+06											2.84371e+06													1.89684e+06											5.89887e+06
GGTPYGATTIAGGDGSR	V1.CD12-3_GL0042276; 1045856.EcWSU1_01600	[gene] locus=scaffold22655_6:480:1085:+ [Complete] codon-table.11 [Complete]:- codon-table.11	V1.CD12-3_GL0042276; T2D-108A_GL0173064; 1006551.KOX_16960; MH0260_GL0115340; SZEY-40A_GL0066856; 290338.CKO_02047; 469595.CSAG_00764; NLM027_GL0044436; 1045856.EcWSU1_01600; T2D-132A_GL0069576; DLM028_GL0083089; DOM005_GL0018506; 585054.EFER_1155	MGDBpublic	Shared	High	1.58284e+06	1.745e+06		9479212			989996	1.80511e+06			869364		1.36543e+06		5.97205e+06		262450		2.30798e+06					1.15886e+06	2.2932e+06	3.36804e+06		9479212			1.85478e+06	4.22417e+06			2.30475e+06		2.70032e+06		1.23882e+07		1.78049e+06		3.42781e+06
GGTNFDGSGSPLILVDGQVR	159490532-stool1_revised_scaffold8888_2_gene50955	strand:- start:4453 stop:7866 length:3414 start_codon:no stop_codon:yes gene_type:incomplete [Lack 5'-end] codon-table.11	159490532-stool1_revised_scaffold8888_2_gene50955	MGDBpublic		High			5.425e+06									102152		5819778		574546			677697				215849				1.02197e+07									356512		1.26801e+07		1.29673e+06			1.00651e+06
TNNAGEYTINATDTTTK	V1.UC5-3_GL0265836	[gene] locus=scaffold73085_1:1:2871:+ [Lack 5'-end] codon-table.11	MH0131_GL0167384; V1.UC62-0_GL0095625; V1.UC17-2_GL0006776; V1.UC5-3_GL0265836	MGDBpublic		High																								4.24582e+06
GGTFTGQGFDDYMK	MH0002_GL0067069	[gene] locus=scaffold11349_3:1620:3278:- [Complete] codon-table.11	MH0002_GL0067069; 32:000000000-C6TVP:1:1119:26250:6472_2_238_-	MGDBpublic;MGDBinhouse		High	3.26868e+06	4.0149e+06		2.76505e+06																570932					4.73562e+06	7.74923e+06		2.76505e+06
TNNETLPVFNHVLR	V1.FI06_GL0110211	[gene] locus=scaffold9876_6:3870:4772:+ [Complete] codon-table.11	V1.FI06_GL0110211; MH0033_GL0001097; MH0116_GL0112718; MH0372_GL0032622	MGDBpublic		High				314109			1206022			1273088			320388		455442	289950		163927		170000			1.84611e+06					314109			2.25951e+06			2.09645e+06			633612		944748	654408		392804
GGTDVNYGYVFEATK	MH0337_GL0014079; O2.CD1-0-PT_GL0007620	[gene] locus=scaffold54813_2:3315:6062:+ [Complete] codon-table.11 [gene] locus=scaffold27468_11:208:3141:- [Complete] codon-table.11	MH0337_GL0014079; N088A_GL0077831; NOF005_GL0001813; O2.CD1-0-PT_GL0007620; V1.FI29_GL0049011; DLM023_GL0076207; V1.FI28_GL0036778; MH0410_GL0104880	MGDBpublic	Shared	High	4890463				1.70382e+06														2.1652e+06		597686				7.08524e+06				4.07992e+06														3.21575e+06
TNNGLEFVYVDSR	MH0428_GL0049928	[gene] locus=scaffold112629_4:2:2566:+ [Lack 5'-end] codon-table.11	MH0009_GL0048232; MH0428_GL0049928	MGDBpublic		High			1.01466e+06		624478		1.71008e+06	687372	1.22257e+06		4759008	412085		694073	628410		1.01913e+06	460846		932590			651476				1.91143e+06		1.49536e+06		3.20388e+06	1.60853e+06	1.88504e+06		1.26165e+07	1.43819e+06		1.51224e+06	1.30355e+06		6.9139e+06	1.10428e+06
GGTAAIPGGFGTGK	O2.CD3-0-PT_GL0183558; N020A_GL0025894; MH0199_GL0042720; 445972.ANACOL_02225; DOM014_GL0050292	[gene] locus=scaffold57880_2:4074:5840:- [Complete] codon-table.11 [gene] locus=scaffold39039_11:2289:4052:+ [Complete] codon-table.11 [gene] locus=scaffold10316_2:2408:4228:- [Complete] codon-table.11 [Complete]:- codon-table.11 [gene] locus=scaffold951_19:5087:6859:- [Complete] codon-table.11	V1.CD2-0-PT_GL0026172; 158479027-stool1_revised_C741671_1_gene113277; 159753524-stool2_revised_scaffold3500_1_gene78711; MH0087_GL0047389; N042A_GL0017612; MH0441_GL0030195; MH0370_GL0114432; MH0289_GL0122584; V1.UC63-0_GL0191325; T2D-22A_GL0063034; MH0370_GL0088988; V1.FI07_GL0052943; O2.CD1-0_GL0157866; V1.UC56-0_GL0001062; 158944319-stool1_revised_C1049911_1_gene29323; MH0336_GL0033543; MH0188…	MGDBpublic;MGDBinhouse	Shared	High			769168	2.48779e+06	462168	427981	494647	696177	1.31398e+06	1.84555e+06			1.24194e+06	1.56929e+06	711048	3.09491e+06	629271	592002	467730	1.12134e+06		1.21052e+06	854991				1.44897e+06	2.48779e+06	1.1067e+06	785413	926732	1.62914e+06	2.02598e+06	3.03915e+06			2.45611e+06	3.41916e+06	1.47497e+06	6.98511e+06	4.26906e+06	1.41856e+06	694671
GGTAALNAEVSPFGVKPDGVTWK	MH0332_GL0058383; V1.FI32_GL0091925	[gene] locus=scaffold26632_11:40:5922:- [Complete] codon-table.11 [gene] locus=scaffold39510_2:198:6068:- [Complete] codon-table.11	MH0332_GL0058383; V1.UC26-4_GL0172758; V1.FI32_GL0091925; V1.FI02_GL0099471	MGDBpublic	No Quan Values	High
GGSVIDQADSFGLIR	V1.UC16-0_GL0034842	[gene] locus=scaffold3176_7:1036:1713:- [Lack 5'-end] codon-table.11	V1.UC16-0_GL0034842	MGDBpublic		High				520810				8579539								636458								790477				520810				2.00772e+07								1.43646e+06
GGSTSYGTGSETESPR	P02671	Fibrinogen alpha chain OS=Homo sapiens OX=9606 GN=FGA PE=1 SV=2	P02671	human		High		403657							35144992	638498						591188		331183				531783				779105							5.41887e+07	1.05144e+06						1.33429e+06		793582
GGSTIGPISSTHLPIR	195102.CPE0607	[Complete]:- codon-table.11	195102.CPE0607	MGDBpublic		High				2.85199e+06		425567	1.75319e+06						6441673		1.74728e+06	471526			807672		499760							2.85199e+06		780982	3.28464e+06						1.27393e+07		3.62448e+06	1.06422e+06			1.19955e+06
GHFSISIPVKSDIAPVAR	P01023	Alpha-2-macroglobulin OS=Homo sapiens OX=9606 GN=A2M PE=1 SV=3	P01023	human		High	4542803	537137	801146	2.26133e+06			1.95325e+06		1.56756e+07	1.60919e+07				6.8863e+06	1.5497e+06			2.37458e+06			225904	1.51985e+06	709888	1.11794e+06	6.58156e+06	1.03674e+06	1.50921e+06	2.26133e+06			3.65945e+06		2.41696e+07	2.64993e+07				1.50038e+07	3.21464e+06			5.68997e+06
GHGAGGASILTFWDAR	P04745; P04746; P19961	Alpha-amylase 1 OS=Homo sapiens OX=9606 GN=AMY1A PE=1 SV=2 Pancreatic alpha-amylase OS=Homo sapiens OX=9606 GN=AMY2A PE=1 SV=2 Alpha-amylase 2B OS=Homo sapiens OX=9606 GN=AMY2B PE=1 SV=1	P04745; P04746; P19961	human	Shared	High	2.52323e+08	6.50936e+07	1.45663e+08	8.13762e+08	3.66299e+06	1.55694e+09	2.68671e+06	1.4501e+07	563701	1.07331e+06	4.04967e+08	2.19557e+07	1.08119e+09	28620537	7.0171e+07	1.73616e+07	563602	1.1161e+09	1.27039e+09	8.8736e+08	3.20093e+07	4.91892e+07	8229458	1.28251e+07	3.65562e+08	1.25638e+08	2.74402e+08	8.13762e+08	8.7713e+06	2.85724e+09	5.0336e+06	3.39342e+07	869149	1.76747e+06	1.0736e+09	7.66261e+07	2.1382e+09	6.23581e+07	1.4556e+08	3.91845e+07	3.82355e+06	2.67439e+09	1.88678e+09
TNKEDIFAIGDIVAGAALAHK	T2D-31A_GL0068901	[gene] locus=scaffold3845_1:3859:5265:+ [Complete] codon-table.11	T2D-31A_GL0068901	MGDBpublic	No Quan Values	High
NQPGANPELVYAYR	MH0193_GL0174219	[gene] locus=scaffold10455_3:2954:4939:+ [Complete] codon-table.11	MH0271_GL0012116; V1.CD35-0_GL0027204; MH0193_GL0174219	MGDBpublic		High	2.11585e+06																4.51719e+06				544912				3.06542e+06																3.06452e+07
LSEAYLLKAEAEAR	MH0257_GL0104215; MH0003_GL0097601	[gene] locus=scaffold1596_1:3214:4686:+ [Complete] codon-table.11 [gene] locus=scaffold48051_1:44:1513:- [Complete] codon-table.11	O2.UC13-1_GL0029640; MH0090_GL0077507; MH0257_GL0104215; MH0003_GL0097601; NODE_146493_length_434_cov_2.460829_2_463_-; 160765029-stool1_revised_C1110059_1_gene66464	MGDBpublic;MGDBinhouse	Shared	High	10590720	6.67204e+07		4863331	1.35771e+06		918441					1.14402e+06	377559	1.94737e+06		4.03805e+06					518403		520078	10320956	1.53437e+07	1.28778e+08		4863331	3.25115e+06		1.72072e+06					3.99267e+06	746675	4.24291e+06		9.11374e+06
TNDVAGDGTTTATILAQAIIR	MH0233_GL0057729; MH0370_GL0140789; O2.UC50-2_GL0160552; 411467.BACCAP_00553; MH0277_GL0008108; MH0217_GL0111986; MH0048_GL0001855	[gene] locus=scaffold6433_2:4561:6189:+ [Complete] codon-table.11 [gene] locus=scaffold26646_1:29859:31487:+ [Complete] codon-table.11 [gene] locus=scaffold117368_1:107:1729:- [Complete] codon-table.11 [Complete]:- codon-table.11 [gene] locus=scaffold4039_1:38875:40503:+ [Complete] codon-table.11 [gene] locus=scaffold9721_18:1361:2710:+ [Lack 3'-end] codon-table.11 [gene] locus=scaffold51464_9:16…	MH0377_GL0005002; MH0233_GL0057729; MH0370_GL0140789; MH0234_GL0107265; O2.UC50-2_GL0160552; 764062976-stool1_revised_scaffold34126_1_gene39555; MH0147_GL0036586; 158802708-stool1_revised_C912587_1_gene133580; 411467.BACCAP_00553; MH0336_GL0072322; V1.FI17_GL0070502; MH0302_GL0045102; 764062976-stool1_revised_scaffold12593_4_gene50316; DLF012_GL0010174; MH0433_GL0213379; 160704339-stool1_revised_…	MGDBpublic	Shared	High				851270				607942	137260	137220						366981					39554.5	36353.7	527353	464391				851270				1.42266e+06	211636	225967						828264
GKGAMQIDITPDKFGGNYYLEASTLFR	MH0120_GL0053842; MH0013_GL0008823	[gene] locus=scaffold52711_2:12201:13091:+ [Complete] codon-table.11 [gene] locus=scaffold4342_2:37541:38473:- [Complete] codon-table.11	MH0120_GL0053842; MH0013_GL0008823	MGDBpublic	No Quan Values	High
TNDVAGDGTTTATVLAESIYR	MH0002_GL0041460	[gene] locus=scaffold13823_2:1829:3481:- [Complete] codon-table.11	MH0230_GL0062961; MH0182_GL0099243; MH0002_GL0041460	MGDBpublic		High								6.27809e+06																								1.46915e+07
GKFPVQLENVDSFVELGQVALR	Q92542	Nicastrin OS=Homo sapiens OX=9606 GN=NCSTN PE=1 SV=2	Q92542	human		High										137642				297597										425084										226660				648401
LSEAYLNAAEAAAK	159227541-stool1_revised_scaffold4000_1_gene65501	strand:+ start:3236 stop:4750 length:1515 start_codon:yes stop_codon:yes gene_type:complete [Complete] codon-table.11	MH0005_GL0003225; MH0046_GL0023600; MH0030_GL0027072; 159227541-stool1_revised_scaffold4000_1_gene65501	MGDBpublic		High															1.99564e+06						1.13729e+06			784086															4.13967e+06
GKFATAAEVNVHGK	195102.CPE1234	[Complete]:- codon-table.11	195102.CPE1234	MGDBpublic		High									3.26959e+06		422734		3.90165e+06			372640		769167	739880	415109	452561												5.04125e+06		1.1207e+06		7.71605e+06			841036		1.84308e+06	1.09887e+06
GKEYSDVFELAAR	MH0246_GL0120290	[gene] locus=scaffold34938_2:2:685:+ [Lack 5'-end] codon-table.11	MH0246_GL0120290	MGDBpublic	No Quan Values	High
GKEVLNFCANNYLGLSNHPR	O2.UC52-2_GL0017805; N038A_GL0026919; V1.UC24-0_GL0015623	[gene] locus=scaffold30360_2:212:1504:- [Lack 5'-end] codon-table.11 [gene] locus=scaffold34712_1:2:1207:+ [Lack 5'-end] codon-table.11 [gene] locus=scaffold20961_1:1:1191:+ [Lack 5'-end] codon-table.11	MH0039_GL0008988; N087A_GL0028776; DLM010_GL0074334; V1.UC5-0_GL0078903; O2.UC52-2_GL0017805; T2D-48A_GL0019322; N085A_GL0005875; MH0132_GL0081460; MH0011_GL0051332; 765013792-stool1_revised_C397753_1_gene70340; V1.UC4-5_GL0074023; 158499257-stool2_revised_scaffold27266_2_gene99308; MH0198_GL0171714; NODE_14953_length_387_cov_4.046512_1_237_-; N038A_GL0026919; MH0109_GL0002654; T2D-45A_GL0072019;…	MGDBpublic;MGDBinhouse	Shared	High				2.73298e+06																								2.73298e+06
TNEAFQANKEFALK	MH0067_GL0015536	[gene] locus=scaffold19082_1:2:2992:+ [Lack 5'-end] codon-table.11	MH0067_GL0015536	MGDBpublic		High		984489		1.87255e+06	1.13927e+06	8445387									2.67562e+06	514406					2440550			3.82882e+06		1.90018e+06		1.87255e+06	2.72807e+06	1.54986e+07									5.55019e+06	1.161e+06
LSEAYLNAAEAAVQTGDNAK	MH0002_GL0050473	[gene] locus=scaffold3106_4:3793:5241:- [Complete] codon-table.11	NOF013_GL0070937; MH0002_GL0050473	MGDBpublic	No Quan Values	High
TNEETFEKFIDAIEELKAR	MH0028_GL0008814	[gene] locus=scaffold16026_4:4:2640:- [Complete] codon-table.11	MH0028_GL0008814	MGDBpublic		High								426634																595375								998375
GKEQIAVAHSLGLNRPGEVTEQPDNAATQGK	SZEY-40A_GL0074061	[gene] locus=scaffold1574_6:1:249:+ [Lack 5'-end] codon-table.11	SZEY-40A_GL0074061; MH0192_GL0105950	MGDBpublic		High													1.52595e+06																								3.01777e+06
TNEKVELQELNDR	P17661; P08670	Desmin OS=Homo sapiens OX=9606 GN=DES PE=1 SV=3 Vimentin OS=Homo sapiens OX=9606 GN=VIM PE=1 SV=4	P17661; P08670	human	Shared	High		892913							1.09069e+07								3010210						1315846			1.72343e+06							1.68169e+07								2.04217e+07
GKEFEEGKLTLEDVVAYAK	MH0143_GL0025187; MH0140_GL0119224	[gene] locus=scaffold5707_1:8620:9936:- [Complete] codon-table.11 [gene] locus=scaffold70944_5:1393:2853:+ [Complete] codon-table.11	O2.UC1-1_GL0125379; MH0143_GL0025187; 765094712-stool1_revised_scaffold4254_1_gene17334; MH0135_GL0037088; MH0402_GL0104031; MH0290_GL0046841; MH0386_GL0095428; MH0101_GL0075744; MH0118_GL0090290; MH0128_GL0066298; MH0198_GL0199115; N085A_GL0063757; MH0280_GL0095307; MH0265_GL0085260; MH0140_GL0119224; MH0281_GL0067670; DOM005_GL0042041; MH0069_GL0043245; N087A_GL0108397; MH0046_GL0018674; MH0046…	MGDBpublic	Shared	High	8.18328e+06	5984074		2.29714e+06			3.49568e+06	7543392	560544	1.83928e+06	1.32873e+06	1.97956e+06		1.08447e+06	5825369	2.44615e+06	766460	2.21494e+06				1.21668e+06	578916	4317891	1.18558e+07	1.155e+07		2.29714e+06			6.54924e+06	1.76524e+07	864282	3.02883e+06	3.52256e+06	6.90872e+06		2.36283e+06	1.20839e+07	5.52088e+06	5.19977e+06	5.30746e+06
NQNTENFPLNKDVETK	T2D-97A_GL0016271	[gene] locus=scaffold63577_12:3192:4241:- [Lack 5'-end] codon-table.11	T2D-97A_GL0016271; MH0031_GL0016977	MGDBpublic		High								698140						469023				478255			1.31516e+06	677216		1.39727e+06								1.63373e+06						1.0219e+06				1.146e+06
GKEFEEGKLSLEDVVAYAK	V1.FI12_GL0039813; MH0011_GL0032632; MH0191_GL0113933; MH0047_GL0039152	[gene] locus=scaffold125472_1:31169:32485:- [Complete] codon-table.11 [gene] locus=scaffold15896_5:1546:2862:- [Complete] codon-table.11 [gene] locus=scaffold109692_1:975:2303:- [Complete] codon-table.11 [gene] locus=scaffold6532_3:34321:35637:+ [Complete] codon-table.11	O2.UC48-1_GL0014383; V1.FI12_GL0039813; MH0011_GL0032632; MH0191_GL0113933; MH0047_GL0039152; MH0435_GL0010516; 159005010-stool1_revised_scaffold3661_1_gene13351; MH0011_GL0046952; MH0323_GL0123969; 32:000000000-C6TVP:1:2114:20132:25059_36_230_-; MH0458_GL0141165	MGDBpublic;MGDBinhouse	Shared	High	1.29759e+06	810199	3.74967e+06	5694923		14477447	1.47226e+06					5921280	1.93267e+06		522242			1.44671e+06				660910	732598	2.21682e+06	1.87993e+06	1.56378e+06	7.06367e+06	5694923		2.65684e+07	2.75832e+06					2.06654e+07	3.82212e+06		1.08332e+06			3.46661e+06
GKEFEEGKLGLEQLVAYAK	SZEY-10A_GL0076907	[gene] locus=scaffold98_5:510:1826:- [Complete] codon-table.11	SZEY-10A_GL0076907	MGDBpublic		High			669009		8822241									430068								798045					1.26029e+06		2.11255e+07									937026
GKEFEDGKLTLEDVVAYAK	MH0153_GL0126914; 159268001-stool1_revised_C1112805_1_gene1285	[gene] locus=scaffold9095_3:3:1361:+ [Lack 5'-end] codon-table.11 strand:+ start:1 stop:1329 length:1329 start_codon:no stop_codon:yes gene_type:incomplete [Lack 5'-end] codon-table.11	DOF010_GL0027509; DOM010_GL0001493; NODE_316874_length_438_cov_1.828767_90_467_-; MH0153_GL0126914; MH0333_GL0041728; O2.UC56-0_GL0140560; 159632143-stool1_revised_scaffold46350_1_gene43335; 32:000000000-C6TVP:1:1117:26553:11199_1_237_+; 159268001-stool1_revised_C1112805_1_gene1285; V1.CD38-0_GL0138256; MH0004_GL0013369; V1.UC11-5_GL0153845; 159490532-stool2_revised_scaffold1917_1_gene82905; MH00…	MGDBpublic;MGDBinhouse	Shared	High	15432699			15229519		1167441		1.19121e+06			4.34123e+06	1.44124e+07		1.24277e+07	1.14518e+06	1836833									2.23587e+07			15229519		2.14244e+06		2.78758e+06			1.15089e+07	5.02995e+07		2.70773e+07	2.37552e+06	4.14567e+06
GKEFEDGKLTLEDLVAYAK	MH0002_GL0031598	[gene] locus=scaffold52445_3:3866:5182:- [Complete] codon-table.11	MH0002_GL0031598; NLF011_GL0065286	MGDBpublic	No Quan Values	High
TNDQEGVDTLSR	MH0002_GL0035500; MH0016_GL0024857	[gene] locus=scaffold20074_1:1551:3491:+ [Complete] codon-table.11 [gene] locus=scaffold5568_1:208:2133:- [Complete] codon-table.11	MH0150_GL0084602; MH0002_GL0035500; MH0396_GL0043038; MH0016_GL0024857; V1.UC17-2_GL0063684; T2D-17A_GL0015079; O2.UC19-2_GL0108948; MH0145_GL0117183; MH0188_GL0126566	MGDBpublic	Shared	High				1280939	1.24927e+06	1.5449e+06		1.55893e+06			4958711		3.65343e+06		3.55438e+06	946953					1.16075e+06		1.87346e+06	2493633				1280939	2.99147e+06	2.83514e+06		3.64807e+06			1.31459e+07		7.22515e+06		7.37305e+06	2.13724e+06
NQNRGNPAVSYVR	Q9Y6R7	IgGFc-binding protein OS=Homo sapiens OX=9606 GN=FCGBP PE=1 SV=3	Q9Y6R7	human	No Quan Values	High
TNDLQALISNLR	879243.Poras_0924	[Complete]:- codon-table.11	O2.UC44-2_GL0033977; 879243.Poras_0924	MGDBpublic		High		372087			3.05487e+06			468593		683658	339671	180220											157905			718170			7.3151e+06			1.09657e+06		1.12581e+06	900492	628972
TNDIAGNISQAK	MH0230_GL0124109	[gene] locus=scaffold32586_2:1776:2252:- [Complete] codon-table.11	MH0002_GL0031685; MH0230_GL0124109	MGDBpublic		High				1.44006e+06		972489	2.05733e+06	2.4588e+06	853590		1.04643e+06			320845		595135	522491		1.02257e+06	1.78519e+06		357041	1.63054e+06	1.31277e+06				1.44006e+06		1.78467e+06	3.85444e+06	5.75389e+06	1.31612e+06		2.77417e+06			699054		1.3432e+06	3.54465e+06		1.51872e+06
GKPAIVQFGDNANQIAVAR	N047A_GL0051881	[gene] locus=scaffold42188_1:2:1534:+ [Lack 5'-end] codon-table.11	N047A_GL0051881	MGDBpublic		High	10412672								903217		757592			834366				1.10821e+06						5051813	1.50857e+07								1.39264e+06		2.00843e+06			1.81791e+06				2.65551e+06
GKNVNEAFAILQYTPK	MH0408_GL0170350	[gene] locus=scaffold89635_2:280:633:+ [Complete] codon-table.11	O2.UC30-1_GL0052623; MH0408_GL0170350	MGDBpublic		High	1.86043e+06			8.31877e+06			591133				2.90649e+06		220685			1.25116e+06	474712				563412		717854	2036364	2.69537e+06			8.31877e+06			1.1075e+06				7.70532e+06		436435			2.82383e+06	3.22051e+06
TNDAAGDGTTTATLLAQALIR	MH0002_GL0059499	[gene] locus=scaffold59255_2:1068:2705:+ [Complete] codon-table.11	MH0002_GL0059499; V1.UC37-0_GL0013186; MH0135_GL0084048; V1.UC62-0_GL0044531; O2.UC7-1_GL0084053; MH0031_GL0015833	MGDBpublic		High																					76156.5			460419
NQQFFTNDKGNSGEENVAFQR	MH0325_GL0117923	[gene] locus=scaffold144_1:14098:15333:+ [Complete] codon-table.11	MH0325_GL0117923; O2.UC40-1_GL0220319	MGDBpublic		High							8.04813e+06								14971884																1.50783e+07								3.1057e+07
TNDAAGDGTTTATVLAQAIIHEGLK	MH0222_GL0137312	[gene] locus=scaffold23039_7:290:1921:+ [Complete] codon-table.11	V1.UC55-4_GL0065974; MH0222_GL0137312	MGDBpublic		High		314722					330236	118492								275790	214042				28474.3		704499	305577		607450					618705	277285								622449	1.45209e+06
GKNEELFQYNTK	MH0055_GL0028521; MH0152_GL0053068; MH0068_GL0032660; MH0090_GL0077391; 638754422-stool1_revised_scaffold22969_1_gene43410; V1.CD6-4_GL0160412	[gene] locus=scaffold7155_5:987:3992:+ [Complete] codon-table.11 [gene] locus=scaffold30872_25:22:2904:- [Complete] codon-table.11 [gene] locus=scaffold24163_3:17727:20585:+ [Complete] codon-table.11 [gene] locus=scaffold1482_11:64335:67265:+ [Complete] codon-table.11 strand:+ start:3 stop:2882 length:2880 start_codon:no stop_codon:yes gene_type:incomplete [Lack 5'-end] codon-table.11 [gene] locu…	MH0055_GL0028521; MH0243_GL0051181; MH0415_GL0079283; 158458797-stool1_revised_scaffold23301_1_gene108810; MH0407_GL0125306; 32:000000000-C6TVP:1:1112:15719:18447_2_361_-; N085A_GL0062698; O2.UC1-1_GL0118079; 160765029-stool1_revised_scaffold17070_1_gene29883; O2.UC58-2_GL0014970; O2.UC30-0_GL0032563; DLM001_GL0017768; MH0381_GL0177180; MH0152_GL0053068; O2.UC28-1_GL0055706; 470145.BACCOP_01536; …	MGDBpublic;MGDBinhouse	Shared	High			2.18367e+06				890830					8.63626e+06	3.79403e+06		7.00041e+06			536226					1.17409e+06				4.11362e+06				1.66899e+06					3.01408e+07	7.50321e+06		1.45213e+07			1.28491e+06
TNDAAGDGTTTATVLAQSLIHEGLK	MH0425_GL0028490	[gene] locus=scaffold6363_22:289:1917:+ [Complete] codon-table.11	MH0425_GL0028490	MGDBpublic		High					536158				657548				147517							231626				3.55273e+06					1.28387e+06				1.01385e+06				291735
GKMDQATVDAVLAK	V1.CD16-0_GL0089023	[gene] locus=scaffold33514_18:4473:5312:+ [Complete] codon-table.11	T2D-107A_GL0067180; V1.CD16-0_GL0089023	MGDBpublic		High												1.29814e+06																								4.53054e+06
NQPYIVEYTGEDVPTPQTPK	NODE_823114_length_533_cov_1.281426_1_495_+	NODE_823114_length_533_cov_1.281426_1_495_+	NODE_823114_length_533_cov_1.281426_1_495_+; MH0436_GL0049587	MGDBpublic;MGDBinhouse		High																						1.04649e+06
GKLSEEEAEAIIGK	V1.UC39-0_GL0049579	[gene] locus=scaffold10624_4:2101:2940:+ [Complete] codon-table.11	V1.UC39-0_GL0049579	MGDBpublic		High		966338	2.14525e+06	597474	4573937				1.42452e+06	1.03953e+06	776057	439942		295883		6512827					406987		2.17804e+06	4585383		1.86514e+06	4.04125e+06	597474	1.09526e+07				2.19641e+06	1.71183e+06	2.05738e+06	1.53541e+06		644667		1.46992e+07
GKLPEEQNADNDNFR	HT14A_GL0003441	[gene] locus=scaffold5404_7:733:2418:+ [Complete] codon-table.11	HT14A_GL0003441	MGDBpublic		High	9696904		1.52626e+06	1.81541e+06				3.12147e+06				1.15947e+06		896999											1.40488e+07		2.87519e+06	1.81541e+06				7.30461e+06				4.04658e+06		1.95437e+06
GKINSITVDNCKK	Q01518	Adenylyl cyclase-associated protein 1 OS=Homo sapiens OX=9606 GN=CAP1 PE=1 SV=5	Q01518	human		High				537309					1.56936e+06																			537309					2.41974e+06
TNDETFQAVYGCAK	O2.UC1-2_GL0036094	[gene] locus=scaffold84836_1:1285:2142:+ [Lack 3'-end] codon-table.11	O2.UC1-2_GL0036094; O2.UC48-0_GL0277559; O2.UC7-1_GL0186136	MGDBpublic		High							1.04203e+06						1.05494e+06					220260		702148											1.95227e+06						2.08629e+06					527787
LSEADGTATYAPGDEGSVKR	MH0188_GL0011215	[gene] locus=scaffold19721_29:1289:2176:- [Complete] codon-table.11	V1.CD38-0_GL0122850; MH0188_GL0011215; MH0019_GL0040446	MGDBpublic		High	9703060	1.53931e+06	7746542				1.99315e+06	507033	519706		395063			5729655	2.06296e+06	2.0665e+06					366602	1.1228e+06	800518	1.07428e+06	1.40577e+07	2.97104e+06	1.4593e+07				3.73421e+06	1.18652e+06	801315		1.04734e+06			1.24837e+07	4.27931e+06	4.66401e+06
GKIDGTIYHLNR	MH0147_GL0120111	[gene] locus=scaffold37410_2:2053:3318:- [Complete] codon-table.11	MH0147_GL0120111	MGDBpublic		High	556789					775773		879396		619742		547453						1091890	872280		1.0438e+06		448317	6.14689e+06	806669					1.42367e+06		2.05789e+06		1.02056e+06		1.91062e+06						2.61639e+06	1.29551e+06
TNDKVYSGNDLSLSESTK	MH0252_GL0113441; T2D-6A_GL0057944	[gene] locus=scaffold65511_4:17:2935:- [Complete] codon-table.11 [gene] locus=scaffold88355_2:4:2919:- [Complete] codon-table.11	MH0252_GL0113441; T2D-6A_GL0057944	MGDBpublic	Shared	High		1.27741e+06			1.02036e+06		4890051				9853811		34268073				746160				3.43516e+07		3.26382e+06	2.39376e+07		2.46554e+06			2.44334e+06		9.16162e+06				2.61232e+07		6.77698e+07				5.06205e+06
TNDIAGDGTTTATLLAQAIIR	V1.UC52-0_GL0010442; MH0174_GL0036486	[gene] locus=scaffold3316_12:3:1589:- [Lack both ends] codon-table.11 [gene] locus=scaffold25815_1:1:1107:- [Lack 3'-end] codon-table.11	V1.UC52-0_GL0010442; MH0003_GL0051189; MH0433_GL0209315; MH0143_GL0095544; MH0456_GL0061033; MH0369_GL0152387; MH0174_GL0036486; V1.UC17-2_GL0000430; MH0260_GL0132047; MH0197_GL0098253	MGDBpublic	Shared	High				3.15759e+07	551107	224743	1.41712e+07		158683					120821		289361				4.36461e+06		2.81938e+06	2.84499e+06	282682				3.15759e+07	1.31967e+06	412439	2.65501e+07		244667					263243		653078
TNDIAGDGTTTATVLTQAIVR	O2.UC17-1_GL0043982; MH0341_GL0015829	[gene] locus=scaffold62090_1:86:1705:- [Complete] codon-table.11 [gene] locus=scaffold7391_12:10873:12492:+ [Complete] codon-table.11	HT8A_GL0089805; 706437.HMPREF0813_00878; 435842.HMPREF0848_01527; 633699.FI9785_479; V1.CD18-0_GL0006787; 210007.SMU_1954; 888833.HMPREF9961_0240; MH0003_GL0020642; 864570.HMPREF9189_0215; O2.CD3-0-PT_GL0144715; MH0277_GL0048857; O2.UC17-1_GL0043982; 272622.LACR_0440; T2D-31A_GL0086550; 638301.HMPREF0444_1103; N056A_GL0011438; DOF008_GL0021345; O2.UC17-1_GL0044367; V1.UC50-1_GL0113345; 467705.SGO…	MGDBpublic	Shared	High	1.05843e+06					838600		654359		176727				543670	339229	318806						191512	443944	3.6865e+06	1.53345e+06					1.53896e+06		1.53128e+06		291024				1.18454e+06	703682	719534
GKHEYFPFPFDAISINPNLEQNPSGK	MH0004_GL0012914	[gene] locus=scaffold15130_3:6251:7936:- [Complete] codon-table.11	MH0004_GL0012914	MGDBpublic		High	969450	662166					389168	412191		450401	89951.2	184672							111427				726985	3.61825e+06	1.40453e+06	1.27806e+06					729115	964577		741695	238467	644510							165491
GKGTTPSFGFIANCTFSR	MH0015_GL0009566	[gene] locus=scaffold42906_1:2699:3625:- [Complete] codon-table.11	MH0015_GL0009566; 32:000000000-C6TVP:1:2108:14041:21286_186_347_-; 32:000000000-C6TVP:1:1112:21558:14683_102_254_-	MGDBpublic;MGDBinhouse		High								939311										434442		1552700				802470								2.1981e+06										1.04101e+06
GKGNVEYWVALIQPGK	V1.CD7-0-PN_GL0033443; 469613.HMPREF0864_03519; V1.CD15-3_GL0108106	[gene] locus=scaffold12637_1:6:416:- [Complete] codon-table.11 [Complete]:- codon-table.11 [gene] locus=scaffold36387_1:2:424:+ [Lack 5'-end] codon-table.11	V1.CD7-0-PN_GL0033443; MH0122_GL0074950; V1.CD3-0-PT_GL0020092; 469613.HMPREF0864_03519; SZEY-81A_GL0094990; V1.UC39-4_GL0124256; V1.CD15-3_GL0108106; SZEY-22A_GL0044163	MGDBpublic	Shared	High				6281462									696793		558571			362606	696999	421411	189087	392644						6281462									1.378e+06		1.15868e+06			868879	1.03518e+06
TNDLGDWVAATGEVFK	MH0277_GL0032176	[gene] locus=scaffold4941_1:596:2107:+ [Complete] codon-table.11	MH0277_GL0032176; V1.UC30-0_GL0127457	MGDBpublic		High	632978	681032		712504	274218				6.51405e+06	1.99804e+06						612515								724165	917051	1.31447e+06		712504	656636				1.00438e+07	3.29026e+06						1.38243e+06
GGSASTWLTAFALR	P01031	Complement C5 OS=Homo sapiens OX=9606 GN=C5 PE=1 SV=4	P01031	human		High		976548						251384	1.75577e+06	823928			51597.3		251004	208366	116900	16058.1				197170	301226	648753		1.88485e+06						588269	2.70715e+06	1.3568e+06			102041		520672	470276	793067	38478.6
TNEQTVAVSGGK	MH0203_GL0245882	[gene] locus=scaffold42081_3:1067:6967:+ [Complete] codon-table.11	MH0203_GL0245882	MGDBpublic		High	2.95355e+06	646632												1.2179e+06		1.93751e+06		1.42508e+06	657790						4.27907e+06	1.24807e+06												2.65356e+06		4.37289e+06		3.41478e+06	976948
GKEAATEALAAK	MH0419_GL0006281	[gene] locus=scaffold6780_1:3578:4822:- [Complete] codon-table.11	MH0419_GL0006281; MH0239_GL0083333	MGDBpublic		High		1.87946e+06	463995	563266	337925		1.26272e+06	1.11105e+06					2.94624e+06			374773	207147	3.10055e+06					274892	3.32237e+06		3.62757e+06	874078	563266	809186		2.36574e+06	2.6e+06					5.82658e+06			845849	1.40531e+06	7.42955e+06
NQNFGQVSNAYVR	159207311-stool2_revised_C1324619_1_gene14831	strand:+ start:3 stop:638 length:636 start_codon:no stop_codon:yes gene_type:incomplete [Lack 5'-end] codon-table.11	MH0260_GL0065027; V1.CD38-0_GL0080676; 158337416-stool1_revised_C1281938_1_gene16507; MH0100_GL0041210; 159207311-stool2_revised_C1324619_1_gene14831; 159268001-stool2_revised_C685071_1_gene59762	MGDBpublic		High							1.70989e+06	1.98315e+06		1.59239e+06			2675862			43698388		892376				725649	932447								3.20353e+06	4.64082e+06		2.62226e+06			5.29188e+06			9.86258e+07		2.13832e+06
GKAQDFLGTIGSALEIKPVVAGAK	V1.CD6-0-PN_GL0070492	[gene] locus=scaffold65533_1:88:4380:+ [Complete] codon-table.11	V1.CD6-0-PN_GL0070492	MGDBpublic	No Quan Values	High
GKAGCNDANAEYIAHLR	195102.CPE1006	[Complete]:- codon-table.11	195102.CPE1006	MGDBpublic		High													2.00257e+06									590812															3.96035e+06
GHYTEGAELVDSVLDVVRK	Q13509; P07437; P68371	Tubulin beta-3 chain OS=Homo sapiens OX=9606 GN=TUBB3 PE=1 SV=2 Tubulin beta chain OS=Homo sapiens OX=9606 GN=TUBB PE=1 SV=2 Tubulin beta-4B chain OS=Homo sapiens OX=9606 GN=TUBB4B PE=1 SV=1	Q13885; Q13509; P07437; P68371; Q9BVA1	human	Shared	High	1.667e+06		541239	207991	722133	920187	1.05082e+06	698329	35612720	1.06033e+06	793512	15796351		415659			560993		982685	724674	217020	150237			2.41512e+06		1.01959e+06	207991	1.7292e+06	1.68869e+06	1.96874e+06	1.63417e+06	5.49099e+07	1.74609e+06	2.10366e+06	5.51297e+07		905633			3.80585e+06		1.45948e+06
GHYTEGAELVDSVLDVVR	Q13509; P07437; P68371	Tubulin beta-3 chain OS=Homo sapiens OX=9606 GN=TUBB3 PE=1 SV=2 Tubulin beta chain OS=Homo sapiens OX=9606 GN=TUBB PE=1 SV=2 Tubulin beta-4B chain OS=Homo sapiens OX=9606 GN=TUBB4B PE=1 SV=1	Q13885; Q13509; P07437; P68371; Q9BVA1	human	Shared	High		1.64192e+06	861023	2.21134e+06		547662			5757219	256416			231299			172060		405567	535251			228960	471230	411834		3.16909e+06	1.622e+06	2.21134e+06		1.00505e+06			8.87684e+06	422252			457425			388334		971822	794953
TNGLITLAEGSKSDLVAGRK	MH0418_GL0023258	[gene] locus=scaffold46349_2:4809:7892:+ [Complete] codon-table.11	MH0418_GL0023258	MGDBpublic		High												1.00468e+06	13825577	1128593	8156046	1.03585e+06							3373225													3.50636e+06	2.7342e+07	2.45897e+06	1.69185e+07	2.33787e+06
NQMATAEATGTIDGK	MH0188_GL0055295	[gene] locus=scaffold81338_4:8180:9493:- [Complete] codon-table.11	MH0188_GL0055295	MGDBpublic		High					1.19348e+06											4216164					278473								2.85787e+06											9.51574e+06
GHVIHADILNAWTPENTTSNIPR	MH0016_GL0067630	[gene] locus=scaffold30663_4:3987:7169:- [Complete] codon-table.11	MH0016_GL0067630	MGDBpublic		High								4893192			213246																					1.14507e+07			565330
GHVFEESQVAGTPMFVVK	P13639	Elongation factor 2 OS=Homo sapiens OX=9606 GN=EEF2 PE=1 SV=4	P13639	human		High									4360897				1.49214e+06	558933				320892					1.16048e+06	24571182									6.7239e+06				2.95092e+06	1.2178e+06				768924
GHTYNADVWSYDAASGTGVIEQK	V1.CD55-0_GL0046521	[gene] locus=scaffold144025_1:1498:4590:+ [Complete] codon-table.11	V1.CD55-0_GL0046521	MGDBpublic	No Quan Values	High
ISEEEFFKADWVDNLK	MH0174_GL0116470	[gene] locus=scaffold69529_6:2483:5557:- [Complete] codon-table.11	MH0174_GL0116470	MGDBpublic		High	524213			873082	4.31799e+06	278091	340122	301014		173105	281846	59810.3	100745	3352008		293501	310888	67674.2	130552	114977	218928	155823	207843	1.26955e+06	759474			873082	1.03397e+07	510341	637225	704409		285059	747193	208739	199237	7.30332e+06		662422	2.10911e+06	162161	193895
TNGVDEKYITGDASDREK	O2.UC48-1_GL0140301; MH0069_GL0020981; 765074482-stool2_revised_C1084384_1_gene137130; MH0019_GL0037503	[gene] locus=scaffold52170_1:2:1420:+ [Lack 5'-end] codon-table.11 [gene] locus=scaffold36912_1:2695:4104:+ [Complete] codon-table.11 strand:+ start:1 stop:1425 length:1425 start_codon:no stop_codon:yes gene_type:incomplete [Lack 5'-end] codon-table.11 [gene] locus=scaffold17518_4:491:1897:+ [Complete] codon-table.11	MH0111_GL0012536; O2.UC48-1_GL0140301; SZEY-22A_GL0068896; MH0098_GL0071342; MH0103_GL0032407; MH0069_GL0020981; O2.UC13-0_GL0044220; 765074482-stool2_revised_C1084384_1_gene137130; MH0019_GL0037503	MGDBpublic	No Quan Values	High
GHTDSVQDISFDHSGK	P43034	Platelet-activating factor acetylhydrolase IB subunit alpha OS=Homo sapiens OX=9606 GN=PAFAH1B1 PE=1 SV=2	P43034	human		High	5.93492e+06		5.59491e+06		5702503				1.99124e+06	1.6207e+06		2.72231e+06		5.67677e+06		2288225	742804			20646086	1.1533e+06				8.59844e+06		1.05398e+07		1.36551e+07				3.07022e+06	2.66887e+06		9.50092e+06		1.23685e+07		5.16445e+06	5.03928e+06
TNHANHANLANYKDYGLTFR	V1.CD19-0_GL0177345	[gene] locus=scaffold41251_1:3:3194:+ [Lack 5'-end] codon-table.11	V1.CD19-0_GL0177345	MGDBpublic		High		1.48837e+06					3.03883e+06	3.11002e+06				423935	1.24182e+06	12170516		3.64512e+06	207009	4.8933e+06						6782624		2.87272e+06					5.69332e+06	7.27782e+06				1.47954e+06	2.45588e+06	2.6517e+07		8.22693e+06	1.40437e+06	1.17254e+07
NQLTSNPENTVFDAKR	P11021	Endoplasmic reticulum chaperone BiP OS=Homo sapiens OX=9606 GN=HSPA5 PE=1 SV=2	P11021	human		High		781331			720735		532381	696535	9459537	969027		754050		410260	813542	681973					606280					1.50806e+06			1.72585e+06		997428	1.62998e+06	1.45853e+07	1.59574e+06		2.63165e+06		893869	1.68758e+06	1.53919e+06
GHSEFAANAPTQATIDLLK	MH0457_GL0201192	[gene] locus=scaffold166615_1:3393:7718:- [Complete] codon-table.11	MH0457_GL0201192; MH0405_GL0147067; MH0323_GL0021492	MGDBpublic		High	728296	844873					3745018									256964					457124	351653	650679		1.05515e+06	1.6307e+06					7.01637e+06									579959
GHNYYEYYGVNKIECLEKDIK	T2D-70A_GL0030781	[gene] locus=scaffold43294_2:1:3036:+ [Lack 5'-end] codon-table.11	T2D-70A_GL0030781	MGDBpublic		High																	305002					5332541		798949																	2.06918e+06
GHNYYEYYGVNKIECLEK	T2D-70A_GL0030781	[gene] locus=scaffold43294_2:1:3036:+ [Lack 5'-end] codon-table.11	T2D-70A_GL0030781	MGDBpublic		High																2.22535e+06						12123767																		5.02255e+06
GHLFLQTDQPIYNPGQR	P0C0L4; P0C0L5	Complement C4-A OS=Homo sapiens OX=9606 GN=C4A PE=1 SV=2 Complement C4-B OS=Homo sapiens OX=9606 GN=C4B PE=1 SV=2	P0C0L4; P0C0L5	human	Shared	High			975290		1.51553e+06		1.99891e+06		3227145	6.85164e+06	1.79034e+06	239386	872777					280554				857394	1.22328e+06	1.65172e+06			1.83726e+06		3.62905e+06		3.74501e+06		4.97581e+06	1.12829e+07	4.74631e+06	835464	1.72604e+06					672266
GHLEPGVVTGKPVAYWGSK	MH0343_GL0173277	[gene] locus=scaffold16169_3:820:2097:- [Complete] codon-table.11	MH0224_GL0103402; MH0343_GL0173277	MGDBpublic		High							4781200			602572							481417	1.02884e+06				1.84364e+06									8.95768e+06			992281							3.266e+06	2.46532e+06
GHGNFPVYIDSPLAIEATR	MH0017_GL0011624; NOM009_GL0030340	[gene] locus=scaffold14028_1:270:1877:+ [Complete] codon-table.11 [gene] locus=scaffold8257_2:15:1409:- [Lack 5'-end] codon-table.11	MH0198_GL0153880; MH0115_GL0017928; MH0212_GL0030371; MH0418_GL0105872; MH0017_GL0011624; MH0196_GL0088718; MH0421_GL0096967; NOM009_GL0030340; 764649650-stool1_revised_C418255_1_gene66308; MH0227_GL0025023; V1.FI07_GL0054489; BGI002A_GL0049200; MH0060_GL0055212; MH0161_GL0125076	MGDBpublic	Shared	High	1.03601e+06				392240				1533690	328094					244825				385492						1.50096e+06				939247				2.36474e+06	540286					507855				572531
NQNFSGTLSADYK	O2.UC32-1_GL0191356	[gene] locus=scaffold39423_2:3:3224:+ [Lack 5'-end] codon-table.11	O2.UC32-1_GL0191356; MH0274_GL0114458; T2D-8A_GL0001017	MGDBpublic		High			1.30391e+06	1.33371e+06		608542	766972			541542			1.11364e+06	966200				532174		343865							2.45632e+06	1.33371e+06		1.11677e+06	1.43694e+06			891780			2.20237e+06	2.10514e+06				1.2752e+06
TNEQVILNTWYGGEMK	MH0071_GL0029240	[gene] locus=scaffold1413_1:3:1178:- [Lack 3'-end] codon-table.11	DLM028_GL0057269; N085A_GL0020389; MH0404_GL0074253; O2.UC50-0_GL0275022; MH0281_GL0153710; MH0435_GL0009448; MH0281_GL0029210; MH0124_GL0042725; V1.UC41-0_GL0112837; MH0131_GL0132614; T2D-133A_GL0071425; NLF014_GL0039242; O2.UC24-2_GL0128036; V1.FI12_GL0204064; V1.UC57-0_GL0075674; MH0057_GL0037260; O2.UC24-1_GL0096835; MH0192_GL0066636; MH0366_GL0042170; MH0012_GL0226744; MH0071_GL0029240; O2.U…	MGDBpublic	No Quan Values	High
TNFYGDVNGDDMTFGNK	MH0192_GL0119628	[gene] locus=scaffold12974_3:1471:1896:+ [Complete] codon-table.11	MH0192_GL0119628; MH0403_GL0082660	MGDBpublic		High	20638660				26677616																				2.9901e+07				6.38815e+07
TNFWTPALAEASGEGCQCDADVLPAEACQPK	MH0108_GL0078699	[gene] locus=scaffold47744_4:5098:5757:+ [Complete] codon-table.11	MH0108_GL0078699	MGDBpublic	No Quan Values	High
TNETINGHTGWFR	MH0006_GL0020123	[gene] locus=scaffold22224_1:1358:1876:+ [Complete] codon-table.11	MH0264_GL0052617; MH0006_GL0020123	MGDBpublic		High	3.89414e+06			802554								258131	979433		5063565	1711990		781476			1.47268e+06	2.22325e+06		3.94444e+06	5.64178e+06			802554								900883	1.93696e+06		1.05036e+07	3.8639e+06		1.87258e+06
TNETWPTTWFAPR	469613.HMPREF0864_02669	[Complete]:- codon-table.11	469613.HMPREF0864_02669	MGDBpublic		High											411298									6110746															1.09038e+06
GKDVTPLLNKDGEYGLEDAR	MH0146_GL0067460	[gene] locus=scaffold40141_5:2:946:- [Lack both ends] codon-table.11	MH0146_GL0067460	MGDBpublic		High		431404						2.58626e+06			2.1937e+06	369624				707290		566931					664290	1.2867e+06		832660						6.05216e+06			5.81566e+06	1.29e+06				1.59633e+06		1.35848e+06
TNEVGYVNLWAAK	MH0002_GL0025348	[gene] locus=scaffold41634_4:9063:10580:- [Complete] codon-table.11	32:000000000-C6TVP:1:2112:14595:6957_2_217_+; MH0002_GL0025348	MGDBpublic;MGDBinhouse		High				922619								1.04706e+06	3.68233e+06		850896	1.89003e+06				389118	6.06976e+06	3.78334e+06	5670396	1.31787e+06				922619								3.65428e+06	7.28232e+06		1.76506e+06	4.26574e+06
GKDVQTALGIVTYNPR	T2D-66A_GL0060857	[gene] locus=scaffold10760_3:1:447:+ [Lack 5'-end] codon-table.11	V1.UC57-0_GL0219676; MH0212_GL0161861; DLM006_GL0038845; O2.UC13-1_GL0074114; T2D-66A_GL0060857; DLM013_GL0077596; MH0204_GL0025005; MH0110_GL0036384; MH0088_GL0092634; O2.UC47-2_GL0029570; V1.UC58-0_GL0007583; DOM013_GL0007910; O2.UC48-1_GL0146523; V1.UC11-5_GL0087464; T2D-70A_GL0085393; MH0418_GL0168506; MH0188_GL0037246; V1.CD15-3_GL0025917; MH0195_GL0008983; MH0193_GL0102621; MH0274_GL0145400…	MGDBpublic		High			3218527										3324256	1.26271e+06		592370						1.25447e+06					6.06309e+06										6.57417e+06	2.75117e+06		1.33696e+06
GKDVQTALGILTYNPR	763840445-stool2_revised_C906677_1_gene54063	strand:- start:496 stop:906 length:411 start_codon:no stop_codon:yes gene_type:incomplete [Lack 5'-end] codon-table.11	O2.UC6-1_GL0139107; O2.UC18-0_GL0035523; T2D-53A_GL0140451; HT25A_GL0003193; O2.UC8-1_GL0088433; O2.UC2-2_GL0142262; V1.CD21-0_GL0015871; O2.UC26-0_GL0016275; O2.UC31-2_GL0027638; V1.FI19_GL0088233; V1.UC50-1_GL0200915; O2.UC26-0_GL0062480; SZEY-69A_GL0052213; MH0325_GL0071626; O2.UC11-1_GL0000482; MH0239_GL0058091; V1.CD3-0-PN_GL0068339; O2.UC48-0_GL0237053; V1.UC13-3_GL0125171; 763840445-stool2…	MGDBpublic		High	1715575			4390129		343078							3.95222e+06		1.79582e+06			973485	1.44318e+06			3.84635e+06			2.4855e+06			4390129		629602							7.81605e+06		3.72516e+06			2.33267e+06	2.14341e+06
GKDVQTALGILEYNPR	V1.UC6-0_GL0089170	[gene] locus=scaffold17825_8:291:680:- [Complete] codon-table.11	MH0355_GL0226025; V1.UC6-0_GL0089170; MH0368_GL0180708; MH0419_GL0043218; MH0003_GL0033078; MH0003_GL0090987	MGDBpublic		High				4767653	1212144							1.22652e+06	4311010			2.25491e+06			2216483		1.88694e+06	4974386		846555				4767653	2.90257e+06							4.28058e+06	8.52561e+06			5.08925e+06			3.29191e+06
GKDVQTALGILAYNPR	O2.UC8-2_GL0187213	[gene] locus=scaffold94580_1:219:620:- [Lack 5'-end] codon-table.11	O2.CD3-0-PT_GL0195094; MH0088_GL0065714; T2D-132A_GL0028784; 764062976-stool2_revised_scaffold41700_1_gene172217; V1.CD31-0_GL0114328; MH0053_GL0037226; MH0009_GL0049397; MH0143_GL0101506; MH0377_GL0090135; 763577454-stool2_revised_scaffold14552_1_gene197757; O2.UC8-2_GL0187213; T2D-62A_GL0058758; MH0433_GL0164836; MH0188_GL0083732; T2D-31A_GL0055517; DOM026_GL0000925; MH0006_GL0098241	MGDBpublic		High		1.36152e+06		9192269		888266	818545						805224		600463			4163414	2.35104e+06			947647	783218			2.62789e+06		9192269		1.63011e+06	1.53356e+06						1.59244e+06		1.24557e+06			9.9764e+06	3.49175e+06
TNFAETAFFYPQLR	T2D-42A_GL0023805; MH0004_GL0008410	[gene] locus=scaffold69142_1:2:5968:+ [Lack 5'-end] codon-table.11 [gene] locus=scaffold6658_20:8035:13851:- [Complete] codon-table.11	N087A_GL0000087; V1.UC26-4_GL0039455; NODE_691345_length_540_cov_1.470370_2_568_-; MH0435_GL0154905; V1.FI21_GL0070794; T2D-42A_GL0023805; MH0333_GL0003921; MH0004_GL0008410; O2.UC8-0_GL0123763; MH0101_GL0073423; MH0414_GL0064747; DOM005_GL0053877; O2.UC24-1_GL0171289; MH0061_GL0000693; MH0302_GL0045803; N035A_GL0038983; MH0038_GL0043661; 765094712-stool1_revised_scaffold5909_1_gene11252; MH0243_…	MGDBpublic;MGDBinhouse	Shared	High		679738	1.33724e+06	413119					283995			100480	208366	164444	233265					218699		445866				1.31197e+06	2.51911e+06	413119					437881			350678	412073	358288	483875
NQNNCLVLSDPEESEFEEAK	MH0108_GL0011167	[gene] locus=scaffold2159_2:11714:14896:+ [Complete] codon-table.11	MH0454_GL0013007; MH0108_GL0011167	MGDBpublic		High											721749																								1.91341e+06
LSEDPDIAVKDEGQSCFYR	MH0003_GL0040136	[gene] locus=scaffold26443_9:17393:19003:- [Complete] codon-table.11	MH0003_GL0040136	MGDBpublic		High														3.95274e+06																								8.61218e+06
ISEDVIAQLATK	MH0343_GL0178490	[gene] locus=scaffold37698_5:2293:2760:+ [Complete] codon-table.11	MH0343_GL0178490; MH0224_GL0065089	MGDBpublic		High		1.64569e+06	2.73263e+06	1.60837e+06			4.12263e+06					236655	794126		466020		417055		316964	2.5371e+06			1.0923e+06			3.17636e+06	5.14776e+06	1.60837e+06			7.72383e+06					825932	1.57049e+06		966692		2.82935e+06		470754
LSEDVVYELLK	O2.UC48-0_GL0020514	[gene] locus=scaffold93704_3:773:1678:- [Lack 5'-end] codon-table.11	O2.UC48-0_GL0020514	MGDBpublic		High		881888	1.48724e+06		481945			747339	2507797													84689.4				1.70215e+06	2.80167e+06		1.15405e+06			1.74886e+06	3.86668e+06
GKDPLYEVQTTK	MH0199_GL0004456; 765640925-stool1_revised_scaffold32965_1_gene135436; N029A_GL0077531	[gene] locus=scaffold37075_1:1510:4899:+ [Complete] codon-table.11 strand:+ start:1 stop:3204 length:3204 start_codon:no stop_codon:yes gene_type:incomplete [Lack 5'-end] codon-table.11 [gene] locus=scaffold34195_1:152889:156086:- [Lack 5'-end] codon-table.11	159571453-stool1_revised_C650217_1_gene33677; NODE_463001_length_285_cov_3.042105_3_314_-; MH0199_GL0004456; 765640925-stool1_revised_scaffold32965_1_gene135436; N029A_GL0077531; 764224817-stool1_revised_C1083193_1_gene55020; 737052003-stool1_revised_scaffold32449_1_gene81804; T2D-53A_GL0092395; 765620695-stool1_revised_scaffold38627_2_gene59134; V1.CD28-0_GL0037346	MGDBpublic;MGDBinhouse	Shared	High				23475584	503705	1232650	2.95634e+06	1.145e+07			1.15378e+06	618727	3749288	262342		1.70162e+06		589502		2.23989e+06		873458		26191911				23475584	1.20616e+06	2.26211e+06	5.53877e+06	2.67943e+07			3.05875e+06	2.15937e+06	7.41473e+06	571587		3.84051e+06		1.41257e+06
GKDLNTNLSGDKDLVK	469613.HMPREF0864_00683	[Complete]:- codon-table.11	469613.HMPREF0864_00683	MGDBpublic		High	2.20984e+06		6.08161e+06		810942				1.85002e+06	488620										10309118					3.20159e+06		1.14566e+07		1.94186e+06				2.85247e+06	804632
GKDLGVHGDRDLVK	MH0221_GL0061395	[gene] locus=scaffold14799_2:11482:12624:+ [Complete] codon-table.11	MH0221_GL0061395	MGDBpublic		High	1.10954e+06								7400957	3.08604e+06			27757407		777000	1.96146e+06			1.17394e+07		325125			439527	1.60749e+06								1.14113e+07	5.08191e+06			5.48941e+07		1.61178e+06	4.42695e+06			1.74354e+07
LSEDYGVLKTDEGIAYR	P32119	Peroxiredoxin-2 OS=Homo sapiens OX=9606 GN=PRDX2 PE=1 SV=5	P32119	human		High	889841		1558409		7.28498e+06	634273			7.91091e+06	2.68709e+07					1.45544e+06	914148			3736552				1485113		1.28919e+06		2.93575e+06		1.74444e+07	1.16399e+06			1.21975e+07	4.42495e+07					3.01911e+06	2.0632e+06			5.54951e+06
TNFTQVNESIQR	MH0224_GL0088158	[gene] locus=scaffold130797_2:1804:4875:- [Complete] codon-table.11	MH0224_GL0088158	MGDBpublic	No Quan Values	High
GKDLAAVGGFSGGDADLAK	T2D-132A_GL0042660	[gene] locus=scaffold54509_2:1016:2122:- [Complete] codon-table.11	T2D-132A_GL0042660	MGDBpublic	No Quan Values	High
ISEEAFMESAKDSWLSGLK	MH0429_GL0153187	[gene] locus=scaffold39188_4:1:3111:+ [Lack 5'-end] codon-table.11	MH0429_GL0153187; 765074482-stool2_revised_scaffold39420_1_gene98506	MGDBpublic		High			344138					1431707	534985		615331			1229429	1.13292e+06			149337		203307	916981	300315	732804	961692			648291					3.35037e+06	824874		1.63129e+06			2.67867e+06	2.35008e+06			357842
GKDEDSGDNVHILDFSDYNTPGTYSLK	MH0406_GL0182628	[gene] locus=scaffold117209_1:668:3820:- [Complete] codon-table.11	MH0406_GL0182628	MGDBpublic		High						543831				3.09917e+06			226160					487341	2341946			2.45432e+06	2.34699e+06							998017				5.10353e+06			447261					1.16777e+06	3.47825e+06
GKDDDETFANWIK	MH0318_GL0148802	[gene] locus=scaffold37489_9:3972:6707:- [Complete] codon-table.11	MH0318_GL0148802	MGDBpublic		High					3280474										1374613							534912							7.85533e+06										2.85144e+06
LSEHIIAAGGEK	MH0109_GL0045697	[gene] locus=scaffold1872_15:1145:2671:+ [Complete] codon-table.11	MH0109_GL0045697; V1.FI03_GL0022880	MGDBpublic		High								22523364																								5.27074e+07
TNQAITEGAIKEFIETLNVSEDIKK	MH0002_GL0012414	[gene] locus=scaffold34517_1:1583:2929:+ [Complete] codon-table.11	O2.UC21-0_GL0010331; NODE_331571_length_326_cov_4.898773_1_324_+; MH0002_GL0012414	MGDBpublic;MGDBinhouse		High																								1.30852e+06
GGQTLNNFDAPLWK	O2.UC29-2_GL0041337; V1.UC11-5_GL0059582	[gene] locus=scaffold30249_9:406:2664:+ [Lack 3'-end] codon-table.11 [gene] locus=scaffold43195_2:2:4927:+ [Lack both ends] codon-table.11	O2.UC29-2_GL0041337; V1.UC11-5_GL0059582; V1.FI14_GL0058957	MGDBpublic	Shared	High	2110838	3479103		2.89631e+06	1.84516e+06		863625	7.06028e+06									433084								3.05816e+06	6.71507e+06		2.89631e+06	4.41836e+06		1.61802e+06	1.65219e+07									2.9381e+06
GGFEDVAESIFNIQK	V1.CD51-0_GL0006732	[gene] locus=scaffold70092_1:1566:3275:- [Complete] codon-table.11	O2.UC4-1_GL0006333; O2.UC36-0_GL0125041; V1.CD51-0_GL0006732	MGDBpublic		High	4.04044e+06	6676330	107260		285173		844361	598602	2.10525e+06	94382.3		681264		73357.6		40891.6							3.1533e+06		5.85374e+06	1.28861e+07	202058		682868		1.58193e+06	1.4008e+06	3.246e+06	155423		2.37763e+06		159831		92290.9
GGFCDGQVLDAAGVK	MH0002_GL0050528	[gene] locus=scaffold56763_3:3179:3694:+ [Complete] codon-table.11	MH0002_GL0050528	MGDBpublic		High	3.25624e+06	984043		2.67088e+06	1.08836e+06	1.44824e+06				3.57299e+06			4811529	1.99601e+06		1.14112e+06	994630		2.43176e+06			4294953			4.71761e+06	1.89932e+06		2.67088e+06	2.60615e+06	2.65774e+06				5.88379e+06			9.51546e+06	4.34888e+06		2.57548e+06	6.7477e+06		3.61164e+06
TPAFAESVTEGDVRWEK	P36957	Dihydrolipoyllysine-residue succinyltransferase component of 2-oxoglutarate dehydrogenase complex, mitochondrial OS=Homo sapiens OX=9606 GN=DLST PE=1 SV=4	P36957	human		High						491489	453806		1.58014e+06	1028304	585471	371354		273599			517912	354492		509481										901960	850216		2.43635e+06	1.69335e+06	1.55213e+06	1.29604e+06		596114			3.51359e+06	849435
GGFADGTVYDAEGAKK	MH0181_GL0087599	[gene] locus=scaffold10298_1:3:404:- [Lack 3'-end] codon-table.11	MH0181_GL0087599; V1.UC5-0_GL0117225	MGDBpublic		High	1.74456e+06	9.83679e+06			3.86303e+06		604683	2.49439e+06	2.09671e+06		1.10728e+06		943203		4.69462e+06	2.8463e+06	694343	1.37309e+06		2.30645e+06	3.60683e+06	952502	1.7743e+06	712078	2.52749e+06	1.89861e+07			9.25031e+06		1.13289e+06	5.83718e+06	3.23283e+06		2.93549e+06		1.86531e+06		9.73832e+06	6.424e+06	4.71051e+06	3.2902e+06
TPAGYPSGSLGPTTAGR	679207.HMPREF9345_03124	[Complete]:- codon-table.11	585054.EFER_4176; 469595.CSAG_04490; 290338.CKO_03749; 679207.HMPREF9345_03124	MGDBpublic		High															1.8949e+06									3.66172e+06															3.93069e+06
GGFAANNFKGDNTR	O2.UC27-1_GL0024439	[gene] locus=scaffold2072_9:1366:1983:- [Lack 5'-end] codon-table.11	O2.UC27-1_GL0024439	MGDBpublic		High		380333			1.23648e+06			3.21636e+06		307242			382175	409900	3.83688e+06	824915	3.39002e+06	649123	353950		2.49532e+06			5503859		734086			2.96085e+06			7.52668e+06		505948			755803	893085	7.95906e+06	1.86181e+06	2.29983e+07	1.55543e+06	525685
GGEVALEQFWIQK	V1.CD4-0_GL0012211; V1.FI07_GL0065245	[gene] locus=scaffold21974_1:6011:7399:- [Lack 5'-end] codon-table.11 [gene] locus=C1456186_1:1459:2844:+ [Complete] codon-table.11	MH0355_GL0131106; NOF009_GL0032344; MH0357_GL0170659; MH0113_GL0104445; MH0355_GL0204006; MH0326_GL0001572; MH0290_GL0068818; MH0142_GL0110778; MH0243_GL0040415; 667015.Bacsa_1336; MH0314_GL0047784; MH0003_GL0034112; MH0415_GL0178541; T2D-45A_GL0086124; 765094712-stool1_revised_scaffold48_2_gene30247; MH0428_GL0188367; N085A_GL0083442; MH0046_GL0014801; MH0415_GL0089871; 158458797-stool1_revised_…	MGDBpublic;MGDBinhouse	Shared	High			1.25498e+06	2.11071e+06	1.43767e+06	239832									656699	907300	153600	569452	532723	201156	228941	290866	437229	4989601			2.36415e+06	2.11071e+06	3.44261e+06	440130									1.36223e+06	2.04775e+06	1.04205e+06	1.36452e+06	791198
GGEVALEQFHITR	MH0140_GL0072928; 158499257-stool1_revised_scaffold23702_1_gene182901; O2.UC46-1_GL0119106; MH0002_GL0022380; MH0011_GL0086465; MH0069_GL0024790	[gene] locus=scaffold92965_1:30641:32005:- [Complete] codon-table.11 strand:+ start:382 stop:1740 length:1359 start_codon:yes stop_codon:yes gene_type:complete [Complete] codon-table.11 [gene] locus=C983031_1:1:1449:+ [Lack 5'-end] codon-table.11 [gene] locus=scaffold26714_2:34049:35431:- [Complete] codon-table.11 [gene] locus=scaffold3622_7:3225:4595:- [Complete] codon-table.11 [gene] locus=scaf…	MH0016_GL0004224; T2D-109A_GL0118819; MH0057_GL0019817; NOM023_GL0038822; T2D-11A_GL0036879; MH0414_GL0015482; MH0004_GL0020507; MH0140_GL0072928; 158499257-stool1_revised_scaffold23702_1_gene182901; MH0333_GL0051192; MH0012_GL0060112; MH0206_GL0172021; MH0427_GL0080836; NODE_505076_length_456_cov_1.495614_2_484_-; O2.UC46-1_GL0119106; MH0152_GL0007933; MH0106_GL0030022; MH0006_GL0178857; MH0402_…	MGDBpublic;MGDBinhouse	Shared	High		2.12693e+06		2.12662e+06			2.46198e+06										269919	759868				1.86406e+06				4.10521e+06		2.12662e+06			4.61258e+06										1.83117e+06	1.8208e+06
TPAIQSAESNYYSVLTQK	MH0001_GL0008780	[gene] locus=scaffold341_1:9460:10854:- [Complete] codon-table.11	MH0319_GL0128597; MH0001_GL0008780; O2.UC12-0_GL0031480	MGDBpublic		High		3.14473e+06		452922				1.90907e+06				609070	487290		1.69447e+06	796187	1.13754e+06	1.5082e+06	264274	914058	30389471	1192074	471188	1.38493e+06		6.06969e+06		452922				4.46746e+06				2.12567e+06	963683		3.51493e+06	1.79697e+06	7.71724e+06	3.61395e+06	392499
GGETSEMYLIQPDSSVKPYR	P02675	Fibrinogen beta chain OS=Homo sapiens OX=9606 GN=FGB PE=1 SV=2	P02675	human		High							4.63515e+06		11656409	7022192					11271114																8.68406e+06		1.79726e+07	1.15637e+07					2.33803e+07
GGETSEMYLIQPDSSVKPYR	P02675	Fibrinogen beta chain OS=Homo sapiens OX=9606 GN=FGB PE=1 SV=2	P02675	human		High									63657883	5140476																							9.81517e+07	8.46504e+06
GGESVNDQGAEDQR	MH0383_GL0114331	[gene] locus=scaffold82467_1:27212:29797:+ [Complete] codon-table.11	1045856.EcWSU1_03401; SZEY-40A_GL0050436; MH0383_GL0114331; T2D-108A_GL0186653; 1006551.KOX_00005; 888063.HMPREF9086_3481; 484021.KP1_4170; MH0277_GL0047440; T2D-132A_GL0093356; 290338.CKO_03914; MH0260_GL0007484; NLM027_GL0023343; 469595.CSAG_02385	MGDBpublic		High				2.65316e+06											1.63124e+06				835954									2.65316e+06											3.38378e+06				1.24156e+06
NQFQNNPPEVPTENNHVGSYRR	T2D-83A_GL0082037	[gene] locus=scaffold22964_11:3:3101:+ [Lack 5'-end] codon-table.11	32:000000000-C6TVP:1:1111:11197:8418_3_275_-; MH0365_GL0002444; 32:000000000-C6TVP:1:2111:8712:5914_3_389_-; T2D-83A_GL0082037; MH0011_GL0051345	MGDBpublic;MGDBinhouse		High	2.85403e+06	1.18166e+06	7.41834e+06									2.69649e+06	2.68762e+06	1.0003e+06										1.45526e+06	4.13489e+06	2.28074e+06	1.39748e+07									9.41083e+06	5.31515e+06	2.17944e+06
ISETTQFNKQNLLDGSFTGK	MH0078_GL0010399; MH0015_GL0026987	[gene] locus=scaffold13157_4:874:1962:+ [Complete] codon-table.11 [gene] locus=scaffold2514_19:1272:2369:+ [Complete] codon-table.11	MH0078_GL0010399; MH0015_GL0026987; MH0077_GL0047666	MGDBpublic	Shared	High		541667		662947							403166	405772			5822518	775226		276850	567883	464881	1.25167e+06			1.10257e+06		1.04548e+06		662947							1.06882e+06	1.41616e+06			1.2078e+07	1.74966e+06		663389	843418
ISETTQFNKQNLLDGTFSDK	MH0405_GL0176813	[gene] locus=scaffold13833_4:8686:9921:- [Complete] codon-table.11	T2D-33A_GL0013300; V1.CD8-0-PN_GL0101729; SZEY-106A_GL0059138; SZEY-79A_GL0062996; MH0044_GL0077509; NOM014_GL0005150; MH0405_GL0176813	MGDBpublic		High	4.3465e+06	1431436																							6.29716e+06	2.76284e+06
TPAPVAALHEVMPAAFNELVR	MH0124_GL0022709	[gene] locus=scaffold12223_3:305:3049:+ [Complete] codon-table.11	MH0124_GL0022709	MGDBpublic		High							1.19138e+06				392931	286511																			2.23208e+06				1.04169e+06	999932
TPAPVLGSIVIEEALKR	MH0205_GL0082056	[gene] locus=scaffold34216_2:974:2221:+ [Complete] codon-table.11	MH0205_GL0082056	MGDBpublic		High																324672	523782	124544																						732773	3.55341e+06	298432
NQFQNNPPEVPTENNHVGSYR	T2D-83A_GL0082037	[gene] locus=scaffold22964_11:3:3101:+ [Lack 5'-end] codon-table.11	32:000000000-C6TVP:1:1111:11197:8418_3_275_-; MH0365_GL0002444; 32:000000000-C6TVP:1:2111:8712:5914_3_389_-; T2D-83A_GL0082037; MH0011_GL0051345	MGDBpublic;MGDBinhouse		High	1.44567e+06										1.15021e+06		2.2733e+06		1.1063e+06									1.38783e+06	2.09447e+06										3.04928e+06		4.49577e+06		2.29487e+06
GGEILAAGTGDYAGWTHFK	O2.UC11-2_GL0021069	[gene] locus=scaffold54429_2:2315:8110:- [Complete] codon-table.11	O2.UC11-2_GL0021069	MGDBpublic		High	4101860	1.47475e+06						2.07019e+06	407299					1.27235e+06		451172	520827		2629258				671953		5.94272e+06	2.84644e+06						4.84449e+06	627999					2.77217e+06		1.01828e+06	3.53336e+06		3.90497e+06
GGEGTYTVVVKPTDTTK	MH0441_GL0137342; MH0333_GL0028241	[gene] locus=scaffold106839_1:243:4409:+ [Complete] codon-table.11 [gene] locus=C647770_1:2:3955:- [Lack 3'-end] codon-table.11	MH0441_GL0137342; MH0370_GL0004687; DLF012_GL0031448; MH0333_GL0028241	MGDBpublic	Shared	High															9205367			1.39534e+06																					1.90952e+07			3.34353e+06
LSEVHAEGYPTTLADQEFAR	MH0191_GL0092087	[gene] locus=scaffold10885_2:488:1606:+ [Complete] codon-table.11	MH0191_GL0092087; MH0305_GL0085852	MGDBpublic		High					1.62258e+06		756120	1.80963e+06	1.24009e+06						1.66596e+06	3.07959e+06		506137					5.45567e+06						3.88539e+06		1.41661e+06	4.23476e+06	1.91205e+06						3.45579e+06	6.95053e+06		1.21281e+06
TPAEQVAYLETLVSK	O2.UC44-2_GL0077594	[gene] locus=scaffold23460_2:942:2222:- [Complete] codon-table.11	V1.UC35-0_GL0100665; V1.FI17_GL0180312; V1.UC26-0_GL0064303; O2.UC44-2_GL0077594	MGDBpublic		High										674039							31579.7				39307.3	39594												1.10997e+06							214241
TPAQFDADELR	P04083	Annexin A1 OS=Homo sapiens OX=9606 GN=ANXA1 PE=1 SV=2	P04083	human		High									33451660	28694178					2443090																		5.15779e+07	4.72519e+07					5.06784e+06
TPADCPVIAIDSFR	Q9BS26	Endoplasmic reticulum resident protein 44 OS=Homo sapiens OX=9606 GN=ERP44 PE=1 SV=1	Q9BS26	human		High	27118614	48688640	34045964	54763160	3.22414e+06	21233376	2231423	6.47792e+06	3.71505e+06			5818338	3.36776e+06	22416152		3206480		2366464	8.10354e+06	12750079		6.94573e+06	17093670	5481718	3.92891e+07	9.39747e+07	6.41361e+07	54763160	7.72043e+06	3.89666e+07	4.18062e+06	1.51591e+07	5.7281e+06			2.03061e+07	6.6602e+06	4.88401e+07		7.23692e+06		5.67053e+06	1.20354e+07
TPAAYSDSDKELTDK	MH0333_GL0028241	[gene] locus=C647770_1:2:3955:- [Lack 3'-end] codon-table.11	MH0370_GL0004687; MH0333_GL0028241	MGDBpublic		High															1.37036e+07		2.84037e+06																						2.84261e+07		1.92695e+07
[truncated: 56,079 more rows]
[truncated: 5 more columns]
