# Supplementary material for: Meta4P: A User-Friendly Tool to Parse Label-Free Quantitative Metaproteomic Data and Taxonomic/Functional Annotations
Source: J Proteome Res. 2023 Apr 28;22(6):2109–13. doi: 10.1021/acs.jproteome.2c00803 (PMC10243107; doi:10.1021/acs.jproteome.2c00803)
Supplement: Supplementary file 2 — pr2c00803_si_003.zip [file pr2c00803_si_003.zip › Dataset S2.csv]

peptide	lca	superkingdom	kingdom	subkingdom	superphylum	phylum	subphylum	superclass	class	subclass	superorder	order	suborder	infraorder	superfamily	family	subfamily	tribe	subtribe	genus	subgenus	species group	species subgroup	species	subspecies	strain	varietas	forma	EC	EC - names	GO (cellular component)	GO (molecular function)	GO (biological process)	GO (cellular component) - names	GO (molecular function) - names	GO (biological process) - names	InterPro	InterPro - names
MLSSFLSEDVFK	Sarcopterygii	Eukaryota	Metazoa			Chordata	Craniata	Sarcopterygii																					3.4.11.- (97%);3.4.11.2 (3%)	Aminopeptidases (97%);membrane alanyl aminopeptidase (3%)	GO:0016021 (64%);GO:0009897 (49%);GO:0005765 (18%)	GO:0008270 (100%);GO:0008237 (92%);GO:0004177 (90%)	GO:0006508 (10%);GO:0007165 (10%);GO:0008217 (10%)	membrane (64%);external side of plasma membrane (49%);lysosomal membrane (18%)	zinc ion binding (100%);metallopeptidase activity (92%);aminopeptidase activity (90%)	proteolysis (10%);signal transduction (10%);regulation of blood pressure (10%)	IPR014782 (100%);IPR024571 (95%);IPR001930 (90%)	Peptidase M1, membrane alanine aminopeptidase (100%);ERAP1-like C-terminal domain (95%);Peptidase M1, alanine aminopeptidase/leukotriene A4 hydrolase (90%)
TLGLASFVYTLGTASAK
TLGLASVAYTLGTTDAK
TLGLASVVYTLGTAPAK
GLVEPVDVVDNADGTQTVNYVPSR	Mammalia	Eukaryota	Metazoa			Chordata	Craniata	Sarcopterygii	Mammalia																						GO:0005886 (17%);GO:0005829 (16%);GO:0005730 (15%)	GO:0003779 (83%);GO:0008134 (17%);GO:0031267 (17%)	GO:0007195 (17%);GO:0031532 (17%);GO:0034394 (17%)	plasma membrane (17%);cytosol (16%);nucleolus (15%)	actin binding (83%);transcription factor binding (17%);small GTPase binding (17%)	adenylate cyclase-inhibiting dopamine receptor signaling pathway (17%);actin cytoskeleton reorganization (17%);protein localization to cell surface (17%)	IPR001298 (100%);IPR013783 (100%);IPR014756 (100%)	Filamin/ABP280 repeat (100%);Immunoglobulin-like fold (100%);Immunoglobulin E-set (100%)
GLVEGLGVDETTNQGK	Clostridium	Bacteria				Bacillota			Clostridia			Eubacteriales				Clostridiaceae				Clostridium
GLVEGLGVDETTNNGK	Clostridium	Bacteria				Bacillota			Clostridia			Eubacteriales				Clostridiaceae				Clostridium
GLVEGFYGTPWTHKDR	Clostridium perfringens	Bacteria				Bacillota			Clostridia			Eubacteriales				Clostridiaceae				Clostridium				Clostridium perfringens					3.2.1.169 (100%)	protein O-GlcNAcase (100%)		GO:0030246 (100%);GO:0016798 (50%);GO:0102166 (50%)	GO:0000272 (100%)		carbohydrate binding (100%);hydrolase activity, acting on glycosyl bonds (50%);[protein]-3-O-(N-acetyl-D-glucosaminyl)-L-threonine O-N-acetyl-alpha-D-glucosaminase activity (50%)	polysaccharide catabolic process (100%)	IPR000421 (100%);IPR002102 (100%);IPR003961 (100%)	Coagulation factor 5/8 C-terminal domain (100%);Cellulosome anchoring protein, cohesin domain (100%);Fibronectin type III (100%)
TLGLFYGSSTGTTEGLAK	Bacteroidales	Bacteria				Bacteroidota			Bacteroidia			Bacteroidales																				GO:0009055 (100%);GO:0010181 (100%)	GO:0009399 (100%)		electron transfer activity (100%);FMN binding (100%)	nitrogen fixation (100%)	IPR001094 (100%);IPR001226 (100%);IPR008254 (100%)	Flavodoxin-like (100%);Flavodoxin, conserved site (100%);Flavodoxin/nitric oxide synthase (100%)
NSEVQSGVTSVAGYEK
TLGGTLAYNPYQTFTSSSDYDTK
GLVEDGVLEDEDRLEEVKEK
GLVDSQDLSLNLSR	Bacteria	Bacteria																													GO:0005737 (96%)	GO:0005524 (100%);GO:0051082 (100%);GO:0016887 (100%)	GO:0006457 (100%)	cytoplasm (96%)	ATP binding (100%);unfolded protein binding (100%);ATP hydrolysis activity (100%)	protein folding (100%)	IPR001404 (100%);IPR020568 (100%);IPR037196 (99%)	Heat shock protein Hsp90 family (100%);Ribosomal protein S5 domain 2-type fold (100%);HSP90, C-terminal domain (99%)
GLVDQSQQAYQEAFELSKK	Sarcopterygii	Eukaryota	Metazoa			Chordata	Craniata	Sarcopterygii																							GO:0005634 (50%);GO:0098686 (48%);GO:0005737 (34%)	GO:0019904 (48%);GO:0004497 (24%);GO:0008134 (5%)	GO:0001525 (48%);GO:0003016 (48%);GO:0006605 (48%)	nucleus (50%);hippocampal mossy fiber to CA3 synapse (48%);cytoplasm (34%)	protein domain specific binding (48%);monooxygenase activity (24%);transcription factor binding (5%)	angiogenesis (48%);respiratory system process (48%);protein targeting (48%)	IPR000308 (100%);IPR023410 (100%);IPR036815 (100%)	14-3-3 protein (100%);14-3-3 domain (100%);14-3-3 domain superfamily (100%)
GLVDQSQQAYQEAFELSK	Sarcopterygii	Eukaryota	Metazoa			Chordata	Craniata	Sarcopterygii																							GO:0005634 (50%);GO:0098686 (48%);GO:0005737 (37%)	GO:0019904 (48%);GO:0004497 (23%);GO:0008134 (5%)	GO:0001525 (48%);GO:0003016 (48%);GO:0006605 (48%)	nucleus (50%);hippocampal mossy fiber to CA3 synapse (48%);cytoplasm (37%)	protein domain specific binding (48%);monooxygenase activity (23%);transcription factor binding (5%)	angiogenesis (48%);respiratory system process (48%);protein targeting (48%)	IPR000308 (100%);IPR023410 (100%);IPR036815 (100%)	14-3-3 protein (100%);14-3-3 domain (100%);14-3-3 domain superfamily (100%)
GLVDPVVALPAEAPEGFYR
GLVDPESFTQTYDEYLAK	Bacteria	Bacteria																															GO:0008643 (100%)			carbohydrate transport (100%)	IPR006059 (100%)	Bacterial extracellular solute-binding protein (100%)
GLVDPESFTQSYDEYLSK	Eubacteriales	Bacteria				Bacillota			Clostridia			Eubacteriales
GLVASHALAEGDSVLPAGVNLNYK	Akkermansia muciniphila	Bacteria				Verrucomicrobiota			Verrucomicrobiae			Verrucomicrobiales				Akkermansiaceae				Akkermansia				Akkermansia muciniphila
GLVAPGVDGGYVASDSAFGGK	Faecalibacterium prausnitzii	Bacteria				Bacillota			Clostridia			Eubacteriales				Oscillospiraceae				Faecalibacterium				Faecalibacterium prausnitzii					1.3.99.33 (100%)	urocanate reductase (100%)	GO:0016020 (100%)	GO:0010181 (100%);GO:0016491 (100%)		membrane (100%)	FMN binding (100%);oxidoreductase activity (100%)		IPR003953 (100%);IPR006311 (100%);IPR007329 (100%)	FAD-dependent oxidoreductase 2, FAD binding domain (100%);Twin-arginine translocation pathway, signal sequence (100%);FMN-binding (100%)
GLVAPGVDAGYVDSESVFGGK
TLGLLYCSAEANSK	Eubacteriales	Bacteria				Bacillota			Clostridia			Eubacteriales																									IPR007487 (100%);IPR028082 (100%)	ABC transporter, substrate-binding protein (100%);Periplasmic binding protein-like I (100%)
TLGGSGDAGLVQQEFTGK	Clostridium perfringens	Bacteria				Bacillota			Clostridia			Eubacteriales				Clostridiaceae				Clostridium				Clostridium perfringens					5.3.1.25 (100%)	L-fucose isomerase (100%)	GO:0005737 (100%)	GO:0008736 (100%);GO:0030145 (100%)	GO:0042355 (100%)	cytoplasm (100%)	L-fucose isomerase activity (100%);manganese ion binding (100%)	L-fucose catabolic process (100%)	IPR004216 (100%);IPR005763 (100%);IPR009015 (100%)	L-fucose/L-arabinose isomerase, C-terminal (100%);L-fucose isomerase (100%);L-fucose isomerase, N-terminal/central domain superfamily (100%)
GLVGALEAADAMVK	root																												3.1.26.3 (100%)	ribonuclease III (100%)	GO:0031469 (100%)	GO:0004525 (0%)	GO:0046336 (5%)	bacterial microcompartment (100%)	ribonuclease III activity (0%)	ethanolamine catabolic process (5%)	IPR000249 (100%);IPR037233 (100%);IPR020808 (72%)	Bacterial microcompartment domain (100%);CcmK-like superfamily (100%);Bacterial microcompartments protein, conserved site (72%)
TLGGGDDSFTTFFCETGAGK	Sarcopterygii	Eukaryota	Metazoa			Chordata	Craniata	Sarcopterygii																							GO:0005737 (100%);GO:0005874 (100%);GO:0015630 (2%)	GO:0005525 (100%);GO:0003924 (99%);GO:0005200 (99%)	GO:0007017 (95%);GO:0000226 (5%);GO:0000278 (5%)	cytoplasm (100%);microtubule (100%);microtubule cytoskeleton (2%)	GTP binding (100%);GTPase activity (99%);structural constituent of cytoskeleton (99%)	microtubule-based process (95%);microtubule cytoskeleton organization (5%);mitotic cell cycle (5%)	IPR000217 (100%);IPR036525 (100%);IPR002452 (99%)	Tubulin (100%);Tubulin/FtsZ, GTPase domain superfamily (100%);Alpha tubulin (99%)
TLFTTNVANGTLEK	Faecalibacterium prausnitzii	Bacteria				Bacillota			Clostridia			Eubacteriales				Oscillospiraceae				Faecalibacterium				Faecalibacterium prausnitzii
LRPTLENGSLVTDTR	Faecalibacterium prausnitzii	Bacteria				Bacillota			Clostridia			Eubacteriales				Oscillospiraceae				Faecalibacterium				Faecalibacterium prausnitzii					2.8.3.- (100%)	CoA-transferases (100%)		GO:0003986 (100%);GO:0008775 (100%)	GO:0006083 (100%);GO:0006084 (100%);GO:0019679 (100%)		acetyl-CoA hydrolase activity (100%);acetate CoA-transferase activity (100%)	acetate metabolic process (100%);acetyl-CoA metabolic process (100%);propionate metabolic process, methylcitrate cycle (100%)	IPR003702 (100%);IPR023990 (100%);IPR026888 (100%)	Acetyl-CoA hydrolase/transferase, N-terminal (100%);Butyryl-CoA:acetate CoA-transferase (100%);Acetyl-CoA hydrolase/transferase C-terminal domain (100%)
TLGAASVLYTLGMK
LRPTLQEGSLVTDTR	Fusobacterium mortiferum	Bacteria				Fusobacteriota			Fusobacteriia			Fusobacteriales				Fusobacteriaceae				Fusobacterium				Fusobacterium mortiferum					2.8.3.- (100%)	CoA-transferases (100%)		GO:0003986 (100%);GO:0008775 (100%)	GO:0006083 (100%);GO:0006084 (100%);GO:0019679 (100%)		acetyl-CoA hydrolase activity (100%);acetate CoA-transferase activity (100%)	acetate metabolic process (100%);acetyl-CoA metabolic process (100%);propionate metabolic process, methylcitrate cycle (100%)	IPR003702 (100%);IPR023990 (100%);IPR026888 (100%)	Acetyl-CoA hydrolase/transferase, N-terminal (100%);Butyryl-CoA:acetate CoA-transferase (100%);Acetyl-CoA hydrolase/transferase C-terminal domain (100%)
LRPTLVEGSVVTDTR	Eubacteriales	Bacteria				Bacillota			Clostridia			Eubacteriales																	2.8.3.- (100%)	CoA-transferases (100%)		GO:0003986 (100%);GO:0008775 (100%)	GO:0006083 (100%);GO:0006084 (100%);GO:0019679 (100%)		acetyl-CoA hydrolase activity (100%);acetate CoA-transferase activity (100%)	acetate metabolic process (100%);acetyl-CoA metabolic process (100%);propionate metabolic process, methylcitrate cycle (100%)	IPR003702 (100%);IPR023990 (100%);IPR026888 (100%)	Acetyl-CoA hydrolase/transferase, N-terminal (100%);Butyryl-CoA:acetate CoA-transferase (100%);Acetyl-CoA hydrolase/transferase C-terminal domain (100%)
LRPVAAEVYGTER	Hominidae	Eukaryota	Metazoa			Chordata	Craniata	Sarcopterygii	Mammalia		Euarchontoglires	Primates	Haplorrhini	Simiiformes	Hominoidea	Hominidae													3.4.21.- (100%)	Serine endopeptidases (100%)	GO:0005615 (91%);GO:0009986 (18%);GO:0032991 (18%)	GO:0004252 (74%);GO:0005506 (74%);GO:0001530 (18%)	GO:0001503 (74%);GO:0019731 (74%);GO:0019732 (74%)	extracellular space (91%);cell surface (18%);protein-containing complex (18%)	serine-type endopeptidase activity (74%);iron ion binding (74%);lipopolysaccharide binding (18%)	ossification (74%);antibacterial humoral response (74%);antifungal humoral response (74%)	IPR001156 (100%);IPR018195 (97%);IPR016357 (89%)	Transferrin-like domain (100%);Transferrin family, iron binding site (97%);Transferrin (89%)
LRPVAAEVYGTERQPR	Hominidae	Eukaryota	Metazoa			Chordata	Craniata	Sarcopterygii	Mammalia		Euarchontoglires	Primates	Haplorrhini	Simiiformes	Hominoidea	Hominidae													3.4.21.- (100%)	Serine endopeptidases (100%)	GO:0005615 (90%);GO:0005576 (13%);GO:0009986 (13%)	GO:0004252 (73%);GO:0005506 (73%);GO:0001530 (13%)	GO:0001503 (73%);GO:0019731 (73%);GO:0019732 (73%)	extracellular space (90%);extracellular region (13%);cell surface (13%)	serine-type endopeptidase activity (73%);iron ion binding (73%);lipopolysaccharide binding (13%)	ossification (73%);antibacterial humoral response (73%);antifungal humoral response (73%)	IPR001156 (100%);IPR018195 (100%);IPR016357 (90%)	Transferrin-like domain (100%);Transferrin family, iron binding site (100%);Transferrin (90%)
LRPVDTLTDGVYLAGVAQGPK	Methanobacteriaceae	Archaea				Euryarchaeota			Methanobacteria			Methanobacteriales				Methanobacteriaceae													1.8.-.- (94%);1.8.98.5 (6%)	Acting on a sulfur group of donors (94%);H2:CoB-CoM heterodisulfide,ferredoxin reductase (6%)		GO:0016491 (97%);GO:0046872 (97%);GO:0051539 (97%)	GO:0015948 (6%)		oxidoreductase activity (97%);metal ion binding (97%);4 iron, 4 sulfur cluster binding (97%)	methanogenesis (6%)	IPR017896 (100%);IPR017900 (100%);IPR023753 (100%)	4Fe-4S ferredoxin-type, iron-sulphur binding domain (100%);4Fe-4S ferredoxin, iron-sulphur binding, conserved site (100%);FAD/NAD(P)-binding domain (100%)
GLVPVDSTNPVGASR	Veillonella	Bacteria				Bacillota			Negativicutes			Veillonellales				Veillonellaceae				Veillonella
TLGDVEKNEDGSYNVDTYDLENTTLR
LRQEEPQSLQAAVR	Mammalia	Eukaryota	Metazoa			Chordata	Craniata	Sarcopterygii	Mammalia																				2.3.2.27 (100%)	RING-type E3 ubiquitin transferase (100%)	GO:0005737 (27%);GO:0005730 (20%);GO:0016605 (15%)	GO:0008270 (100%);GO:0031625 (14%);GO:0032183 (14%)	GO:0001666 (20%);GO:0016525 (20%);GO:0030308 (20%)	cytoplasm (27%);nucleolus (20%);PML body (15%)	zinc ion binding (100%);ubiquitin protein ligase binding (14%);SUMO binding (14%)	response to hypoxia (20%);negative regulation of angiogenesis (20%);negative regulation of cell growth (20%)	IPR021978 (100%);IPR000315 (93%);IPR001841 (93%)	Protein of unknown function DUF3583 (100%);B-box-type zinc finger (93%);Zinc finger, RING-type (93%)
NSFTYGVFGGYQLLNR	Pasteurellaceae	Bacteria				Pseudomonadota			Gammaproteobacteria			Pasteurellales				Pasteurellaceae															GO:0009279 (100%);GO:0046930 (100%)	GO:0015288 (100%)	GO:0034220 (95%);GO:0006811 (5%)	cell outer membrane (100%);pore complex (100%)	porin activity (100%)	monoatomic ion transmembrane transport (95%);monoatomic ion transport (5%)	IPR000498 (100%);IPR002368 (100%);IPR006664 (100%)	Outer membrane protein OmpA-like, transmembrane domain (100%);Outer membrane protein, OmpA (100%);Outer membrane protein, bacterial (100%)
GLVNFTLEPDGGLTYLTPR	Bacteroides	Bacteria				Bacteroidota			Bacteroidia			Bacteroidales				Bacteroidaceae				Bacteroides												GO:0030246 (100%)			carbohydrate binding (100%)		IPR013320 (100%);IPR013728 (100%)	Concanavalin A-like lectin/glucanase domain superfamily (100%);Domain of unknown function DUF1735 (100%)
NSEYLFNTESLAR	Clostridium	Bacteria				Bacillota			Clostridia			Eubacteriales				Clostridiaceae				Clostridium
LRRDDEVLVLTGK	root																														GO:0005840 (100%);GO:0022625 (0%);GO:0005634 (0%)	GO:0019843 (99%);GO:0003735 (99%);GO:0003723 (0%)	GO:0006412 (100%);GO:0000027 (0%)	ribosome (100%);cytosolic large ribosomal subunit (0%);nucleus (0%)	rRNA binding (99%);structural constituent of ribosome (99%);RNA binding (0%)	translation (100%);ribosomal large subunit assembly (0%)	IPR008991 (100%);IPR014722 (100%);IPR041988 (100%)	Translation protein SH3-like domain superfamily (100%);Ribosomal protein L2, domain 2 (100%);Ribosomal protein L26/L24, KOW domain (100%)
LRSDDTAVYYCAR	Simiiformes	Eukaryota	Metazoa			Chordata	Craniata	Sarcopterygii	Mammalia		Euarchontoglires	Primates	Haplorrhini	Simiiformes																	GO:0009897 (80%);GO:0042571 (80%);GO:0005576 (20%)	GO:0003823 (80%);GO:0034987 (80%)	GO:0006910 (80%);GO:0006911 (80%);GO:0006958 (80%)	external side of plasma membrane (80%);immunoglobulin complex, circulating (80%);extracellular region (20%)	antigen binding (80%);immunoglobulin receptor binding (80%)	phagocytosis, recognition (80%);phagocytosis, engulfment (80%);complement activation, classical pathway (80%)	IPR013106 (100%);IPR013783 (100%);IPR036179 (100%)	Immunoglobulin V-set domain (100%);Immunoglobulin-like fold (100%);Immunoglobulin-like domain superfamily (100%)
TLGENPLTETYK	Parabacteroides johnsonii	Bacteria				Bacteroidota			Bacteroidia			Bacteroidales				Tannerellaceae				Parabacteroides				Parabacteroides johnsonii
GLVLLPLLGYDFGPAK	Faecalibacterium prausnitzii	Bacteria				Bacillota			Clostridia			Eubacteriales				Oscillospiraceae				Faecalibacterium				Faecalibacterium prausnitzii													IPR020287 (100%);IPR035089 (100%);IPR035326 (100%)	Tail sheath protein, C-terminal domain (100%);Tail sheath protein, subtilisin-like domain (100%);Phage tail sheath protein, beta-sandwich domain (100%)
GLVLGAGWAEGYLR	Simiiformes	Eukaryota	Metazoa			Chordata	Craniata	Sarcopterygii	Mammalia		Euarchontoglires	Primates	Haplorrhini	Simiiformes																	GO:0005886 (59%);GO:0016021 (52%);GO:0016324 (38%)	GO:0005509 (100%);GO:0050839 (38%)	GO:0007156 (100%);GO:0030855 (38%);GO:0032532 (38%)	plasma membrane (59%);membrane (52%);apical plasma membrane (38%)	calcium ion binding (100%);cell adhesion molecule binding (38%)	homophilic cell adhesion via plasma membrane adhesion molecules (100%);epithelial cell differentiation (38%);regulation of microvillus length (38%)	IPR002126 (100%);IPR015919 (100%);IPR020894 (100%)	Cadherin-like (100%);Cadherin-like superfamily (100%);Cadherin conserved site (100%)
TLGGGDDSFNTFFSETGAGK	root																												2.1.1.354 (100%)	[histone H3]-lysine(4) N-trimethyltransferase (100%)	GO:0005874 (99%);GO:0005737 (79%);GO:0005881 (2%)	GO:0005525 (100%);GO:0003924 (100%);GO:0005200 (99%)	GO:0007017 (95%);GO:0000226 (5%);GO:0000278 (4%)	microtubule (99%);cytoplasm (79%);cytoplasmic microtubule (2%)	GTP binding (100%);GTPase activity (100%);structural constituent of cytoskeleton (99%)	microtubule-based process (95%);microtubule cytoskeleton organization (5%);mitotic cell cycle (4%)	IPR036525 (100%);IPR000217 (100%);IPR003008 (100%)	Tubulin/FtsZ, GTPase domain superfamily (100%);Tubulin (100%);Tubulin/FtsZ, GTPase domain (100%)
GLVHPGDEVELVGLKDTHK	Cloacibacillus porcorum	Bacteria				Synergistota			Synergistia			Synergistales				Synergistaceae				Cloacibacillus				Cloacibacillus porcorum							GO:0005737 (100%)	GO:0003746 (100%);GO:0003924 (100%);GO:0005525 (100%)		cytoplasm (100%)	translation elongation factor activity (100%);GTPase activity (100%);GTP binding (100%)		IPR000795 (100%);IPR004160 (100%);IPR004161 (100%)	Translational (tr)-type GTP-binding domain (100%);Translation elongation factor EFTu/EF1A, C-terminal (100%);Translation elongation factor EFTu-like, domain 2 (100%)
GLVAPGVDAGYVDSESAFGGK
GLVAPGVDAGYVDSDSAFGGK	Faecalibacterium prausnitzii	Bacteria				Bacillota			Clostridia			Eubacteriales				Oscillospiraceae				Faecalibacterium				Faecalibacterium prausnitzii					1.3.99.33 (100%)	urocanate reductase (100%)	GO:0016020 (100%)	GO:0010181 (100%);GO:0016491 (100%)		membrane (100%)	FMN binding (100%);oxidoreductase activity (100%)		IPR003953 (100%);IPR006311 (100%);IPR007329 (100%)	FAD-dependent oxidoreductase 2, FAD binding domain (100%);Twin-arginine translocation pathway, signal sequence (100%);FMN-binding (100%)
GLVALQEGDYVVATR	Alistipes inops	Bacteria				Bacteroidota			Bacteroidia			Bacteroidales				Rikenellaceae				Alistipes				Alistipes inops													IPR011990 (100%);IPR019734 (100%)	Tetratricopeptide-like helical domain superfamily (100%);Tetratricopeptide repeat (100%)
LRTEGDGVYTLNDKK	Hominoidea	Eukaryota	Metazoa			Chordata	Craniata	Sarcopterygii	Mammalia		Euarchontoglires	Primates	Haplorrhini	Simiiformes	Hominoidea																GO:0005576 (86%);GO:0005615 (23%);GO:0072562 (23%)	GO:0030492 (100%);GO:0004252 (59%);GO:0016209 (27%)	GO:0006953 (27%);GO:0042742 (27%);GO:0002376 (23%)	extracellular region (86%);extracellular space (23%);blood microparticle (23%)	hemoglobin binding (100%);serine-type endopeptidase activity (59%);antioxidant activity (27%)	acute-phase response (27%);defense response to bacterium (27%);immune system process (23%)	IPR008292 (100%);IPR035976 (77%);IPR001254 (55%)	Haptoglobin (100%);Sushi/SCR/CCP superfamily (77%);Serine proteases, trypsin domain (55%)
TLGNEVVYDLGNVQLKK	Bacteria	Bacteria
GLTPAEALALTVDSFR	Faecalibacterium prausnitzii	Bacteria				Bacillota			Clostridia			Eubacteriales				Oscillospiraceae				Faecalibacterium				Faecalibacterium prausnitzii					4.4.1.21 (100%)	S-ribosylhomocysteine lyase (100%)		GO:0005506 (100%);GO:0043768 (100%)	GO:0009372 (100%)		iron ion binding (100%);S-ribosylhomocysteine lyase activity (100%)	quorum sensing (100%)	IPR003815 (100%);IPR011249 (100%);IPR037005 (100%)	S-ribosylhomocysteinase (LuxS) (100%);Metalloenzyme, LuxS/M16 peptidase-like (100%);S-ribosylhomocysteinase (LuxS) superfamily (100%)
GLTNTVTYDLTALKDK
GLTNLCVLGGDGSLTGANLFR	Craniata	Eukaryota	Metazoa			Chordata	Craniata																						2.7.1.11 (100%)	6-phosphofructokinase (100%)	GO:0005737 (89%);GO:0005945 (7%);GO:0016020 (4%)	GO:0003872 (100%);GO:0046872 (100%);GO:0005524 (93%)	GO:0006002 (100%);GO:0030388 (7%);GO:0061621 (4%)	cytoplasm (89%);6-phosphofructokinase complex (7%);membrane (4%)	6-phosphofructokinase activity (100%);metal ion binding (100%);ATP binding (93%)	fructose 6-phosphate metabolic process (100%);fructose 1,6-bisphosphate metabolic process (7%);canonical glycolysis (4%)	IPR000023 (100%);IPR035966 (100%);IPR022953 (100%)	Phosphofructokinase domain (100%);Phosphofructokinase superfamily (100%);ATP-dependent 6-phosphofructokinase (100%)
GLTNASLGQLWTFGAK	Roseburia	Bacteria				Bacillota			Clostridia			Eubacteriales				Lachnospiraceae				Roseburia
GLTLSTAHVEYQTEKR	root																												3.6.5.3 (100%)	protein-synthesizing GTPase (100%)	GO:0005737 (94%);GO:0005739 (1%)	GO:0003746 (100%);GO:0003924 (100%);GO:0005525 (100%)	GO:0006414 (1%);GO:0070125 (1%)	cytoplasm (94%);mitochondrion (1%)	translation elongation factor activity (100%);GTPase activity (100%);GTP binding (100%)	translational elongation (1%);mitochondrial translational elongation (1%)	IPR000795 (100%);IPR027417 (100%);IPR031157 (99%)	Translational (tr)-type GTP-binding domain (100%);P-loop containing nucleoside triphosphate hydrolase (100%);Tr-type G domain, conserved site (99%)
TLGNFDELLVATGSVPR
GLTLSTAHVEYETENR	root																												3.6.5.3 (100%)	protein-synthesizing GTPase (100%)	GO:0005737 (76%);GO:0005739 (1%);GO:0009507 (0%)	GO:0005525 (100%);GO:0003924 (98%);GO:0003746 (98%)	GO:0070125 (1%);GO:0006414 (0%)	cytoplasm (76%);mitochondrion (1%);chloroplast (0%)	GTP binding (100%);GTPase activity (98%);translation elongation factor activity (98%)	mitochondrial translational elongation (1%);translational elongation (0%)	IPR000795 (100%);IPR027417 (100%);IPR031157 (97%)	Translational (tr)-type GTP-binding domain (100%);P-loop containing nucleoside triphosphate hydrolase (100%);Tr-type G domain, conserved site (97%)
GLTLSTAHVEYETEKR	root																												3.6.5.3 (100%)	protein-synthesizing GTPase (100%)	GO:0005737 (85%);GO:0005739 (0%)	GO:0005525 (100%);GO:0003924 (100%);GO:0003746 (99%)	GO:0070125 (0%)	cytoplasm (85%);mitochondrion (0%)	GTP binding (100%);GTPase activity (100%);translation elongation factor activity (99%)	mitochondrial translational elongation (0%)	IPR000795 (100%);IPR027417 (100%);IPR031157 (99%)	Translational (tr)-type GTP-binding domain (100%);P-loop containing nucleoside triphosphate hydrolase (100%);Tr-type G domain, conserved site (99%)
GLTLSTAHVEYETEHR	Bacteria	Bacteria																													GO:0005737 (100%)	GO:0003746 (100%);GO:0003924 (100%);GO:0005525 (100%)		cytoplasm (100%)	translation elongation factor activity (100%);GTPase activity (100%);GTP binding (100%)		IPR000795 (100%);IPR004160 (100%);IPR004161 (100%)	Translational (tr)-type GTP-binding domain (100%);Translation elongation factor EFTu/EF1A, C-terminal (100%);Translation elongation factor EFTu-like, domain 2 (100%)
GLTLNTSHVEYETANR	Bacteria	Bacteria																											3.6.5.3 (100%)	protein-synthesizing GTPase (100%)	GO:0005737 (91%)	GO:0005525 (100%);GO:0003746 (99%);GO:0003924 (99%)	GO:0006414 (0%)	cytoplasm (91%)	GTP binding (100%);translation elongation factor activity (99%);GTPase activity (99%)	translational elongation (0%)	IPR000795 (100%);IPR027417 (100%);IPR031157 (99%)	Translational (tr)-type GTP-binding domain (100%);P-loop containing nucleoside triphosphate hydrolase (100%);Tr-type G domain, conserved site (99%)
GLTLNTSHVEYDTPTR	root																												3.6.5.3 (100%)	protein-synthesizing GTPase (100%)	GO:0005737 (32%);GO:0005886 (0%);GO:0005829 (0%)	GO:0005525 (100%);GO:0003924 (99%);GO:0003746 (85%)	GO:0006414 (0%);GO:0046677 (0%)	cytoplasm (32%);plasma membrane (0%);cytosol (0%)	GTP binding (100%);GTPase activity (99%);translation elongation factor activity (85%)	translational elongation (0%);response to antibiotic (0%)	IPR000795 (100%);IPR027417 (100%);IPR031157 (83%)	Translational (tr)-type GTP-binding domain (100%);P-loop containing nucleoside triphosphate hydrolase (100%);Tr-type G domain, conserved site (83%)
GLTLNTAHVEYHTEKR	Eubacteriales	Bacteria				Bacillota			Clostridia			Eubacteriales																			GO:0005737 (100%)	GO:0003746 (100%);GO:0003924 (100%);GO:0005525 (100%)		cytoplasm (100%)	translation elongation factor activity (100%);GTPase activity (100%);GTP binding (100%)		IPR000795 (100%);IPR004160 (100%);IPR004161 (100%)	Translational (tr)-type GTP-binding domain (100%);Translation elongation factor EFTu/EF1A, C-terminal (100%);Translation elongation factor EFTu-like, domain 2 (100%)
GLTLNTAHVEYHTAK	Eubacteriales	Bacteria				Bacillota			Clostridia			Eubacteriales																			GO:0005737 (100%)	GO:0003746 (100%);GO:0003924 (100%);GO:0005525 (100%)		cytoplasm (100%)	translation elongation factor activity (100%);GTPase activity (100%);GTP binding (100%)		IPR000795 (100%);IPR004160 (100%);IPR004161 (100%)	Translational (tr)-type GTP-binding domain (100%);Translation elongation factor EFTu/EF1A, C-terminal (100%);Translation elongation factor EFTu-like, domain 2 (100%)
GLTLNTAHVEYETENR	root																												3.6.5.3 (75%);3.6.5.1 (25%)	protein-synthesizing GTPase (75%);heterotrimeric G-protein GTPase (25%)	GO:0005737 (61%);GO:0009507 (23%);GO:0009536 (4%)	GO:0005525 (100%);GO:0003924 (100%);GO:0003746 (99%)	GO:0000160 (0%);GO:0006355 (0%)	cytoplasm (61%);chloroplast (23%);plastid (4%)	GTP binding (100%);GTPase activity (100%);translation elongation factor activity (99%)	phosphorelay signal transduction system (0%);regulation of DNA-templated transcription (0%)	IPR000795 (100%);IPR027417 (100%);IPR031157 (98%)	Translational (tr)-type GTP-binding domain (100%);P-loop containing nucleoside triphosphate hydrolase (100%);Tr-type G domain, conserved site (98%)
GLTLNTAHVEYETEKR	root																												3.6.5.3 (100%)	protein-synthesizing GTPase (100%)	GO:0005737 (83%);GO:0009507 (6%);GO:0009536 (1%)	GO:0005525 (100%);GO:0003746 (99%);GO:0003924 (99%)	GO:0006414 (1%);GO:0070125 (0%);GO:0006412 (0%)	cytoplasm (83%);chloroplast (6%);plastid (1%)	GTP binding (100%);translation elongation factor activity (99%);GTPase activity (99%)	translational elongation (1%);mitochondrial translational elongation (0%);translation (0%)	IPR000795 (100%);IPR027417 (100%);IPR031157 (98%)	Translational (tr)-type GTP-binding domain (100%);P-loop containing nucleoside triphosphate hydrolase (100%);Tr-type G domain, conserved site (98%)
GLTLNTAHVEYETDKR	root																												3.6.5.3 (100%)	protein-synthesizing GTPase (100%)	GO:0005737 (81%);GO:0009507 (5%);GO:0009536 (1%)	GO:0005525 (100%);GO:0003746 (99%);GO:0003924 (99%)	GO:0006414 (0%)	cytoplasm (81%);chloroplast (5%);plastid (1%)	GTP binding (100%);translation elongation factor activity (99%);GTPase activity (99%)	translational elongation (0%)	IPR000795 (100%);IPR027417 (100%);IPR031157 (96%)	Translational (tr)-type GTP-binding domain (100%);P-loop containing nucleoside triphosphate hydrolase (100%);Tr-type G domain, conserved site (96%)
GLTLNTAHVEYETDAR	root																														GO:0005737 (73%);GO:0009507 (8%);GO:0009536 (4%)	GO:0003924 (100%);GO:0005525 (100%);GO:0003746 (94%)		cytoplasm (73%);chloroplast (8%);plastid (4%)	GTPase activity (100%);GTP binding (100%);translation elongation factor activity (94%)		IPR000795 (100%);IPR027417 (100%);IPR041709 (98%)	Translational (tr)-type GTP-binding domain (100%);P-loop containing nucleoside triphosphate hydrolase (100%);Elongation factor Tu (EF-Tu), GTP-binding domain (98%)
GLTLNTAHVEYETATR	root																												3.6.5.3 (100%)	protein-synthesizing GTPase (100%)	GO:0005737 (66%);GO:0009507 (5%);GO:0009536 (1%)	GO:0005525 (99%);GO:0003746 (99%);GO:0003924 (99%)	GO:0006414 (1%);GO:0070125 (1%)	cytoplasm (66%);chloroplast (5%);plastid (1%)	GTP binding (99%);translation elongation factor activity (99%);GTPase activity (99%)	translational elongation (1%);mitochondrial translational elongation (1%)	IPR000795 (100%);IPR027417 (100%);IPR031157 (97%)	Translational (tr)-type GTP-binding domain (100%);P-loop containing nucleoside triphosphate hydrolase (100%);Tr-type G domain, conserved site (97%)
GLTLNSSHVEYETANR	root																														GO:0005737 (83%)	GO:0003746 (100%);GO:0003924 (100%);GO:0005525 (100%)		cytoplasm (83%)	translation elongation factor activity (100%);GTPase activity (100%);GTP binding (100%)		IPR000795 (100%);IPR004160 (100%);IPR004161 (100%)	Translational (tr)-type GTP-binding domain (100%);Translation elongation factor EFTu/EF1A, C-terminal (100%);Translation elongation factor EFTu-like, domain 2 (100%)
GLTLNSAHVEYQTEKR	Faecalibacterium prausnitzii	Bacteria				Bacillota			Clostridia			Eubacteriales				Oscillospiraceae				Faecalibacterium				Faecalibacterium prausnitzii							GO:0005737 (100%)	GO:0003746 (100%);GO:0003924 (100%);GO:0005525 (100%)		cytoplasm (100%)	translation elongation factor activity (100%);GTPase activity (100%);GTP binding (100%)		IPR000795 (100%);IPR004160 (100%);IPR004161 (100%)	Translational (tr)-type GTP-binding domain (100%);Translation elongation factor EFTu/EF1A, C-terminal (100%);Translation elongation factor EFTu-like, domain 2 (100%)
LRVPAAYAGSLCGLCGNYNQDPADDLK	Homininae	Eukaryota	Metazoa			Chordata	Craniata	Sarcopterygii	Mammalia		Euarchontoglires	Primates	Haplorrhini	Simiiformes	Hominoidea	Hominidae	Homininae														GO:0005615 (100%);GO:0031012 (100%);GO:0070062 (33%)			extracellular space (100%);extracellular matrix (100%);extracellular exosome (33%)			IPR001007 (100%);IPR001846 (100%);IPR002919 (100%)	VWFC domain (100%);von Willebrand factor, type D domain (100%);Trypsin Inhibitor-like, cysteine rich domain (100%)
LRPTLENGSLLTDTR	Faecalibacterium prausnitzii	Bacteria				Bacillota			Clostridia			Eubacteriales				Oscillospiraceae				Faecalibacterium				Faecalibacterium prausnitzii					2.8.3.- (100%)	CoA-transferases (100%)		GO:0003986 (100%);GO:0008775 (100%)	GO:0006083 (100%);GO:0019679 (100%);GO:0006084 (93%)		acetyl-CoA hydrolase activity (100%);acetate CoA-transferase activity (100%)	acetate metabolic process (100%);propionate metabolic process, methylcitrate cycle (100%);acetyl-CoA metabolic process (93%)	IPR003702 (100%);IPR026888 (100%);IPR037171 (100%)	Acetyl-CoA hydrolase/transferase, N-terminal (100%);Acetyl-CoA hydrolase/transferase C-terminal domain (100%);NagB/RpiA transferase-like (100%)
TLGMVSVAYTLGTTDAK
TLGMVSVAYTLGTSDAK
TLGLLYENTEFGK	Synergistaceae	Bacteria				Synergistota			Synergistia			Synergistales				Synergistaceae																					IPR028081 (100%);IPR028082 (100%)	Leucine-binding protein domain (100%);Periplasmic binding protein-like I (100%)
LRTEGDGVYTLNNEK	Simiiformes	Eukaryota	Metazoa			Chordata	Craniata	Sarcopterygii	Mammalia		Euarchontoglires	Primates	Haplorrhini	Simiiformes																	GO:0005576 (96%);GO:0005615 (6%);GO:0072562 (4%)	GO:0030492 (100%);GO:0004252 (68%);GO:0016209 (66%)	GO:0006953 (66%);GO:0042742 (66%);GO:0002376 (64%)	extracellular region (96%);extracellular space (6%);blood microparticle (4%)	hemoglobin binding (100%);serine-type endopeptidase activity (68%);antioxidant activity (66%)	acute-phase response (66%);defense response to bacterium (66%);immune system process (64%)	IPR008292 (100%);IPR035976 (98%);IPR000436 (92%)	Haptoglobin (100%);Sushi/SCR/CCP superfamily (98%);Sushi/SCR/CCP domain (92%)
GLTYTNFGPGMSMGHSVVAR	Bacteria	Bacteria																											1.4.1.16 (100%)	diaminopimelate dehydrogenase (100%)		GO:0047850 (100%);GO:0000166 (79%);GO:0016620 (11%)	GO:0009089 (100%);GO:0019877 (95%)		diaminopimelate dehydrogenase activity (100%);nucleotide binding (79%);oxidoreductase activity, acting on the aldehyde or oxo group of donors, NAD or NADP as acceptor (11%)	lysine biosynthetic process via diaminopimelate (100%);diaminopimelate biosynthetic process (95%)	IPR010190 (100%);IPR032094 (100%);IPR036291 (95%)	Diaminopimelate dehydrogenase, Ddh (100%);Meso-diaminopimelate D-dehydrogenase, C-terminal (100%);NAD(P)-binding domain superfamily (95%)
LRTEGDGVYTLNNEKQWLNK	Hominoidea	Eukaryota	Metazoa			Chordata	Craniata	Sarcopterygii	Mammalia		Euarchontoglires	Primates	Haplorrhini	Simiiformes	Hominoidea																GO:0005576 (96%);GO:0005615 (7%);GO:0031838 (4%)	GO:0030492 (100%);GO:0004252 (56%);GO:0016209 (56%)	GO:0006953 (56%);GO:0042742 (56%);GO:0002376 (52%)	extracellular region (96%);extracellular space (7%);haptoglobin-hemoglobin complex (4%)	hemoglobin binding (100%);serine-type endopeptidase activity (56%);antioxidant activity (56%)	acute-phase response (56%);defense response to bacterium (56%);immune system process (52%)	IPR008292 (100%);IPR000436 (96%);IPR035976 (96%)	Haptoglobin (100%);Sushi/SCR/CCP domain (96%);Sushi/SCR/CCP superfamily (96%)
GLTYDRLDSVVLESK	Faecalibacterium prausnitzii	Bacteria				Bacillota			Clostridia			Eubacteriales				Oscillospiraceae				Faecalibacterium				Faecalibacterium prausnitzii							GO:0016021 (100%)			membrane (100%)			IPR013783 (100%);IPR019948 (100%);IPR026466 (100%)	Immunoglobulin-like fold (100%); (100%);Fimbrial isopeptide formation D2 domain (100%)
TLGMASVAYTLGTTDAK
GLTVTATSNLFPEKQVTLSADKK	Ruminococcus bromii	Bacteria				Bacillota			Clostridia			Eubacteriales				Oscillospiraceae				Ruminococcus				Ruminococcus bromii							GO:0016021 (100%)			membrane (100%)			IPR013783 (100%)	Immunoglobulin-like fold (100%)
GLTVTATSNLFPEKK	Ruminococcus	Bacteria				Bacillota			Clostridia			Eubacteriales				Oscillospiraceae				Ruminococcus											GO:0016021 (100%)	GO:0030246 (100%)		membrane (100%)	carbohydrate binding (100%)		IPR008965 (100%);IPR013783 (100%)	CBM2/CBM3, carbohydrate-binding domain superfamily (100%);Immunoglobulin-like fold (100%)
GLTVTATSNLFPEK	Ruminococcus bromii	Bacteria				Bacillota			Clostridia			Eubacteriales				Oscillospiraceae				Ruminococcus				Ruminococcus bromii							GO:0016021 (100%)	GO:0030246 (50%)		membrane (100%)	carbohydrate binding (50%)		IPR013783 (100%);IPR008965 (50%)	Immunoglobulin-like fold (100%);CBM2/CBM3, carbohydrate-binding domain superfamily (50%)
GLTVSENLLQANPDVK	Dialister succinatiphilus YIT 11850	Bacteria				Bacillota			Negativicutes			Veillonellales				Veillonellaceae				Dialister				Dialister succinatiphilus		Dialister succinatiphilus YIT 11850											IPR025997 (100%);IPR028082 (100%)	Periplasmic binding protein (100%);Periplasmic binding protein-like I (100%)
TLGMASVLYTLGTTDAK
TLGMASVVYTLGTAPAK	Faecalibacterium prausnitzii	Bacteria				Bacillota			Clostridia			Eubacteriales				Oscillospiraceae				Faecalibacterium				Faecalibacterium prausnitzii
GLTVGGEVLGLPR	Lachnospira	Bacteria				Bacillota			Clostridia			Eubacteriales				Lachnospiraceae				Lachnospira																	IPR006059 (100%)	Bacterial extracellular solute-binding protein (100%)
NSETNLGDLVADAYR
GLTTNNQLSNLPVFR	Bacteroides	Bacteria				Bacteroidota			Bacteroidia			Bacteroidales				Bacteroidaceae				Bacteroides											GO:0009279 (100%)			cell outer membrane (100%)			IPR011990 (100%);IPR012944 (100%);IPR033985 (100%)	Tetratricopeptide-like helical domain superfamily (100%);RagB/SusD domain (100%);SusD-like, N-terminal (100%)
NSEPTTSVLTLTSNVVYGK	Eubacteriales	Bacteria				Bacillota			Clostridia			Eubacteriales																	2.3.1.54 (100%)	formate C-acetyltransferase (100%)	GO:0005737 (83%)	GO:0008861 (87%);GO:0016740 (9%);GO:0003824 (4%)	GO:0006006 (83%)	cytoplasm (83%)	formate C-acetyltransferase activity (87%);transferase activity (9%);catalytic activity (4%)	glucose metabolic process (83%)	IPR001150 (100%);IPR004184 (100%);IPR019777 (96%)	Glycine radical domain (100%);Pyruvate formate lyase domain (100%);Formate C-acetyltransferase glycine radical, conserved site (96%)
TLGMASVVYTLGTSDAK
TLGMASVVYTLGTSDAKVDFAENVR
GLTSTDALEGTYLDNYK	Lachnospiraceae	Bacteria				Bacillota			Clostridia			Eubacteriales				Lachnospiraceae																					IPR006059 (100%)	Bacterial extracellular solute-binding protein (100%)
NSEPTTSLLTLTSNVVYGK	root																												2.3.1.54 (100%)	formate C-acetyltransferase (100%)	GO:0005737 (93%)	GO:0008861 (96%);GO:0016740 (4%);GO:0016829 (2%)	GO:0006006 (64%);GO:0005975 (29%)	cytoplasm (93%)	formate C-acetyltransferase activity (96%);transferase activity (4%);lyase activity (2%)	glucose metabolic process (64%);carbohydrate metabolic process (29%)	IPR004184 (100%);IPR001150 (100%);IPR019777 (98%)	Pyruvate formate lyase domain (100%);Glycine radical domain (100%);Formate C-acetyltransferase glycine radical, conserved site (98%)
LRVPAAYAASLCGLCGNYNQDPADDLK	Homo sapiens	Eukaryota	Metazoa			Chordata	Craniata	Sarcopterygii	Mammalia		Euarchontoglires	Primates	Haplorrhini	Simiiformes	Hominoidea	Hominidae	Homininae			Homo				Homo sapiens							GO:0005615 (100%);GO:0031012 (100%);GO:0070062 (100%)			extracellular space (100%);extracellular matrix (100%);extracellular exosome (100%)			IPR000742 (100%);IPR001007 (100%);IPR001846 (100%)	EGF-like domain (100%);VWFC domain (100%);von Willebrand factor, type D domain (100%)
GLVYETSVLDPDEGLR	Eukaryota	Eukaryota																											2.3.3.1 (85%);3.1.13.4 (15%)	citrate (Si)-synthase (85%);poly(A)-specific ribonuclease (15%)	GO:0005759 (93%);GO:0005739 (4%);GO:0005634 (1%)	GO:0004108 (89%);GO:0046912 (11%);GO:0036440 (1%)	GO:0006099 (89%);GO:0006101 (89%);GO:0005975 (17%)	mitochondrial matrix (93%);mitochondrion (4%);nucleus (1%)	citrate (Si)-synthase activity (89%);acyltransferase activity, acyl groups converted into alkyl on transfer (11%);citrate synthase activity (1%)	tricarboxylic acid cycle (89%);citrate metabolic process (89%);carbohydrate metabolic process (17%)	IPR002020 (100%);IPR016142 (100%);IPR036969 (100%)	Citrate synthase (100%);Citrate synthase-like, large alpha subdomain (100%);Citrate synthase superfamily (100%)
GLVYETSVLDPDEGLRFR	Eukaryota	Eukaryota																											2.3.3.1 (92%);3.1.13.4 (8%)	citrate (Si)-synthase (92%);poly(A)-specific ribonuclease (8%)	GO:0005759 (92%);GO:0005739 (5%);GO:0005634 (1%)	GO:0004108 (89%);GO:0046912 (12%);GO:0036440 (1%)	GO:0006099 (88%);GO:0006101 (88%);GO:0005975 (18%)	mitochondrial matrix (92%);mitochondrion (5%);nucleus (1%)	citrate (Si)-synthase activity (89%);acyltransferase activity, acyl groups converted into alkyl on transfer (12%);citrate synthase activity (1%)	tricarboxylic acid cycle (88%);citrate metabolic process (88%);carbohydrate metabolic process (18%)	IPR002020 (100%);IPR016142 (100%);IPR036969 (100%)	Citrate synthase (100%);Citrate synthase-like, large alpha subdomain (100%);Citrate synthase superfamily (100%)
GLVYTSDGTDYTELVR	Clostridium	Bacteria				Bacillota			Clostridia			Eubacteriales				Clostridiaceae				Clostridium											GO:0043190 (100%)		GO:0055085 (100%)	ATP-binding cassette (ABC) transporter complex (100%)		transmembrane transport (100%)	IPR000914 (100%);IPR030678 (100%);IPR039424 (100%)	Solute-binding protein family 5 domain (100%);Peptide/nickel binding protein, MppA-type (100%);Solute-binding protein family 5 (100%)
TLEGTEATHYFSNK	Bacteria	Bacteria
GMTGSASVTLPALK	Bacteria	Bacteria																																			IPR024620 (100%)	Domain of unknown function DUF3869 (100%)
GMTADQLKNEGLEALSADYHK	Bacteroidales	Bacteria				Bacteroidota			Bacteroidia			Bacteroidales
GMSALDQLALDEK	Muribaculaceae	Bacteria				Bacteroidota			Bacteroidia			Bacteroidales				Muribaculaceae													4.2.1.11 (100%)	phosphopyruvate hydratase (100%)	GO:0000015 (100%);GO:0005576 (100%);GO:0009986 (100%)	GO:0000287 (100%);GO:0004634 (100%)	GO:0006096 (100%)	phosphopyruvate hydratase complex (100%);extracellular region (100%);cell surface (100%)	magnesium ion binding (100%);phosphopyruvate hydratase activity (100%)	glycolytic process (100%)	IPR000941 (100%);IPR020809 (100%);IPR020810 (100%)	Enolase (100%);Enolase, conserved site (100%);Enolase, C-terminal TIM barrel domain (100%)
TLEKFEKEAAEMGK	root																												3.6.5.3 (100%)	protein-synthesizing GTPase (100%)	GO:0005853 (3%);GO:0045202 (3%);GO:0005737 (2%)	GO:0003924 (100%);GO:0005525 (100%);GO:0003746 (83%)	GO:0006412 (8%);GO:0006414 (3%);GO:0090218 (3%)	eukaryotic translation elongation factor 1 complex (3%);synapse (3%);cytoplasm (2%)	GTPase activity (100%);GTP binding (100%);translation elongation factor activity (83%)	translation (8%);translational elongation (3%);positive regulation of lipid kinase activity (3%)	IPR027417 (100%);IPR000795 (100%);IPR031157 (93%)	P-loop containing nucleoside triphosphate hydrolase (100%);Translational (tr)-type GTP-binding domain (100%);Tr-type G domain, conserved site (93%)
GMPVSNFLSEEKLQEVAAATMVGGATLTK	Bacteroidales	Bacteria				Bacteroidota			Bacteroidia			Bacteroidales																	1.1.1.37 (100%)	malate dehydrogenase (100%)		GO:0030060 (100%)	GO:0005975 (100%);GO:0006099 (100%);GO:0019752 (100%)		L-malate dehydrogenase activity (100%)	carbohydrate metabolic process (100%);tricarboxylic acid cycle (100%);carboxylic acid metabolic process (100%)	IPR001236 (100%);IPR001557 (100%);IPR011275 (100%)	Lactate/malate dehydrogenase, N-terminal (100%);L-lactate/malate dehydrogenase (100%);Malate dehydrogenase, type 3 (100%)
GMPVANFLSAEKLEEVAAATMVGGATLTK	Bacteroides	Bacteria				Bacteroidota			Bacteroidia			Bacteroidales				Bacteroidaceae				Bacteroides									1.1.1.37 (100%)	malate dehydrogenase (100%)		GO:0030060 (97%);GO:0016616 (3%)	GO:0005975 (97%);GO:0006099 (97%);GO:0019752 (97%)		L-malate dehydrogenase activity (97%);oxidoreductase activity, acting on the CH-OH group of donors, NAD or NADP as acceptor (3%)	carbohydrate metabolic process (97%);tricarboxylic acid cycle (97%);carboxylic acid metabolic process (97%)	IPR001236 (100%);IPR001557 (100%);IPR011275 (100%)	Lactate/malate dehydrogenase, N-terminal (100%);L-lactate/malate dehydrogenase (100%);Malate dehydrogenase, type 3 (100%)
TLELDDNDNLQDTFLPK	Akkermansia muciniphila	Bacteria				Verrucomicrobiota			Verrucomicrobiae			Verrucomicrobiales				Akkermansiaceae				Akkermansia				Akkermansia muciniphila							GO:0016021 (100%);GO:0015627 (38%)		GO:0015628 (38%)	membrane (100%);type II protein secretion system complex (38%)		protein secretion by the type II secretion system (38%)	IPR012902 (100%);IPR000983 (38%)	Prokaryotic N-terminal methylation site (100%);Bacterial general secretion pathway protein G-type pilin (38%)
GMNTAVGDEGGYAPNLGSNAEALAVLAEAVK	root																												4.2.1.11 (100%);6.3.4.2 (0%)	phosphopyruvate hydratase (100%);CTP synthase (glutamine hydrolyzing) (0%)	GO:0000015 (98%);GO:0005576 (97%);GO:0009986 (96%)	GO:0004634 (100%);GO:0000287 (100%);GO:0003883 (0%)	GO:0006096 (100%);GO:0006541 (0%);GO:0044210 (0%)	phosphopyruvate hydratase complex (98%);extracellular region (97%);cell surface (96%)	phosphopyruvate hydratase activity (100%);magnesium ion binding (100%);CTP synthase activity (0%)	glycolytic process (100%);glutamine metabolic process (0%);'de novo' CTP biosynthetic process (0%)	IPR000941 (100%);IPR020810 (100%);IPR036849 (100%)	Enolase (100%);Enolase, C-terminal TIM barrel domain (100%);Enolase-like, C-terminal domain superfamily (100%)
TLELGGTDEDQPK	Bacillota	Bacteria				Bacillota																									GO:0005886 (100%)			plasma membrane (100%)			IPR003760 (100%);IPR028082 (100%)	ABC transporter substrate-binding protein PnrA-like (100%);Periplasmic binding protein-like I (100%)
TLELLNTDAEGR	root																												3.4.11.1 (100%);3.4.11.10 (95%)	leucyl aminopeptidase (100%);bacterial leucyl aminopeptidase (95%)	GO:0005737 (100%);GO:0016021 (0%)	GO:0030145 (100%);GO:0070006 (99%);GO:0004177 (1%)		cytoplasm (100%);membrane (0%)	manganese ion binding (100%);metalloaminopeptidase activity (99%);aminopeptidase activity (1%)		IPR000819 (100%);IPR011356 (100%);IPR043472 (93%)	Peptidase M17, leucyl aminopeptidase, C-terminal (100%);Peptidase M17, leucine aminopeptidase/peptidase B (100%);Macro domain-like (93%)
LRNWNSVESSDNASVK
LRNWNSVESSDNASVKGDSK
NSGLVPNNSTFTVK
GMLFTDPAETTDGDWAK
GMGTVSGSDPLYLLDGVR	Prevotella copri	Bacteria				Bacteroidota			Bacteroidia			Bacteroidales				Prevotellaceae				Prevotella				Prevotella copri							GO:0009279 (100%)			cell outer membrane (100%)			IPR000531 (100%);IPR008969 (100%);IPR012910 (100%)	TonB-dependent receptor-like, beta-barrel (100%);Carboxypeptidase-like, regulatory domain superfamily (100%);TonB-dependent receptor, plug domain (100%)
LRPDVYLLTAYNPVTGEEK	Methanobrevibacter smithii	Archaea				Euryarchaeota			Methanobacteria			Methanobacteriales				Methanobacteriaceae				Methanobrevibacter				Methanobrevibacter smithii													IPR006626 (100%);IPR013783 (100%);IPR032109 (100%)	Parallel beta-helix repeat (100%);Immunoglobulin-like fold (100%);Bacterial Ig-like domain (group 3) (100%)
GMGGAFVLVLYDELKK	root																														GO:0005743 (100%);GO:0016021 (90%);GO:0005757 (10%)	GO:0005471 (100%);GO:0017077 (10%);GO:0015078 (9%)	GO:0140021 (100%);GO:1990544 (100%);GO:1901526 (10%)	mitochondrial inner membrane (100%);membrane (90%);mitochondrial permeability transition pore complex (10%)	ATP:ADP antiporter activity (100%);oxidative phosphorylation uncoupler activity (10%);proton transmembrane transporter activity (9%)	mitochondrial ADP transmembrane transport (100%);mitochondrial ATP transmembrane transport (100%);positive regulation of mitophagy (10%)	IPR002113 (100%);IPR018108 (100%);IPR023395 (100%)	ADP/ATP carrier protein, eukaryotic type (100%);Mitochondrial substrate/solute carrier (100%);Mitochondrial carrier domain superfamily (100%)
LRPDVYLLTAYNPVTGEEKGFNLNVK	Methanobrevibacter smithii	Archaea				Euryarchaeota			Methanobacteria			Methanobacteriales				Methanobacteriaceae				Methanobrevibacter				Methanobrevibacter smithii													IPR006626 (100%);IPR013783 (100%);IPR032109 (100%)	Parallel beta-helix repeat (100%);Immunoglobulin-like fold (100%);Bacterial Ig-like domain (group 3) (100%)
GMGESNPVTGSTCDNVKPR	Enterobacteriaceae	Bacteria				Pseudomonadota			Gammaproteobacteria			Enterobacterales				Enterobacteriaceae															GO:0009279 (100%);GO:0046930 (85%)	GO:0015288 (100%)	GO:0034220 (95%);GO:0000746 (5%);GO:0006811 (5%)	cell outer membrane (100%);pore complex (85%)	porin activity (100%)	monoatomic ion transmembrane transport (95%);obsolete conjugation (5%);monoatomic ion transport (5%)	IPR000498 (100%);IPR002368 (100%);IPR006664 (100%)	Outer membrane protein OmpA-like, transmembrane domain (100%);Outer membrane protein, OmpA (100%);Outer membrane protein, bacterial (100%)
GMTRPLSTLLSSSQSCQYTLDAK	Hominoidea	Eukaryota	Metazoa			Chordata	Craniata	Sarcopterygii	Mammalia		Euarchontoglires	Primates	Haplorrhini	Simiiformes	Hominoidea																GO:0005829 (27%);GO:0034359 (23%);GO:0034361 (23%)	GO:0005319 (77%);GO:0005543 (23%);GO:0008201 (23%)	GO:0001701 (23%);GO:0006642 (23%);GO:0007283 (23%)	cytosol (27%);mature chylomicron (23%);very-low-density lipoprotein particle (23%)	lipid transporter activity (77%);phospholipid binding (23%);heparin binding (23%)	in utero embryonic development (23%);triglyceride mobilization (23%);spermatogenesis (23%)	IPR001747 (100%);IPR011030 (100%);IPR015255 (100%)	Vitellogenin, N-terminal (100%);Lipovitellin-phosvitin complex, superhelical domain (100%);Vitellinogen, open beta-sheet (100%)
GMGESNPVTGNTCDNVK	root																														GO:0009279 (100%);GO:0046930 (95%);GO:0016021 (2%)	GO:0015288 (100%);GO:0015075 (0%);GO:0042802 (0%)	GO:0034220 (92%);GO:0000746 (62%);GO:0006811 (6%)	cell outer membrane (100%);pore complex (95%);membrane (2%)	porin activity (100%);monoatomic ion transmembrane transporter activity (0%);identical protein binding (0%)	monoatomic ion transmembrane transport (92%);obsolete conjugation (62%);monoatomic ion transport (6%)	IPR006665 (100%);IPR036737 (100%);IPR002368 (100%)	OmpA-like domain (100%);OmpA-like domain superfamily (100%);Outer membrane protein, OmpA (100%)
LRNVYEGVLTGK	Bacteria	Bacteria																														GO:0000166 (98%);GO:0004352 (98%);GO:0016639 (2%)	GO:0006520 (100%)		nucleotide binding (98%);glutamate dehydrogenase (NAD+) activity (98%);oxidoreductase activity, acting on the CH-NH2 group of donors, NAD or NADP as acceptor (2%)	amino acid metabolic process (100%)	IPR006095 (100%);IPR006096 (100%);IPR006097 (100%)	Glutamate/phenylalanine/leucine/valine/L-tryptophan dehydrogenase (100%);Glutamate/phenylalanine/leucine/valine/L-tryptophan dehydrogenase, C-terminal (100%);Glutamate/phenylalanine/leucine/valine/L-tryptophan dehydrogenase, dimerisation domain (100%)
LRNQGVELLFNVTPLETR	Bacteroidales	Bacteria				Bacteroidota			Bacteroidia			Bacteroidales																			GO:0009279 (100%)			cell outer membrane (100%)			IPR000531 (100%);IPR012910 (100%);IPR023996 (100%)	TonB-dependent receptor-like, beta-barrel (100%);TonB-dependent receptor, plug domain (100%);TonB-dependent outer membrane protein, SusC/RagA (100%)
GNDLFFLPTDAQLDK	Prevotella copri	Bacteria				Bacteroidota			Bacteroidia			Bacteroidales				Prevotellaceae				Prevotella				Prevotella copri													IPR000531 (100%);IPR008969 (100%);IPR039426 (100%)	TonB-dependent receptor-like, beta-barrel (100%);Carboxypeptidase-like, regulatory domain superfamily (100%);TonB-dependent receptor-like (100%)
TLEEEAKTHEAQLQEMR	Sarcopterygii	Eukaryota	Metazoa			Chordata	Craniata	Sarcopterygii																							GO:0016459 (78%);GO:0001725 (22%);GO:0001772 (22%)	GO:0005524 (100%);GO:0051015 (85%);GO:0003774 (80%)	GO:1903919 (25%);GO:0008360 (22%);GO:0001525 (21%)	myosin complex (78%);stress fiber (22%);immunological synapse (22%)	ATP binding (100%);actin filament binding (85%);cytoskeletal motor activity (80%)	negative regulation of actin filament severing (25%);regulation of cell shape (22%);angiogenesis (21%)	IPR001609 (100%);IPR002928 (100%);IPR027417 (100%)	Myosin head, motor domain (100%);Myosin tail (100%);P-loop containing nucleoside triphosphate hydrolase (100%)
GNDAALGYLSLGSLNDSVK	Eubacterium	Bacteria				Bacillota			Clostridia			Eubacteriales				Eubacteriaceae				Eubacterium																	IPR024370 (100%)	PBP domain (100%)
GNCSAQGSLEEQLLAGAAGLK
GNCGDSSSMYSLEGNTVEHR	Homo sapiens	Eukaryota	Metazoa			Chordata	Craniata	Sarcopterygii	Mammalia		Euarchontoglires	Primates	Haplorrhini	Simiiformes	Hominoidea	Hominidae	Homininae			Homo				Homo sapiens							GO:0005615 (100%);GO:0005737 (100%);GO:0005796 (100%)	GO:0005201 (100%)	GO:0002223 (100%);GO:0016266 (100%);GO:0048015 (100%)	extracellular space (100%);cytoplasm (100%);Golgi lumen (100%)	extracellular matrix structural constituent (100%)	stimulatory C-type lectin receptor signaling pathway (100%);O-glycan processing (100%);phosphatidylinositol-mediated signaling (100%)	IPR001007 (100%);IPR001846 (100%);IPR002919 (100%)	VWFC domain (100%);von Willebrand factor, type D domain (100%);Trypsin Inhibitor-like, cysteine rich domain (100%)
TLEEGTATYLAFQK	Faecalibacterium prausnitzii	Bacteria				Bacillota			Clostridia			Eubacteriales				Oscillospiraceae				Faecalibacterium				Faecalibacterium prausnitzii							GO:0005886 (100%);GO:0016021 (100%)	GO:0008982 (100%);GO:0016301 (100%)	GO:0009401 (100%)	plasma membrane (100%);membrane (100%)	protein-N(PI)-phosphohistidine-sugar phosphotransferase activity (100%);kinase activity (100%)	phosphoenolpyruvate-dependent sugar phosphotransferase system (100%)	IPR001996 (100%);IPR003352 (100%);IPR013013 (100%)	Phosphotransferase system, IIB component, type 1 (100%);Phosphotransferase system, EIIC (100%);Phosphotransferase system, EIIC component, type 1 (100%)
GNAWLDEQPDYMSLK	Bacteroides uniformis	Bacteria				Bacteroidota			Bacteroidia			Bacteroidales				Bacteroidaceae				Bacteroides				Bacteroides uniformis							GO:0009279 (100%)			cell outer membrane (100%)			IPR011990 (100%);IPR012944 (100%);IPR033985 (100%)	Tetratricopeptide-like helical domain superfamily (100%);RagB/SusD domain (100%);SusD-like, N-terminal (100%)
GNAVVTTTSGSAVLVK	Roseburia faecis	Bacteria				Bacillota			Clostridia			Eubacteriales				Lachnospiraceae				Roseburia				Roseburia faecis													IPR003343 (100%);IPR008964 (100%)	Bacterial Ig-like domain, group 2 (100%);Invasin/intimin cell-adhesion fragments (100%)
TLEEGTTNFLAFSK	[Ruminococcus] lactaris	Bacteria				Bacillota			Clostridia			Eubacteriales				Lachnospiraceae				Mediterraneibacter				[Ruminococcus] lactaris					2.7.1.69 (100%)	Transferred entry: 2.7.1.191, 2.7.1.192, 2.7.1.193, 2.7.1.194, 2.7.1.1952.7.1.196, 2.7.1.197, 2.7.1.198, 2.7.1.199, 2.7.1.200, 2.7.1.2012.7.1.202, 2.7.1.203, 2.7.1.204, 2.7.1.205, 2.7.1.206, 2.7.1.207 an2.7.1.208 (100%)	GO:0005886 (100%);GO:0016021 (100%);GO:0019866 (100%)	GO:0008982 (100%);GO:0015572 (100%);GO:0016301 (100%)	GO:0009401 (100%)	plasma membrane (100%);membrane (100%);organelle inner membrane (100%)	protein-N(PI)-phosphohistidine-sugar phosphotransferase activity (100%);N-acetylglucosamine transmembrane transporter activity (100%);kinase activity (100%)	phosphoenolpyruvate-dependent sugar phosphotransferase system (100%)	IPR001996 (100%);IPR003352 (100%);IPR010974 (100%)	Phosphotransferase system, IIB component, type 1 (100%);Phosphotransferase system, EIIC (100%);Phosphotransferase system, N-acetylglucosamine-specific IIBC component (100%)
GNASEQWSEYGPGAVR	Akkermansia muciniphila	Bacteria				Verrucomicrobiota			Verrucomicrobiae			Verrucomicrobiales				Akkermansiaceae				Akkermansia				Akkermansia muciniphila													IPR006530 (100%);IPR022385 (63%);IPR029118 (25%)	YD repeat (100%);Rhs repeat-associated core (63%);Novel toxin 16 (25%)
TLEEVGKEFNVTR	Bacteria	Bacteria																													GO:0005737 (95%);GO:0005886 (0%);GO:1990077 (0%)	GO:0003700 (99%);GO:0003677 (97%);GO:0016987 (97%)	GO:0001123 (93%);GO:0006352 (7%)	cytoplasm (95%);plasma membrane (0%);primosome complex (0%)	DNA-binding transcription factor activity (99%);DNA binding (97%);sigma factor activity (97%)	DNA-templated transcription initiation (93%);DNA-templated transcription initiation (7%)	IPR000943 (100%);IPR007630 (100%);IPR013324 (100%)	RNA polymerase sigma-70 (100%);RNA polymerase sigma-70 region 4 (100%);RNA polymerase sigma factor, region 3/4-like (100%)
LRNEFTGVLTGK	root																												1.4.1.4 (73%);1.4.1.2 (20%);1.4.1.3 (7%)	glutamate dehydrogenase (NADP(+)) (73%);glutamate dehydrogenase (20%);glutamate dehydrogenase [NAD(P)(+)] (7%)	GO:0005829 (0%);GO:0005737 (0%);GO:0016021 (0%)	GO:0000166 (51%);GO:0016639 (49%);GO:0016491 (41%)	GO:0006520 (100%);GO:0006537 (0%);GO:0006364 (0%)	cytosol (0%);cytoplasm (0%);membrane (0%)	nucleotide binding (51%);oxidoreductase activity, acting on the CH-NH2 group of donors, NAD or NADP as acceptor (49%);oxidoreductase activity (41%)	amino acid metabolic process (100%);glutamate biosynthetic process (0%);rRNA processing (0%)	IPR006095 (98%);IPR006097 (92%);IPR033524 (80%)	Glutamate/phenylalanine/leucine/valine/L-tryptophan dehydrogenase (98%);Glutamate/phenylalanine/leucine/valine/L-tryptophan dehydrogenase, dimerisation domain (92%);Leu/Phe/Val dehydrogenases active site (80%)
GNANAHAAELLMK
TLEEYAVCPDLK	Hominoidea	Eukaryota	Metazoa			Chordata	Craniata	Sarcopterygii	Mammalia		Euarchontoglires	Primates	Haplorrhini	Simiiformes	Hominoidea														5.4.2.2 (100%)	phosphoglucomutase (alpha-D-glucose-1,6-bisphosphate-dependent) (100%)	GO:0005829 (19%);GO:0005576 (6%);GO:0005737 (6%)	GO:0000287 (100%);GO:0016868 (81%);GO:0004614 (19%)	GO:0006006 (100%);GO:0005975 (19%);GO:0005978 (6%)	cytosol (19%);extracellular region (6%);cytoplasm (6%)	magnesium ion binding (100%);intramolecular transferase activity, phosphotransferases (81%);phosphoglucomutase activity (19%)	glucose metabolic process (100%);carbohydrate metabolic process (19%);glycogen biosynthetic process (6%)	IPR005841 (100%);IPR005843 (100%);IPR005844 (100%)	Alpha-D-phosphohexomutase superfamily (100%);Alpha-D-phosphohexomutase, C-terminal (100%);Alpha-D-phosphohexomutase, alpha/beta/alpha domain I (100%)
GNAGTSEAPTELK	Ruminococcus	Bacteria				Bacillota			Clostridia			Eubacteriales				Oscillospiraceae				Ruminococcus												GO:0004553 (100%)	GO:0000272 (100%)		hydrolase activity, hydrolyzing O-glycosyl compounds (100%)	polysaccharide catabolic process (100%)	IPR002105 (100%);IPR016134 (100%);IPR036439 (100%)	Dockerin type I repeat (100%);Dockerin domain (100%);Dockerin domain superfamily (100%)
TLEEYLPLETLR	Bacillota	Bacteria				Bacillota																									GO:0005840 (100%)	GO:0003735 (97%)	GO:0006412 (100%)	ribosome (100%)	structural constituent of ribosome (97%)	translation (100%)	IPR000754 (100%);IPR014721 (100%);IPR020568 (100%)	Ribosomal protein S9 (100%);Ribosomal protein S5 domain 2-type fold, subgroup (100%);Ribosomal protein S5 domain 2-type fold (100%)
TLEFAEAGDNVGTLLR
NSGNDVVEPYAK	Porphyromonas	Bacteria				Bacteroidota			Bacteroidia			Bacteroidales				Porphyromonadaceae				Porphyromonas												GO:0000166 (100%);GO:0016639 (100%)	GO:0006520 (100%)		nucleotide binding (100%);oxidoreductase activity, acting on the CH-NH2 group of donors, NAD or NADP as acceptor (100%)	amino acid metabolic process (100%)	IPR006095 (100%);IPR006096 (100%);IPR006097 (100%)	Glutamate/phenylalanine/leucine/valine/L-tryptophan dehydrogenase (100%);Glutamate/phenylalanine/leucine/valine/L-tryptophan dehydrogenase, C-terminal (100%);Glutamate/phenylalanine/leucine/valine/L-tryptophan dehydrogenase, dimerisation domain (100%)
LRNEPELNLDSSLFR
NSGNDLVAPYADEFPGSTFYPGK	Bacteroidales	Bacteria				Bacteroidota			Bacteroidia			Bacteroidales																				GO:0016639 (100%);GO:0000166 (95%)	GO:0006520 (100%)		oxidoreductase activity, acting on the CH-NH2 group of donors, NAD or NADP as acceptor (100%);nucleotide binding (95%)	amino acid metabolic process (100%)	IPR006095 (100%);IPR006096 (100%);IPR006097 (100%)	Glutamate/phenylalanine/leucine/valine/L-tryptophan dehydrogenase (100%);Glutamate/phenylalanine/leucine/valine/L-tryptophan dehydrogenase, C-terminal (100%);Glutamate/phenylalanine/leucine/valine/L-tryptophan dehydrogenase, dimerisation domain (100%)
GMVPSGASTGEHEAVELR	root																												4.2.1.11 (100%)	phosphopyruvate hydratase (100%)	GO:0009986 (99%);GO:0000015 (99%);GO:0005576 (98%)	GO:0000287 (100%);GO:0004634 (100%);GO:0042802 (0%)	GO:0006096 (100%);GO:0009405 (1%);GO:0019731 (0%)	cell surface (99%);phosphopyruvate hydratase complex (99%);extracellular region (98%)	magnesium ion binding (100%);phosphopyruvate hydratase activity (100%);identical protein binding (0%)	glycolytic process (100%);obsolete pathogenesis (1%);antibacterial humoral response (0%)	IPR000941 (100%);IPR020811 (100%);IPR029017 (100%)	Enolase (100%);Enolase, N-terminal (100%);Enolase-like, N-terminal (100%)
GMTSEEKELLLRDK	Mammalia	Eukaryota	Metazoa			Chordata	Craniata	Sarcopterygii	Mammalia																						GO:0062023 (15%);GO:0005802 (15%);GO:0005615 (5%)	GO:0008201 (15%);GO:0046872 (15%);GO:0050839 (4%)	GO:0007155 (100%);GO:0071307 (15%);GO:0008593 (15%)	collagen-containing extracellular matrix (15%);trans-Golgi network (15%);extracellular space (5%)	heparin binding (15%);metal ion binding (15%);cell adhesion molecule binding (4%)	cell adhesion (100%);cellular response to vitamin K (15%);regulation of Notch signaling pathway (15%)	IPR000782 (100%);IPR036378 (100%);IPR011489 (99%)	FAS1 domain (100%);FAS1 domain superfamily (100%);EMI domain (99%)
GLTLNSAHVEYQTDAR	Faecalibacterium prausnitzii	Bacteria				Bacillota			Clostridia			Eubacteriales				Oscillospiraceae				Faecalibacterium				Faecalibacterium prausnitzii							GO:0005737 (100%)	GO:0003746 (100%);GO:0003924 (100%);GO:0005525 (100%)		cytoplasm (100%)	translation elongation factor activity (100%);GTPase activity (100%);GTP binding (100%)		IPR000795 (100%);IPR004160 (100%);IPR004161 (100%)	Translational (tr)-type GTP-binding domain (100%);Translation elongation factor EFTu/EF1A, C-terminal (100%);Translation elongation factor EFTu-like, domain 2 (100%)
TLESALLPDVQGSDYK	Ruminococcus	Bacteria				Bacillota			Clostridia			Eubacteriales				Oscillospiraceae				Ruminococcus												GO:0008810 (100%)	GO:0030245 (100%)		cellulase activity (100%)	cellulose catabolic process (100%)	IPR000556 (100%);IPR003343 (100%);IPR008928 (100%)	Glycoside hydrolase, 48F (100%);Bacterial Ig-like domain, group 2 (100%);Six-hairpin glycosidase superfamily (100%)
GLYETPGGTLLLAAHR	Bacteria	Bacteria																											6.3.4.5 (100%)	argininosuccinate synthase (100%)	GO:0005737 (94%)	GO:0004055 (100%);GO:0005524 (100%)	GO:0006526 (100%)	cytoplasm (94%)	argininosuccinate synthase activity (100%);ATP binding (100%)	arginine biosynthetic process (100%)	IPR001518 (100%);IPR024074 (100%);IPR014729 (99%)	Argininosuccinate synthase (100%);Argininosuccinate synthetase, catalytic/multimerisation domain body (100%);Rossmann-like alpha/beta/alpha sandwich fold (99%)
TLEYPLNLKCNDLR	Clostridium	Bacteria				Bacillota			Clostridia			Eubacteriales				Clostridiaceae				Clostridium									1.11.1.6 (100%)	catalase (100%)		GO:0004096 (100%)			catalase activity (100%)		IPR007760 (100%);IPR009078 (100%);IPR012347 (100%)	Manganese catalase (100%);Ferritin-like superfamily (100%);Ferritin-like (100%)
LRPLLESFGGVEK	Bacteroidales	Bacteria				Bacteroidota			Bacteroidia			Bacteroidales																	2.7.1.2 (100%)	glucokinase (100%)		GO:0016301 (70%);GO:0004340 (30%)			kinase activity (70%);glucokinase activity (30%)		IPR000600 (100%);IPR043129 (100%)	ROK family (100%);ATPase, nucleotide binding domain (100%)
LRPTLAEGSLVTDTR	Lachnospiraceae	Bacteria				Bacillota			Clostridia			Eubacteriales				Lachnospiraceae													2.8.3.- (100%)	CoA-transferases (100%)		GO:0003986 (100%);GO:0008775 (100%)	GO:0006083 (100%);GO:0006084 (100%);GO:0019679 (100%)		acetyl-CoA hydrolase activity (100%);acetate CoA-transferase activity (100%)	acetate metabolic process (100%);acetyl-CoA metabolic process (100%);propionate metabolic process, methylcitrate cycle (100%)	IPR003702 (100%);IPR023990 (100%);IPR026888 (100%)	Acetyl-CoA hydrolase/transferase, N-terminal (100%);Butyryl-CoA:acetate CoA-transferase (100%);Acetyl-CoA hydrolase/transferase C-terminal domain (100%)
TLFLPNSADLVSLQDAR
TLFNNSDDLLVGTK	Fusobacterium mortiferum	Bacteria				Fusobacteriota			Fusobacteriia			Fusobacteriales				Fusobacteriaceae				Fusobacterium				Fusobacterium mortiferum								GO:0016810 (100%)			hydrolase activity, acting on carbon-nitrogen (but not peptide) bonds (100%)		IPR006680 (100%);IPR011059 (100%);IPR032466 (100%)	Amidohydrolase-related (100%);Metal-dependent hydrolase, composite domain superfamily (100%);Metal-dependent hydrolase (100%)
GLYDLNTFTTDEAVLPTR	Bacteroides uniformis	Bacteria				Bacteroidota			Bacteroidia			Bacteroidales				Bacteroidaceae				Bacteroides				Bacteroides uniformis							GO:0009279 (86%);GO:0016020 (14%)			cell outer membrane (86%);membrane (14%)			IPR011990 (100%);IPR012944 (100%);IPR033985 (100%)	Tetratricopeptide-like helical domain superfamily (100%);RagB/SusD domain (100%);SusD-like, N-terminal (100%)
GLYDLNTFTTDEAMLPTR	Bacteroides	Bacteria				Bacteroidota			Bacteroidia			Bacteroidales				Bacteroidaceae				Bacteroides											GO:0009279 (100%)			cell outer membrane (100%)			IPR011990 (100%);IPR012944 (100%);IPR033985 (100%)	Tetratricopeptide-like helical domain superfamily (100%);RagB/SusD domain (100%);SusD-like, N-terminal (100%)
GLYDLNTFTADEALLPTR	Bacteria	Bacteria																													GO:0009279 (100%)			cell outer membrane (100%)			IPR011990 (100%);IPR033985 (100%);IPR012944 (65%)	Tetratricopeptide-like helical domain superfamily (100%);SusD-like, N-terminal (100%);RagB/SusD domain (65%)
GLYDGPVCEVSVTPK	Craniata	Eukaryota	Metazoa			Chordata	Craniata																								GO:0005737 (80%);GO:0005829 (17%);GO:0005886 (10%)	GO:0008017 (100%);GO:0016810 (100%);GO:0019901 (9%)	GO:0007411 (100%);GO:0007010 (100%);GO:0030516 (100%)	cytoplasm (80%);cytosol (17%);plasma membrane (10%)	microtubule binding (100%);hydrolase activity, acting on carbon-nitrogen (but not peptide) bonds (100%);protein kinase binding (9%)	axon guidance (100%);cytoskeleton organization (100%);regulation of axon extension (100%)	IPR011059 (100%);IPR030615 (100%);IPR006680 (99%)	Metal-dependent hydrolase, composite domain superfamily (100%); (100%);Amidohydrolase-related (99%)
GLYAYGFEKPSALQQR	root																												3.6.4.13 (100%)	RNA helicase (100%)	GO:0071013 (4%);GO:0005730 (3%);GO:0005737 (3%)	GO:0005524 (100%);GO:0003724 (65%);GO:0003676 (56%)	GO:0002183 (5%);GO:1900260 (1%);GO:0000184 (1%)	catalytic step 2 spliceosome (4%);nucleolus (3%);cytoplasm (3%)	ATP binding (100%);RNA helicase activity (65%);nucleic acid binding (56%)	cytoplasmic translational initiation (5%);negative regulation of RNA-dependent RNA polymerase activity (1%);nuclear-transcribed mRNA catabolic process, nonsense-mediated decay (1%)	IPR027417 (100%);IPR014014 (100%);IPR011545 (98%)	P-loop containing nucleoside triphosphate hydrolase (100%);RNA helicase, DEAD-box type, Q motif (100%);DEAD/DEAH box helicase domain (98%)
TLFPAMLDGEGLTTSLDRYPSAK
GLYALGEANFSDHGANR	Bacteria	Bacteria																											1.3.5.1 (70%);1.3.5.4 (40%)	succinate dehydrogenase (70%);Transferred entry: 1.3.5.1 (40%)	GO:0016021 (11%)	GO:0016491 (78%);GO:0008177 (15%);GO:0102040 (9%)		membrane (11%)	oxidoreductase activity (78%);succinate dehydrogenase (ubiquinone) activity (15%);fumarate reductase (menaquinone) (9%)		IPR003953 (100%);IPR011280 (100%);IPR027477 (100%)	FAD-dependent oxidoreductase 2, FAD binding domain (100%);Succinate dehydrogenase/fumarate reductase flavoprotein subunit, low-GC Gram-positive bacteria (100%);Succinate dehydrogenase/fumarate reductase flavoprotein, catalytic domain superfamily (100%)
GLWNALDPNGDKETTGLNK
GLWHNDNKTFLVWVNEEDHLR	root																												2.7.3.2 (100%);2.7.3.3 (0%)	creatine kinase (100%);arginine kinase (0%)	GO:0005615 (4%);GO:0005829 (2%);GO:0005634 (0%)	GO:0004111 (100%);GO:0005524 (100%);GO:0016301 (3%)	GO:0046314 (100%);GO:0009408 (1%);GO:0021549 (0%)	extracellular space (4%);cytosol (2%);nucleus (0%)	creatine kinase activity (100%);ATP binding (100%);kinase activity (3%)	phosphocreatine biosynthetic process (100%);response to heat (1%);cerebellum development (0%)	IPR000749 (100%);IPR014746 (100%);IPR022414 (100%)	ATP:guanido phosphotransferase (100%);Glutamine synthetase/guanido kinase, catalytic domain (100%);ATP:guanido phosphotransferase, catalytic domain (100%)
TLFPELTGTSSSDSKDGDLTK	Prevotella copri	Bacteria				Bacteroidota			Bacteroidia			Bacteroidales				Prevotellaceae				Prevotella				Prevotella copri
TLFSLMQYSEEFR	Haplorrhini	Eukaryota	Metazoa			Chordata	Craniata	Sarcopterygii	Mammalia		Euarchontoglires	Primates	Haplorrhini																		GO:0008305 (94%);GO:0005615 (44%);GO:0009986 (44%)	GO:0046872 (94%);GO:0031072 (44%);GO:0001540 (6%)	GO:0007155 (100%);GO:0007229 (100%);GO:0010668 (44%)	integrin complex (94%);extracellular space (44%);cell surface (44%)	metal ion binding (94%);heat shock protein binding (44%);amyloid-beta binding (6%)	cell adhesion (100%);integrin-mediated signaling pathway (100%);ectodermal cell differentiation (44%)	IPR002035 (100%);IPR013519 (100%);IPR013649 (100%)	von Willebrand factor, type A (100%);Integrin alpha beta-propellor (100%);Integrin alpha-2 (100%)
TLFTLHNLAYQGK	Faecalibacterium prausnitzii	Bacteria				Bacillota			Clostridia			Eubacteriales				Oscillospiraceae				Faecalibacterium				Faecalibacterium prausnitzii					2.4.1.21 (100%)	starch synthase (100%)		GO:0004373 (100%);GO:0009011 (100%);GO:0033201 (100%)	GO:0005978 (100%)		glycogen (starch) synthase activity (100%);starch synthase activity (100%);alpha-1,4-glucan synthase activity (100%)	glycogen biosynthetic process (100%)	IPR001296 (100%);IPR011835 (100%);IPR013534 (100%)	Glycosyl transferase, family 1 (100%);Bacterial/plant glycogen synthase (100%);Starch synthase, catalytic domain (100%)
GLWCVPLYSNPSGQSYSDETVKR	Eubacteriales	Bacteria				Bacillota			Clostridia			Eubacteriales																				GO:0004069 (100%)			L-aspartate:2-oxoglutarate aminotransferase activity (100%)		IPR015421 (100%);IPR015422 (100%);IPR015424 (100%)	Pyridoxal phosphate-dependent transferase, major domain (100%);Pyridoxal phosphate-dependent transferase, small domain (100%);Pyridoxal phosphate-dependent transferase (100%)
GLVYTTDGTEYTELVKK	Clostridium	Bacteria				Bacillota			Clostridia			Eubacteriales				Clostridiaceae				Clostridium
GLVYTSDGTEYTELVR	Bacillota	Bacteria				Bacillota																									GO:0043190 (100%)		GO:0055085 (100%)	ATP-binding cassette (ABC) transporter complex (100%)		transmembrane transport (100%)	IPR039424 (100%);IPR000914 (80%);IPR023765 (80%)	Solute-binding protein family 5 (100%);Solute-binding protein family 5 domain (80%);Solute-binding protein family 5, conserved site (80%)
GLYFMNLVNPGSATAQTEHR
GMGDVLVLGGGVLPEDDLPGLEK	Dialister succinatiphilus YIT 11850	Bacteria				Bacillota			Negativicutes			Veillonellales				Veillonellaceae				Dialister				Dialister succinatiphilus		Dialister succinatiphilus YIT 11850						GO:0016853 (100%);GO:0031419 (100%);GO:0046872 (100%)			isomerase activity (100%);cobalamin binding (100%);metal ion binding (100%)		IPR006158 (100%);IPR006159 (100%);IPR036724 (100%)	Cobalamin (vitamin B12)-binding domain (100%);Methylmalonyl-CoA mutase, C-terminal (100%);Cobalamin-binding domain superfamily (100%)
NSGADLLFLPGMGK	Synergistaceae	Bacteria				Synergistota			Synergistia			Synergistales				Synergistaceae																	GO:0006865 (100%)			amino acid transport (100%)	IPR000709 (100%);IPR028081 (100%);IPR028082 (100%)	Leu/Ile/Val-binding protein (100%);Leucine-binding protein domain (100%);Periplasmic binding protein-like I (100%)
TLEYAYDDWCLYQLAK	Bacteroidales	Bacteria				Bacteroidota			Bacteroidia			Bacteroidales																				GO:0030246 (98%);GO:0016787 (46%)	GO:0005975 (99%)		carbohydrate binding (98%);hydrolase activity (46%)	carbohydrate metabolic process (99%)	IPR008928 (100%);IPR012939 (100%);IPR005887 (99%)	Six-hairpin glycosidase superfamily (100%);Glycosyl hydrolase family 92 (100%);Alpha-1,2-mannosidase, putative (99%)
LRPEATGYGALYFVQDVLK
TLESLQALYGHGR	Bacteria	Bacteria																											4.1.2.13 (100%)	fructose-bisphosphate aldolase (100%)		GO:0004332 (99%);GO:0016829 (1%)			fructose-bisphosphate aldolase activity (99%);lyase activity (1%)		IPR002915 (100%);IPR013785 (100%);IPR041720 (97%)	DeoC/FbaB/LacD aldolase (100%);Aldolase-type TIM barrel (100%);Aldolase FbaB-like, archaeal-type (97%)
NSGLTEEEAKHCVR	Simiiformes	Eukaryota	Metazoa			Chordata	Craniata	Sarcopterygii	Mammalia		Euarchontoglires	Primates	Haplorrhini	Simiiformes																	GO:0005576 (100%);GO:0005579 (100%);GO:0070062 (8%)		GO:0006958 (100%);GO:0019835 (100%);GO:0045087 (100%)	extracellular region (100%);membrane attack complex (100%);extracellular exosome (8%)		complement activation, classical pathway (100%);cytolysis (100%);innate immune response (100%)	IPR000436 (100%);IPR000884 (100%);IPR001862 (100%)	Sushi/SCR/CCP domain (100%);Thrombospondin type-1 (TSP1) repeat (100%);Membrane attack complex component/perforin/complement C9 (100%)
GMEYTGPANNSNVPR
TLESLQTLYGHGR	Bacteroides	Bacteria				Bacteroidota			Bacteroidia			Bacteroidales				Bacteroidaceae				Bacteroides									4.1.2.13 (100%)	fructose-bisphosphate aldolase (100%)		GO:0004332 (100%)			fructose-bisphosphate aldolase activity (100%)		IPR002915 (100%);IPR013785 (100%);IPR041720 (92%)	DeoC/FbaB/LacD aldolase (100%);Aldolase-type TIM barrel (100%);Aldolase FbaB-like, archaeal-type (92%)
TLETCLTAAANNQYTLK
GMDDLRPLASEVGVLPR	Ruminococcus bromii	Bacteria				Bacillota			Clostridia			Eubacteriales				Oscillospiraceae				Ruminococcus				Ruminococcus bromii					2.7.7.8 (100%)	polyribonucleotide nucleotidyltransferase (100%)	GO:0005737 (95%)	GO:0003723 (100%);GO:0004654 (100%);GO:0000287 (95%)	GO:0006396 (100%);GO:0006402 (100%)	cytoplasm (95%)	RNA binding (100%);polyribonucleotide nucleotidyltransferase activity (100%);magnesium ion binding (95%)	RNA processing (100%);mRNA catabolic process (100%)	IPR001247 (100%);IPR012162 (100%);IPR015848 (100%)	Exoribonuclease, phosphorolytic domain 1 (100%);Polyribonucleotide nucleotidyltransferase (100%);Polyribonucleotide nucleotidyltransferase, RNA-binding domain (100%)
GMAVMNSFVSDLFER	Blastocystis hominis	Eukaryota							Bigyra			Opalinata				Blastocystidae				Blastocystis				Blastocystis hominis							GO:0000786 (100%);GO:0005634 (100%)	GO:0003677 (100%);GO:0046982 (100%)		nucleosome (100%);nucleus (100%)	DNA binding (100%);protein heterodimerization activity (100%)		IPR000558 (100%);IPR007125 (100%);IPR009072 (100%)	Histone H2B (100%);Histone H2A/H2B/H3 (100%);Histone-fold (100%)
GMANPLETLNPNDLESFTVLK	Alistipes	Bacteria				Bacteroidota			Bacteroidia			Bacteroidales				Rikenellaceae				Alistipes											GO:0009279 (100%)			cell outer membrane (100%)			IPR000531 (100%);IPR008969 (100%);IPR012910 (100%)	TonB-dependent receptor-like, beta-barrel (100%);Carboxypeptidase-like, regulatory domain superfamily (100%);TonB-dependent receptor, plug domain (100%)
TLETGLTSADMYFAK
NSGGLVVVQVEK	Eubacteriales	Bacteria				Bacillota			Clostridia			Eubacteriales																	2.8.3.8 (100%)	acetate CoA-transferase (100%)		GO:0008410 (80%);GO:0008775 (20%);GO:0016491 (20%)	GO:0046952 (90%)		CoA-transferase activity (80%);acetate CoA-transferase activity (20%);oxidoreductase activity (20%)	ketone body catabolic process (90%)	IPR004165 (100%);IPR037171 (100%);IPR014388 (90%)	Coenzyme A transferase family I (100%);NagB/RpiA transferase-like (100%);3-oxoacid CoA-transferase (90%)
TLETVDFSNLVYR	Bacteroidales	Bacteria				Bacteroidota			Bacteroidia			Bacteroidales																									IPR010870 (100%);IPR023614 (100%)	Phosphate-selective porin O/P (100%);Porin domain superfamily (100%)
GLYYFQNLGDQWAVMEDSPK	Cloacibacillus porcorum	Bacteria				Synergistota			Synergistia			Synergistales				Synergistaceae				Cloacibacillus				Cloacibacillus porcorum													IPR023614 (100%)	Porin domain superfamily (100%)
GLYWVAPLNTDGR	Mammalia	Eukaryota	Metazoa			Chordata	Craniata	Sarcopterygii	Mammalia																						GO:0005654 (94%);GO:0005829 (94%);GO:0005886 (94%)	GO:0005198 (88%);GO:0045296 (88%);GO:0003824 (53%)	GO:1900026 (88%);GO:0007155 (6%);GO:0043312 (6%)	nucleoplasm (94%);cytosol (94%);plasma membrane (94%)	structural molecule activity (88%);cadherin binding (88%);catalytic activity (53%)	positive regulation of substrate adhesion-dependent cell spreading (88%);cell adhesion (6%);neutrophil degranulation (6%)	IPR003112 (100%);IPR031221 (100%);IPR011041 (35%)	Olfactomedin-like domain (100%); (100%);Soluble quinoprotein glucose/sorbosone dehydrogenase (35%)
TLEVAKDYLNNSVK	Bacteria	Bacteria
GLYTGDLTSWADVK	Roseburia	Bacteria				Bacillota			Clostridia			Eubacteriales				Lachnospiraceae				Roseburia																	IPR024370 (100%)	PBP domain (100%)
NSGFELDLHGTPLQTK	Alistipes onderdonkii	Bacteria				Bacteroidota			Bacteroidia			Bacteroidales				Rikenellaceae				Alistipes				Alistipes onderdonkii							GO:0009279 (100%)			cell outer membrane (100%)			IPR000531 (100%);IPR012910 (100%);IPR023996 (100%)	TonB-dependent receptor-like, beta-barrel (100%);TonB-dependent receptor, plug domain (100%);TonB-dependent outer membrane protein, SusC/RagA (100%)
GLYSDDAEGLFKFEK	Bacteroidales	Bacteria				Bacteroidota			Bacteroidia			Bacteroidales																			GO:0009279 (100%)			cell outer membrane (100%)			IPR011990 (100%);IPR012944 (100%);IPR033985 (100%)	Tetratricopeptide-like helical domain superfamily (100%);RagB/SusD domain (100%);SusD-like, N-terminal (100%)
TLEWLNYLATELHK	Enterobacterales	Bacteria				Pseudomonadota			Gammaproteobacteria			Enterobacterales																	2.5.1.18 (100%)	glutathione transferase (100%)	GO:0005737 (0%)	GO:0004364 (52%);GO:0016740 (48%)	GO:0006749 (95%);GO:0042542 (0%)	cytoplasm (0%)	glutathione transferase activity (52%);transferase activity (48%)	glutathione metabolic process (95%);response to hydrogen peroxide (0%)	IPR036282 (99%);IPR004045 (99%);IPR004046 (99%)	Glutathione S-transferase, C-terminal domain superfamily (99%);Glutathione S-transferase, N-terminal (99%);Glutathione S-transferase, C-terminal (99%)
TLEYAYDDWCLYKLAK	Bacteroidales	Bacteria				Bacteroidota			Bacteroidia			Bacteroidales																				GO:0030246 (100%);GO:0016787 (51%)	GO:0005975 (100%)		carbohydrate binding (100%);hydrolase activity (51%)	carbohydrate metabolic process (100%)	IPR005887 (100%);IPR008928 (100%);IPR012939 (100%)	Alpha-1,2-mannosidase, putative (100%);Six-hairpin glycosidase superfamily (100%);Glycosyl hydrolase family 92 (100%)
GLYMALDDQLYNQLAATDYR	Alistipes	Bacteria				Bacteroidota			Bacteroidia			Bacteroidales				Rikenellaceae				Alistipes											GO:0009279 (100%)			cell outer membrane (100%)			IPR011990 (100%);IPR012944 (100%);IPR033985 (100%)	Tetratricopeptide-like helical domain superfamily (100%);RagB/SusD domain (100%);SusD-like, N-terminal (100%)
TLEYDPNRSAFLALVEYTDGVK	Faecalibacterium prausnitzii	Bacteria				Bacillota			Clostridia			Eubacteriales				Oscillospiraceae				Faecalibacterium				Faecalibacterium prausnitzii							GO:0015934 (100%)	GO:0003735 (100%);GO:0016740 (100%);GO:0019843 (100%)	GO:0006412 (100%)	large ribosomal subunit (100%)	structural constituent of ribosome (100%);transferase activity (100%);rRNA binding (100%)	translation (100%)	IPR002171 (100%);IPR005880 (100%);IPR008991 (100%)	Ribosomal protein L2 (100%);Ribosomal protein L2, bacterial/organellar-type (100%);Translation protein SH3-like domain superfamily (100%)
TLGQDLTNFDFVQLK	Bacteroides	Bacteria				Bacteroidota			Bacteroidia			Bacteroidales				Bacteroidaceae				Bacteroides									5.1.3.3 (100%)	aldose 1-epimerase (100%)		GO:0004034 (100%);GO:0030246 (100%)	GO:0019318 (100%)		aldose 1-epimerase activity (100%);carbohydrate binding (100%)	hexose metabolic process (100%)	IPR008183 (100%);IPR011013 (100%);IPR014718 (100%)	Aldose 1-/Glucose-6-phosphate 1-epimerase (100%);Galactose mutarotase-like domain superfamily (100%);Glycoside hydrolase-type carbohydrate-binding (100%)
GLTLNLAHVEYETATR	Bacteria	Bacteria																													GO:0005737 (51%)	GO:0003746 (100%);GO:0005525 (100%);GO:0003924 (98%)		cytoplasm (51%)	translation elongation factor activity (100%);GTP binding (100%);GTPase activity (98%)		IPR000795 (100%);IPR027417 (100%);IPR004160 (98%)	Translational (tr)-type GTP-binding domain (100%);P-loop containing nucleoside triphosphate hydrolase (100%);Translation elongation factor EFTu/EF1A, C-terminal (98%)
TLGQFQNTQFQLADLDTKLEAAR	Alistipes putredinis	Bacteria				Bacteroidota			Bacteroidia			Bacteroidales				Rikenellaceae				Alistipes				Alistipes putredinis								GO:0003995 (100%);GO:0050660 (80%)			acyl-CoA dehydrogenase activity (100%);flavin adenine dinucleotide binding (80%)		IPR006089 (100%);IPR009075 (100%);IPR009100 (100%)	Acyl-CoA dehydrogenase, conserved site (100%);Acyl-CoA dehydrogenase/oxidase C-terminal (100%);Acyl-CoA dehydrogenase/oxidase, N-terminal and middle domain superfamily (100%)
TLLTQVAPPGVTAHVVDVAK	root																												2.7.1.191 (98%);2.7.1.- (1%);2.7.1.69 (1%)	protein-N(pi)-phosphohistidine--D-mannose phosphotransferase (98%);Phosphotransferases with an alcohol group as acceptor (1%);Transferred entry: 2.7.1.191, 2.7.1.192, 2.7.1.193, 2.7.1.194, 2.7.1.1952.7.1.196, 2.7.1.197, 2.7.1.198, 2.7.1.199, 2.7.1.200, 2.7.1.2012.7.1.202, 2.7.1.203, 2.7.1.204, 2.7.1.205, 2.7.1.206, 2.7.1.207 an2.7.1.208 (1%)	GO:0005737 (100%);GO:0016021 (95%);GO:0005886 (95%)	GO:0008982 (100%);GO:0016301 (100%);GO:0103111 (1%)	GO:0009401 (100%);GO:0098708 (0%)	cytoplasm (100%);membrane (95%);plasma membrane (95%)	protein-N(PI)-phosphohistidine-sugar phosphotransferase activity (100%);kinase activity (100%);D-glucosamine PTS permease activity (1%)	phosphoenolpyruvate-dependent sugar phosphotransferase system (100%);glucose import across plasma membrane (0%)	IPR004720 (100%);IPR036667 (100%);IPR018455 (98%)	Phosphotransferase system, sorbose subfamily IIB component (100%);Phosphotransferase system, sorbose subfamily IIB component superfamily (100%);Phosphotransferase system, sorbose subfamily IIB component, subgroup (98%)
GLPAFGLYGHDVQEADDTSLPADVEEK	Eubacteriales	Bacteria				Bacillota			Clostridia			Eubacteriales																	5.3.1.25 (100%)	L-fucose isomerase (100%)	GO:0005737 (100%)	GO:0008736 (100%);GO:0030145 (100%)	GO:0042355 (100%)	cytoplasm (100%)	L-fucose isomerase activity (100%);manganese ion binding (100%)	L-fucose catabolic process (100%)	IPR004216 (100%);IPR005763 (100%);IPR009015 (100%)	L-fucose/L-arabinose isomerase, C-terminal (100%);L-fucose isomerase (100%);L-fucose isomerase, N-terminal/central domain superfamily (100%)
GLPAFGLYGHDVQDLDDNTLPADVAEK	Bacteroidales	Bacteria				Bacteroidota			Bacteroidia			Bacteroidales																	5.3.1.25 (100%)	L-fucose isomerase (100%)	GO:0005737 (100%)	GO:0008736 (100%);GO:0030145 (100%)	GO:0042355 (96%);GO:0019317 (4%)	cytoplasm (100%)	L-fucose isomerase activity (100%);manganese ion binding (100%)	L-fucose catabolic process (96%);fucose catabolic process (4%)	IPR004216 (100%);IPR005763 (100%);IPR009015 (100%)	L-fucose/L-arabinose isomerase, C-terminal (100%);L-fucose isomerase (100%);L-fucose isomerase, N-terminal/central domain superfamily (100%)
TLLVGLDSPHQTLER	Methanomassiliicoccaceae archaeon DOK	Archaea				Candidatus Thermoplasmatota			Thermoplasmata			Methanomassiliicoccales				Methanomassiliicoccaceae								Methanomassiliicoccaceae archaeon DOK					2.8.4.1 (100%)	coenzyme-B sulfoethylthiotransferase (100%)		GO:0046872 (100%);GO:0050524 (100%)	GO:0015948 (100%)		metal ion binding (100%);coenzyme-B sulfoethylthiotransferase activity (100%)	methanogenesis (100%)	IPR003183 (100%);IPR008924 (100%);IPR009024 (100%)	Methyl-coenzyme M reductase, alpha subunit, N-terminal (100%);Methyl-coenzyme M reductase, alpha/beta subunit, C-terminal (100%);Methyl-coenzyme M reductase, ferredoxin-like fold (100%)
NRYGESEPVLLNDAEQAVGATQSVTLK
GLNYEYDLTELEK	Bacteroides	Bacteria				Bacteroidota			Bacteroidia			Bacteroidales				Bacteroidaceae				Bacteroides									6.3.4.4 (100%)	adenylosuccinate synthase (100%)	GO:0005737 (92%)	GO:0004019 (100%);GO:0005525 (100%);GO:0000287 (92%)	GO:0044208 (92%);GO:0006164 (8%)	cytoplasm (92%)	adenylosuccinate synthase activity (100%);GTP binding (100%);magnesium ion binding (92%)	'de novo' AMP biosynthetic process (92%);purine nucleotide biosynthetic process (8%)	IPR001114 (100%);IPR027417 (100%);IPR033128 (100%)	Adenylosuccinate synthetase (100%);P-loop containing nucleoside triphosphate hydrolase (100%);Adenylosuccinate synthase, active site (100%)
TLLVPLDLSDSELTQR	Enterobacteriaceae	Bacteria				Pseudomonadota			Gammaproteobacteria			Enterobacterales				Enterobacteriaceae													3.1.13.1 (100%)	exoribonuclease II (100%)	GO:0005737 (24%)	GO:0005524 (71%);GO:0008859 (5%)	GO:0006979 (5%);GO:0007155 (5%)	cytoplasm (24%)	ATP binding (71%);exoribonuclease II activity (5%)	response to oxidative stress (5%);cell adhesion (5%)	IPR014729 (100%);IPR006016 (100%);IPR006015 (97%)	Rossmann-like alpha/beta/alpha sandwich fold (100%);UspA (100%);Universal stress protein A family (97%)
TLLVRHETQEVLLK	Mammalia	Eukaryota	Metazoa			Chordata	Craniata	Sarcopterygii	Mammalia																						GO:0070701 (57%);GO:0005576 (38%);GO:0005615 (5%)	GO:0005179 (3%)	GO:0002223 (3%);GO:0016266 (3%);GO:0030277 (3%)	mucus layer (57%);extracellular region (38%);extracellular space (5%)	hormone activity (3%)	stimulatory C-type lectin receptor signaling pathway (3%);O-glycan processing (3%);maintenance of gastrointestinal epithelium (3%)	IPR001846 (100%);IPR014853 (89%);IPR001007 (86%)	von Willebrand factor, type D domain (100%);VWF/SSPO/Zonadhesin-like, cysteine-rich domain (89%);VWFC domain (86%)
TLLVTELSPVVAKPQLK	Homininae	Eukaryota	Metazoa			Chordata	Craniata	Sarcopterygii	Mammalia		Euarchontoglires	Primates	Haplorrhini	Simiiformes	Hominoidea	Hominidae	Homininae														GO:0016021 (100%);GO:0005911 (43%);GO:0009986 (43%)	GO:0003779 (43%);GO:0019903 (43%);GO:0031005 (43%)	GO:0002859 (43%);GO:0030334 (43%);GO:0043318 (43%)	membrane (100%);cell-cell junction (43%);cell surface (43%)	actin binding (43%);protein phosphatase binding (43%);filamin binding (43%)	negative regulation of natural killer cell mediated cytotoxicity directed against tumor cell target (43%);regulation of cell migration (43%);negative regulation of cytotoxic T cell degranulation (43%)	IPR003598 (100%);IPR003599 (100%);IPR007110 (100%)	Immunoglobulin subtype 2 (100%);Immunoglobulin subtype (100%);Immunoglobulin-like domain (100%)
LSAPGCWAACTNFSR	Mammalia	Eukaryota	Metazoa			Chordata	Craniata	Sarcopterygii	Mammalia																						GO:0016021 (100%);GO:0005886 (23%);GO:0005783 (1%)	GO:0019956 (23%);GO:0015075 (1%)	GO:0006811 (1%);GO:0006935 (1%);GO:0019221 (1%)	membrane (100%);plasma membrane (23%);endoplasmic reticulum (1%)	chemokine binding (23%);monoatomic ion transmembrane transporter activity (1%)	monoatomic ion transport (1%);chemotaxis (1%);cytokine-mediated signaling pathway (1%)	IPR008253 (100%);IPR001478 (2%);IPR030031 (2%)	Marvel domain (100%);PDZ domain (2%); (2%)
GLNVKDASGNAATYAVDALSDALSK	Eubacteriales	Bacteria				Bacillota			Clostridia			Eubacteriales																			GO:0005576 (83%);GO:0009420 (83%)	GO:0005198 (100%)	GO:0071973 (100%)	extracellular region (83%);bacterial-type flagellum filament (83%)	structural molecule activity (100%)	bacterial-type flagellum-dependent cell motility (100%)	IPR001029 (100%);IPR001492 (83%);IPR042187 (17%)	Flagellin, N-terminal domain (100%);Flagellin (83%);Flagellin, C-terminal domain, subdomain 2 (17%)
TLLWNGPTGVFEFENFTHGSR	Bacteroidales	Bacteria				Bacteroidota			Bacteroidia			Bacteroidales																	2.7.2.3 (100%)	phosphoglycerate kinase (100%)	GO:0005737 (97%);GO:0005829 (1%)	GO:0004618 (100%);GO:0005524 (99%);GO:0043531 (1%)	GO:0006096 (100%);GO:0006094 (1%)	cytoplasm (97%);cytosol (1%)	phosphoglycerate kinase activity (100%);ATP binding (99%);ADP binding (1%)	glycolytic process (100%);gluconeogenesis (1%)	IPR001576 (100%);IPR015824 (100%);IPR036043 (100%)	Phosphoglycerate kinase (100%);Phosphoglycerate kinase, N-terminal (100%);Phosphoglycerate kinase superfamily (100%)
TLLWNGPVGVFEFPNFRK	root																												2.7.2.3 (100%)	phosphoglycerate kinase (100%)	GO:0005737 (95%);GO:0005829 (0%)	GO:0004618 (100%);GO:0005524 (98%);GO:0043531 (0%)	GO:0006096 (100%);GO:0006094 (0%);GO:0008615 (0%)	cytoplasm (95%);cytosol (0%)	phosphoglycerate kinase activity (100%);ATP binding (98%);ADP binding (0%)	glycolytic process (100%);gluconeogenesis (0%);pyridoxine biosynthetic process (0%)	IPR001576 (100%);IPR015824 (100%);IPR036043 (100%)	Phosphoglycerate kinase (100%);Phosphoglycerate kinase, N-terminal (100%);Phosphoglycerate kinase superfamily (100%)
LSAPYQATWTTDK	Bacteroidales	Bacteria				Bacteroidota			Bacteroidia			Bacteroidales
GLNSTDALEGTYLDNYK	Roseburia inulinivorans	Bacteria				Bacillota			Clostridia			Eubacteriales				Lachnospiraceae				Roseburia				Roseburia inulinivorans													IPR006059 (100%)	Bacterial extracellular solute-binding protein (100%)
GLNSSFAVFQDATGR	Bacteria	Bacteria																											1.1.1.- (100%)	With NAD(+) or NADP(+) as acceptor (100%)		GO:0004455 (100%);GO:0016853 (100%);GO:0046872 (100%)	GO:0009097 (100%);GO:0009099 (100%)		ketol-acid reductoisomerase activity (100%);isomerase activity (100%);metal ion binding (100%)	isoleucine biosynthetic process (100%);valine biosynthetic process (100%)	IPR000506 (100%);IPR008927 (100%);IPR013023 (100%)	Ketol-acid reductoisomerase, C-terminal (100%);6-phosphogluconate dehydrogenase-like, C-terminal domain superfamily (100%);Ketol-acid reductoisomerase (100%)
GLNQYVDFFTVNPMEHAELSK	Clostridium perfringens	Bacteria				Bacillota			Clostridia			Eubacteriales				Clostridiaceae				Clostridium				Clostridium perfringens					3.2.1.169 (100%)	protein O-GlcNAcase (100%)		GO:0030246 (100%);GO:0016798 (85%);GO:0102166 (15%)	GO:0000272 (100%);GO:0005975 (5%);GO:0006517 (5%)		carbohydrate binding (100%);hydrolase activity, acting on glycosyl bonds (85%);[protein]-3-O-(N-acetyl-D-glucosaminyl)-L-threonine O-N-acetyl-alpha-D-glucosaminase activity (15%)	polysaccharide catabolic process (100%);carbohydrate metabolic process (5%);protein deglycosylation (5%)	IPR000421 (100%);IPR002102 (100%);IPR003961 (100%)	Coagulation factor 5/8 C-terminal domain (100%);Cellulosome anchoring protein, cohesin domain (100%);Fibronectin type III (100%)
GLNQPLLYSLFR	Homininae	Eukaryota	Metazoa			Chordata	Craniata	Sarcopterygii	Mammalia		Euarchontoglires	Primates	Haplorrhini	Simiiformes	Hominoidea	Hominidae	Homininae														GO:0005886 (63%);GO:0016021 (63%);GO:0016324 (31%)	GO:0005509 (100%);GO:0008013 (31%);GO:0050839 (31%)	GO:0007156 (100%);GO:0032532 (31%);GO:0090675 (31%)	plasma membrane (63%);membrane (63%);apical plasma membrane (31%)	calcium ion binding (100%);beta-catenin binding (31%);cell adhesion molecule binding (31%)	homophilic cell adhesion via plasma membrane adhesion molecules (100%);regulation of microvillus length (31%);intermicrovillar adhesion (31%)	IPR002126 (100%);IPR015919 (100%);IPR020894 (100%)	Cadherin-like (100%);Cadherin-like superfamily (100%);Cadherin conserved site (100%)
TLLYALNGGRDEK	Bacteria	Bacteria																											2.3.1.54 (100%)	formate C-acetyltransferase (100%)	GO:0005737 (97%)	GO:0008861 (99%);GO:0016829 (4%);GO:0003824 (1%)	GO:0005975 (78%);GO:0006006 (20%)	cytoplasm (97%)	formate C-acetyltransferase activity (99%);lyase activity (4%);catalytic activity (1%)	carbohydrate metabolic process (78%);glucose metabolic process (20%)	IPR004184 (100%);IPR001150 (99%);IPR005949 (99%)	Pyruvate formate lyase domain (100%);Glycine radical domain (99%);Formate acetyltransferase (99%)
TLLYDLNPSDNHK	Turicibacter sanguinis	Bacteria				Bacillota			Erysipelotrichia			Erysipelotrichales				Turicibacteraceae				Turicibacter				Turicibacter sanguinis					5.3.1.12 (100%)	glucuronate isomerase (100%)		GO:0008880 (100%)	GO:0006064 (100%)		glucuronate isomerase activity (100%)	glucuronate catabolic process (100%)	IPR003766 (100%);IPR032466 (100%)	Uronate isomerase (100%);Metal-dependent hydrolase (100%)
NRVQDYADKFGVEFFPGEKPFGR	Clostridium	Bacteria				Bacillota			Clostridia			Eubacteriales				Clostridiaceae				Clostridium												GO:0000166 (50%);GO:0004352 (50%);GO:0016639 (50%)	GO:0006520 (100%)		nucleotide binding (50%);glutamate dehydrogenase (NAD+) activity (50%);oxidoreductase activity, acting on the CH-NH2 group of donors, NAD or NADP as acceptor (50%)	amino acid metabolic process (100%)	IPR006095 (100%);IPR006096 (100%);IPR006097 (100%)	Glutamate/phenylalanine/leucine/valine/L-tryptophan dehydrogenase (100%);Glutamate/phenylalanine/leucine/valine/L-tryptophan dehydrogenase, C-terminal (100%);Glutamate/phenylalanine/leucine/valine/L-tryptophan dehydrogenase, dimerisation domain (100%)
GLPAFSLYGHDVQDADDTSLPADVEEK	Enterobacterales	Bacteria				Pseudomonadota			Gammaproteobacteria			Enterobacterales																	5.3.1.25 (100%);5.3.1.3 (0%)	L-fucose isomerase (100%); (0%)	GO:0005737 (100%);GO:0005829 (0%)	GO:0008736 (100%);GO:0030145 (95%);GO:0046872 (0%)	GO:0042355 (94%);GO:0006004 (5%);GO:0019317 (2%)	cytoplasm (100%);cytosol (0%)	L-fucose isomerase activity (100%);manganese ion binding (95%);metal ion binding (0%)	L-fucose catabolic process (94%);fucose metabolic process (5%);fucose catabolic process (2%)	IPR009015 (100%);IPR012888 (100%);IPR038391 (100%)	L-fucose isomerase, N-terminal/central domain superfamily (100%);L-fucose isomerase, N-terminal-1 (100%);L-fucose isomerase, domain 1 superfamily (100%)
GLNNPELVEELADESADGVEWLKK	Faecalibacterium	Bacteria				Bacillota			Clostridia			Eubacteriales				Oscillospiraceae				Faecalibacterium									1.3.99.33 (100%)	urocanate reductase (100%)	GO:0016020 (100%)	GO:0000104 (100%);GO:0010181 (100%)		membrane (100%)	succinate dehydrogenase activity (100%);FMN binding (100%)		IPR003953 (100%);IPR007329 (100%);IPR010960 (100%)	FAD-dependent oxidoreductase 2, FAD binding domain (100%);FMN-binding (100%);Flavocytochrome c (100%)
GLPAFSLYGHDVQDSGDDSLPADVKEK	Enterobacterales	Bacteria				Pseudomonadota			Gammaproteobacteria			Enterobacterales																	5.3.1.25 (100%)	L-fucose isomerase (100%)	GO:0005737 (100%)	GO:0008736 (100%);GO:0030145 (100%)	GO:0042355 (100%)	cytoplasm (100%)	L-fucose isomerase activity (100%);manganese ion binding (100%)	L-fucose catabolic process (100%)	IPR004216 (100%);IPR005763 (100%);IPR009015 (100%)	L-fucose/L-arabinose isomerase, C-terminal (100%);L-fucose isomerase (100%);L-fucose isomerase, N-terminal/central domain superfamily (100%)
TLLTKEDGFGVFLANSDEGMKDGK	Ruminococcus	Bacteria				Bacillota			Clostridia			Eubacteriales				Oscillospiraceae				Ruminococcus												GO:0030246 (100%)			carbohydrate binding (100%)		IPR008965 (100%)	CBM2/CBM3, carbohydrate-binding domain superfamily (100%)
TLLPLLSQCTPK	Craniata	Eukaryota	Metazoa			Chordata	Craniata																						1.1.1.37 (100%)	malate dehydrogenase (100%)	GO:0005739 (15%);GO:0016020 (12%);GO:0005737 (5%)	GO:0030060 (98%);GO:0042803 (2%);GO:0016616 (2%)	GO:0005975 (100%);GO:0006099 (98%);GO:0006108 (87%)	mitochondrion (15%);membrane (12%);cytoplasm (5%)	L-malate dehydrogenase activity (98%);protein homodimerization activity (2%);oxidoreductase activity, acting on the CH-OH group of donors, NAD or NADP as acceptor (2%)	carbohydrate metabolic process (100%);tricarboxylic acid cycle (98%);malate metabolic process (87%)	IPR015955 (100%);IPR022383 (100%);IPR001236 (99%)	Lactate dehydrogenase/glycoside hydrolase, family 4, C-terminal (100%);Lactate/malate dehydrogenase, C-terminal (100%);Lactate/malate dehydrogenase, N-terminal (99%)
TLLPLPQAELNTSHGVLK	Phocaeicola plebeius	Bacteria				Bacteroidota			Bacteroidia			Bacteroidales								Phocaeicola				Phocaeicola plebeius							GO:0009279 (100%)			cell outer membrane (100%)			IPR011990 (100%);IPR012944 (100%);IPR033985 (100%)	Tetratricopeptide-like helical domain superfamily (100%);RagB/SusD domain (100%);SusD-like, N-terminal (100%)
TLLPSLYYQVHR	Coprococcus comes	Bacteria				Bacillota			Clostridia			Eubacteriales				Lachnospiraceae				Coprococcus				Coprococcus comes													IPR006637 (100%)	Clostridial hydrophobic repeat (100%)
TLLPVSKPELR	Mammalia	Eukaryota	Metazoa			Chordata	Craniata	Sarcopterygii	Mammalia																						GO:0005615 (91%);GO:0005579 (59%);GO:0005576 (12%)	GO:0004866 (100%);GO:0005102 (3%);GO:0008009 (3%)	GO:0006954 (100%);GO:0006958 (100%);GO:0006957 (97%)	extracellular space (91%);membrane attack complex (59%);extracellular region (12%)	endopeptidase inhibitor activity (100%);signaling receptor binding (3%);chemokine activity (3%)	inflammatory response (100%);complement activation, classical pathway (100%);complement activation, alternative pathway (97%)	IPR000020 (100%);IPR001599 (100%);IPR011625 (100%)	Anaphylatoxin/fibulin (100%);Alpha-2-macroglobulin (100%);Alpha-2-macroglobulin, bait region domain (100%)
GLPNVFNVFDLDNTK	Bacteroides	Bacteria				Bacteroidota			Bacteroidia			Bacteroidales				Bacteroidaceae				Bacteroides											GO:0019867 (53%);GO:0009279 (47%)			outer membrane (53%);cell outer membrane (47%)			IPR008969 (100%);IPR012910 (100%);IPR023996 (100%)	Carboxypeptidase-like, regulatory domain superfamily (100%);TonB-dependent receptor, plug domain (100%);TonB-dependent outer membrane protein, SusC/RagA (100%)
GLPNHEPGNPTNQLLFR	Bacteroides	Bacteria				Bacteroidota			Bacteroidia			Bacteroidales				Bacteroidaceae				Bacteroides											GO:0009279 (100%)			cell outer membrane (100%)			IPR012910 (100%);IPR023997 (100%);IPR037066 (100%)	TonB-dependent receptor, plug domain (100%);TonB-dependent outer membrane protein SusC/RagA, conserved site (100%);TonB-dependent receptor, plug domain superfamily (100%)
GLPMYNPDLGTPLGQR	Methanobrevibacter	Archaea				Euryarchaeota			Methanobacteria			Methanobacteriales				Methanobacteriaceae				Methanobrevibacter									2.8.4.1 (100%)	coenzyme-B sulfoethylthiotransferase (100%)		GO:0046872 (100%);GO:0050524 (100%)	GO:0015948 (100%)		metal ion binding (100%);coenzyme-B sulfoethylthiotransferase activity (100%)	methanogenesis (100%)	IPR003183 (100%);IPR008924 (100%);IPR009024 (100%)	Methyl-coenzyme M reductase, alpha subunit, N-terminal (100%);Methyl-coenzyme M reductase, alpha/beta subunit, C-terminal (100%);Methyl-coenzyme M reductase, ferredoxin-like fold (100%)
GLPLVLEMDPQGKPSR	Bacteroidales	Bacteria				Bacteroidota			Bacteroidia			Bacteroidales																			GO:0009279 (100%)			cell outer membrane (100%)			IPR011990 (100%);IPR012944 (100%);IPR033985 (100%)	Tetratricopeptide-like helical domain superfamily (100%);RagB/SusD domain (100%);SusD-like, N-terminal (100%)
GLPLEDLNLYQASDTYYGDGR	Lachnospira	Bacteria				Bacillota			Clostridia			Eubacteriales				Lachnospiraceae				Lachnospira																	IPR006059 (100%)	Bacterial extracellular solute-binding protein (100%)
TLLQNCGASTLR	Eukaryota	Eukaryota																													GO:0005737 (79%);GO:0005832 (12%);GO:0005874 (11%)	GO:0005524 (100%);GO:0016887 (100%);GO:0051082 (95%)	GO:0006457 (87%);GO:0032212 (11%);GO:0050821 (11%)	cytoplasm (79%);chaperonin-containing T-complex (12%);microtubule (11%)	ATP binding (100%);ATP hydrolysis activity (100%);unfolded protein binding (95%)	protein folding (87%);positive regulation of telomere maintenance via telomerase (11%);protein stabilization (11%)	IPR027413 (100%);IPR002423 (100%);IPR017998 (98%)	GroEL-like equatorial domain superfamily (100%);Chaperonin Cpn60/GroEL/TCP-1 family (100%);Chaperone tailless complex polypeptide 1 (TCP-1) (98%)
TLLQNYGYFNAVTTDK	Prevotella copri	Bacteria				Bacteroidota			Bacteroidia			Bacteroidales				Prevotellaceae				Prevotella				Prevotella copri							GO:0009279 (100%);GO:0009289 (100%)			cell outer membrane (100%);pilus (100%)			IPR029140 (100%)	Fimbrial subunit protein, C-terminal (100%)
NRYTYFASVAKDEGYR	Porphyromonas asaccharolytica DSM 20707	Bacteria				Bacteroidota			Bacteroidia			Bacteroidales				Porphyromonadaceae				Porphyromonas				Porphyromonas asaccharolytica		Porphyromonas asaccharolytica DSM 20707						GO:0005506 (100%);GO:0016491 (100%)			iron ion binding (100%);oxidoreductase activity (100%)		IPR003251 (100%);IPR009040 (100%);IPR009078 (100%)	Rubrerythrin, diiron-binding domain (100%);Ferritin-like diiron domain (100%);Ferritin-like superfamily (100%)
TLLQNYGYFNAVTTDKSNK
LSALGTQYTTNNADGTTQK	Roseburia faecis	Bacteria				Bacillota			Clostridia			Eubacteriales				Lachnospiraceae				Roseburia				Roseburia faecis							GO:0009425 (100%)		GO:0071973 (100%)	bacterial-type flagellum basal body (100%)		bacterial-type flagellum-dependent cell motility (100%)	IPR001444 (100%);IPR010930 (100%);IPR019776 (100%)	Flagellar basal body rod protein, N-terminal (100%);Flagellar basal-body/hook protein, C-terminal domain (100%);Flagellar basal body rod protein, conserved site (100%)
TLLSMLGVNAPANLR	Eubacteriales	Bacteria				Bacillota			Clostridia			Eubacteriales																	1.2.1.76 (91%);1.2.1.- (9%)	succinate-semialdehyde dehydrogenase (acetylating) (91%);With NAD(+) or NADP(+) as acceptor (9%)		GO:0008774 (55%);GO:0016620 (45%)			acetaldehyde dehydrogenase (acetylating) activity (55%);oxidoreductase activity, acting on the aldehyde or oxo group of donors, NAD or NADP as acceptor (45%)		IPR015590 (100%);IPR016161 (100%);IPR016163 (100%)	Aldehyde dehydrogenase domain (100%);Aldehyde/histidinol dehydrogenase (100%);Aldehyde dehydrogenase, C-terminal (100%)
GLPEYDKLGVNQWMEAMR	Bacteroides stercoris	Bacteria				Bacteroidota			Bacteroidia			Bacteroidales				Bacteroidaceae				Bacteroides				Bacteroides stercoris													IPR012910 (100%);IPR023996 (100%);IPR023997 (100%)	TonB-dependent receptor, plug domain (100%);TonB-dependent outer membrane protein, SusC/RagA (100%);TonB-dependent outer membrane protein SusC/RagA, conserved site (100%)
TLLSPGYNVLNAK	Ruminococcus bromii	Bacteria				Bacillota			Clostridia			Eubacteriales				Oscillospiraceae				Ruminococcus				Ruminococcus bromii								GO:0030246 (100%)			carbohydrate binding (100%)		IPR008965 (100%)	CBM2/CBM3, carbohydrate-binding domain superfamily (100%)
TLLSVGGWNFGSQR	Mammalia	Eukaryota	Metazoa			Chordata	Craniata	Sarcopterygii	Mammalia																						GO:0005615 (99%);GO:0005783 (99%);GO:0048471 (41%)	GO:0008061 (100%);GO:0030246 (41%);GO:0004553 (2%)	GO:0005975 (100%);GO:0006954 (99%);GO:0045766 (99%)	extracellular space (99%);endoplasmic reticulum (99%);perinuclear region of cytoplasm (41%)	chitin binding (100%);carbohydrate binding (41%);hydrolase activity, hydrolyzing O-glycosyl compounds (2%)	carbohydrate metabolic process (100%);inflammatory response (99%);positive regulation of angiogenesis (99%)	IPR001223 (100%);IPR011583 (100%);IPR017853 (100%)	Glycoside hydrolase family 18, catalytic domain (100%);Chitinase II (100%);Glycoside hydrolase superfamily (100%)
LSALPDDLKPDLVLLHR	Methanobrevibacter smithii	Archaea				Euryarchaeota			Methanobacteria			Methanobacteriales				Methanobacteriaceae				Methanobrevibacter				Methanobrevibacter smithii					4.1.2.43 (100%);4.2.1.147 (100%)	3-hexulose-6-phosphate synthase (100%);5,6,7,8-tetrahydromethanopterin hydro-lyase (100%)		GO:0004590 (100%);GO:0016836 (100%);GO:0016840 (100%)	GO:0006207 (100%);GO:0016051 (100%)		orotidine-5'-phosphate decarboxylase activity (100%);hydro-lyase activity (100%);carbon-nitrogen lyase activity (100%)	'de novo' pyrimidine nucleobase biosynthetic process (100%);carbohydrate biosynthetic process (100%)	IPR001754 (100%);IPR011060 (100%);IPR013785 (100%)	Orotidine 5'-phosphate decarboxylase domain (100%);Ribulose-phosphate binding barrel (100%);Aldolase-type TIM barrel (100%)
GLPCVYYGSEVEFK	Eubacteriales	Bacteria				Bacillota			Clostridia			Eubacteriales																				GO:0016798 (83%);GO:0003824 (17%)	GO:0005975 (100%)		hydrolase activity, acting on glycosyl bonds (83%);catalytic activity (17%)	carbohydrate metabolic process (100%)	IPR006047 (100%);IPR013783 (100%);IPR017853 (100%)	Glycosyl hydrolase, family 13, catalytic domain (100%);Immunoglobulin-like fold (100%);Glycoside hydrolase superfamily (100%)
TLLSYLDEQFER	Craniata	Eukaryota	Metazoa			Chordata	Craniata																								GO:0030496 (91%);GO:0032154 (91%);GO:0060170 (91%)	GO:0005525 (100%);GO:0003924 (5%);GO:0060090 (5%)	GO:0051301 (86%);GO:0060271 (5%);GO:0017157 (5%)	midbody (91%);cleavage furrow (91%);ciliary membrane (91%)	GTP binding (100%);GTPase activity (5%);molecular adaptor activity (5%)	cell division (86%);cilium assembly (5%);regulation of exocytosis (5%)	IPR030379 (100%);IPR027417 (100%);IPR008113 (91%)	Septin-type guanine nucleotide-binding (G) domain (100%);P-loop containing nucleoside triphosphate hydrolase (100%);Septin 2 (91%)
LSALTGSAATVGAK	Bacteroidales	Bacteria				Bacteroidota			Bacteroidia			Bacteroidales																									IPR012910 (100%);IPR037066 (100%);IPR008969 (75%)	TonB-dependent receptor, plug domain (100%);TonB-dependent receptor, plug domain superfamily (100%);Carboxypeptidase-like, regulatory domain superfamily (75%)
TLLPANQGLATLNHLR	Bacteroides fragilis	Bacteria				Bacteroidota			Bacteroidia			Bacteroidales				Bacteroidaceae				Bacteroides				Bacteroides fragilis							GO:0016021 (100%)		GO:0007154 (100%)	membrane (100%)		cell communication (100%)	IPR003644 (100%);IPR011047 (100%);IPR038081 (100%)	Na-Ca exchanger/integrin-beta4 (100%);Quinoprotein alcohol dehydrogenase-like superfamily (100%);CalX-like domain superfamily (100%)
GLNNNVNLLNAALNVK	Prevotella	Bacteria				Bacteroidota			Bacteroidia			Bacteroidales				Prevotellaceae				Prevotella											GO:0005886 (100%);GO:0016021 (100%)	GO:0015562 (100%)		plasma membrane (100%);membrane (100%)	efflux transmembrane transporter activity (100%)		IPR003423 (100%);IPR010131 (100%)	Outer membrane efflux protein (100%);RND efflux system, outer membrane lipoprotein, NodT (100%)
TLMETNLPVDWER
GLMTTVHAATATQK	root																												1.2.1.- (96%);1.2.1.12 (4%)	With NAD(+) or NADP(+) as acceptor (96%);glyceraldehyde-3-phosphate dehydrogenase (phosphorylating) (4%)	GO:0005737 (0%);GO:0005829 (0%)	GO:0051287 (99%);GO:0016620 (97%);GO:0050661 (87%)	GO:0006006 (87%);GO:0006096 (0%)	cytoplasm (0%);cytosol (0%)	NAD binding (99%);oxidoreductase activity, acting on the aldehyde or oxo group of donors, NAD or NADP as acceptor (97%);NADP binding (87%)	glucose metabolic process (87%);glycolytic process (0%)	IPR020829 (100%);IPR020831 (100%);IPR036291 (99%)	Glyceraldehyde 3-phosphate dehydrogenase, catalytic domain (100%);Glyceraldehyde/Erythrose phosphate dehydrogenase family (100%);NAD(P)-binding domain superfamily (99%)
TLNPDKLELTLKK	Eubacteriales	Bacteria				Bacillota			Clostridia			Eubacteriales
TLNPGENLTGPLNGASFVK	Prevotella	Bacteria				Bacteroidota			Bacteroidia			Bacteroidales				Prevotellaceae				Prevotella											GO:0009279 (100%)			cell outer membrane (100%)			IPR011990 (100%);IPR012944 (100%)	Tetratricopeptide-like helical domain superfamily (100%);RagB/SusD domain (100%)
GLMGTSSFDAPGVAR	Bacteria	Bacteria																													GO:0042597 (100%)			periplasmic space (100%)			IPR025997 (100%);IPR028082 (100%)	Periplasmic binding protein (100%);Periplasmic binding protein-like I (100%)
GLMGEDTYPYQGK	Mammalia	Eukaryota	Metazoa			Chordata	Craniata	Sarcopterygii	Mammalia																				3.4.22.16 (100%)	cathepsin H (100%)	GO:0005764 (90%);GO:0005615 (13%);GO:0005829 (13%)	GO:0008234 (67%);GO:0004197 (44%);GO:0004252 (44%)	GO:0001913 (44%);GO:0008284 (44%);GO:0010634 (44%)	lysosome (90%);extracellular space (13%);cytosol (13%)	cysteine-type peptidase activity (67%);cysteine-type endopeptidase activity (44%);serine-type endopeptidase activity (44%)	T cell mediated cytotoxicity (44%);positive regulation of cell population proliferation (44%);positive regulation of epithelial cell migration (44%)	IPR000668 (100%);IPR038765 (100%);IPR039417 (100%)	Peptidase C1A, papain C-terminal (100%);Papain-like cysteine peptidase superfamily (100%);Papain-like cysteine endopeptidase (100%)
TLNPGHTTEGGWFVLEEAR	Akkermansia muciniphila	Bacteria				Verrucomicrobiota			Verrucomicrobiae			Verrucomicrobiales				Akkermansiaceae				Akkermansia				Akkermansia muciniphila					5.1.3.8 (100%)	N-acylglucosamine 2-epimerase (100%)		GO:0050121 (13%)	GO:0005975 (100%)		N-acylglucosamine 2-epimerase activity (13%)	carbohydrate metabolic process (100%)	IPR008928 (100%);IPR012341 (100%)	Six-hairpin glycosidase superfamily (100%);Six-hairpin glycosidase-like superfamily (100%)
TLNQDGSLTSFQK	Parabacteroides distasonis	Bacteria				Bacteroidota			Bacteroidia			Bacteroidales				Tannerellaceae				Parabacteroides				Parabacteroides distasonis
LSATDNLVTNNTYGGLPLAK	Bacteroidales	Bacteria				Bacteroidota			Bacteroidia			Bacteroidales																			GO:0009279 (100%)			cell outer membrane (100%)			IPR011990 (100%);IPR012944 (100%);IPR033985 (100%)	Tetratricopeptide-like helical domain superfamily (100%);RagB/SusD domain (100%);SusD-like, N-terminal (100%)
GLLWGEDTLMEYLENPKK	Craniata	Eukaryota	Metazoa			Chordata	Craniata																								GO:0005758 (100%);GO:0070469 (100%);GO:0005829 (14%)	GO:0009055 (100%);GO:0020037 (100%);GO:0046872 (100%)	GO:0006915 (77%);GO:0006122 (9%);GO:0006123 (9%)	mitochondrial intermembrane space (100%);respirasome (100%);cytosol (14%)	electron transfer activity (100%);heme binding (100%);metal ion binding (100%)	apoptotic process (77%);mitochondrial electron transport, ubiquinol to cytochrome c (9%);mitochondrial electron transport, cytochrome c to oxygen (9%)	IPR002327 (100%);IPR009056 (100%);IPR036909 (100%)	Cytochrome c, class IA/ IB (100%);Cytochrome c-like domain (100%);Cytochrome c-like domain superfamily (100%)
TLNQPDSQLQLTTGNGLFLSEGLK	Homininae	Eukaryota	Metazoa			Chordata	Craniata	Sarcopterygii	Mammalia		Euarchontoglires	Primates	Haplorrhini	Simiiformes	Hominoidea	Hominidae	Homininae														GO:0005615 (100%);GO:0005783 (29%);GO:0005794 (29%)	GO:0002020 (29%);GO:0004867 (29%);GO:0042802 (29%)	GO:0010951 (14%);GO:0002576 (7%);GO:0006888 (7%)	extracellular space (100%);endoplasmic reticulum (29%);Golgi apparatus (29%)	protease binding (29%);serine-type endopeptidase inhibitor activity (29%);identical protein binding (29%)	negative regulation of endopeptidase activity (14%);platelet degranulation (7%);endoplasmic reticulum to Golgi vesicle-mediated transport (7%)	IPR000215 (100%);IPR023796 (100%);IPR036186 (100%)	Serpin family (100%);Serpin domain (100%);Serpin superfamily (100%)
GLLVGAQDVSAFEK	Clostridium	Bacteria				Bacillota			Clostridia			Eubacteriales				Clostridiaceae				Clostridium									5.3.1.1 (100%)	triose-phosphate isomerase (100%)	GO:0005737 (100%)	GO:0004807 (100%)	GO:0006094 (100%);GO:0006096 (100%)	cytoplasm (100%)	triose-phosphate isomerase activity (100%)	gluconeogenesis (100%);glycolytic process (100%)	IPR000652 (100%);IPR013785 (100%);IPR020861 (100%)	Triosephosphate isomerase (100%);Aldolase-type TIM barrel (100%);Triosephosphate isomerase, active site (100%)
GLLTVGSPKPAK
GLLTTELNSATDNPMLFR	Blastocystis hominis	Eukaryota							Bigyra			Opalinata				Blastocystidae				Blastocystis				Blastocystis hominis					4.3.1.3 (100%)	histidine ammonia-lyase (100%)	GO:0005737 (100%)	GO:0004397 (100%)	GO:0019556 (100%);GO:0019557 (100%)	cytoplasm (100%)	histidine ammonia-lyase activity (100%)	histidine catabolic process to glutamate and formamide (100%);histidine catabolic process to glutamate and formate (100%)	IPR001106 (100%);IPR005921 (100%);IPR008948 (100%)	Aromatic amino acid lyase (100%);Histidine ammonia-lyase (100%);L-Aspartase-like (100%)
GLLTQDEVNTLKAEVLK	Ruminococcus callidus ATCC 27760	Bacteria				Bacillota			Clostridia			Eubacteriales				Oscillospiraceae				Ruminococcus				Ruminococcus callidus		Ruminococcus callidus ATCC 27760			3.2.1.4 (100%)	cellulase (100%)		GO:0008810 (100%)	GO:0030245 (100%)		cellulase activity (100%)	cellulose catabolic process (100%)	IPR001701 (100%);IPR003305 (100%);IPR004197 (100%)	Glycoside hydrolase family 9 (100%);Carbohydrate-binding, CenC-like (100%);Cellulase, Ig-like domain (100%)
NRPGVYTLASSYASWLQSK	Simiiformes	Eukaryota	Metazoa			Chordata	Craniata	Sarcopterygii	Mammalia		Euarchontoglires	Primates	Haplorrhini	Simiiformes															3.4.21.- (100%)	Serine endopeptidases (100%)	GO:0005886 (35%);GO:0016021 (5%);GO:0005576 (3%)	GO:0004252 (100%);GO:0017080 (11%);GO:0008236 (3%)	GO:0010765 (11%);GO:0070268 (3%)	plasma membrane (35%);membrane (5%);extracellular region (3%)	serine-type endopeptidase activity (100%);sodium channel regulator activity (11%);serine-type peptidase activity (3%)	positive regulation of sodium ion transport (11%);cornification (3%)	IPR001254 (100%);IPR009003 (100%);IPR033116 (100%)	Serine proteases, trypsin domain (100%);Peptidase S1, PA clan (100%);Serine proteases, trypsin family, serine active site (100%)
TLNSALANAENNFGLEK	Streptococcus	Bacteria				Bacillota			Bacilli			Lactobacillales				Streptococcaceae				Streptococcus											GO:0015934 (100%)	GO:0003735 (100%);GO:0019843 (100%)	GO:0006412 (100%)	large ribosomal subunit (100%)	structural constituent of ribosome (100%);rRNA binding (100%)	translation (100%)	IPR001063 (100%);IPR005727 (100%);IPR036394 (100%)	Ribosomal protein L22/L17 (100%);Ribosomal protein L22, bacterial/chloroplast-type (100%);Ribosomal protein L22/L17 superfamily (100%)
LSAWAEQVKQELS	Bacteria	Bacteria																														GO:0009055 (100%);GO:0010181 (100%)	GO:0009399 (96%)		electron transfer activity (100%);FMN binding (100%)	nitrogen fixation (96%)	IPR001094 (100%);IPR001226 (100%);IPR008254 (100%)	Flavodoxin-like (100%);Flavodoxin, conserved site (100%);Flavodoxin/nitric oxide synthase (100%)
TLNSEASQATSPLK	Parabacteroides distasonis	Bacteria				Bacteroidota			Bacteroidia			Bacteroidales				Tannerellaceae				Parabacteroides				Parabacteroides distasonis
GLLSGTSDLLLTFDEAEVRK	Craniata	Eukaryota	Metazoa			Chordata	Craniata																								GO:0042383 (100%);GO:0005912 (93%);GO:0005737 (88%)	GO:0051015 (100%);GO:0005198 (99%);GO:0002162 (7%)	GO:0007155 (94%);GO:0030032 (7%);GO:0002009 (7%)	sarcolemma (100%);adherens junction (93%);cytoplasm (88%)	actin filament binding (100%);structural molecule activity (99%);dystroglycan binding (7%)	cell adhesion (94%);lamellipodium assembly (7%);morphogenesis of an epithelium (7%)	IPR006077 (100%);IPR017997 (100%);IPR036723 (100%)	Vinculin/alpha-catenin (100%);Vinculin (100%);Alpha-catenin/vinculin-like superfamily (100%)
GLMTVEQAAQLAQAK	Prevotella copri	Bacteria				Bacteroidota			Bacteroidia			Bacteroidales				Prevotellaceae				Prevotella				Prevotella copri					5.2.1.8 (100%)	peptidylprolyl isomerase (100%)		GO:0003755 (100%)	GO:0006457 (100%)		peptidyl-prolyl cis-trans isomerase activity (100%)	protein folding (100%)	IPR000774 (100%);IPR001179 (100%);IPR036944 (100%)	Peptidyl-prolyl cis-trans isomerase, FKBP-type, N-terminal (100%);FKBP-type peptidyl-prolyl cis-trans isomerase domain (100%);Peptidyl-prolyl cis-trans isomerase, FKBP-type, N-terminal domain superfamily (100%)
GLNLVGAHLDSPR	Bacillota	Bacteria				Bacillota																							3.4.11.- (100%)	Aminopeptidases (100%)		GO:0004177 (100%);GO:0008237 (100%);GO:0008270 (100%)			aminopeptidase activity (100%);metallopeptidase activity (100%);zinc ion binding (100%)		IPR001948 (100%);IPR023358 (100%)	Peptidase M18 (100%);Peptidase M18, domain 2 (100%)
LSASYVGEDNER	root																												6.1.1.3 (100%)	threonine--tRNA ligase (100%)	GO:0005737 (100%);GO:0005829 (0%);GO:0005739 (0%)	GO:0004829 (100%);GO:0005524 (100%);GO:0000049 (94%)	GO:0006435 (100%);GO:0006417 (0%);GO:0006418 (0%)	cytoplasm (100%);cytosol (0%);mitochondrion (0%)	threonine-tRNA ligase activity (100%);ATP binding (100%);tRNA binding (94%)	threonyl-tRNA aminoacylation (100%);regulation of translation (0%);tRNA aminoacylation for protein translation (0%)	IPR002320 (100%);IPR002314 (100%);IPR036621 (100%)	Threonine-tRNA ligase, class IIa (100%);Aminoacyl-tRNA synthetase, class II (G/ P/ S/T) (100%);Anticodon-binding domain superfamily (100%)
GLNAFTLGVQSVNPDAK	Eubacteriales	Bacteria				Bacillota			Clostridia			Eubacteriales																			GO:0005886 (100%)			plasma membrane (100%)			IPR003760 (100%);IPR028082 (89%)	ABC transporter substrate-binding protein PnrA-like (100%);Periplasmic binding protein-like I (89%)
TLMHNAYYYDKDAK	Lactobacillus	Bacteria				Bacillota			Bacilli			Lactobacillales				Lactobacillaceae				Lactobacillus											GO:0030115 (100%);GO:0009274 (95%);GO:0005576 (52%)	GO:0005199 (95%)		S-layer (100%);peptidoglycan-based cell wall (95%);extracellular region (52%)	structural constituent of cell wall (95%)		IPR004903 (100%);IPR024968 (100%);IPR010916 (10%)	Lactobacillus surface layer protein (100%);Surface layer protein A domain (100%);TonB box, conserved site (10%)
TLNAEVSQPVSPVK	Parabacteroides	Bacteria				Bacteroidota			Bacteroidia			Bacteroidales				Tannerellaceae				Parabacteroides
NRVEAPLGAEDLK
TLNASDYTVTYSYK
GLNLAATTLEDYALVK	Bacteroides fragilis	Bacteria				Bacteroidota			Bacteroidia			Bacteroidales				Bacteroidaceae				Bacteroides				Bacteroides fragilis							GO:0009279 (100%)			cell outer membrane (100%)			IPR011990 (100%);IPR012944 (100%);IPR033985 (100%)	Tetratricopeptide-like helical domain superfamily (100%);RagB/SusD domain (100%);SusD-like, N-terminal (100%)
TLNDELELLEGMK	Metazoa	Eukaryota	Metazoa																										5.6.1.7 (100%)	chaperonin ATPase (100%)	GO:0005886 (12%);GO:0005739 (12%);GO:0030141 (12%)	GO:0005524 (100%);GO:0016887 (99%);GO:0016853 (86%)	GO:0042026 (94%);GO:0009409 (24%);GO:0032727 (14%)	plasma membrane (12%);mitochondrion (12%);secretory granule (12%)	ATP binding (100%);ATP hydrolysis activity (99%);isomerase activity (86%)	protein refolding (94%);response to cold (24%);positive regulation of interferon-alpha production (14%)	IPR027413 (100%);IPR002423 (99%);IPR027409 (99%)	GroEL-like equatorial domain superfamily (100%);Chaperonin Cpn60/GroEL/TCP-1 family (99%);GroEL-like apical domain superfamily (99%)
TLNDELELLEGMKFDR	Metazoa	Eukaryota	Metazoa																										5.6.1.7 (100%)	chaperonin ATPase (100%)	GO:0005886 (13%);GO:0005739 (13%);GO:0030141 (13%)	GO:0005524 (100%);GO:0016887 (99%);GO:0016853 (86%)	GO:0042026 (94%);GO:0009409 (23%);GO:0032727 (15%)	plasma membrane (13%);mitochondrion (13%);secretory granule (13%)	ATP binding (100%);ATP hydrolysis activity (99%);isomerase activity (86%)	protein refolding (94%);response to cold (23%);positive regulation of interferon-alpha production (15%)	IPR027413 (100%);IPR002423 (99%);IPR027409 (99%)	GroEL-like equatorial domain superfamily (100%);Chaperonin Cpn60/GroEL/TCP-1 family (99%);GroEL-like apical domain superfamily (99%)
TLNDKGYSTGVGDEGGFAPNLK	Clostridium	Bacteria				Bacillota			Clostridia			Eubacteriales				Clostridiaceae				Clostridium									4.2.1.11 (100%)	phosphopyruvate hydratase (100%)	GO:0000015 (100%);GO:0005576 (100%);GO:0009986 (100%)	GO:0000287 (100%);GO:0004634 (100%)	GO:0006096 (100%)	phosphopyruvate hydratase complex (100%);extracellular region (100%);cell surface (100%)	magnesium ion binding (100%);phosphopyruvate hydratase activity (100%)	glycolytic process (100%)	IPR000941 (100%);IPR020809 (100%);IPR020810 (100%)	Enolase (100%);Enolase, conserved site (100%);Enolase, C-terminal TIM barrel domain (100%)
LSASDASYQQDSSR	Bacteroides caccae	Bacteria				Bacteroidota			Bacteroidia			Bacteroidales				Bacteroidaceae				Bacteroides				Bacteroides caccae							GO:0009279 (100%)			cell outer membrane (100%)			IPR000531 (100%);IPR023996 (100%);IPR012910 (88%)	TonB-dependent receptor-like, beta-barrel (100%);TonB-dependent outer membrane protein, SusC/RagA (100%);TonB-dependent receptor, plug domain (88%)
TLNDLSSNYFVAVK	Bacteroides caccae	Bacteria				Bacteroidota			Bacteroidia			Bacteroidales				Bacteroidaceae				Bacteroides				Bacteroides caccae
TLNEENLETELFHLGNKPLR	Clostridium	Bacteria				Bacillota			Clostridia			Eubacteriales				Clostridiaceae				Clostridium												GO:0016491 (100%)			oxidoreductase activity (100%)		IPR005025 (100%);IPR029039 (100%)	NADPH-dependent FMN reductase-like (100%);Flavoprotein-like superfamily (100%)
GLNELRPLAAEVGLLPR	Eubacteriales	Bacteria				Bacillota			Clostridia			Eubacteriales																	2.7.7.8 (100%)	polyribonucleotide nucleotidyltransferase (100%)	GO:0005737 (94%)	GO:0003723 (100%);GO:0004654 (100%);GO:0000287 (94%)	GO:0006402 (100%);GO:0006396 (98%)	cytoplasm (94%)	RNA binding (100%);polyribonucleotide nucleotidyltransferase activity (100%);magnesium ion binding (94%)	mRNA catabolic process (100%);RNA processing (98%)	IPR012162 (100%);IPR020568 (100%);IPR027408 (100%)	Polyribonucleotide nucleotidyltransferase (100%);Ribosomal protein S5 domain 2-type fold (100%);PNPase/RNase PH domain superfamily (100%)
TLNEVENQLLTR	Metazoa	Eukaryota	Metazoa																												GO:0001725 (7%);GO:0005925 (7%);GO:0005915 (5%)	GO:0005509 (99%);GO:0003779 (93%);GO:0042803 (10%)	GO:0045214 (5%);GO:0048741 (5%);GO:0051271 (3%)	stress fiber (7%);focal adhesion (7%);zonula adherens (5%)	calcium ion binding (99%);actin binding (93%);protein homodimerization activity (10%)	sarcomere organization (5%);skeletal muscle fiber development (5%);obsolete negative regulation of cellular component movement (3%)	IPR002017 (100%);IPR002048 (98%);IPR011992 (98%)	Spectrin repeat (100%);EF-hand domain (98%);EF-hand domain pair (98%)
GLNEGGEWQNLER	Bacteroidales	Bacteria				Bacteroidota			Bacteroidia			Bacteroidales																			GO:0009279 (100%)			cell outer membrane (100%)			IPR000531 (100%);IPR036942 (100%);IPR039426 (100%)	TonB-dependent receptor-like, beta-barrel (100%);TonB-dependent receptor-like, beta-barrel domain superfamily (100%);TonB-dependent receptor-like (100%)
GLNEGAVELTPLNEK
NRTDDTKQLVTESTATLER	Bacteroidales	Bacteria				Bacteroidota			Bacteroidia			Bacteroidales																			GO:0009279 (100%)			cell outer membrane (100%)			IPR011990 (100%);IPR012944 (100%);IPR033985 (100%)	Tetratricopeptide-like helical domain superfamily (100%);RagB/SusD domain (100%);SusD-like, N-terminal (100%)
TLNEVETQLLTR	Craniata	Eukaryota	Metazoa			Chordata	Craniata																								GO:0030018 (16%);GO:0030175 (15%);GO:0005925 (15%)	GO:0005509 (99%);GO:0003779 (85%);GO:0005546 (15%)	GO:0030035 (15%);GO:0045214 (15%);GO:0042391 (15%)	Z disc (16%);filopodium (15%);focal adhesion (15%)	calcium ion binding (99%);actin binding (85%);phosphatidylinositol-4,5-bisphosphate binding (15%)	microspike assembly (15%);sarcomere organization (15%);regulation of membrane potential (15%)	IPR002017 (99%);IPR002048 (99%);IPR011992 (99%)	Spectrin repeat (99%);EF-hand domain (99%);EF-hand domain pair (99%)
GLNDLFNSAQHK	Bacteroides eggerthii	Bacteria				Bacteroidota			Bacteroidia			Bacteroidales				Bacteroidaceae				Bacteroides				Bacteroides eggerthii													IPR008969 (100%);IPR012910 (100%);IPR023996 (100%)	Carboxypeptidase-like, regulatory domain superfamily (100%);TonB-dependent receptor, plug domain (100%);TonB-dependent outer membrane protein, SusC/RagA (100%)
GLNDGANAGDDKKK	Prevotella	Bacteria				Bacteroidota			Bacteroidia			Bacteroidales				Prevotellaceae				Prevotella									5.2.1.8 (100%)	peptidylprolyl isomerase (100%)		GO:0003755 (100%)	GO:0006457 (100%)		peptidyl-prolyl cis-trans isomerase activity (100%)	protein folding (100%)	IPR000774 (100%);IPR001179 (100%);IPR036944 (100%)	Peptidyl-prolyl cis-trans isomerase, FKBP-type, N-terminal (100%);FKBP-type peptidyl-prolyl cis-trans isomerase domain (100%);Peptidyl-prolyl cis-trans isomerase, FKBP-type, N-terminal domain superfamily (100%)
TLNGADDLDDEEAQSGATWSQVGFWR	Eubacteriales	Bacteria				Bacillota			Clostridia			Eubacteriales																			GO:0016021 (100%)			membrane (100%)
TLNLYCWNEEFQSR	Eubacteriales	Bacteria				Bacillota			Clostridia			Eubacteriales
NRQNAFQVYTGR	Bacteroidales	Bacteria				Bacteroidota			Bacteroidia			Bacteroidales																			GO:0009279 (100%)	GO:0004180 (4%)		cell outer membrane (100%)	carboxypeptidase activity (4%)		IPR000531 (100%);IPR012910 (100%);IPR023996 (100%)	TonB-dependent receptor-like, beta-barrel (100%);TonB-dependent receptor, plug domain (100%);TonB-dependent outer membrane protein, SusC/RagA (100%)
GNDLSSGTVLSDYVGSGPPK	Sarcopterygii	Eukaryota	Metazoa			Chordata	Craniata	Sarcopterygii																							GO:0005737 (19%);GO:0005634 (6%);GO:0005829 (6%)	GO:0019901 (56%);GO:0004867 (25%);GO:0005524 (25%)	GO:0043409 (50%);GO:0000165 (6%)	cytoplasm (19%);nucleus (6%);cytosol (6%)	protein kinase binding (56%);serine-type endopeptidase inhibitor activity (25%);ATP binding (25%)	negative regulation of MAPK cascade (50%);MAPK cascade (6%)	IPR008914 (100%);IPR035810 (100%);IPR036610 (100%)	Phosphatidylethanolamine-binding protein (100%);Phosphatidylethanolamine-binding protein, eukaryotic (100%);PEBP-like superfamily (100%)
GLPVTEFLSEEALQK	Bacteroidales	Bacteria				Bacteroidota			Bacteroidia			Bacteroidales																	1.1.1.37 (100%)	malate dehydrogenase (100%)		GO:0016616 (50%);GO:0030060 (50%)	GO:0005975 (100%);GO:0019752 (100%);GO:0006099 (50%)		oxidoreductase activity, acting on the CH-OH group of donors, NAD or NADP as acceptor (50%);L-malate dehydrogenase activity (50%)	carbohydrate metabolic process (100%);carboxylic acid metabolic process (100%);tricarboxylic acid cycle (50%)	IPR001236 (100%);IPR001557 (100%);IPR015955 (100%)	Lactate/malate dehydrogenase, N-terminal (100%);L-lactate/malate dehydrogenase (100%);Lactate dehydrogenase/glycoside hydrolase, family 4, C-terminal (100%)
GLPWSCSADEVQR	Craniata	Eukaryota	Metazoa			Chordata	Craniata																								GO:0005654 (80%);GO:0005829 (9%);GO:1990904 (3%)	GO:0003723 (95%);GO:0003676 (5%);GO:0042802 (1%)	GO:0043484 (3%);GO:0006396 (0%);GO:0006397 (0%)	nucleoplasm (80%);cytosol (9%);ribonucleoprotein complex (3%)	RNA binding (95%);nucleic acid binding (5%);identical protein binding (1%)	regulation of RNA splicing (3%);RNA processing (0%);mRNA processing (0%)	IPR012677 (100%);IPR035979 (100%);IPR000504 (95%)	Nucleotide-binding alpha-beta plait domain superfamily (100%);RNA-binding domain superfamily (100%);RNA recognition motif domain (95%)
GLTALYAAGQGDSATK
GLTALTADDVKDDVTLLDGTK	Alistipes putredinis DSM 17216	Bacteria				Bacteroidota			Bacteroidia			Bacteroidales				Rikenellaceae				Alistipes				Alistipes putredinis		Alistipes putredinis DSM 17216					GO:0009279 (100%)			cell outer membrane (100%)			IPR011990 (100%);IPR033985 (100%);IPR012944 (50%)	Tetratricopeptide-like helical domain superfamily (100%);SusD-like, N-terminal (100%);RagB/SusD domain (50%)
GLTAATGMDALTHALEGYLTK	Bacteria	Bacteria																											1.1.1.77 (100%)	lactaldehyde reductase (100%)		GO:0046872 (100%);GO:0016491 (53%);GO:0008912 (47%)			metal ion binding (100%);oxidoreductase activity (53%);lactaldehyde reductase activity (47%)		IPR001670 (100%);IPR039697 (100%);IPR018211 (99%)	Alcohol dehydrogenase, iron-type/glycerol dehydrogenase GldA (100%);Iron-type alcohol dehydrogenase-like (100%);Alcohol dehydrogenase, iron-type, conserved site (99%)
LSADQVDQEVER	Enterobacterales	Bacteria				Pseudomonadota			Gammaproteobacteria			Enterobacterales																	2.7.3.9 (100%)	phosphoenolpyruvate--protein phosphotransferase (100%)	GO:0005737 (93%);GO:0005829 (0%)	GO:0008965 (98%);GO:0046872 (94%);GO:0016301 (92%)	GO:0009401 (98%);GO:0016310 (4%)	cytoplasm (93%);cytosol (0%)	phosphoenolpyruvate-protein phosphotransferase activity (98%);metal ion binding (94%);kinase activity (92%)	phosphoenolpyruvate-dependent sugar phosphotransferase system (98%);phosphorylation (4%)	IPR008731 (100%);IPR036618 (100%);IPR036637 (97%)	Phosphotransferase system, enzyme I N-terminal (100%);PtsI, HPr-binding domain superfamily (100%);Phosphohistidine domain superfamily (97%)
TLHGLYVYPMTSTTGTVK
GLTAAAAATYAESASEPQAFEDASAASTK	Alistipes onderdonkii	Bacteria				Bacteroidota			Bacteroidia			Bacteroidales				Rikenellaceae				Alistipes				Alistipes onderdonkii													IPR011990 (100%);IPR024302 (100%)	Tetratricopeptide-like helical domain superfamily (100%);SusD-like (100%)
TLHPAVHAGLLAR	root																												2.1.2.3 (100%);3.5.4.10 (100%)	phosphoribosylaminoimidazolecarboxamide formyltransferase (100%);IMP cyclohydrolase (100%)	GO:0005829 (9%);GO:0005886 (8%);GO:0005737 (1%)	GO:0003937 (100%);GO:0004643 (100%);GO:0042803 (8%)	GO:0006189 (97%);GO:0098761 (7%);GO:0006164 (3%)	cytosol (9%);plasma membrane (8%);cytoplasm (1%)	IMP cyclohydrolase activity (100%);phosphoribosylaminoimidazolecarboxamide formyltransferase activity (100%);protein homodimerization activity (8%)	'de novo' IMP biosynthetic process (97%);cellular response to interleukin-7 (7%);purine nucleotide biosynthetic process (3%)	IPR002695 (100%);IPR036914 (100%);IPR011607 (100%)	Bifunctional purine biosynthesis protein PurH-like (100%);Methylglyoxal synthase-like domain superfamily (100%);Methylglyoxal synthase-like domain (100%)
GLSYGDGVLPDGVFK	Bacteroides fragilis	Bacteria				Bacteroidota			Bacteroidia			Bacteroidales				Bacteroidaceae				Bacteroides				Bacteroides fragilis							GO:0009279 (100%)			cell outer membrane (100%)			IPR000531 (100%);IPR008969 (100%);IPR012910 (100%)	TonB-dependent receptor-like, beta-barrel (100%);Carboxypeptidase-like, regulatory domain superfamily (100%);TonB-dependent receptor, plug domain (100%)
GLSWQGCPGVLLYNR	Eubacteriales	Bacteria				Bacillota			Clostridia			Eubacteriales																									IPR006059 (100%)	Bacterial extracellular solute-binding protein (100%)
GLSWQGCPGVLFYNR	Eubacteriales	Bacteria				Bacillota			Clostridia			Eubacteriales
TLHPDLGTDKDKEQWK	Metazoa	Eukaryota	Metazoa																										1.1.1.27 (100%)	L-lactate dehydrogenase (100%)	GO:0005737 (57%);GO:0005634 (1%);GO:0005829 (1%)	GO:0004459 (95%);GO:0042802 (6%);GO:0016616 (5%)	GO:0005975 (99%);GO:0019752 (98%);GO:0001666 (1%)	cytoplasm (57%);nucleus (1%);cytosol (1%)	L-lactate dehydrogenase activity (95%);identical protein binding (6%);oxidoreductase activity, acting on the CH-OH group of donors, NAD or NADP as acceptor (5%)	carbohydrate metabolic process (99%);carboxylic acid metabolic process (98%);response to hypoxia (1%)	IPR001236 (100%);IPR015955 (100%);IPR036291 (100%)	Lactate/malate dehydrogenase, N-terminal (100%);Lactate dehydrogenase/glycoside hydrolase, family 4, C-terminal (100%);NAD(P)-binding domain superfamily (100%)
TLHPDNMAAGPASYGMTDTLGR	root																																				IPR025964 (100%)	GGGtGRT protein (100%)
TLHPDNMAAGPASYGMTDTMGR	root																																				IPR025964 (100%)	GGGtGRT protein (100%)
TLHPDNMGAGPASYGLTDSMGR	Bacteria	Bacteria																																			IPR025964 (100%)	GGGtGRT protein (100%)
TLHPDNVAAGPASYGLTDSLGR	Oscillospiraceae	Bacteria				Bacillota			Clostridia			Eubacteriales				Oscillospiraceae																					IPR025964 (100%)	GGGtGRT protein (100%)
GLSVLCPWSAGGGTDSCLR	Faecalibacterium prausnitzii	Bacteria				Bacillota			Clostridia			Eubacteriales				Oscillospiraceae				Faecalibacterium				Faecalibacterium prausnitzii													IPR005064 (100%);IPR006311 (100%);IPR019546 (100%)	Bordetella uptake gene (100%);Twin-arginine translocation pathway, signal sequence (100%);Twin-arginine translocation pathway, signal sequence, bacterial/archaeal (100%)
GLSVKDDSGVAATYALDALADAVAK	Roseburia inulinivorans	Bacteria				Bacillota			Clostridia			Eubacteriales				Lachnospiraceae				Roseburia				Roseburia inulinivorans							GO:0005576 (100%);GO:0009420 (100%)	GO:0005198 (100%)	GO:0071973 (100%)	extracellular region (100%);bacterial-type flagellum filament (100%)	structural molecule activity (100%)	bacterial-type flagellum-dependent cell motility (100%)	IPR001029 (100%);IPR001492 (100%)	Flagellin, N-terminal domain (100%);Flagellin (100%)
TLHPDNVAAGPASYGLTDSMGR	Eubacteriales	Bacteria				Bacillota			Clostridia			Eubacteriales																									IPR025964 (100%)	GGGtGRT protein (100%)
GLSTHNLNAAAGR	Bacteroides uniformis	Bacteria				Bacteroidota			Bacteroidia			Bacteroidales				Bacteroidaceae				Bacteroides				Bacteroides uniformis							GO:0009279 (100%)			cell outer membrane (100%)			IPR011990 (100%);IPR012944 (100%);IPR033985 (100%)	Tetratricopeptide-like helical domain superfamily (100%);RagB/SusD domain (100%);SusD-like, N-terminal (100%)
GLSTAVGDEGGFAPK	root																												4.2.1.11 (100%)	phosphopyruvate hydratase (100%)	GO:0000015 (99%);GO:0005576 (99%);GO:0009986 (93%)	GO:0000287 (100%);GO:0004634 (100%)	GO:0006096 (100%)	phosphopyruvate hydratase complex (99%);extracellular region (99%);cell surface (93%)	magnesium ion binding (100%);phosphopyruvate hydratase activity (100%)	glycolytic process (100%)	IPR000941 (100%);IPR020810 (100%);IPR036849 (100%)	Enolase (100%);Enolase, C-terminal TIM barrel domain (100%);Enolase-like, C-terminal domain superfamily (100%)
GLSTAVGDEGGFAPALK	Bacteria	Bacteria																											4.2.1.11 (100%)	phosphopyruvate hydratase (100%)	GO:0000015 (94%);GO:0009986 (94%);GO:0005576 (92%)	GO:0000287 (100%);GO:0004634 (100%)	GO:0006096 (100%)	phosphopyruvate hydratase complex (94%);cell surface (94%);extracellular region (92%)	magnesium ion binding (100%);phosphopyruvate hydratase activity (100%)	glycolytic process (100%)	IPR000941 (100%);IPR020810 (100%);IPR036849 (100%)	Enolase (100%);Enolase, C-terminal TIM barrel domain (100%);Enolase-like, C-terminal domain superfamily (100%)
TLGYNDTATTNATK	Eubacteriales	Bacteria				Bacillota			Clostridia			Eubacteriales																			GO:0005618 (100%);GO:0016020 (100%)	GO:0004252 (100%);GO:0004553 (100%)	GO:0000272 (100%)	cell wall (100%);membrane (100%)	serine-type endopeptidase activity (100%);hydrolase activity, hydrolyzing O-glycosyl compounds (100%)	polysaccharide catabolic process (100%)	IPR000209 (100%);IPR002105 (100%);IPR003137 (100%)	Peptidase S8/S53 domain (100%);Dockerin type I repeat (100%);PA domain (100%)
GLSSYLASNLDTKDDTFLAK	Alistipes	Bacteria				Bacteroidota			Bacteroidia			Bacteroidales				Rikenellaceae				Alistipes
GLTDTDNLEFTYSDNFK	Eubacteriales	Bacteria				Bacillota			Clostridia			Eubacteriales																									IPR006059 (100%)	Bacterial extracellular solute-binding protein (100%)
TLGYAASTANASELTVAK	Prevotella copri	Bacteria				Bacteroidota			Bacteroidia			Bacteroidales				Prevotellaceae				Prevotella				Prevotella copri							GO:0009279 (100%)			cell outer membrane (100%)			IPR012910 (100%);IPR023997 (100%);IPR037066 (100%)	TonB-dependent receptor, plug domain (100%);TonB-dependent outer membrane protein SusC/RagA, conserved site (100%);TonB-dependent receptor, plug domain superfamily (100%)
GLTLNAAHVEYSTAAR	Mammalia	Eukaryota	Metazoa			Chordata	Craniata	Sarcopterygii	Mammalia																						GO:0042645 (35%);GO:0005739 (11%);GO:0045202 (4%)	GO:0003746 (100%);GO:0003924 (99%);GO:0005525 (99%)	GO:0006414 (9%);GO:0070125 (9%);GO:0045471 (4%)	mitochondrial nucleoid (35%);mitochondrion (11%);synapse (4%)	translation elongation factor activity (100%);GTPase activity (99%);GTP binding (99%)	translational elongation (9%);mitochondrial translational elongation (9%);response to ethanol (4%)	IPR000795 (100%);IPR009000 (100%);IPR027417 (100%)	Translational (tr)-type GTP-binding domain (100%);Translation protein, beta-barrel domain superfamily (100%);P-loop containing nucleoside triphosphate hydrolase (100%)
TLGSADATSSDFPVSAR
NSEMHGYNPSLFNR	Bacteroides thetaiotaomicron	Bacteria				Bacteroidota			Bacteroidia			Bacteroidales				Bacteroidaceae				Bacteroides				Bacteroides thetaiotaomicron							GO:0009279 (100%)			cell outer membrane (100%)			IPR011990 (100%);IPR012944 (100%);IPR033985 (100%)	Tetratricopeptide-like helical domain superfamily (100%);RagB/SusD domain (100%);SusD-like, N-terminal (100%)
GLTGPNLMTLLESR	Lachnospiraceae	Bacteria				Bacillota			Clostridia			Eubacteriales				Lachnospiraceae															GO:0015935 (100%)	GO:0003735 (100%);GO:0019843 (100%)	GO:0006412 (100%)	small ribosomal subunit (100%)	structural constituent of ribosome (100%);rRNA binding (100%)	translation (100%)	IPR001912 (100%);IPR002942 (100%);IPR005709 (100%)	Ribosomal protein S4/S9, N-terminal (100%);RNA-binding S4 domain (100%);Ribosomal protein S4, bacterial-type (100%)
NSELNSDDLKEFHK	Bacteroidales	Bacteria				Bacteroidota			Bacteroidia			Bacteroidales																									IPR011990 (100%);IPR013026 (100%);IPR019734 (100%)	Tetratricopeptide-like helical domain superfamily (100%); (100%);Tetratricopeptide repeat (100%)
GLTGLFTWTNTAEYR	Porphyromonas asaccharolytica DSM 20707	Bacteria				Bacteroidota			Bacteroidia			Bacteroidales				Porphyromonadaceae				Porphyromonas				Porphyromonas asaccharolytica		Porphyromonas asaccharolytica DSM 20707					GO:0009279 (100%)			cell outer membrane (100%)			IPR000531 (100%);IPR008969 (100%);IPR012910 (100%)	TonB-dependent receptor-like, beta-barrel (100%);Carboxypeptidase-like, regulatory domain superfamily (100%);TonB-dependent receptor, plug domain (100%)
NSEGGYDDVTR	Bacteria	Bacteria
GLTGDNLLSLLER
NSDVEHDFYKDPLK	Porphyromonas	Bacteria				Bacteroidota			Bacteroidia			Bacteroidales				Porphyromonadaceae				Porphyromonas												GO:0016787 (100%)	GO:0006508 (100%)		hydrolase activity (100%)	proteolysis (100%)	IPR001160 (100%);IPR002933 (100%);IPR011650 (100%)	Peptidase M20C, Xaa-His dipeptidase (100%);Peptidase M20 (100%);Peptidase M20, dimerisation domain (100%)
TLGTAGETGYGVYDNK
GLTFNNEFALSDNNNHFR	Prevotella	Bacteria				Bacteroidota			Bacteroidia			Bacteroidales				Prevotellaceae				Prevotella
NSDQLVVEYTAK	Eubacteriales	Bacteria				Bacillota			Clostridia			Eubacteriales																			GO:0016021 (100%)			membrane (100%)			IPR013783 (100%);IPR019948 (100%);IPR026466 (100%)	Immunoglobulin-like fold (100%); (100%);Fimbrial isopeptide formation D2 domain (100%)
GLTFFNLGQTELSPK	Alistipes putredinis	Bacteria				Bacteroidota			Bacteroidia			Bacteroidales				Rikenellaceae				Alistipes				Alistipes putredinis							GO:0016021 (100%)			membrane (100%)			IPR006664 (100%);IPR006665 (100%);IPR036737 (100%)	Outer membrane protein, bacterial (100%);OmpA-like domain (100%);OmpA-like domain superfamily (100%)
LSADAPVTEFKPAVK	Bacteroides	Bacteria				Bacteroidota			Bacteroidia			Bacteroidales				Bacteroidaceae				Bacteroides
TLGVLFSGNTTWK	Faecalibacterium prausnitzii	Bacteria				Bacillota			Clostridia			Eubacteriales				Oscillospiraceae				Faecalibacterium				Faecalibacterium prausnitzii
TLGVLFSGNTTWKEVGNLGK	Faecalibacterium prausnitzii	Bacteria				Bacillota			Clostridia			Eubacteriales				Oscillospiraceae				Faecalibacterium				Faecalibacterium prausnitzii
TLGVLFSGQTTWK	Faecalibacterium prausnitzii	Bacteria				Bacillota			Clostridia			Eubacteriales				Oscillospiraceae				Faecalibacterium				Faecalibacterium prausnitzii
TLGVLFSGQTTWKEVGNLGK	Faecalibacterium prausnitzii	Bacteria				Bacillota			Clostridia			Eubacteriales				Oscillospiraceae				Faecalibacterium				Faecalibacterium prausnitzii
GLTEPTPTFSACFGQAFLELHPTK	Bacteria	Bacteria																											4.1.1.49 (100%)	phosphoenolpyruvate carboxykinase (ATP) (100%)	GO:0005737 (95%)	GO:0004612 (100%);GO:0005524 (100%);GO:0016301 (99%)	GO:0006094 (100%)	cytoplasm (95%)	phosphoenolpyruvate carboxykinase (ATP) activity (100%);ATP binding (100%);kinase activity (99%)	gluconeogenesis (100%)	IPR001272 (100%);IPR013035 (100%);IPR008210 (96%)	Phosphoenolpyruvate carboxykinase, ATP-utilising (100%);Phosphoenolpyruvate carboxykinase, C-terminal (100%);Phosphoenolpyruvate carboxykinase, N-terminal (96%)
GLTEPTPTFSACFGAAFLSLHPTK	Bacteria	Bacteria																											4.1.1.49 (100%)	phosphoenolpyruvate carboxykinase (ATP) (100%)	GO:0005737 (91%);GO:0005829 (0%)	GO:0004612 (100%);GO:0005524 (100%);GO:0016301 (97%)	GO:0006094 (100%);GO:0051301 (0%)	cytoplasm (91%);cytosol (0%)	phosphoenolpyruvate carboxykinase (ATP) activity (100%);ATP binding (100%);kinase activity (97%)	gluconeogenesis (100%);cell division (0%)	IPR001272 (100%);IPR013035 (100%);IPR015994 (96%)	Phosphoenolpyruvate carboxykinase, ATP-utilising (100%);Phosphoenolpyruvate carboxykinase, C-terminal (100%);Phosphoenolpyruvate carboxykinase (ATP), conserved site (96%)
GLTEADPTTTDWEGSKPR	Faecalibacterium prausnitzii	Bacteria				Bacillota			Clostridia			Eubacteriales				Oscillospiraceae				Faecalibacterium				Faecalibacterium prausnitzii									GO:0008643 (100%)			carbohydrate transport (100%)	IPR006059 (100%);IPR006311 (100%);IPR019546 (100%)	Bacterial extracellular solute-binding protein (100%);Twin-arginine translocation pathway, signal sequence (100%);Twin-arginine translocation pathway, signal sequence, bacterial/archaeal (100%)
LSAGFEFNKLVAGDDSK
GLSSTDALEGTYLDNYR
TLKDFGLEENEFKEK	Eubacteriales	Bacteria				Bacillota			Clostridia			Eubacteriales																	1.1.1.1 (100%)	alcohol dehydrogenase (100%)		GO:0046872 (100%);GO:0016491 (88%);GO:0004022 (13%)			metal ion binding (100%);oxidoreductase activity (88%);alcohol dehydrogenase (NAD+) activity (13%)		IPR001670 (100%);IPR018211 (100%);IPR034802 (100%)	Alcohol dehydrogenase, iron-type/glycerol dehydrogenase GldA (100%);Alcohol dehydrogenase, iron-type, conserved site (100%);NADPH-dependent butanol dehydrogenase (100%)
GLSATDAGAALQGK	Bacteria	Bacteria																													GO:0009279 (100%)			cell outer membrane (100%)			IPR012910 (100%);IPR037066 (100%);IPR008969 (96%)	TonB-dependent receptor, plug domain (100%);TonB-dependent receptor, plug domain superfamily (100%);Carboxypeptidase-like, regulatory domain superfamily (96%)
TLLESAGGSLEDSK
TLLFNDLNEEFLER
TLLGDGPVVTDPK	Simiiformes	Eukaryota	Metazoa			Chordata	Craniata	Sarcopterygii	Mammalia		Euarchontoglires	Primates	Haplorrhini	Simiiformes																	GO:0005829 (55%);GO:0005737 (48%);GO:0016020 (12%)	GO:0005094 (100%);GO:0005096 (100%);GO:0003924 (52%)	GO:0035023 (52%);GO:1901164 (52%);GO:2000249 (52%)	cytosol (55%);cytoplasm (48%);membrane (12%)	Rho GDP-dissociation inhibitor activity (100%);GTPase activator activity (100%);GTPase activity (52%)	regulation of Rho protein signal transduction (52%);negative regulation of trophoblast cell migration (52%);regulation of actin cytoskeleton reorganization (52%)	IPR000406 (100%);IPR014756 (100%);IPR024792 (100%)	Rho protein GDP-dissociation inhibitor (100%);Immunoglobulin E-set (100%);Rho GDP-dissociation inhibitor domain superfamily (100%)
TLLGSVEPTVQGGLTNFVSWK	Bacteroidales	Bacteria				Bacteroidota			Bacteroidia			Bacteroidales																			GO:0009279 (100%)			cell outer membrane (100%)			IPR000531 (100%);IPR012910 (100%);IPR023996 (100%)	TonB-dependent receptor-like, beta-barrel (100%);TonB-dependent receptor, plug domain (100%);TonB-dependent outer membrane protein, SusC/RagA (100%)
GLRHEVLNLNLK	Sarcopterygii	Eukaryota	Metazoa			Chordata	Craniata	Sarcopterygii																					2.5.1.18 (100%);1.20.4.2 (99%);1.8.5.1 (99%)	glutathione transferase (100%);methylarsonate reductase (99%);glutathione dehydrogenase (ascorbate) (99%)	GO:0005737 (84%);GO:0005654 (14%);GO:0005829 (14%)	GO:0004364 (96%);GO:0045174 (96%);GO:0050610 (96%)	GO:0006749 (99%);GO:0019852 (14%);GO:0071243 (14%)	cytoplasm (84%);nucleoplasm (14%);cytosol (14%)	glutathione transferase activity (96%);glutathione dehydrogenase (ascorbate) activity (96%);methylarsonate reductase activity (96%)	glutathione metabolic process (99%);L-ascorbic acid metabolic process (14%);cellular response to arsenic-containing substance (14%)	IPR036249 (100%);IPR004045 (99%);IPR005442 (96%)	Thioredoxin-like superfamily (100%);Glutathione S-transferase, N-terminal (99%);Glutathione S-transferase, omega-class (96%)
GLRGGHSGLELNEGR	Bacteroidales	Bacteria				Bacteroidota			Bacteroidia			Bacteroidales																	3.4.13.18 (57%);3.4.13.20 (21%);3.4.13.- (18%)	cytosol non-specific dipeptidase (57%);beta-Ala-His dipeptidase (21%);Dipeptidases (18%)	GO:0005829 (1%)	GO:0016787 (86%);GO:0103046 (8%);GO:0016805 (6%)	GO:0006508 (86%)	cytosol (1%)	hydrolase activity (86%);alanylglutamate dipeptidase activity (8%);dipeptidase activity (6%)	proteolysis (86%)	IPR001160 (100%);IPR002933 (100%);IPR011650 (84%)	Peptidase M20C, Xaa-His dipeptidase (100%);Peptidase M20 (100%);Peptidase M20, dimerisation domain (84%)
GLQYAAQEGLLALQSELLR	Homo sapiens	Eukaryota	Metazoa			Chordata	Craniata	Sarcopterygii	Mammalia		Euarchontoglires	Primates	Haplorrhini	Simiiformes	Hominoidea	Hominidae	Homininae			Homo				Homo sapiens							GO:0005615 (100%);GO:0005576 (50%);GO:0009986 (50%)	GO:0001530 (100%);GO:0005102 (50%);GO:0070891 (50%)	GO:0006953 (100%);GO:0045087 (100%);GO:0050829 (100%)	extracellular space (100%);extracellular region (50%);cell surface (50%)	lipopolysaccharide binding (100%);signaling receptor binding (50%);lipoteichoic acid binding (50%)	acute-phase response (100%);innate immune response (100%);defense response to Gram-negative bacterium (100%)	IPR001124 (100%);IPR017942 (100%);IPR017943 (100%)	Lipid-binding serum glycoprotein, C-terminal (100%);Lipid-binding serum glycoprotein, N-terminal (100%);Bactericidal permeability-increasing protein, alpha/beta domain superfamily (100%)
GLQTANNLLGAVDEAK
NSANEYSLYNVEAK
GLQSLSSSSPLLLVDGLER	Bacteroidales	Bacteria				Bacteroidota			Bacteroidia			Bacteroidales																			GO:0009279 (100%)			cell outer membrane (100%)			IPR000531 (100%);IPR008969 (100%);IPR012910 (100%)	TonB-dependent receptor-like, beta-barrel (100%);Carboxypeptidase-like, regulatory domain superfamily (100%);TonB-dependent receptor, plug domain (100%)
NSALYYDDAQQYAQDHALALSAKPLSK
NSAELSLKTDSK
GLQLGAGNALLLK	Bacteria	Bacteria																											4.2.1.11 (100%)	phosphopyruvate hydratase (100%)	GO:0000015 (100%);GO:0005576 (100%);GO:0009986 (100%)	GO:0000287 (100%);GO:0004634 (100%)	GO:0006096 (100%)	phosphopyruvate hydratase complex (100%);extracellular region (100%);cell surface (100%)	magnesium ion binding (100%);phosphopyruvate hydratase activity (100%)	glycolytic process (100%)	IPR000941 (100%);IPR020809 (100%);IPR020810 (100%)	Enolase (100%);Enolase, conserved site (100%);Enolase, C-terminal TIM barrel domain (100%)
TLLNAASSLTEAEAESYFDNTLEAK	Bacteroides	Bacteria				Bacteroidota			Bacteroidia			Bacteroidales				Bacteroidaceae				Bacteroides																	IPR011990 (100%);IPR041662 (100%)	Tetratricopeptide-like helical domain superfamily (100%);SusD-like 2 (100%)
GLQFVTEHELGVAK	Prevotellaceae	Bacteria				Bacteroidota			Bacteroidia			Bacteroidales				Prevotellaceae																GO:0005506 (100%);GO:0016491 (100%)			iron ion binding (100%);oxidoreductase activity (100%)		IPR003251 (100%);IPR009040 (100%);IPR009078 (100%)	Rubrerythrin, diiron-binding domain (100%);Ferritin-like diiron domain (100%);Ferritin-like superfamily (100%)
TLLNMPAAQGALGDLFNFK	Clostridium	Bacteria				Bacillota			Clostridia			Eubacteriales				Clostridiaceae				Clostridium												GO:0004022 (100%);GO:0008774 (100%);GO:0046872 (100%)	GO:0006066 (100%);GO:0015976 (100%)		alcohol dehydrogenase (NAD+) activity (100%);acetaldehyde dehydrogenase (acetylating) activity (100%);metal ion binding (100%)	alcohol metabolic process (100%);carbon utilization (100%)	IPR001670 (100%);IPR012079 (100%);IPR015590 (100%)	Alcohol dehydrogenase, iron-type/glycerol dehydrogenase GldA (100%);Bifunctional aldehyde-alcohol dehydrogenase (100%);Aldehyde dehydrogenase domain (100%)
NSAEAAKEYGCEGNLLAGANLAGFLK	Clostridium	Bacteria				Bacillota			Clostridia			Eubacteriales				Clostridiaceae				Clostridium												GO:0000166 (100%);GO:0004352 (100%)	GO:0006520 (100%)		nucleotide binding (100%);glutamate dehydrogenase (NAD+) activity (100%)	amino acid metabolic process (100%)	IPR006095 (100%);IPR006096 (100%);IPR006097 (100%)	Glutamate/phenylalanine/leucine/valine/L-tryptophan dehydrogenase (100%);Glutamate/phenylalanine/leucine/valine/L-tryptophan dehydrogenase, C-terminal (100%);Glutamate/phenylalanine/leucine/valine/L-tryptophan dehydrogenase, dimerisation domain (100%)
LSAFGYLECSAK	Metazoa	Eukaryota	Metazoa																										3.6.5.1 (67%);3.6.5.2 (67%);3.6.5.3 (67%)	heterotrimeric G-protein GTPase (67%);small monomeric GTPase (67%);protein-synthesizing GTPase (67%)	GO:0005886 (17%);GO:0032420 (13%);GO:0005634 (12%)	GO:0003924 (100%);GO:0005525 (100%);GO:0019901 (7%)	GO:0007264 (98%);GO:0044319 (18%);GO:1902766 (18%)	plasma membrane (17%);stereocilium (13%);nucleus (12%)	GTPase activity (100%);GTP binding (100%);protein kinase binding (7%)	small GTPase mediated signal transduction (98%);wound healing, spreading of cells (18%);skeletal muscle satellite cell migration (18%)	IPR027417 (100%);IPR001806 (100%);IPR005225 (99%)	P-loop containing nucleoside triphosphate hydrolase (100%);Small GTPase (100%);Small GTP-binding protein domain (99%)
NSADEVWNLCNEK	Eubacteriales	Bacteria				Bacillota			Clostridia			Eubacteriales																	5.3.1.12 (100%)	glucuronate isomerase (100%)		GO:0008880 (100%)	GO:0006064 (86%)		glucuronate isomerase activity (100%)	glucuronate catabolic process (86%)	IPR003766 (100%);IPR032466 (100%)	Uronate isomerase (100%);Metal-dependent hydrolase (100%)
TLLNNMVVGVTQGFEK	Bacillota	Bacteria				Bacillota																									GO:0005840 (100%)	GO:0003735 (100%);GO:0019843 (100%)	GO:0006412 (100%)	ribosome (100%)	structural constituent of ribosome (100%);rRNA binding (100%)	translation (100%)	IPR000702 (100%);IPR002358 (100%);IPR019906 (100%)	Ribosomal protein L6 (100%);Ribosomal protein L6, conserved site (100%);Ribosomal protein L6, bacterial-type (100%)
TLLENGPVPNYYR	Eubacteriales	Bacteria				Bacillota			Clostridia			Eubacteriales																	3.2.1.23 (100%)	beta-galactosidase (100%)	GO:0005576 (100%);GO:0009341 (100%)	GO:0004565 (100%);GO:0030246 (100%)	GO:0005975 (100%)	extracellular region (100%);beta-galactosidase complex (100%)	beta-galactosidase activity (100%);carbohydrate binding (100%)	carbohydrate metabolic process (100%)	IPR003343 (100%);IPR004199 (100%);IPR006101 (100%)	Bacterial Ig-like domain, group 2 (100%);Beta galactosidase small chain/ domain 5 (100%);Glycoside hydrolase, family 2 (100%)
GLSSLLYGSLPK	Eukaryota	Eukaryota																													GO:0016021 (100%);GO:0005739 (2%);GO:0030130 (1%)	GO:0071913 (7%);GO:0005198 (1%);GO:0032051 (1%)	GO:0055085 (49%);GO:0007528 (6%);GO:0010821 (6%)	membrane (100%);mitochondrion (2%);clathrin coat of trans-Golgi network vesicle (1%)	citrate secondary active transmembrane transporter activity (7%);structural molecule activity (1%);clathrin light chain binding (1%)	transmembrane transport (49%);neuromuscular junction development (6%);regulation of mitochondrion organization (6%)	IPR018108 (100%);IPR023395 (100%);IPR002067 (55%)	Mitochondrial substrate/solute carrier (100%);Mitochondrial carrier domain superfamily (100%);Mitochondrial carrier protein (55%)
TLLDGLQAELTK
GLSDVQNYLLSEVQK	Faecalibacterium prausnitzii	Bacteria				Bacillota			Clostridia			Eubacteriales				Oscillospiraceae				Faecalibacterium				Faecalibacterium prausnitzii					2.7.7.6 (100%)	DNA-directed RNA polymerase (100%)		GO:0000287 (100%);GO:0003677 (100%);GO:0003899 (100%)	GO:0006351 (100%)		magnesium ion binding (100%);DNA binding (100%);DNA-directed 5'-3' RNA polymerase activity (100%)	DNA-templated transcription (100%)	IPR000722 (100%);IPR006592 (100%);IPR007066 (100%)	RNA polymerase, alpha subunit (100%);RNA polymerase, N-terminal (100%);RNA polymerase Rpb1, domain 3 (100%)
GLSQGSGVAFDNEK	Enterobacterales	Bacteria				Pseudomonadota			Gammaproteobacteria			Enterobacterales																			GO:0046930 (98%);GO:0009279 (88%)	GO:0015481 (86%);GO:0042958 (86%);GO:0015288 (14%)	GO:0034219 (12%);GO:0015768 (2%);GO:0006974 (0%)	pore complex (98%);cell outer membrane (88%)	maltose transporting porin activity (86%);maltodextrin transmembrane transporter activity (86%);porin activity (14%)	carbohydrate transmembrane transport (12%);maltose transport (2%);DNA damage response (0%)	IPR003192 (100%);IPR036998 (100%);IPR023738 (88%)	Porin, LamB-type (100%);Porin, LamB-type superfamily (100%);Maltoporin (88%)
LSAEDHNPVGK	Oscillibacter	Bacteria				Bacillota			Clostridia			Eubacteriales				Oscillospiraceae				Oscillibacter													GO:0006865 (100%)			amino acid transport (100%)	IPR000709 (100%);IPR028081 (100%);IPR028082 (100%)	Leu/Ile/Val-binding protein (100%);Leucine-binding protein domain (100%);Periplasmic binding protein-like I (100%)
TLKDFGLNEEEFKEK	Eubacteriales	Bacteria				Bacillota			Clostridia			Eubacteriales																	1.1.1.1 (100%)	alcohol dehydrogenase (100%)		GO:0046872 (100%);GO:0016491 (96%);GO:0004022 (4%)			metal ion binding (100%);oxidoreductase activity (96%);alcohol dehydrogenase (NAD+) activity (4%)		IPR001670 (100%);IPR018211 (100%);IPR034802 (100%)	Alcohol dehydrogenase, iron-type/glycerol dehydrogenase GldA (100%);Alcohol dehydrogenase, iron-type, conserved site (100%);NADPH-dependent butanol dehydrogenase (100%)
LSAEDLVLEGAGLR	Craniata	Eukaryota	Metazoa			Chordata	Craniata																								GO:0005604 (99%);GO:0016020 (97%);GO:0005576 (2%)	GO:0005201 (26%)	GO:0016477 (26%);GO:0034446 (26%);GO:0022617 (24%)	basement membrane (99%);membrane (97%);extracellular region (2%)	extracellular matrix structural constituent (26%)	cell migration (26%);substrate adhesion-dependent cell spreading (26%);extracellular matrix disassembly (24%)	IPR000034 (100%);IPR002049 (100%);IPR000742 (97%)	Laminin IV (100%);Laminin-type EGF domain (100%);EGF-like domain (97%)
TLKEDLLEGFK	Bacteria	Bacteria																													GO:0005737 (0%);GO:0005829 (0%);GO:0032993 (0%)	GO:0003677 (100%);GO:0000156 (0%);GO:0000976 (0%)	GO:0000160 (99%);GO:0006355 (98%)	cytoplasm (0%);cytosol (0%);protein-DNA complex (0%)	DNA binding (100%);phosphorelay response regulator activity (0%);transcription cis-regulatory region binding (0%)	phosphorelay signal transduction system (99%);regulation of DNA-templated transcription (98%)	IPR011006 (100%);IPR039420 (100%);IPR001789 (100%)	CheY-like superfamily (100%);Transcriptional regulatory protein WalR-like (100%);Signal transduction response regulator, receiver domain (100%)
TLKEGKEVDDEGQLGR	Bacteroides uniformis	Bacteria				Bacteroidota			Bacteroidia			Bacteroidales				Bacteroidaceae				Bacteroides				Bacteroides uniformis							GO:0009279 (100%)			cell outer membrane (100%)			IPR011990 (100%);IPR012944 (100%)	Tetratricopeptide-like helical domain superfamily (100%);RagB/SusD domain (100%)
TLKENHNFDVLLGHEFGK	Alistipes	Bacteria				Bacteroidota			Bacteroidia			Bacteroidales				Rikenellaceae				Alistipes											GO:0009279 (100%)			cell outer membrane (100%)			IPR000531 (100%);IPR008969 (100%);IPR012910 (100%)	TonB-dependent receptor-like, beta-barrel (100%);Carboxypeptidase-like, regulatory domain superfamily (100%);TonB-dependent receptor, plug domain (100%)
TLKENHNFDVLLGHEFGKTDQR	Alistipes onderdonkii	Bacteria				Bacteroidota			Bacteroidia			Bacteroidales				Rikenellaceae				Alistipes				Alistipes onderdonkii							GO:0009279 (100%)			cell outer membrane (100%)			IPR000531 (100%);IPR008969 (100%);IPR012910 (100%)	TonB-dependent receptor-like, beta-barrel (100%);Carboxypeptidase-like, regulatory domain superfamily (100%);TonB-dependent receptor, plug domain (100%)
LSAESVVGAAAYQAGETK
GLSLANWMCLAK	Mammalia	Eukaryota	Metazoa			Chordata	Craniata	Sarcopterygii	Mammalia																				3.2.1.17 (100%)	lysozyme (100%)	GO:0005615 (30%);GO:0005576 (12%);GO:0005840 (2%)	GO:0003796 (100%);GO:0042802 (30%);GO:0003735 (2%)	GO:0019835 (98%);GO:0008152 (95%);GO:0042742 (67%)	extracellular space (30%);extracellular region (12%);ribosome (2%)	lysozyme activity (100%);identical protein binding (30%);structural constituent of ribosome (2%)	cytolysis (98%);metabolic process (95%);defense response to bacterium (67%)	IPR000974 (100%);IPR001916 (100%);IPR023346 (100%)	Glycoside hydrolase, family 22, lysozyme (100%);Glycoside hydrolase, family 22 (100%);Lysozyme-like domain superfamily (100%)
LSAESVVGAAAYQAGETKELAGVR
NSATNATATDQSNLYR	Bacteroidales	Bacteria				Bacteroidota			Bacteroidia			Bacteroidales																			GO:0009279 (100%)			cell outer membrane (100%)			IPR000531 (100%);IPR008969 (100%);IPR012910 (100%)	TonB-dependent receptor-like, beta-barrel (100%);Carboxypeptidase-like, regulatory domain superfamily (100%);TonB-dependent receptor, plug domain (100%)
LSAFALTSYGAEK	Bacteria	Bacteria																													GO:0030288 (69%)		GO:0055085 (100%)	outer membrane-bounded periplasmic space (69%)		transmembrane transport (100%)	IPR018389 (100%);IPR038404 (100%);IPR004682 (69%)	TRAP transporter solute receptor DctP (100%);TRAP transporter solute receptor DctP superfamily (100%);TRAP transporter solute receptor, DctP family (69%)
LSAFALTSYGCNK	Faecalibacterium prausnitzii	Bacteria				Bacillota			Clostridia			Eubacteriales				Oscillospiraceae				Faecalibacterium				Faecalibacterium prausnitzii									GO:0055085 (100%)			transmembrane transport (100%)	IPR006311 (100%);IPR018389 (100%);IPR038404 (100%)	Twin-arginine translocation pathway, signal sequence (100%);TRAP transporter solute receptor DctP (100%);TRAP transporter solute receptor DctP superfamily (100%)
GLSFETLDALQAK	Eubacteriales	Bacteria				Bacillota			Clostridia			Eubacteriales																	4.1.2.13 (100%)	fructose-bisphosphate aldolase (100%)		GO:0008270 (100%);GO:0004332 (83%);GO:0016832 (17%)	GO:0006096 (83%);GO:0030388 (83%);GO:0005975 (17%)		zinc ion binding (100%);fructose-bisphosphate aldolase activity (83%);aldehyde-lyase activity (17%)	glycolytic process (83%);fructose 1,6-bisphosphate metabolic process (83%);carbohydrate metabolic process (17%)	IPR000771 (100%);IPR013785 (100%);IPR011289 (83%)	Fructose-bisphosphate aldolase, class-II (100%);Aldolase-type TIM barrel (100%);Fructose-1,6-bisphosphate aldolase, class 2 (83%)
LSAFALTSYGGEK	Clostridia	Bacteria				Bacillota			Clostridia																						GO:0030288 (62%)		GO:0055085 (100%)	outer membrane-bounded periplasmic space (62%)		transmembrane transport (100%)	IPR018389 (100%);IPR038404 (100%);IPR004682 (62%)	TRAP transporter solute receptor DctP (100%);TRAP transporter solute receptor DctP superfamily (100%);TRAP transporter solute receptor, DctP family (62%)
TLLDDLRAEDHFSVLDFNQNLR	Homininae	Eukaryota	Metazoa			Chordata	Craniata	Sarcopterygii	Mammalia		Euarchontoglires	Primates	Haplorrhini	Simiiformes	Hominoidea	Hominidae	Homininae														GO:0005576 (93%);GO:0005788 (7%);GO:0062023 (7%)	GO:0004867 (100%);GO:0004866 (7%)	GO:0030212 (100%);GO:0043687 (7%);GO:0044267 (7%)	extracellular region (93%);endoplasmic reticulum lumen (7%);collagen-containing extracellular matrix (7%)	serine-type endopeptidase inhibitor activity (100%);endopeptidase inhibitor activity (7%)	hyaluronan metabolic process (100%);post-translational protein modification (7%);protein metabolic process (7%)	IPR002035 (100%);IPR010600 (100%);IPR036465 (100%)	von Willebrand factor, type A (100%);Inter-alpha-trypsin inhibitor heavy chain, C-terminal (100%);von Willebrand factor A-like domain superfamily (100%)
GLSETTFGPNGALTR	Bacillota	Bacteria				Bacillota																										GO:0000166 (100%);GO:0016787 (100%)	GO:0009166 (100%)		nucleotide binding (100%);hydrolase activity (100%)	nucleotide catabolic process (100%)	IPR001119 (100%);IPR004843 (100%);IPR006179 (100%)	S-layer homology domain (100%);Calcineurin-like phosphoesterase domain, ApaH type (100%);5'-Nucleotidase/apyrase (100%)
GLSELFTYETSGR	Faecalibacterium prausnitzii	Bacteria				Bacillota			Clostridia			Eubacteriales				Oscillospiraceae				Faecalibacterium				Faecalibacterium prausnitzii													IPR000914 (100%);IPR006311 (100%);IPR019546 (100%)	Solute-binding protein family 5 domain (100%);Twin-arginine translocation pathway, signal sequence (100%);Twin-arginine translocation pathway, signal sequence, bacterial/archaeal (100%)
GLSEGCANSLLVK	Bacteroidales	Bacteria				Bacteroidota			Bacteroidia			Bacteroidales																	4.2.1.11 (100%)	phosphopyruvate hydratase (100%)	GO:0000015 (100%);GO:0005576 (100%);GO:0009986 (100%)	GO:0000287 (100%);GO:0004634 (100%)	GO:0006096 (100%)	phosphopyruvate hydratase complex (100%);extracellular region (100%);cell surface (100%)	magnesium ion binding (100%);phosphopyruvate hydratase activity (100%)	glycolytic process (100%)	IPR000941 (100%);IPR020810 (100%);IPR020811 (100%)	Enolase (100%);Enolase, C-terminal TIM barrel domain (100%);Enolase, N-terminal (100%)
GLSEETTTGVHNLYK	root																												3.3.1.1 (100%)	Transferred entry: 3.13.2.1 (100%)	GO:0005829 (11%);GO:0005634 (1%);GO:0042470 (1%)	GO:0004013 (98%);GO:0030554 (1%);GO:0042802 (1%)	GO:0006730 (99%);GO:0033353 (6%);GO:0019510 (3%)	cytosol (11%);nucleus (1%);melanosome (1%)	adenosylhomocysteinase activity (98%);adenyl nucleotide binding (1%);identical protein binding (1%)	one-carbon metabolic process (99%);S-adenosylmethionine cycle (6%);S-adenosylhomocysteine catabolic process (3%)	IPR000043 (100%);IPR042172 (100%);IPR015878 (99%)	Adenosylhomocysteinase-like (100%);Adenosylhomocysteinase-like superfamily (100%);S-adenosyl-L-homocysteine hydrolase, NAD binding domain (99%)
GLSDGENPSAALTR
TLNSLNQLFVNTLR
LRLQSYDAQLLDAAAEKLVETAK	Faecalibacterium prausnitzii	Bacteria				Bacillota			Clostridia			Eubacteriales				Oscillospiraceae				Faecalibacterium				Faecalibacterium prausnitzii							GO:0005840 (100%)	GO:0000049 (100%);GO:0003735 (100%)	GO:0006412 (100%)	ribosome (100%)	tRNA binding (100%);structural constituent of ribosome (100%)	translation (100%)	IPR001848 (100%);IPR018268 (100%);IPR027486 (100%)	Ribosomal protein S10 (100%);Ribosomal protein S10, conserved site (100%);Ribosomal protein S10 domain (100%)
GQLVQYLDSVQGADR	Bacteroides fragilis	Bacteria				Bacteroidota			Bacteroidia			Bacteroidales				Bacteroidaceae				Bacteroides				Bacteroides fragilis							GO:0033104 (100%)		GO:0033103 (100%)	type VI protein secretion system complex (100%)		protein secretion by the type VI secretion system (100%)	IPR035576 (100%)	Type VI secretion system TssC (100%)
NSQLGTDVVLQDSTSQQK	Eubacteriales	Bacteria				Bacillota			Clostridia			Eubacteriales																	5.3.1.9 (100%)	glucose-6-phosphate isomerase (100%)	GO:0005737 (97%)	GO:0004347 (100%)	GO:0006094 (100%);GO:0006096 (100%)	cytoplasm (97%)	glucose-6-phosphate isomerase activity (100%)	gluconeogenesis (100%);glycolytic process (100%)	IPR001672 (100%);IPR023096 (100%);IPR035482 (100%)	Phosphoglucose isomerase (PGI) (100%);Phosphoglucose isomerase, C-terminal (100%);Phosphoglucose isomerase, SIS domain 2 (100%)
GQLTTFNAGELKDYK
TKEPGSLGEPLYLDVVAALK	Bacteria	Bacteria																											1.2.7.1 (96%);1.2.7.- (9%)	pyruvate synthase (96%);With an iron-sulfur protein as acceptor (9%)		GO:0005506 (99%);GO:0030976 (96%);GO:0051539 (96%)	GO:0022900 (99%)		iron ion binding (99%);thiamine pyrophosphate binding (96%);4 iron, 4 sulfur cluster binding (96%)	electron transport chain (99%)	IPR009014 (100%);IPR033412 (100%);IPR002869 (99%)	Transketolase C-terminal/Pyruvate-ferredoxin oxidoreductase domain II (100%);Pyruvate:ferredoxin oxidoreductase, core domain II (100%);Pyruvate-flavodoxin oxidoreductase, central domain (99%)
TKEQEALKAELEK	Eubacteriales	Bacteria				Bacillota			Clostridia			Eubacteriales
LQYTVFKPVRLDLLEK	Clostridium	Bacteria				Bacillota			Clostridia			Eubacteriales				Clostridiaceae				Clostridium											GO:0043190 (100%)		GO:0055085 (100%)	ATP-binding cassette (ABC) transporter complex (100%)		transmembrane transport (100%)	IPR000914 (100%);IPR030678 (100%);IPR039424 (100%)	Solute-binding protein family 5 domain (100%);Peptide/nickel binding protein, MppA-type (100%);Solute-binding protein family 5 (100%)
GQLNTQTQLSYNK	Bacteroides stercoris	Bacteria				Bacteroidota			Bacteroidia			Bacteroidales				Bacteroidaceae				Bacteroides				Bacteroides stercoris							GO:0009279 (100%)			cell outer membrane (100%)			IPR000531 (100%);IPR012910 (100%);IPR023996 (100%)	TonB-dependent receptor-like, beta-barrel (100%);TonB-dependent receptor, plug domain (100%);TonB-dependent outer membrane protein, SusC/RagA (100%)
GQLNDDWTYTGMLQNVQNLK	Phascolarctobacterium succinatutens CAG:287	Bacteria				Bacillota			Negativicutes			Acidaminococcales				Acidaminococcaceae				Phascolarctobacterium				Phascolarctobacterium succinatutens		Phascolarctobacterium succinatutens CAG:287											IPR001119 (100%);IPR023614 (100%)	S-layer homology domain (100%);Porin domain superfamily (100%)
TKEQVLLNTWYGGEMKK	Bacteria	Bacteria																											4.1.1.49 (100%)	phosphoenolpyruvate carboxykinase (ATP) (100%)	GO:0005737 (98%)	GO:0004612 (100%);GO:0005524 (100%);GO:0016301 (98%)	GO:0006094 (100%)	cytoplasm (98%)	phosphoenolpyruvate carboxykinase (ATP) activity (100%);ATP binding (100%);kinase activity (98%)	gluconeogenesis (100%)	IPR001272 (100%);IPR008210 (100%);IPR013035 (100%)	Phosphoenolpyruvate carboxykinase, ATP-utilising (100%);Phosphoenolpyruvate carboxykinase, N-terminal (100%);Phosphoenolpyruvate carboxykinase, C-terminal (100%)
TKEPGSLGEPLYLDVATTLR	Bacteria	Bacteria																											1.2.7.1 (60%);1.2.7.- (40%)	pyruvate synthase (60%);With an iron-sulfur protein as acceptor (40%)		GO:0005506 (98%);GO:0030976 (95%);GO:0051539 (95%)	GO:0022900 (98%)		iron ion binding (98%);thiamine pyrophosphate binding (95%);4 iron, 4 sulfur cluster binding (95%)	electron transport chain (98%)	IPR009014 (100%);IPR033412 (100%);IPR002869 (98%)	Transketolase C-terminal/Pyruvate-ferredoxin oxidoreductase domain II (100%);Pyruvate:ferredoxin oxidoreductase, core domain II (100%);Pyruvate-flavodoxin oxidoreductase, central domain (98%)
GQLGDAVVEDGVDKR	Clostridium	Bacteria				Bacillota			Clostridia			Eubacteriales				Clostridiaceae				Clostridium									5.3.1.9 (100%)	glucose-6-phosphate isomerase (100%)	GO:0005737 (100%)	GO:0004347 (100%)	GO:0006094 (100%);GO:0006096 (100%)	cytoplasm (100%)	glucose-6-phosphate isomerase activity (100%)	gluconeogenesis (100%);glycolytic process (100%)	IPR001672 (100%);IPR018189 (100%);IPR023096 (100%)	Phosphoglucose isomerase (PGI) (100%);Phosphoglucose isomerase, conserved site (100%);Phosphoglucose isomerase, C-terminal (100%)
NSQDGLSMLQTFEGATQESHSLLQR
GQLEETTSEFDKEK	Bacillota	Bacteria				Bacillota																									GO:0005737 (94%)	GO:0005524 (100%);GO:0016887 (100%);GO:0051082 (94%)	GO:0042026 (100%)	cytoplasm (94%)	ATP binding (100%);ATP hydrolysis activity (100%);unfolded protein binding (94%)	protein refolding (100%)	IPR001844 (100%);IPR002423 (100%);IPR018370 (100%)	Chaperonin Cpn60/GroEL (100%);Chaperonin Cpn60/GroEL/TCP-1 family (100%);Chaperonin Cpn60, conserved site (100%)
NSNVAPSFYELPGAGDLTFK
TKEVLQEWNLTNLKR	Craniata	Eukaryota	Metazoa			Chordata	Craniata																								GO:0005856 (100%);GO:0001726 (99%);GO:0005925 (99%)	GO:0005200 (99%);GO:0051015 (98%);GO:0030276 (38%)	GO:0007155 (95%);GO:0006897 (39%);GO:0007044 (11%)	cytoskeleton (100%);ruffle (99%);focal adhesion (99%)	structural constituent of cytoskeleton (99%);actin filament binding (98%);clathrin binding (38%)	cell adhesion (95%);endocytosis (39%);cell-substrate junction assembly (11%)	IPR011993 (100%);IPR000299 (99%);IPR019747 (99%)	PH-like domain superfamily (100%);FERM domain (99%);FERM conserved site (99%)
TKEYVEEFATPYK	Dialister	Bacteria				Bacillota			Negativicutes			Veillonellales				Veillonellaceae				Dialister											GO:0009317 (100%)	GO:0003989 (100%);GO:0016740 (60%)	GO:0006633 (100%)	acetyl-CoA carboxylase complex (100%)	acetyl-CoA carboxylase activity (100%);transferase activity (60%)	fatty acid biosynthetic process (100%)	IPR000438 (100%);IPR011762 (100%);IPR011763 (100%)	Acetyl-CoA carboxylase carboxyl transferase, beta subunit (100%);Acetyl-coenzyme A carboxyltransferase, N-terminal (100%);Acetyl-coenzyme A carboxyltransferase, C-terminal (100%)
NSNPALNDNLEK	Metazoa	Eukaryota	Metazoa																												GO:0034707 (100%);GO:0005886 (91%);GO:0031965 (91%)	GO:0005254 (100%);GO:0005244 (86%);GO:0045296 (1%)	GO:0051726 (99%);GO:0006749 (92%);GO:0034765 (87%)	chloride channel complex (100%);plasma membrane (91%);nuclear membrane (91%)	chloride channel activity (100%);voltage-gated monoatomic ion channel activity (86%);cadherin binding (1%)	regulation of cell cycle (99%);glutathione metabolic process (92%);regulation of monoatomic ion transmembrane transport (87%)	IPR002946 (100%);IPR036282 (100%);IPR030259 (99%)	Intracellular chloride channel (100%);Glutathione S-transferase, C-terminal domain superfamily (100%);Chloride intracellular channel protein 1, C-terminal domain (99%)
GQGTLSVVTMYHAK	Mammalia	Eukaryota	Metazoa			Chordata	Craniata	Sarcopterygii	Mammalia																						GO:0005615 (97%);GO:0009986 (26%);GO:0032991 (26%)	GO:0004866 (89%);GO:0031715 (25%);GO:0005102 (1%)	GO:0006954 (95%);GO:0006957 (95%);GO:0006958 (95%)	extracellular space (97%);cell surface (26%);protein-containing complex (26%)	endopeptidase inhibitor activity (89%);C5L2 anaphylatoxin chemotactic receptor binding (25%);signaling receptor binding (1%)	inflammatory response (95%);complement activation, alternative pathway (95%);complement activation, classical pathway (95%)	IPR035711 (100%);IPR009048 (99%);IPR036595 (99%)	(100%);Alpha-macroglobulin, receptor-binding (99%);Alpha-macroglobulin, receptor-binding domain superfamily (99%)
GQGPSNVNAAASEK	Faecalibacterium	Bacteria				Bacillota			Clostridia			Eubacteriales				Oscillospiraceae				Faecalibacterium																	IPR006059 (100%)	Bacterial extracellular solute-binding protein (100%)
TKESLTTALAK	Bacteroidales	Bacteria				Bacteroidota			Bacteroidia			Bacteroidales																	1.3.5.1 (71%);1.3.5.4 (29%);1.3.99.1 (14%)	succinate dehydrogenase (71%);Transferred entry: 1.3.5.1 (29%);Deleted entry (14%)	GO:0016021 (19%)	GO:0016491 (77%);GO:0008177 (19%);GO:0102040 (8%)		membrane (19%)	oxidoreductase activity (77%);succinate dehydrogenase (ubiquinone) activity (19%);fumarate reductase (menaquinone) (8%)		IPR003953 (100%);IPR011280 (100%);IPR015939 (100%)	FAD-dependent oxidoreductase 2, FAD binding domain (100%);Succinate dehydrogenase/fumarate reductase flavoprotein subunit, low-GC Gram-positive bacteria (100%);Fumarate reductase/succinate dehydrogenase flavoprotein-like, C-terminal (100%)
GQMLLLPVTFYAQK	Bacteroidales	Bacteria				Bacteroidota			Bacteroidia			Bacteroidales																									IPR024620 (100%)	Domain of unknown function DUF3869 (100%)
LQYSTSEQTLDLNVR	Bacteroides	Bacteria				Bacteroidota			Bacteroidia			Bacteroidales				Bacteroidaceae				Bacteroides																	IPR032149 (100%)	Domain of unknown function DUF4988 (100%)
GQNDDWASVASSNGTSTK	Bacteroidales	Bacteria				Bacteroidota			Bacteroidia			Bacteroidales																			GO:0009279 (100%)			cell outer membrane (100%)			IPR011990 (100%);IPR012944 (100%);IPR033985 (100%)	Tetratricopeptide-like helical domain superfamily (100%);RagB/SusD domain (100%);SusD-like, N-terminal (100%)
GQPSKPFVGVLSAGLNAASPNK	root																														GO:0042597 (97%);GO:0030288 (0%);GO:0043190 (0%)	GO:0015144 (100%)	GO:0006974 (0%);GO:0008643 (0%);GO:0015768 (0%)	periplasmic space (97%);outer membrane-bounded periplasmic space (0%);ATP-binding cassette (ABC) transporter complex (0%)	carbohydrate transmembrane transporter activity (100%)	DNA damage response (0%);carbohydrate transport (0%);maltose transport (0%)	IPR006059 (100%);IPR006060 (100%);IPR006061 (92%)	Bacterial extracellular solute-binding protein (100%);Maltose/Cyclodextrin ABC transporter, substrate-binding protein (100%);Solute-binding family 1, conserved site (92%)
GQPREPQVYTLPPSREEMTK	Euarchontoglires	Eukaryota	Metazoa			Chordata	Craniata	Sarcopterygii	Mammalia		Euarchontoglires																				GO:0016020 (55%);GO:0016021 (27%);GO:0005576 (18%)	GO:0003823 (18%);GO:0034987 (18%)	GO:0002862 (18%);GO:0006910 (18%);GO:0006911 (18%)	membrane (55%);membrane (27%);extracellular region (18%)	antigen binding (18%);immunoglobulin receptor binding (18%)	negative regulation of inflammatory response to antigenic stimulus (18%);phagocytosis, recognition (18%);phagocytosis, engulfment (18%)	IPR003006 (100%);IPR003597 (100%);IPR007110 (100%)	Immunoglobulin/major histocompatibility complex, conserved site (100%);Immunoglobulin C1-set (100%);Immunoglobulin-like domain (100%)
GQPREPQVYTLPPSRDELTK	root																														GO:0016020 (75%);GO:0005576 (13%);GO:0016021 (13%)	GO:0003823 (6%);GO:0034987 (6%)	GO:0002250 (6%);GO:0002862 (6%);GO:0006910 (6%)	membrane (75%);extracellular region (13%);membrane (13%)	antigen binding (6%);immunoglobulin receptor binding (6%)	adaptive immune response (6%);negative regulation of inflammatory response to antigenic stimulus (6%);phagocytosis, recognition (6%)	IPR003006 (100%);IPR003597 (100%);IPR007110 (100%)	Immunoglobulin/major histocompatibility complex, conserved site (100%);Immunoglobulin C1-set (100%);Immunoglobulin-like domain (100%)
TKELLSAGGFTLK	Phocaeicola dorei	Bacteria				Bacteroidota			Bacteroidia			Bacteroidales								Phocaeicola				Phocaeicola dorei
GQPLSPEKYVTSAPMPEPQAPGR	Simiiformes	Eukaryota	Metazoa			Chordata	Craniata	Sarcopterygii	Mammalia		Euarchontoglires	Primates	Haplorrhini	Simiiformes																	GO:0016021 (82%);GO:0009986 (27%);GO:0071756 (27%)	GO:0003697 (18%);GO:0031210 (18%);GO:0034987 (18%)	GO:0002250 (27%);GO:0019731 (27%);GO:0045087 (27%)	membrane (82%);cell surface (27%);pentameric IgM immunoglobulin complex (27%)	single-stranded DNA binding (18%);phosphatidylcholine binding (18%);immunoglobulin receptor binding (18%)	adaptive immune response (27%);antibacterial humoral response (27%);innate immune response (27%)	IPR003006 (100%);IPR003597 (100%);IPR007110 (100%)	Immunoglobulin/major histocompatibility complex, conserved site (100%);Immunoglobulin C1-set (100%);Immunoglobulin-like domain (100%)
TKELTSELKENFLR	Simiiformes	Eukaryota	Metazoa			Chordata	Craniata	Sarcopterygii	Mammalia		Euarchontoglires	Primates	Haplorrhini	Simiiformes																	GO:0005576 (86%);GO:0005615 (17%);GO:0005829 (3%)	GO:0036094 (100%);GO:0005506 (7%);GO:0042802 (7%)	GO:0015891 (7%);GO:0045087 (7%);GO:0120162 (7%)	extracellular region (86%);extracellular space (17%);cytosol (3%)	small molecule binding (100%);iron ion binding (7%);identical protein binding (7%)	siderophore transport (7%);innate immune response (7%);positive regulation of cold-induced thermogenesis (7%)	IPR000566 (100%);IPR002345 (100%);IPR003087 (100%)	Lipocalin/cytosolic fatty-acid binding domain (100%);Lipocalin (100%);Neutrophil gelatinase-associated lipocalin/epididymal-specific lipocalin-12 (100%)
GQPAVFQGEKVEGNNQTLAYK	Bacteroidales	Bacteria				Bacteroidota			Bacteroidia			Bacteroidales																									IPR011990 (100%);IPR013026 (100%);IPR019734 (100%)	Tetratricopeptide-like helical domain superfamily (100%); (100%);Tetratricopeptide repeat (100%)
GQPAVFQGEKVEGNDQTLSYK	Bacteroides	Bacteria				Bacteroidota			Bacteroidia			Bacteroidales				Bacteroidaceae				Bacteroides																	IPR011990 (100%);IPR019734 (94%);IPR013026 (47%)	Tetratricopeptide-like helical domain superfamily (100%);Tetratricopeptide repeat (94%); (47%)
GQPATFQGEKVQGNDQTLSYK	Bacteroidales	Bacteria				Bacteroidota			Bacteroidia			Bacteroidales																									IPR011990 (100%);IPR013026 (100%);IPR019734 (100%)	Tetratricopeptide-like helical domain superfamily (100%); (100%);Tetratricopeptide repeat (100%)
GQPATFQGEKVEGNDQTLSYK	Bacteroides	Bacteria				Bacteroidota			Bacteroidia			Bacteroidales				Bacteroidaceae				Bacteroides																	IPR011990 (100%);IPR019734 (100%);IPR013026 (96%)	Tetratricopeptide-like helical domain superfamily (100%);Tetratricopeptide repeat (100%); (96%)
TKEPGAEGEPLYLDVK	Bacteria	Bacteria																											1.2.7.1 (92%);1.-.-.- (3%);1.2.1.51 (3%)	pyruvate synthase (92%);Oxidoreductases (3%);pyruvate dehydrogenase (NADP(+)) (3%)		GO:0005506 (99%);GO:0030976 (95%);GO:0051539 (95%)	GO:0022900 (99%)		iron ion binding (99%);thiamine pyrophosphate binding (95%);4 iron, 4 sulfur cluster binding (95%)	electron transport chain (99%)	IPR002880 (100%);IPR009014 (100%);IPR029061 (100%)	Pyruvate flavodoxin/ferredoxin oxidoreductase, pyrimidine binding domain (100%);Transketolase C-terminal/Pyruvate-ferredoxin oxidoreductase domain II (100%);Thiamin diphosphate-binding fold (100%)
GQNVVGKFDSDLK
GQNSPVDYFNKYPGR	Bacteroidales	Bacteria				Bacteroidota			Bacteroidia			Bacteroidales																	4.2.1.44 (100%)	myo-inosose-2 dehydratase (100%)	GO:0016021 (1%)	GO:0016853 (92%);GO:0004519 (8%);GO:0050114 (2%)		membrane (1%)	isomerase activity (92%);endonuclease activity (8%);myo-inosose-2 dehydratase activity (2%)		IPR013022 (100%);IPR036237 (100%)	Xylose isomerase-like, TIM barrel domain (100%);Xylose isomerase-like superfamily (100%)
GQNSDSGNFAVPAHFDGLEK
TKEPGALGDPLYLDVATTLR	Eubacteriales	Bacteria				Bacillota			Clostridia			Eubacteriales																	1.2.7.1 (69%);1.2.7.- (25%);1.2.-.- (6%)	pyruvate synthase (69%);With an iron-sulfur protein as acceptor (25%);Acting on the aldehyde or oxo group of donors (6%)		GO:0005506 (98%);GO:0030976 (94%);GO:0051539 (94%)	GO:0022900 (98%)		iron ion binding (98%);thiamine pyrophosphate binding (94%);4 iron, 4 sulfur cluster binding (94%)	electron transport chain (98%)	IPR009014 (100%);IPR002869 (98%);IPR002880 (98%)	Transketolase C-terminal/Pyruvate-ferredoxin oxidoreductase domain II (100%);Pyruvate-flavodoxin oxidoreductase, central domain (98%);Pyruvate flavodoxin/ferredoxin oxidoreductase, pyrimidine binding domain (98%)
GQNMLGYRPYADDAVEYFVQK	Eubacteriales	Bacteria				Bacillota			Clostridia			Eubacteriales																	4.1.1.3 (88%);2.1.3.1 (24%)	Transferred entry: 4.1.1.112 and 7.2.4.2 (88%);methylmalonyl-CoA carboxytransferase (24%)		GO:0003824 (57%);GO:0016829 (38%);GO:0047154 (10%)			catalytic activity (57%);lyase activity (38%);methylmalonyl-CoA carboxytransferase activity (10%)		IPR000891 (100%);IPR013785 (100%);IPR003379 (98%)	Pyruvate carboxyltransferase (100%);Aldolase-type TIM barrel (100%);Carboxylase, conserved domain (98%)
GQNLLGYRPYADDVVEYFVQK	Eubacteriales	Bacteria				Bacillota			Clostridia			Eubacteriales																	2.1.3.1 (74%);4.1.1.3 (28%)	methylmalonyl-CoA carboxytransferase (74%);Transferred entry: 4.1.1.112 and 7.2.4.2 (28%)		GO:0003824 (76%);GO:0047154 (17%);GO:0016829 (6%)			catalytic activity (76%);methylmalonyl-CoA carboxytransferase activity (17%);lyase activity (6%)		IPR000891 (100%);IPR013785 (100%);IPR003379 (99%)	Pyruvate carboxyltransferase (100%);Aldolase-type TIM barrel (100%);Carboxylase, conserved domain (99%)
TKEPGAQGEPLYLDVVTALANAGK	Eubacteriales	Bacteria				Bacillota			Clostridia			Eubacteriales																				GO:0005506 (100%);GO:0016903 (100%);GO:0030976 (100%)	GO:0022900 (100%)		iron ion binding (100%);oxidoreductase activity, acting on the aldehyde or oxo group of donors (100%);thiamine pyrophosphate binding (100%)	electron transport chain (100%)	IPR002869 (100%);IPR002880 (100%);IPR009014 (100%)	Pyruvate-flavodoxin oxidoreductase, central domain (100%);Pyruvate flavodoxin/ferredoxin oxidoreductase, pyrimidine binding domain (100%);Transketolase C-terminal/Pyruvate-ferredoxin oxidoreductase domain II (100%)
GQNFGQVSNAYVR	Bacteria	Bacteria																															GO:0046690 (100%)			response to tellurium ion (100%)	IPR003325 (100%);IPR007791 (25%);IPR029024 (25%)	TerD domain (100%);Co-chaperone DjlA, N-terminal (25%);TerB-like (25%)
GQNESGNDDTDFQR	Acidaminococcus intestini	Bacteria				Bacillota			Negativicutes			Acidaminococcales				Acidaminococcaceae				Acidaminococcus				Acidaminococcus intestini													IPR001119 (100%);IPR023614 (100%)	S-layer homology domain (100%);Porin domain superfamily (100%)
TKEPGSLGEPLYLDVAATLR	Bacteria	Bacteria																											1.2.7.1 (75%);1.2.7.- (25%)	pyruvate synthase (75%);With an iron-sulfur protein as acceptor (25%)		GO:0005506 (94%);GO:0030976 (93%);GO:0051539 (91%)	GO:0022900 (94%)		iron ion binding (94%);thiamine pyrophosphate binding (93%);4 iron, 4 sulfur cluster binding (91%)	electron transport chain (94%)	IPR009014 (100%);IPR029061 (100%);IPR002869 (98%)	Transketolase C-terminal/Pyruvate-ferredoxin oxidoreductase domain II (100%);Thiamin diphosphate-binding fold (100%);Pyruvate-flavodoxin oxidoreductase, central domain (98%)
TKFEAVDAEVAKK
GQGAVWYKWNNWLTTR	Enterobacteriaceae	Bacteria				Pseudomonadota			Gammaproteobacteria			Enterobacterales				Enterobacteriaceae															GO:0009279 (7%)	GO:0016740 (93%)		cell outer membrane (7%)	transferase activity (93%)		IPR030887 (100%);IPR016504 (87%)	YaiO family, OMP domain (100%);Outer membrane protein YaiO (87%)
TKGEPGTGDVVQAVR	root																												4.3.3.6 (100%)	pyridoxal 5'-phosphate synthase (glutamine hydrolyzing) (100%)		GO:0036381 (98%);GO:0016829 (2%);GO:0003824 (0%)	GO:0042823 (100%)		pyridoxal 5'-phosphate synthase (glutamine hydrolysing) activity (98%);lyase activity (2%);catalytic activity (0%)	pyridoxal phosphate biosynthetic process (100%)	IPR001852 (100%);IPR011060 (100%);IPR013785 (100%)	Pyridoxal 5'-phosphate synthase subunit PdxS/SNZ (100%);Ribulose-phosphate binding barrel (100%);Aldolase-type TIM barrel (100%)
GQFSTDELVAEVEKR	Metazoa	Eukaryota	Metazoa																										3.6.4.13 (100%)	RNA helicase (100%)	GO:0071439 (98%);GO:0030130 (96%);GO:0030132 (96%)	GO:0032051 (98%);GO:0005198 (96%);GO:0019901 (1%)	GO:0006886 (100%);GO:0016192 (95%);GO:0006898 (5%)	clathrin complex (98%);clathrin coat of trans-Golgi network vesicle (96%);clathrin coat of coated pit (96%)	clathrin light chain binding (98%);structural molecule activity (96%);protein kinase binding (1%)	intracellular protein transport (100%);vesicle-mediated transport (95%);receptor-mediated endocytosis (5%)	IPR000547 (100%);IPR016024 (100%);IPR011990 (100%)	Clathrin, heavy chain/VPS, 7-fold repeat (100%);Armadillo-type fold (100%);Tetratricopeptide-like helical domain superfamily (100%)
TKPQLAVPVALAGFR
GQDNLSPYYYTWK	Prevotella	Bacteria				Bacteroidota			Bacteroidia			Bacteroidales				Prevotellaceae				Prevotella												GO:0003824 (57%);GO:0016829 (43%)	GO:0005975 (100%)		catalytic activity (57%);lyase activity (43%)	carbohydrate metabolic process (100%)	IPR013783 (100%);IPR017853 (100%);IPR006047 (93%)	Immunoglobulin-like fold (100%);Glycoside hydrolase superfamily (100%);Glycosyl hydrolase, family 13, catalytic domain (93%)
GQDGVLALKDGK	Parabacteroides merdae	Bacteria				Bacteroidota			Bacteroidia			Bacteroidales				Tannerellaceae				Parabacteroides				Parabacteroides merdae
TKPTLEEEASLGFGKR	Clostridium	Bacteria				Bacillota			Clostridia			Eubacteriales				Clostridiaceae				Clostridium									2.6.1.42 (100%)	branched-chain-amino-acid transaminase (100%)		GO:0050048 (100%);GO:0052654 (100%);GO:0052655 (100%)	GO:0009097 (100%);GO:0009098 (100%);GO:0009099 (100%)		L-leucine:2-oxoglutarate aminotransferase activity (100%);L-leucine transaminase activity (100%);L-valine transaminase activity (100%)	isoleucine biosynthetic process (100%);leucine biosynthetic process (100%);valine biosynthetic process (100%)	IPR001544 (100%);IPR005786 (100%);IPR033939 (100%)	Aminotransferase class IV (100%);Branched-chain amino acid aminotransferase II (100%);Branched-chain aminotransferase (100%)
GQDAVKDYTTSLQR
TKPYLQVDLGGGQTK	Sarcopterygii	Eukaryota	Metazoa			Chordata	Craniata	Sarcopterygii																					3.6.4.10 (100%)	non-chaperonin molecular chaperone ATPase (100%)	GO:0005788 (85%);GO:0005739 (32%);GO:0005829 (31%)	GO:0005524 (100%);GO:0016887 (100%);GO:0019904 (29%)	GO:0031204 (31%);GO:0030335 (30%);GO:0035437 (30%)	endoplasmic reticulum lumen (85%);mitochondrion (32%);cytosol (31%)	ATP binding (100%);ATP hydrolysis activity (100%);protein domain specific binding (29%)	post-translational protein targeting to membrane, translocation (31%);positive regulation of cell migration (30%);maintenance of protein localization in endoplasmic reticulum (30%)	IPR013126 (100%);IPR043129 (100%);IPR018181 (99%)	Heat shock protein 70 family (100%);ATPase, nucleotide binding domain (100%);Heat shock protein 70, conserved site (99%)
GQAYLGEGYADEASLK	Methanobrevibacter smithii	Archaea				Euryarchaeota			Methanobacteria			Methanobacteriales				Methanobacteriaceae				Methanobrevibacter				Methanobrevibacter smithii					1.12.98.2 (100%)	5,10-methenyltetrahydromethanopterin hydrogenase (100%)		GO:0047068 (100%)	GO:0006730 (100%);GO:0019386 (100%)		N5,N10-methenyltetrahydromethanopterin hydrogenase activity (100%)	one-carbon metabolic process (100%);methanogenesis, from carbon dioxide (100%)	IPR004889 (100%);IPR008927 (100%);IPR010062 (100%)	H2-forming N5,N10-methylenetetrahydromethanopterin dehydrogenase, C-terminal (100%);6-phosphogluconate dehydrogenase-like, C-terminal domain superfamily (100%);5,10-methenyltetrahydromethanopterin hydrogenase (100%)
TKSENGLEFTSSGSANTETTK	Sarcopterygii	Eukaryota	Metazoa			Chordata	Craniata	Sarcopterygii																							GO:0005741 (100%);GO:0005886 (100%);GO:0045121 (100%)	GO:0008308 (100%);GO:0015288 (100%);GO:0015485 (14%)	GO:0006915 (100%);GO:0030855 (14%);GO:0043066 (14%)	mitochondrial outer membrane (100%);plasma membrane (100%);membrane raft (100%)	voltage-gated monoatomic anion channel activity (100%);porin activity (100%);cholesterol binding (14%)	apoptotic process (100%);epithelial cell differentiation (14%);negative regulation of apoptotic process (14%)	IPR001925 (100%);IPR023614 (100%);IPR027246 (100%)	Porin, eukaryotic type (100%);Porin domain superfamily (100%);Eukaryotic porin/Tom40 (100%)
GQATQAVASMEELLGGK	Eubacteriales	Bacteria				Bacillota			Clostridia			Eubacteriales																			GO:0042597 (100%)	GO:0030246 (100%);GO:0046872 (100%)	GO:0008643 (100%)	periplasmic space (100%)	carbohydrate binding (100%);metal ion binding (100%)	carbohydrate transport (100%)	IPR025997 (100%);IPR028082 (100%);IPR044085 (100%)	Periplasmic binding protein (100%);Periplasmic binding protein-like I (100%);D-galactose-binding periplasmic protein MglB-like, PBP domain (100%)
LRDTDMAEEMVSYSK
TKTETLTGFQVDAVPANGQTPLQR	Mammalia	Eukaryota	Metazoa			Chordata	Craniata	Sarcopterygii	Mammalia																						GO:0005576 (83%);GO:0005577 (18%);GO:0005793 (18%)	GO:0008201 (100%);GO:0002020 (18%);GO:0005178 (18%)	GO:0006953 (100%);GO:0008360 (100%);GO:0007155 (83%)	extracellular region (83%);fibrinogen complex (18%);endoplasmic reticulum-Golgi intermediate compartment (18%)	heparin binding (100%);protease binding (18%);integrin binding (18%)	acute-phase response (100%);regulation of cell shape (100%);cell adhesion (83%)	IPR003961 (100%);IPR013783 (100%);IPR036116 (100%)	Fibronectin type III (100%);Immunoglobulin-like fold (100%);Fibronectin type III superfamily (100%)
GQAHLNDEVELVGLKDTQK	Bacillota	Bacteria				Bacillota																									GO:0005737 (100%)	GO:0003746 (100%);GO:0003924 (100%);GO:0005525 (100%)		cytoplasm (100%)	translation elongation factor activity (100%);GTPase activity (100%);GTP binding (100%)		IPR000795 (100%);IPR004160 (100%);IPR004161 (100%)	Translational (tr)-type GTP-binding domain (100%);Translation elongation factor EFTu/EF1A, C-terminal (100%);Translation elongation factor EFTu-like, domain 2 (100%)
LRDTDMAEEMVTYSK	Eubacteriales	Bacteria				Bacillota			Clostridia			Eubacteriales																			GO:0005576 (87%);GO:0009420 (87%)	GO:0005198 (100%)	GO:0071973 (100%)	extracellular region (87%);bacterial-type flagellum filament (87%)	structural molecule activity (100%)	bacterial-type flagellum-dependent cell motility (100%)	IPR001029 (100%);IPR001492 (87%);IPR042187 (74%)	Flagellin, N-terminal domain (100%);Flagellin (87%);Flagellin, C-terminal domain, subdomain 2 (74%)
GQAAVQQLQAEGLSPR	Mammalia	Eukaryota	Metazoa			Chordata	Craniata	Sarcopterygii	Mammalia																				1.1.1.184 (100%);1.1.1.189 (75%);1.1.1.197 (75%)	carbonyl reductase (NADPH) (100%);prostaglandin-E2 9-reductase (75%);15-hydroxyprostaglandin dehydrogenase (NADP(+)) (75%)	GO:0005829 (18%);GO:0005654 (17%);GO:0005737 (2%)	GO:0016491 (64%);GO:0004090 (36%);GO:0016655 (17%)	GO:0017144 (19%);GO:0042373 (19%);GO:0030855 (17%)	cytosol (18%);nucleoplasm (17%);cytoplasm (2%)	oxidoreductase activity (64%);carbonyl reductase (NADPH) activity (36%);oxidoreductase activity, acting on NAD(P)H, quinone or similar compound as acceptor (17%)	xenobiotic metabolic process (19%);vitamin K metabolic process (19%);epithelial cell differentiation (17%)	IPR002347 (100%);IPR036291 (100%);IPR020904 (64%)	Short-chain dehydrogenase/reductase SDR (100%);NAD(P)-binding domain superfamily (100%);Short-chain dehydrogenase/reductase, conserved site (64%)
TKTSEYFLSTSPVNVTNR	Bacteroidales	Bacteria				Bacteroidota			Bacteroidia			Bacteroidales
GPYVHGDPYTGLSR
TKTVEFTLNKADLSK	Eubacteriales	Bacteria				Bacillota			Clostridia			Eubacteriales
TKVEAFQTTLSK	Mammalia	Eukaryota	Metazoa			Chordata	Craniata	Sarcopterygii	Mammalia																						GO:0008537 (100%);GO:0005654 (5%);GO:0005737 (5%)	GO:0061133 (5%);GO:0042802 (1%)	GO:0010950 (5%);GO:0061136 (5%);GO:2000045 (5%)	proteasome activator complex (100%);nucleoplasm (5%);cytoplasm (5%)	endopeptidase activator activity (5%);identical protein binding (1%)	positive regulation of endopeptidase activity (5%);regulation of proteasomal protein catabolic process (5%);regulation of G1/S transition of mitotic cell cycle (5%)	IPR003185 (100%);IPR003186 (100%);IPR009077 (100%)	Proteasome activator PA28, N-terminal domain (100%);Proteasome activator PA28, C-terminal domain (100%);Proteasome activator PA28 (100%)
LRDTSSSGYQYGNEDSPLFK	Bacteria	Bacteria
GPVTDVAYSHDGAFLAVCDASK	Mammalia	Eukaryota	Metazoa			Chordata	Craniata	Sarcopterygii	Mammalia																						GO:0005886 (90%);GO:0005911 (87%);GO:0030864 (23%)	GO:0051015 (28%);GO:0003779 (3%)	GO:0043297 (87%);GO:0045199 (87%);GO:0002446 (69%)	plasma membrane (90%);cell-cell junction (87%);cortical actin cytoskeleton (23%)	actin filament binding (28%);actin binding (3%)	apical junction assembly (87%);maintenance of epithelial cell apical/basal polarity (87%);neutrophil mediated immunity (69%)	IPR001680 (100%);IPR015943 (100%);IPR017986 (100%)	WD40 repeat (100%);WD40/YVTN repeat-like-containing domain superfamily (100%); (100%)
GPVSNADKTTVLDTAK
GQDVVDKNFGAVDR	Prevotella	Bacteria				Bacteroidota			Bacteroidia			Bacteroidales				Prevotellaceae				Prevotella									1.2.7.1 (100%)	pyruvate synthase (100%)		GO:0005506 (97%);GO:0016903 (94%);GO:0030976 (94%)	GO:0022900 (97%)		iron ion binding (97%);oxidoreductase activity, acting on the aldehyde or oxo group of donors (94%);thiamine pyrophosphate binding (94%)	electron transport chain (97%)	IPR002869 (100%);IPR019456 (100%);IPR019752 (100%)	Pyruvate-flavodoxin oxidoreductase, central domain (100%);Pyruvate-flavodoxin oxidoreductase, EKR domain (100%);Pyruvate/ketoisovalerate oxidoreductase, catalytic domain (100%)
GQPSVLQVVNLPLVERPVCK	Homininae	Eukaryota	Metazoa			Chordata	Craniata	Sarcopterygii	Mammalia		Euarchontoglires	Primates	Haplorrhini	Simiiformes	Hominoidea	Hominidae	Homininae												3.4.21.5 (100%)	thrombin (100%)	GO:0005576 (67%);GO:0005615 (42%);GO:0009897 (33%)	GO:0004252 (100%);GO:0005509 (100%);GO:0001530 (42%)	GO:0006953 (83%);GO:0007596 (67%);GO:0001934 (42%)	extracellular region (67%);extracellular space (42%);external side of plasma membrane (33%)	serine-type endopeptidase activity (100%);calcium ion binding (100%);lipopolysaccharide binding (42%)	acute-phase response (83%);blood coagulation (67%);positive regulation of protein phosphorylation (42%)	IPR001254 (100%);IPR001314 (100%);IPR003966 (100%)	Serine proteases, trypsin domain (100%);Peptidase S1A, chymotrypsin family (100%);Prothrombin/thrombin (100%)
TKPQLATPVGLAGFR
LRDTDMAEEMVNYSK	Eubacteriales	Bacteria				Bacillota			Clostridia			Eubacteriales																			GO:0005576 (96%);GO:0009420 (93%);GO:0009288 (4%)	GO:0005198 (100%)	GO:0071973 (100%)	extracellular region (96%);bacterial-type flagellum filament (93%);bacterial-type flagellum (4%)	structural molecule activity (100%)	bacterial-type flagellum-dependent cell motility (100%)	IPR001029 (100%);IPR001492 (93%);IPR042187 (35%)	Flagellin, N-terminal domain (100%);Flagellin (93%);Flagellin, C-terminal domain, subdomain 2 (35%)
NSNLLEDLETLR	Eukaryota	Eukaryota																													GO:0030126 (99%);GO:0000139 (99%);GO:0005783 (11%)	GO:0003723 (0%);GO:0005212 (0%);GO:0016301 (0%)	GO:0015031 (99%);GO:0006890 (99%);GO:0008344 (11%)	COPI vesicle coat (99%);Golgi membrane (99%);endoplasmic reticulum (11%)	RNA binding (0%);structural constituent of eye lens (0%);kinase activity (0%)	protein transport (99%);retrograde vesicle-mediated transport, Golgi to endoplasmic reticulum (99%);adult locomotory behavior (11%)	IPR011012 (100%);IPR027059 (99%);IPR028565 (93%)	Longin-like domain superfamily (100%);Coatomer delta subunit (99%);Mu homology domain (93%)
TKGSTLTVTYK	Bacteria	Bacteria																																			IPR018247 (100%)	EF-Hand 1, calcium-binding site (100%)
TKGTNLHVGAENVHFEK	Eubacteriales	Bacteria				Bacillota			Clostridia			Eubacteriales																	5.3.1.1 (100%)	triose-phosphate isomerase (100%)	GO:0005737 (98%)	GO:0004807 (100%)	GO:0006094 (98%);GO:0006096 (98%)	cytoplasm (98%)	triose-phosphate isomerase activity (100%)	gluconeogenesis (98%);glycolytic process (98%)	IPR000652 (100%);IPR013785 (100%);IPR035990 (100%)	Triosephosphate isomerase (100%);Aldolase-type TIM barrel (100%);Triosephosphate isomerase superfamily (100%)
GQFALLPVNFYAQK	Bacteroidales	Bacteria				Bacteroidota			Bacteroidia			Bacteroidales																									IPR024620 (100%)	Domain of unknown function DUF3869 (100%)
GQEYYSLAATTAK	Bacteroides uniformis	Bacteria				Bacteroidota			Bacteroidia			Bacteroidales				Bacteroidaceae				Bacteroides				Bacteroides uniformis							GO:0009279 (100%)			cell outer membrane (100%)			IPR011990 (100%);IPR012944 (100%);IPR033985 (100%)	Tetratricopeptide-like helical domain superfamily (100%);RagB/SusD domain (100%);SusD-like, N-terminal (100%)
TKGVDEVTLVNLLTNR	Sarcopterygii	Eukaryota	Metazoa			Chordata	Craniata	Sarcopterygii																							GO:0005604 (100%);GO:0005576 (93%);GO:0016020 (87%)	GO:0005509 (100%);GO:0005544 (100%);GO:0008092 (100%)	GO:0001525 (11%);GO:0001921 (11%);GO:0032804 (11%)	basement membrane (100%);extracellular region (93%);membrane (87%)	calcium ion binding (100%);calcium-dependent phospholipid binding (100%);cytoskeletal protein binding (100%)	angiogenesis (11%);positive regulation of receptor recycling (11%);negative regulation of low-density lipoprotein particle receptor catabolic process (11%)	IPR002389 (100%);IPR018502 (100%);IPR037104 (100%)	Annexin A2 (100%);Annexin repeat (100%);Annexin superfamily (100%)
GQETYGEDPYLTSR	root																												3.2.1.21 (63%);3.2.1.37 (33%);6.1.1.21 (4%)	beta-glucosidase (63%);xylan 1,4-beta-xylosidase (33%);histidine--tRNA ligase (4%)	GO:0016021 (0%)	GO:0004553 (92%);GO:0008422 (5%);GO:0102483 (5%)	GO:0005975 (99%)	membrane (0%)	hydrolase activity, hydrolyzing O-glycosyl compounds (92%);beta-glucosidase activity (5%);scopolin beta-glucosidase activity (5%)	carbohydrate metabolic process (99%)	IPR001764 (100%);IPR017853 (100%);IPR036962 (100%)	Glycoside hydrolase, family 3, N-terminal (100%);Glycoside hydrolase superfamily (100%);Glycoside hydrolase, family 3, N-terminal domain superfamily (100%)
TKKDDLTGSVTALKPDELSK	Bacteroides	Bacteria				Bacteroidota			Bacteroidia			Bacteroidales				Bacteroidaceae				Bacteroides											GO:0009279 (100%)			cell outer membrane (100%)			IPR000531 (100%);IPR008969 (100%);IPR012910 (100%)	TonB-dependent receptor-like, beta-barrel (100%);Carboxypeptidase-like, regulatory domain superfamily (100%);TonB-dependent receptor, plug domain (100%)
TKKQELSEAEQATR	Hominoidea	Eukaryota	Metazoa			Chordata	Craniata	Sarcopterygii	Mammalia		Euarchontoglires	Primates	Haplorrhini	Simiiformes	Hominoidea																GO:0005615 (100%);GO:0009986 (57%);GO:0032991 (57%)	GO:0004866 (100%);GO:0031715 (43%);GO:0005102 (14%)	GO:0006954 (100%);GO:0006957 (100%);GO:0006958 (100%)	extracellular space (100%);cell surface (57%);protein-containing complex (57%)	endopeptidase inhibitor activity (100%);C5L2 anaphylatoxin chemotactic receptor binding (43%);signaling receptor binding (14%)	inflammatory response (100%);complement activation, alternative pathway (100%);complement activation, classical pathway (100%)	IPR000020 (100%);IPR001134 (100%);IPR001840 (100%)	Anaphylatoxin/fibulin (100%);Netrin domain (100%);Anaphylatoxin, complement system domain (100%)
NSNLETFFNTPAVK	Faecalibacterium prausnitzii	Bacteria				Bacillota			Clostridia			Eubacteriales				Oscillospiraceae				Faecalibacterium				Faecalibacterium prausnitzii					1.3.99.33 (100%)	urocanate reductase (100%)	GO:0016020 (100%)	GO:0010181 (100%);GO:0016491 (100%)		membrane (100%)	FMN binding (100%);oxidoreductase activity (100%)		IPR003953 (100%);IPR007329 (100%);IPR027477 (100%)	FAD-dependent oxidoreductase 2, FAD binding domain (100%);FMN-binding (100%);Succinate dehydrogenase/fumarate reductase flavoprotein, catalytic domain superfamily (100%)
NSNLDATAESYWK	Bacteroides fragilis	Bacteria				Bacteroidota			Bacteroidia			Bacteroidales				Bacteroidaceae				Bacteroides				Bacteroides fragilis							GO:0009279 (100%)			cell outer membrane (100%)			IPR011990 (100%);IPR012944 (100%);IPR033985 (100%)	Tetratricopeptide-like helical domain superfamily (100%);RagB/SusD domain (100%);SusD-like, N-terminal (100%)
GQELQPWTPADWKDSPQFLQK	Simiiformes	Eukaryota	Metazoa			Chordata	Craniata	Sarcopterygii	Mammalia		Euarchontoglires	Primates	Haplorrhini	Simiiformes															3.2.1.28 (100%)	alpha,alpha-trehalase (100%)	GO:0031225 (3%);GO:0046658 (3%);GO:0070062 (3%)	GO:0004555 (100%)	GO:0005991 (60%);GO:0005993 (43%);GO:0009887 (3%)	obsolete anchored component of membrane (3%);obsolete anchored component of plasma membrane (3%);extracellular exosome (3%)	alpha,alpha-trehalase activity (100%)	trehalose metabolic process (60%);trehalose catabolic process (43%);animal organ morphogenesis (3%)	IPR001661 (100%);IPR008928 (100%);IPR012341 (100%)	Glycoside hydrolase, family 37 (100%);Six-hairpin glycosidase superfamily (100%);Six-hairpin glycosidase-like superfamily (100%)
TKLPADNLPFLYQVLDER	Porphyromonas	Bacteria				Bacteroidota			Bacteroidia			Bacteroidales				Porphyromonadaceae				Porphyromonas									3.4.14.- (100%)	Dipeptidyl-peptidases and tripeptidyl-peptidases (100%)		GO:0008239 (100%);GO:0070009 (100%)	GO:0043171 (100%)		dipeptidyl-peptidase activity (100%);serine-type aminopeptidase activity (100%)	peptide catabolic process (100%)	IPR009003 (100%);IPR019500 (100%);IPR043504 (100%)	Peptidase S1, PA clan (100%);Peptidase S46 (100%);Peptidase S1, PA clan, chymotrypsin-like fold (100%)
LRDGDRFWWENEGVFSMQQR	Simiiformes	Eukaryota	Metazoa			Chordata	Craniata	Sarcopterygii	Mammalia		Euarchontoglires	Primates	Haplorrhini	Simiiformes															1.11.2.2 (100%)	myeloperoxidase (100%)	GO:0005615 (82%);GO:0005654 (82%);GO:0042582 (82%)	GO:0004601 (100%);GO:0020037 (100%);GO:0008201 (82%)	GO:0002149 (100%);GO:0001878 (82%);GO:0002679 (82%)	extracellular space (82%);nucleoplasm (82%);azurophil granule (82%)	peroxidase activity (100%);heme binding (100%);heparin binding (82%)	hypochlorous acid biosynthetic process (100%);response to yeast (82%);respiratory burst involved in defense response (82%)	IPR010255 (100%);IPR019791 (100%);IPR029609 (100%)	Haem peroxidase superfamily (100%);Haem peroxidase, animal-type (100%); (100%)
NSLYLQMNSLRAEDTAVYYCAR	Primates	Eukaryota	Metazoa			Chordata	Craniata	Sarcopterygii	Mammalia		Euarchontoglires	Primates																			GO:0009897 (80%);GO:0042571 (80%);GO:0005576 (30%)	GO:0003823 (80%);GO:0034987 (80%)	GO:0006910 (80%);GO:0006911 (80%);GO:0006958 (80%)	external side of plasma membrane (80%);immunoglobulin complex, circulating (80%);extracellular region (30%)	antigen binding (80%);immunoglobulin receptor binding (80%)	phagocytosis, recognition (80%);phagocytosis, engulfment (80%);complement activation, classical pathway (80%)	IPR007110 (100%);IPR013106 (100%);IPR013783 (100%)	Immunoglobulin-like domain (100%);Immunoglobulin V-set domain (100%);Immunoglobulin-like fold (100%)
TKPDGTQGNNLSSMSKEE
TKPGGFEGLGVDGLAWLKR	Bacteroidales	Bacteria				Bacteroidota			Bacteroidia			Bacteroidales																	2.5.1.54 (100%)	3-deoxy-7-phosphoheptulonate synthase (100%)		GO:0003824 (96%);GO:0003849 (4%)	GO:0009058 (100%);GO:0046417 (100%)		catalytic activity (96%);3-deoxy-7-phosphoheptulonate synthase activity (4%)	biosynthetic process (100%);chorismate metabolic process (100%)	IPR002701 (100%);IPR006218 (100%);IPR013785 (100%)	Chorismate mutase II, prokaryotic-type (100%);DAHP synthetase I/KDSA (100%);Aldolase-type TIM barrel (100%)
TKPHVNLGTLGHVDHGK	root																												3.6.5.3 (98%);1.10.2.2 (1%);3.6.5.- (1%)	protein-synthesizing GTPase (98%);Transferred entry: 7.1.1.8 (1%);Acting on GTP involved in cellular and subcellular movement (1%)	GO:0005737 (79%);GO:0009507 (3%);GO:0005739 (2%)	GO:0005525 (99%);GO:0003924 (99%);GO:0003746 (97%)	GO:0070125 (1%);GO:0006414 (0%);GO:0001666 (0%)	cytoplasm (79%);chloroplast (3%);mitochondrion (2%)	GTP binding (99%);GTPase activity (99%);translation elongation factor activity (97%)	mitochondrial translational elongation (1%);translational elongation (0%);response to hypoxia (0%)	IPR027417 (100%);IPR000795 (99%);IPR005225 (93%)	P-loop containing nucleoside triphosphate hydrolase (100%);Translational (tr)-type GTP-binding domain (99%);Small GTP-binding protein domain (93%)
TKPHVNVGTLGHVDHGK	root																												3.6.5.3 (99%);1.97.1.4 (1%)	protein-synthesizing GTPase (99%); (1%)	GO:0005737 (49%);GO:0005739 (1%);GO:0009507 (0%)	GO:0005525 (99%);GO:0003924 (98%);GO:0003746 (93%)	GO:0070125 (1%);GO:0006414 (1%);GO:0046677 (0%)	cytoplasm (49%);mitochondrion (1%);chloroplast (0%)	GTP binding (99%);GTPase activity (98%);translation elongation factor activity (93%)	mitochondrial translational elongation (1%);translational elongation (1%);response to antibiotic (0%)	IPR027417 (100%);IPR000795 (99%);IPR031157 (75%)	P-loop containing nucleoside triphosphate hydrolase (100%);Translational (tr)-type GTP-binding domain (99%);Tr-type G domain, conserved site (75%)
LRDQAELDGLNSQLNSLR	Prevotella buccae	Bacteria				Bacteroidota			Bacteroidia			Bacteroidales				Prevotellaceae				Prevotella				Prevotella buccae							GO:0009279 (100%);GO:0046930 (100%)	GO:0015288 (100%)	GO:0006811 (100%)	cell outer membrane (100%);pore complex (100%)	porin activity (100%)	monoatomic ion transport (100%)	IPR006664 (100%);IPR006665 (100%);IPR011250 (100%)	Outer membrane protein, bacterial (100%);OmpA-like domain (100%);Outer membrane protein/outer membrane enzyme PagP, beta-barrel (100%)
GQEDFSQAVSKLNELYR
TKPPLAPGTLLYEAELSQFSEDLKK	Hominoidea	Eukaryota	Metazoa			Chordata	Craniata	Sarcopterygii	Mammalia		Euarchontoglires	Primates	Haplorrhini	Simiiformes	Hominoidea																GO:0005829 (100%);GO:0005886 (100%);GO:0005737 (17%)		GO:0001933 (100%);GO:0001934 (100%);GO:0034976 (100%)	cytosol (100%);plasma membrane (100%);cytoplasm (17%)		negative regulation of protein phosphorylation (100%);positive regulation of protein phosphorylation (100%);response to endoplasmic reticulum stress (100%)	IPR026088 (100%)	Niban-like (100%)
GQPSVLQVVNLPLVERPVCKDSTR	Homininae	Eukaryota	Metazoa			Chordata	Craniata	Sarcopterygii	Mammalia		Euarchontoglires	Primates	Haplorrhini	Simiiformes	Hominoidea	Hominidae	Homininae												3.4.21.5 (100%)	thrombin (100%)	GO:0005576 (67%);GO:0005615 (42%);GO:0009897 (33%)	GO:0004252 (100%);GO:0005509 (100%);GO:0001530 (42%)	GO:0006953 (83%);GO:0007596 (67%);GO:0001934 (42%)	extracellular region (67%);extracellular space (42%);external side of plasma membrane (33%)	serine-type endopeptidase activity (100%);calcium ion binding (100%);lipopolysaccharide binding (42%)	acute-phase response (83%);blood coagulation (67%);positive regulation of protein phosphorylation (42%)	IPR001254 (100%);IPR001314 (100%);IPR003966 (100%)	Serine proteases, trypsin domain (100%);Peptidase S1A, chymotrypsin family (100%);Prothrombin/thrombin (100%)
GQPVSTLLSEEKLNEVVASTMVGGATLTK	Bacteroides	Bacteria				Bacteroidota			Bacteroidia			Bacteroidales				Bacteroidaceae				Bacteroides									1.1.1.37 (100%)	malate dehydrogenase (100%)		GO:0030060 (90%);GO:0016616 (10%)	GO:0005975 (100%);GO:0019752 (98%);GO:0006099 (90%)		L-malate dehydrogenase activity (90%);oxidoreductase activity, acting on the CH-OH group of donors, NAD or NADP as acceptor (10%)	carbohydrate metabolic process (100%);carboxylic acid metabolic process (98%);tricarboxylic acid cycle (90%)	IPR001236 (100%);IPR015955 (100%);IPR022383 (100%)	Lactate/malate dehydrogenase, N-terminal (100%);Lactate dehydrogenase/glycoside hydrolase, family 4, C-terminal (100%);Lactate/malate dehydrogenase, C-terminal (100%)
NSQSFFSGLFGGSSK	Mammalia	Eukaryota	Metazoa			Chordata	Craniata	Sarcopterygii	Mammalia																						GO:0016020 (73%);GO:0070044 (27%);GO:0098793 (25%)	GO:0019905 (27%);GO:0005483 (7%);GO:0044877 (2%)	GO:0006886 (100%);GO:0016192 (71%);GO:0010807 (27%)	membrane (73%);synaptobrevin 2-SNAP-25-syntaxin-1a complex (27%);presynapse (25%)	syntaxin binding (27%);soluble NSF attachment protein activity (7%);protein-containing complex binding (2%)	intracellular protein transport (100%);vesicle-mediated transport (71%);regulation of synaptic vesicle priming (27%)	IPR000744 (100%);IPR011990 (100%)	NSF attachment protein (100%);Tetratricopeptide-like helical domain superfamily (100%)
THNQGVFDVYTPDLLR	Gammaproteobacteria	Bacteria				Pseudomonadota			Gammaproteobacteria																				2.3.1.54 (100%)	formate C-acetyltransferase (100%)	GO:0005737 (94%);GO:0005829 (0%);GO:0016020 (0%)	GO:0008861 (99%);GO:0016829 (17%);GO:0016740 (1%)	GO:0005975 (94%);GO:0006567 (0%);GO:0006006 (0%)	cytoplasm (94%);cytosol (0%);membrane (0%)	formate C-acetyltransferase activity (99%);lyase activity (17%);transferase activity (1%)	carbohydrate metabolic process (94%);threonine catabolic process (0%);glucose metabolic process (0%)	IPR004184 (100%);IPR005949 (96%);IPR001150 (95%)	Pyruvate formate lyase domain (100%);Formate acetyltransferase (96%);Glycine radical domain (95%)
THQGLFELKDNVLSVK	Bacteroidales	Bacteria				Bacteroidota			Bacteroidia			Bacteroidales																									IPR032149 (100%)	Domain of unknown function DUF4988 (100%)
GSAADSEESPALEALHLLR	Simiiformes	Eukaryota	Metazoa			Chordata	Craniata	Sarcopterygii	Mammalia		Euarchontoglires	Primates	Haplorrhini	Simiiformes															4.2.1.24 (100%)	porphobilinogen synthase (100%)	GO:0005829 (13%);GO:0005576 (3%);GO:0005615 (3%)	GO:0004655 (100%);GO:0008270 (53%);GO:0042802 (47%)	GO:0006782 (100%);GO:0051260 (45%);GO:0071353 (45%)	cytosol (13%);extracellular region (3%);extracellular space (3%)	porphobilinogen synthase activity (100%);zinc ion binding (53%);identical protein binding (47%)	protoporphyrinogen IX biosynthetic process (100%);protein homooligomerization (45%);cellular response to interleukin-4 (45%)	IPR001731 (100%);IPR013785 (100%);IPR030656 (92%)	Delta-aminolevulinic acid dehydratase (100%);Aldolase-type TIM barrel (100%);Delta-aminolevulinic acid dehydratase, active site (92%)
THSDQFLVAFK	Simiiformes	Eukaryota	Metazoa			Chordata	Craniata	Sarcopterygii	Mammalia		Euarchontoglires	Primates	Haplorrhini	Simiiformes																	GO:0045261 (95%);GO:0005753 (26%);GO:0000275 (5%)	GO:0046933 (100%);GO:0003723 (2%)	GO:0042776 (26%);GO:0015986 (5%);GO:0006119 (2%)	proton-transporting ATP synthase complex, catalytic core F(1) (95%);mitochondrial proton-transporting ATP synthase complex (26%);mitochondrial proton-transporting ATP synthase complex, catalytic sector F(1) (5%)	proton-transporting ATP synthase activity, rotational mechanism (100%);RNA binding (2%)	proton motive force-driven mitochondrial ATP synthesis (26%);proton motive force-driven ATP synthesis (5%);oxidative phosphorylation (2%)	IPR000131 (100%);IPR035968 (100%);IPR023632 (81%)	ATP synthase, F1 complex, gamma subunit (100%);ATP synthase, F1 complex, gamma subunit superfamily (100%);ATP synthase, F1 complex, gamma subunit conserved site (81%)
THSGVQDAYSLK	Evtepia gabavorous	Bacteria				Bacillota			Clostridia			Eubacteriales								Evtepia				Evtepia gabavorous
GRVGPLLACLLGTQFR	Sarcopterygii	Eukaryota	Metazoa			Chordata	Craniata	Sarcopterygii																					1.11.2.2 (100%)	myeloperoxidase (100%)	GO:0005615 (20%);GO:0005654 (18%);GO:0042582 (18%)	GO:0020037 (100%);GO:0004601 (99%);GO:0008201 (18%)	GO:0006979 (83%);GO:0002149 (60%);GO:0006952 (43%)	extracellular space (20%);nucleoplasm (18%);azurophil granule (18%)	heme binding (100%);peroxidase activity (99%);heparin binding (18%)	response to oxidative stress (83%);hypochlorous acid biosynthetic process (60%);defense response (43%)	IPR010255 (100%);IPR019791 (100%);IPR037120 (100%)	Haem peroxidase superfamily (100%);Haem peroxidase, animal-type (100%);Haem peroxidase domain superfamily, animal type (100%)
GRTFGDVLQPAKPEYR	Simiiformes	Eukaryota	Metazoa			Chordata	Craniata	Sarcopterygii	Mammalia		Euarchontoglires	Primates	Haplorrhini	Simiiformes															3.5.1.23 (100%);3.5.1.- (2%)	ceramidase (100%);In linear amides (2%)	GO:0005739 (31%);GO:0005794 (31%);GO:0016021 (31%)	GO:0017040 (100%);GO:0102121 (92%);GO:0005509 (31%)	GO:0046514 (100%);GO:0046512 (32%);GO:0007346 (31%)	mitochondrion (31%);Golgi apparatus (31%);membrane (31%)	N-acylsphingosine amidohydrolase activity (100%);ceramidase activity (92%);calcium ion binding (31%)	ceramide catabolic process (100%);sphingosine biosynthetic process (32%);regulation of mitotic cell cycle (31%)	IPR006823 (100%);IPR031329 (92%);IPR031331 (92%)	Neutral/alkaline nonlysosomal ceramidase (100%);Neutral/alkaline non-lysosomal ceramidase, N-terminal (92%);Neutral/alkaline non-lysosomal ceramidase, C-terminal (92%)
THSGWLGGLKETQYK	Eubacteriales	Bacteria				Bacillota			Clostridia			Eubacteriales																			GO:0005840 (100%)	GO:0003735 (100%)	GO:0006412 (100%)	ribosome (100%)	structural constituent of ribosome (100%)	translation (100%)	IPR005822 (100%);IPR005823 (100%);IPR036899 (100%)	Ribosomal protein L13 (100%);Ribosomal protein L13, bacterial-type (100%);Ribosomal protein L13 superfamily (100%)
THSQTSGWSLTEQDPFNNLSR	Bacteria	Bacteria																											5.4.99.2 (100%)	methylmalonyl-CoA mutase (100%)		GO:0004494 (100%);GO:0031419 (100%);GO:0046872 (100%)			methylmalonyl-CoA mutase activity (100%);cobalamin binding (100%);metal ion binding (100%)		IPR006098 (100%);IPR006099 (100%);IPR006158 (100%)	Methylmalonyl-CoA mutase, alpha chain, catalytic (100%);Methylmalonyl-CoA mutase, alpha/beta chain, catalytic (100%);Cobalamin (vitamin B12)-binding domain (100%)
NSSQLNYGVVATK	Ruminococcus bicirculans	Bacteria				Bacillota			Clostridia			Eubacteriales				Oscillospiraceae				Ruminococcus				Ruminococcus bicirculans					3.4.11.- (100%)	Aminopeptidases (100%)		GO:0004177 (100%);GO:0008237 (100%);GO:0008270 (100%)			aminopeptidase activity (100%);metallopeptidase activity (100%);zinc ion binding (100%)		IPR001948 (100%);IPR023358 (100%)	Peptidase M18 (100%);Peptidase M18, domain 2 (100%)
THTCPPCPAPELLGGPSVFLFPPKPK	root																														GO:0016020 (87%);GO:0005576 (9%);GO:0005615 (4%)	GO:0003823 (4%);GO:0034987 (4%)	GO:0002250 (4%);GO:0002862 (4%);GO:0006910 (4%)	membrane (87%);extracellular region (9%);extracellular space (4%)	antigen binding (4%);immunoglobulin receptor binding (4%)	adaptive immune response (4%);negative regulation of inflammatory response to antigenic stimulus (4%);phagocytosis, recognition (4%)	IPR003006 (100%);IPR003597 (100%);IPR007110 (100%)	Immunoglobulin/major histocompatibility complex, conserved site (100%);Immunoglobulin C1-set (100%);Immunoglobulin-like domain (100%)
GRPGPQPWCATTPNFDQDQR	Haplorrhini	Eukaryota	Metazoa			Chordata	Craniata	Sarcopterygii	Mammalia		Euarchontoglires	Primates	Haplorrhini																3.4.21.38 (100%)	coagulation factor XIIa (100%)	GO:0005615 (92%);GO:0005576 (17%);GO:0005791 (17%)	GO:0005509 (100%);GO:0004252 (92%);GO:0051787 (8%)	GO:0002542 (50%);GO:0007596 (50%);GO:0010756 (50%)	extracellular space (92%);extracellular region (17%);rough endoplasmic reticulum (17%)	calcium ion binding (100%);serine-type endopeptidase activity (92%);misfolded protein binding (8%)	Factor XII activation (50%);blood coagulation (50%);positive regulation of plasminogen activation (50%)	IPR000001 (100%);IPR000083 (100%);IPR000562 (100%)	Kringle (100%);Fibronectin, type I (100%);Fibronectin type II domain (100%)
GRPASDLYGGTLYVEVESTPDTLVLDK	Bacteroidales	Bacteria				Bacteroidota			Bacteroidia			Bacteroidales																			GO:0033104 (100%)		GO:1901998 (100%)	type VI protein secretion system complex (100%)		toxin transport (100%)	IPR041408 (100%)	Hemolysin coregulated protein (Hcp) TssD (100%)
THTGNLLDTEFDGAK
THTQDAVPLTLGQEFSGYVQQVK	Sarcopterygii	Eukaryota	Metazoa			Chordata	Craniata	Sarcopterygii																					4.2.1.2 (100%)	fumarate hydratase (100%)	GO:0045239 (100%);GO:0005739 (31%);GO:0005634 (3%)	GO:0004333 (100%);GO:0042393 (1%)	GO:0006099 (100%);GO:0006106 (100%);GO:0006108 (31%)	tricarboxylic acid cycle enzyme complex (100%);mitochondrion (31%);nucleus (3%)	fumarate hydratase activity (100%);histone binding (1%)	tricarboxylic acid cycle (100%);fumarate metabolic process (100%);malate metabolic process (31%)	IPR000362 (100%);IPR005677 (100%);IPR008948 (100%)	Fumarate lyase family (100%);Fumarate hydratase, class II (100%);L-Aspartase-like (100%)
LQWSKDDPGLYQLSYAGVNQK	Lachnospiraceae	Bacteria				Bacillota			Clostridia			Eubacteriales				Lachnospiraceae																					IPR006059 (100%)	Bacterial extracellular solute-binding protein (100%)
THVADKGFTAEYTEQR	Roseburia faecis	Bacteria				Bacillota			Clostridia			Eubacteriales				Lachnospiraceae				Roseburia				Roseburia faecis
LQWVKEVLEPTDLGTLK
NSSPETNAKPLNTGVTYDEK	Bacteroidales	Bacteria				Bacteroidota			Bacteroidia			Bacteroidales																			GO:0009279 (100%)			cell outer membrane (100%)			IPR011990 (100%);IPR012944 (100%);IPR033985 (100%)	Tetratricopeptide-like helical domain superfamily (100%);RagB/SusD domain (100%);SusD-like, N-terminal (100%)
GRDQGPNVCALQQLLGTK	Mammalia	Eukaryota	Metazoa			Chordata	Craniata	Sarcopterygii	Mammalia																						GO:0062023 (9%);GO:0005802 (9%);GO:0005615 (3%)	GO:0046872 (9%);GO:0008201 (8%);GO:0050839 (3%)	GO:0007155 (100%);GO:0071307 (9%);GO:0008593 (8%)	collagen-containing extracellular matrix (9%);trans-Golgi network (9%);extracellular space (3%)	metal ion binding (9%);heparin binding (8%);cell adhesion molecule binding (3%)	cell adhesion (100%);cellular response to vitamin K (9%);regulation of Notch signaling pathway (8%)	IPR000782 (100%);IPR036378 (100%);IPR011489 (99%)	FAS1 domain (100%);FAS1 domain superfamily (100%);EMI domain (99%)
TKADAESGVNALYFGGVPYLHNTDVGGGWTPK	Bacteroides	Bacteria				Bacteroidota			Bacteroidia			Bacteroidales				Bacteroidaceae				Bacteroides											GO:0009279 (100%)			cell outer membrane (100%)			IPR011990 (100%);IPR033985 (100%);IPR012944 (97%)	Tetratricopeptide-like helical domain superfamily (100%);SusD-like, N-terminal (100%);RagB/SusD domain (97%)
GSAGFSSSNFTHEFQTTDYLSK
LQYGGSVKPGTLK	Bacteria	Bacteria																											5.3.1.1 (100%)	triose-phosphate isomerase (100%)	GO:0005737 (98%);GO:0005829 (2%)	GO:0004807 (100%)	GO:0006094 (100%);GO:0006096 (100%);GO:0019563 (2%)	cytoplasm (98%);cytosol (2%)	triose-phosphate isomerase activity (100%)	gluconeogenesis (100%);glycolytic process (100%);glycerol catabolic process (2%)	IPR000652 (100%);IPR013785 (100%);IPR035990 (100%)	Triosephosphate isomerase (100%);Aldolase-type TIM barrel (100%);Triosephosphate isomerase superfamily (100%)
NSSYETETLKNLLAK	Clostridium	Bacteria				Bacillota			Clostridia			Eubacteriales				Clostridiaceae				Clostridium																	IPR006059 (100%)	Bacterial extracellular solute-binding protein (100%)
THNQGVFDAYTPELR	Bacteria	Bacteria																											2.3.1.54 (100%)	formate C-acetyltransferase (100%)	GO:0005737 (95%)	GO:0008861 (96%);GO:0016829 (10%);GO:0016740 (4%)	GO:0006006 (85%);GO:0005975 (10%)	cytoplasm (95%)	formate C-acetyltransferase activity (96%);lyase activity (10%);transferase activity (4%)	glucose metabolic process (85%);carbohydrate metabolic process (10%)	IPR004184 (100%);IPR001150 (95%);IPR005949 (95%)	Pyruvate formate lyase domain (100%);Glycine radical domain (95%);Formate acetyltransferase (95%)
GSDEPPVFLELHYK	Sarcopterygii	Eukaryota	Metazoa			Chordata	Craniata	Sarcopterygii																					3.4.13.23 (100%);3.4.11.1 (74%);3.4.11.5 (74%)	cysteinylglycine-S-conjugate dipeptidase (100%);leucyl aminopeptidase (74%);prolyl aminopeptidase (74%)	GO:0005737 (65%);GO:0005654 (35%);GO:0005829 (35%)	GO:0030145 (100%);GO:0070006 (100%);GO:0004180 (88%)	GO:0006508 (2%)	cytoplasm (65%);nucleoplasm (35%);cytosol (35%)	manganese ion binding (100%);metalloaminopeptidase activity (100%);carboxypeptidase activity (88%)	proteolysis (2%)	IPR000819 (100%);IPR011356 (100%);IPR008283 (88%)	Peptidase M17, leucyl aminopeptidase, C-terminal (100%);Peptidase M17, leucine aminopeptidase/peptidase B (100%);Peptidase M17, leucyl aminopeptidase, N-terminal (88%)
GSDDTLFALVDGTVR	Oscillospiraceae	Bacteria				Bacillota			Clostridia			Eubacteriales				Oscillospiraceae															GO:0005840 (100%)	GO:0003735 (100%)	GO:0006412 (100%)	ribosome (100%)	structural constituent of ribosome (100%)	translation (100%)	IPR001684 (100%);IPR018261 (96%)	Ribosomal protein L27 (100%);Ribosomal protein L27, conserved site (96%)
GSDDTLFALTSGK	Eubacteriales	Bacteria				Bacillota			Clostridia			Eubacteriales																			GO:0005840 (100%)	GO:0003735 (100%)	GO:0006412 (100%)	ribosome (100%)	structural constituent of ribosome (100%)	translation (100%)	IPR001684 (100%);IPR018261 (100%)	Ribosomal protein L27 (100%);Ribosomal protein L27, conserved site (100%)
THLPGFVEQAEALKAK	Eukaryota	Eukaryota																											1.11.1.24 (100%)	thioredoxin-dependent peroxiredoxin (100%)	GO:0005782 (96%);GO:0005739 (43%);GO:0005634 (34%)	GO:0004601 (91%);GO:0001016 (34%);GO:0043027 (34%)	GO:0016480 (34%);GO:0034614 (34%);GO:0034599 (11%)	peroxisomal matrix (96%);mitochondrion (43%);nucleus (34%)	peroxidase activity (91%);RNA polymerase III transcription regulatory region sequence-specific DNA binding (34%);cysteine-type endopeptidase inhibitor activity involved in apoptotic process (34%)	negative regulation of transcription by RNA polymerase III (34%);cellular response to reactive oxygen species (34%);cellular response to oxidative stress (11%)	IPR013740 (100%);IPR013766 (100%);IPR036249 (100%)	Redoxin (100%);Thioredoxin domain (100%);Thioredoxin-like superfamily (100%)
THLPLALLPQTLLDQK	Mammalia	Eukaryota	Metazoa			Chordata	Craniata	Sarcopterygii	Mammalia																				2.8.2.- (96%);2.8.2.1 (4%)	Sulfotransferases (96%); (4%)	GO:0005737 (9%);GO:0005829 (4%)	GO:0008146 (99%);GO:0004062 (10%)	GO:0051923 (9%);GO:0006584 (4%);GO:0006805 (3%)	cytoplasm (9%);cytosol (4%)	sulfotransferase activity (99%);aryl sulfotransferase activity (10%)	sulfation (9%);catecholamine metabolic process (4%);xenobiotic metabolic process (3%)	IPR000863 (100%);IPR027417 (100%)	Sulfotransferase domain (100%);P-loop containing nucleoside triphosphate hydrolase (100%)
NSSYLVLHQVDK
GSAYLALTSTSTDPNAEEYK	Eubacteriales	Bacteria				Bacillota			Clostridia			Eubacteriales																			GO:0005737 (100%)	GO:0003746 (100%);GO:0003924 (100%);GO:0005525 (100%)		cytoplasm (100%)	translation elongation factor activity (100%);GTPase activity (100%);GTP binding (100%)		IPR000795 (100%);IPR004160 (100%);IPR004161 (100%)	Translational (tr)-type GTP-binding domain (100%);Translation elongation factor EFTu/EF1A, C-terminal (100%);Translation elongation factor EFTu-like, domain 2 (100%)
GSAYLALTSTSKDPNAPEYK	Bacteria	Bacteria																											3.6.5.3 (100%)	protein-synthesizing GTPase (100%)	GO:0005737 (94%)	GO:0003746 (100%);GO:0003924 (100%);GO:0005525 (100%)		cytoplasm (94%)	translation elongation factor activity (100%);GTPase activity (100%);GTP binding (100%)		IPR000795 (100%);IPR005225 (100%);IPR027417 (100%)	Translational (tr)-type GTP-binding domain (100%);Small GTP-binding protein domain (100%);P-loop containing nucleoside triphosphate hydrolase (100%)
THLSLSDDPTKK	Bacteria	Bacteria																											6.3.4.3 (100%)	formate--tetrahydrofolate ligase (100%)		GO:0004329 (100%);GO:0005524 (100%)	GO:0035999 (86%);GO:0006730 (14%)		formate-tetrahydrofolate ligase activity (100%);ATP binding (100%)	tetrahydrofolate interconversion (86%);one-carbon metabolic process (14%)	IPR000559 (100%);IPR020628 (100%);IPR027417 (100%)	Formate-tetrahydrofolate ligase, FTHFS (100%);Formate-tetrahydrofolate ligase, FTHFS, conserved site (100%);P-loop containing nucleoside triphosphate hydrolase (100%)
GSATDFTDEEYYTTLHK	Subdoligranulum	Bacteria				Bacillota			Clostridia			Eubacteriales				Oscillospiraceae				Subdoligranulum												GO:0046556 (100%)	GO:0046373 (100%)		alpha-L-arabinofuranosidase activity (100%)	L-arabinose metabolic process (100%)	IPR017853 (100%);IPR010720 (50%);IPR013780 (50%)	Glycoside hydrolase superfamily (100%);Alpha-L-arabinofuranosidase, C-terminal (50%);Glycosyl hydrolase, all-beta (50%)
GSATDFDADEYYLTLR	Faecalibacterium	Bacteria				Bacillota			Clostridia			Eubacteriales				Oscillospiraceae				Faecalibacterium												GO:0046556 (100%)	GO:0046373 (100%)		alpha-L-arabinofuranosidase activity (100%)	L-arabinose metabolic process (100%)	IPR010720 (100%);IPR013780 (100%);IPR017853 (100%)	Alpha-L-arabinofuranosidase, C-terminal (100%);Glycosyl hydrolase, all-beta (100%);Glycoside hydrolase superfamily (100%)
GSAQNPDLFFQAR	Bacteria	Bacteria																											1.2.7.1 (73%);1.2.7.- (28%)	pyruvate synthase (73%);With an iron-sulfur protein as acceptor (28%)		GO:0005506 (99%);GO:0030976 (98%);GO:0051539 (98%)	GO:0022900 (99%)		iron ion binding (99%);thiamine pyrophosphate binding (98%);4 iron, 4 sulfur cluster binding (98%)	electron transport chain (99%)	IPR002880 (100%);IPR029061 (100%);IPR009014 (100%)	Pyruvate flavodoxin/ferredoxin oxidoreductase, pyrimidine binding domain (100%);Thiamin diphosphate-binding fold (100%);Transketolase C-terminal/Pyruvate-ferredoxin oxidoreductase domain II (100%)
THLTSNSNSTPNALSAEQK	Eubacterium	Bacteria				Bacillota			Clostridia			Eubacteriales				Eubacteriaceae				Eubacterium
GSANMNLTVESPEESDTKAHVR	Bacteroidales	Bacteria				Bacteroidota			Bacteroidia			Bacteroidales																			GO:0009279 (100%);GO:0009289 (100%)			cell outer membrane (100%);pilus (100%)			IPR014941 (100%);IPR029140 (100%)	Fimbrium subunit FimB/Mfa2/Mfa3 (100%);Fimbrial subunit protein, C-terminal (100%)
GSAMHKDLLNAWSETNKNSDLPR	Prevotella copri	Bacteria				Bacteroidota			Bacteroidia			Bacteroidales				Prevotellaceae				Prevotella				Prevotella copri							GO:0009279 (100%)			cell outer membrane (100%)			IPR000531 (100%);IPR008969 (100%);IPR012910 (100%)	TonB-dependent receptor-like, beta-barrel (100%);Carboxypeptidase-like, regulatory domain superfamily (100%);TonB-dependent receptor, plug domain (100%)
GSAMELNDVGFLQGSK	Ruminococcus bromii	Bacteria				Bacillota			Clostridia			Eubacteriales				Oscillospiraceae				Ruminococcus				Ruminococcus bromii					3.2.1.41 (100%)	pullulanase (100%)	GO:0005576 (100%)	GO:0051060 (67%);GO:0004553 (33%)	GO:0000272 (100%)	extracellular region (100%)	pullulanase activity (67%);hydrolase activity, hydrolyzing O-glycosyl compounds (33%)	polysaccharide catabolic process (100%)	IPR002105 (100%);IPR004193 (100%);IPR006047 (100%)	Dockerin type I repeat (100%);Glycoside hydrolase, family 13, N-terminal (100%);Glycosyl hydrolase, family 13, catalytic domain (100%)
THNLEPYFESFLNNLR	Simiiformes	Eukaryota	Metazoa			Chordata	Craniata	Sarcopterygii	Mammalia		Euarchontoglires	Primates	Haplorrhini	Simiiformes																	GO:0045095 (100%);GO:0005886 (51%);GO:0001533 (46%)	GO:0046982 (49%);GO:0030246 (46%);GO:0030280 (46%)	GO:0051290 (49%);GO:0001867 (46%);GO:0018149 (46%)	keratin filament (100%);plasma membrane (51%);cornified envelope (46%)	protein heterodimerization activity (49%);carbohydrate binding (46%);structural constituent of skin epidermis (46%)	protein heterotetramerization (49%);complement activation, lectin pathway (46%);peptide cross-linking (46%)	IPR003054 (100%);IPR032449 (100%);IPR039008 (100%)	Keratin, type II (100%);Keratin type II cytoskeletal 1, tail (100%);Intermediate filament, rod domain (100%)
GSALNALLSESKDLDAPEYK	Oscillibacter	Bacteria				Bacillota			Clostridia			Eubacteriales				Oscillospiraceae				Oscillibacter											GO:0005737 (75%)	GO:0003746 (100%);GO:0003924 (100%);GO:0005525 (100%)		cytoplasm (75%)	translation elongation factor activity (100%);GTPase activity (100%);GTP binding (100%)		IPR000795 (100%);IPR004160 (100%);IPR004161 (100%)	Translational (tr)-type GTP-binding domain (100%);Translation elongation factor EFTu/EF1A, C-terminal (100%);Translation elongation factor EFTu-like, domain 2 (100%)
GSALLALEALTAGK
NSSYFVEWLPNNVK	root																												1.1.1.205 (25%);2.3.2.27 (13%);2.7.1.148 (13%)	IMP dehydrogenase (25%);RING-type E3 ubiquitin transferase (13%);4-(cytidine 5'-diphospho)-2-C-methyl-D-erythritol kinase (13%)	GO:0005874 (100%);GO:0005737 (43%);GO:0016021 (1%)	GO:0005525 (100%);GO:0005200 (99%);GO:0003924 (94%)	GO:0007017 (91%);GO:0000226 (9%);GO:0000278 (9%)	microtubule (100%);cytoplasm (43%);membrane (1%)	GTP binding (100%);structural constituent of cytoskeleton (99%);GTPase activity (94%)	microtubule-based process (91%);microtubule cytoskeleton organization (9%);mitotic cell cycle (9%)	IPR008280 (100%);IPR018316 (100%);IPR000217 (100%)	Tubulin/FtsZ, C-terminal (100%);Tubulin/FtsZ, 2-layer sandwich domain (100%);Tubulin (100%)
LQVTNVLSQPLTQATVK	Mammalia	Eukaryota	Metazoa			Chordata	Craniata	Sarcopterygii	Mammalia																						GO:0008250 (100%);GO:0016021 (99%);GO:0016604 (16%)	GO:0016740 (34%);GO:0043022 (1%)	GO:0006487 (100%);GO:0006464 (1%);GO:0006486 (1%)	oligosaccharyltransferase complex (100%);membrane (99%);nuclear body (16%)	transferase activity (34%);ribosome binding (1%)	protein N-linked glycosylation (100%);protein modification process (1%);protein glycosylation (1%)	IPR008814 (100%)	Dolichyl-diphosphooligosaccharide--protein glycosyltransferase subunit Swp1 (100%)
GSALAALESTSTDPNAPEYK	Bacillota	Bacteria				Bacillota																									GO:0005737 (100%)	GO:0003746 (100%);GO:0003924 (100%);GO:0005525 (100%)		cytoplasm (100%)	translation elongation factor activity (100%);GTPase activity (100%);GTP binding (100%)		IPR000795 (100%);IPR004160 (100%);IPR004161 (100%)	Translational (tr)-type GTP-binding domain (100%);Translation elongation factor EFTu/EF1A, C-terminal (100%);Translation elongation factor EFTu-like, domain 2 (100%)
TKVEETGGANFLFVTK	Bacteria	Bacteria																											2.6.1.42 (100%)	branched-chain-amino-acid transaminase (100%)		GO:0052654 (98%);GO:0052655 (98%);GO:0052656 (98%)	GO:0009097 (97%);GO:0009098 (97%);GO:0009099 (97%)		L-leucine transaminase activity (98%);L-valine transaminase activity (98%);L-isoleucine transaminase activity (98%)	isoleucine biosynthetic process (97%);leucine biosynthetic process (97%);valine biosynthetic process (97%)	IPR001544 (100%);IPR036038 (100%);IPR043132 (100%)	Aminotransferase class IV (100%);Aminotransferase-like, PLP-dependent enzymes (100%);Branched-chain-amino-acid aminotransferase-like, C-terminal (100%)
GQYYGALEAYLYQHTPLYK	Fusobacterium	Bacteria				Fusobacteriota			Fusobacteriia			Fusobacteriales				Fusobacteriaceae				Fusobacterium
GQYTASSTYVTGGDMSYVR	Ruminococcus bromii	Bacteria				Bacillota			Clostridia			Eubacteriales				Oscillospiraceae				Ruminococcus				Ruminococcus bromii								GO:0016798 (82%);GO:0003824 (18%)	GO:0005975 (100%)		hydrolase activity, acting on glycosyl bonds (82%);catalytic activity (18%)	carbohydrate metabolic process (100%)	IPR006047 (100%);IPR013783 (100%);IPR017853 (100%)	Glycosyl hydrolase, family 13, catalytic domain (100%);Immunoglobulin-like fold (100%);Glycoside hydrolase superfamily (100%)
TKDWLDDLKLR	Parabacteroides distasonis	Bacteria				Bacteroidota			Bacteroidia			Bacteroidales				Tannerellaceae				Parabacteroides				Parabacteroides distasonis							GO:0009279 (100%)			cell outer membrane (100%)			IPR000531 (100%);IPR008969 (100%);IPR012910 (100%)	TonB-dependent receptor-like, beta-barrel (100%);Carboxypeptidase-like, regulatory domain superfamily (100%);TonB-dependent receptor, plug domain (100%)
TKDYADFLADNNYDALSSLAGK	Clostridium	Bacteria				Bacillota			Clostridia			Eubacteriales				Clostridiaceae				Clostridium																	IPR021139 (100%)	NYN domain (100%)
NSSGLVDDGKLTGFHAL	Bacteria	Bacteria
NSSANLALDASYDYAK	Prevotella copri	Bacteria				Bacteroidota			Bacteroidia			Bacteroidales				Prevotellaceae				Prevotella				Prevotella copri													IPR012910 (100%);IPR023996 (100%);IPR037066 (100%)	TonB-dependent receptor, plug domain (100%);TonB-dependent outer membrane protein, SusC/RagA (100%);TonB-dependent receptor, plug domain superfamily (100%)
GQTLSNTLEVEVEK	Porphyromonas asaccharolytica DSM 20707	Bacteria				Bacteroidota			Bacteroidia			Bacteroidales				Porphyromonadaceae				Porphyromonas				Porphyromonas asaccharolytica		Porphyromonas asaccharolytica DSM 20707											IPR025049 (100%);IPR042278 (100%)	Fimbrillin-like 1 (100%);Fimbrillin-like 1, N-terminal (100%)
GQTGQQLLLGAYSSLSR	Bacteria	Bacteria																											1.3.5.1 (71%);1.3.99.1 (21%);1.3.5.4 (7%)	succinate dehydrogenase (71%);Deleted entry (21%);Transferred entry: 1.3.5.1 (7%)		GO:0016491 (78%);GO:0008177 (20%);GO:0102040 (2%)			oxidoreductase activity (78%);succinate dehydrogenase (ubiquinone) activity (20%);fumarate reductase (menaquinone) (2%)		IPR003953 (100%);IPR011280 (100%);IPR036188 (100%)	FAD-dependent oxidoreductase 2, FAD binding domain (100%);Succinate dehydrogenase/fumarate reductase flavoprotein subunit, low-GC Gram-positive bacteria (100%);FAD/NAD(P)-binding domain superfamily (100%)
GQTGQQLLLGAYSSLNR	Bacteria	Bacteria																											1.3.5.1 (75%);1.3.5.4 (25%)	succinate dehydrogenase (75%);Transferred entry: 1.3.5.1 (25%)		GO:0016491 (82%);GO:0008177 (18%)			oxidoreductase activity (82%);succinate dehydrogenase (ubiquinone) activity (18%)		IPR003953 (100%);IPR011280 (100%);IPR036188 (100%)	FAD-dependent oxidoreductase 2, FAD binding domain (100%);Succinate dehydrogenase/fumarate reductase flavoprotein subunit, low-GC Gram-positive bacteria (100%);FAD/NAD(P)-binding domain superfamily (100%)
GQTGQQLLLGAYSALSR	root																												1.3.5.1 (68%);1.3.99.1 (25%);1.3.5.4 (12%)	succinate dehydrogenase (68%);Deleted entry (25%);Transferred entry: 1.3.5.1 (12%)	GO:0016021 (1%);GO:0005886 (0%)	GO:0016491 (76%);GO:0008177 (22%);GO:0102040 (4%)	GO:0009061 (0%)	membrane (1%);plasma membrane (0%)	oxidoreductase activity (76%);succinate dehydrogenase (ubiquinone) activity (22%);fumarate reductase (menaquinone) (4%)	anaerobic respiration (0%)	IPR003953 (100%);IPR011280 (100%);IPR036188 (100%)	FAD-dependent oxidoreductase 2, FAD binding domain (100%);Succinate dehydrogenase/fumarate reductase flavoprotein subunit, low-GC Gram-positive bacteria (100%);FAD/NAD(P)-binding domain superfamily (100%)
GQTGQQLLLGAYQALEK	Bacteria	Bacteria																											1.3.5.1 (89%);1.3.99.1 (11%)	succinate dehydrogenase (89%);Deleted entry (11%)	GO:0016021 (5%)	GO:0016491 (60%);GO:0008177 (40%)		membrane (5%)	oxidoreductase activity (60%);succinate dehydrogenase (ubiquinone) activity (40%)		IPR003953 (100%);IPR011280 (100%);IPR036188 (100%)	FAD-dependent oxidoreductase 2, FAD binding domain (100%);Succinate dehydrogenase/fumarate reductase flavoprotein subunit, low-GC Gram-positive bacteria (100%);FAD/NAD(P)-binding domain superfamily (100%)
GQTGQQLLLGAYAALNKELAAGSVK	Alistipes	Bacteria				Bacteroidota			Bacteroidia			Bacteroidales				Rikenellaceae				Alistipes									1.3.5.1 (67%);1.3.5.4 (33%);1.3.99.1 (33%)	succinate dehydrogenase (67%);Transferred entry: 1.3.5.1 (33%);Deleted entry (33%)		GO:0016491 (89%);GO:0008177 (11%)			oxidoreductase activity (89%);succinate dehydrogenase (ubiquinone) activity (11%)		IPR003953 (100%);IPR011280 (100%);IPR036188 (100%)	FAD-dependent oxidoreductase 2, FAD binding domain (100%);Succinate dehydrogenase/fumarate reductase flavoprotein subunit, low-GC Gram-positive bacteria (100%);FAD/NAD(P)-binding domain superfamily (100%)
GQTEGKLPELLASGMVDNMTK	Hominoidea	Eukaryota	Metazoa			Chordata	Craniata	Sarcopterygii	Mammalia		Euarchontoglires	Primates	Haplorrhini	Simiiformes	Hominoidea																GO:0005615 (100%);GO:0036464 (80%);GO:0005576 (20%)	GO:0004867 (100%);GO:0030414 (20%)	GO:0032691 (60%);GO:0044342 (60%);GO:0010951 (40%)	extracellular space (100%);cytoplasmic ribonucleoprotein granule (80%);extracellular region (20%)	serine-type endopeptidase inhibitor activity (100%);peptidase inhibitor activity (20%)	negative regulation of interleukin-1 beta production (60%);type B pancreatic cell proliferation (60%);negative regulation of endopeptidase activity (40%)	IPR000215 (100%);IPR015557 (100%);IPR023795 (100%)	Serpin family (100%); (100%);Serpin, conserved site (100%)
GQSSVQSEAVGVSTSAK
NSRPEANEALER	Sarcopterygii	Eukaryota	Metazoa			Chordata	Craniata	Sarcopterygii																							GO:0034707 (100%);GO:0005737 (71%);GO:0005886 (39%)	GO:0005254 (100%);GO:0005244 (96%);GO:0044877 (1%)	GO:0034765 (96%);GO:0030216 (26%);GO:0030336 (26%)	chloride channel complex (100%);cytoplasm (71%);plasma membrane (39%)	chloride channel activity (100%);voltage-gated monoatomic ion channel activity (96%);protein-containing complex binding (1%)	regulation of monoatomic ion transmembrane transport (96%);keratinocyte differentiation (26%);negative regulation of cell migration (26%)	IPR002946 (100%);IPR036282 (100%);IPR036249 (100%)	Intracellular chloride channel (100%);Glutathione S-transferase, C-terminal domain superfamily (100%);Thioredoxin-like superfamily (100%)
GQSLSVTSLRPCAAETQ	Simiiformes	Eukaryota	Metazoa			Chordata	Craniata	Sarcopterygii	Mammalia		Euarchontoglires	Primates	Haplorrhini	Simiiformes																	GO:0005576 (100%);GO:0005579 (100%);GO:0070062 (4%)		GO:0006958 (100%);GO:0019835 (100%);GO:0045087 (92%)	extracellular region (100%);membrane attack complex (100%);extracellular exosome (4%)		complement activation, classical pathway (100%);cytolysis (100%);innate immune response (92%)	IPR000436 (100%);IPR000884 (100%);IPR001862 (100%)	Sushi/SCR/CCP domain (100%);Thrombospondin type-1 (TSP1) repeat (100%);Membrane attack complex component/perforin/complement C9 (100%)
TKEEAYGDSTYAQR	Ruminococcus	Bacteria				Bacillota			Clostridia			Eubacteriales				Oscillospiraceae				Ruminococcus									3.2.1.4 (100%)	cellulase (100%)		GO:0008810 (100%)	GO:0030245 (100%)		cellulase activity (100%)	cellulose catabolic process (100%)	IPR000556 (100%);IPR003343 (100%);IPR008928 (100%)	Glycoside hydrolase, 48F (100%);Bacterial Ig-like domain, group 2 (100%);Six-hairpin glycosidase superfamily (100%)
GQSLQDPFLNALR	root																														GO:0005829 (0%)	GO:0003723 (100%);GO:0005525 (0%);GO:0008168 (0%)	GO:0006355 (98%);GO:0009405 (0%);GO:0006378 (0%)	cytosol (0%)	RNA binding (100%);GTP binding (0%);methyltransferase activity (0%)	regulation of DNA-templated transcription (98%);obsolete pathogenesis (0%);mRNA polyadenylation (0%)	IPR005001 (100%);IPR010920 (100%);IPR006073 (0%)	RNA-binding protein Hfq (100%);LSM domain superfamily (100%);GTP binding domain (0%)
GQSELLNESDCQSFLAK	Phocaeicola	Bacteria				Bacteroidota			Bacteroidia			Bacteroidales								Phocaeicola											GO:0009279 (100%)			cell outer membrane (100%)			IPR011990 (100%);IPR012944 (100%)	Tetratricopeptide-like helical domain superfamily (100%);RagB/SusD domain (100%)
GQSEDPGSLLSLFR	Mammalia	Eukaryota	Metazoa			Chordata	Craniata	Sarcopterygii	Mammalia																						GO:0016021 (89%);GO:0044225 (18%);GO:0045202 (18%)	GO:0003824 (94%);GO:0016787 (4%);GO:0003723 (1%)	GO:0006865 (100%);GO:0005975 (94%);GO:0006816 (1%)	membrane (89%);apical pole of neuron (18%);synapse (18%)	catalytic activity (94%);hydrolase activity (4%);RNA binding (1%)	amino acid transport (100%);carbohydrate metabolic process (94%);calcium ion transport (1%)	IPR013780 (100%);IPR042280 (100%);IPR017853 (98%)	Glycosyl hydrolase, all-beta (100%);4F2 cell-surface antigen heavy chain (100%);Glycoside hydrolase superfamily (98%)
GQSAVFQGEKVEGNDQTLSYK	Bacteroides	Bacteria				Bacteroidota			Bacteroidia			Bacteroidales				Bacteroidaceae				Bacteroides												GO:0016740 (100%)			transferase activity (100%)		IPR011990 (100%);IPR019734 (100%);IPR013026 (91%)	Tetratricopeptide-like helical domain superfamily (100%);Tetratricopeptide repeat (100%); (91%)
TKEEYGHSEVVEYYCNPR	Homininae	Eukaryota	Metazoa			Chordata	Craniata	Sarcopterygii	Mammalia		Euarchontoglires	Primates	Haplorrhini	Simiiformes	Hominoidea	Hominidae	Homininae														GO:0005576 (33%);GO:0005615 (33%);GO:0070062 (33%)	GO:0008201 (100%);GO:0042802 (100%);GO:0043395 (100%)	GO:0006956 (100%);GO:0030449 (100%);GO:1903659 (100%)	extracellular region (33%);extracellular space (33%);extracellular exosome (33%)	heparin binding (100%);identical protein binding (100%);heparan sulfate proteoglycan binding (100%)	complement activation (100%);regulation of complement activation (100%);regulation of complement-dependent cytotoxicity (100%)	IPR000436 (100%);IPR035976 (100%)	Sushi/SCR/CCP domain (100%);Sushi/SCR/CCP superfamily (100%)
TKEGLEEGLKK	Prevotella	Bacteria				Bacteroidota			Bacteroidia			Bacteroidales				Prevotellaceae				Prevotella									1.3.5.1 (50%);1.3.99.1 (50%)	succinate dehydrogenase (50%);Deleted entry (50%)		GO:0016491 (97%);GO:0008177 (3%)			oxidoreductase activity (97%);succinate dehydrogenase (ubiquinone) activity (3%)		IPR011280 (100%);IPR015939 (100%);IPR037099 (100%)	Succinate dehydrogenase/fumarate reductase flavoprotein subunit, low-GC Gram-positive bacteria (100%);Fumarate reductase/succinate dehydrogenase flavoprotein-like, C-terminal (100%);Fumarate reductase/succinate dehydrogenase flavoprotein-like, C-terminal domain superfamily (100%)
TKDVVVTYDATVNK	Eubacteriales	Bacteria				Bacillota			Clostridia			Eubacteriales																			GO:0016021 (100%)			membrane (100%)			IPR013783 (100%);IPR019948 (100%);IPR026466 (100%)	Immunoglobulin-like fold (100%); (100%);Fimbrial isopeptide formation D2 domain (100%)
GQYVTEDDSVFGLNLR	Subdoligranulum	Bacteria				Bacillota			Clostridia			Eubacteriales				Oscillospiraceae				Subdoligranulum																	IPR012332 (100%);IPR011050 (67%);IPR006626 (33%)	Autotransporter, pectate lyase C-like domain superfamily (100%);Pectin lyase fold/virulence factor (67%);Parallel beta-helix repeat (33%)
GQVDLLTGTLGK	Alistipes	Bacteria				Bacteroidota			Bacteroidia			Bacteroidales				Rikenellaceae				Alistipes									2.3.1.29 (100%)	glycine C-acetyltransferase (100%)		GO:0030170 (100%);GO:0008890 (97%);GO:0016874 (38%)	GO:0009058 (100%);GO:0019518 (97%)		pyridoxal phosphate binding (100%);glycine C-acetyltransferase activity (97%);ligase activity (38%)	biosynthetic process (100%);L-threonine catabolic process to glycine (97%)	IPR004839 (100%);IPR015421 (100%);IPR015422 (100%)	Aminotransferase, class I/classII (100%);Pyridoxal phosphate-dependent transferase, major domain (100%);Pyridoxal phosphate-dependent transferase, small domain (100%)
TKDTANDVFDVR	Enterobacteriaceae	Bacteria				Pseudomonadota			Gammaproteobacteria			Enterobacterales				Enterobacteriaceae															GO:0009279 (98%);GO:0046930 (78%)	GO:0015481 (76%);GO:0042958 (76%);GO:0015288 (24%)	GO:0015768 (22%);GO:0034219 (2%)	cell outer membrane (98%);pore complex (78%)	maltose transporting porin activity (76%);maltodextrin transmembrane transporter activity (76%);porin activity (24%)	maltose transport (22%);carbohydrate transmembrane transport (2%)	IPR003192 (100%);IPR036998 (100%);IPR023738 (98%)	Porin, LamB-type (100%);Porin, LamB-type superfamily (100%);Maltoporin (98%)
TKAEAYGDKTYAAR	Ruminococcus	Bacteria				Bacillota			Clostridia			Eubacteriales				Oscillospiraceae				Ruminococcus											GO:0016021 (100%)	GO:0008810 (100%)	GO:0030245 (100%)	membrane (100%)	cellulase activity (100%)	cellulose catabolic process (100%)	IPR000556 (100%);IPR003343 (100%);IPR008928 (100%)	Glycoside hydrolase, 48F (100%);Bacterial Ig-like domain, group 2 (100%);Six-hairpin glycosidase superfamily (100%)
GQYMCTASNLHGLDR	Simiiformes	Eukaryota	Metazoa			Chordata	Craniata	Sarcopterygii	Mammalia		Euarchontoglires	Primates	Haplorrhini	Simiiformes																	GO:0016020 (57%);GO:0005576 (3%);GO:0062023 (3%)	GO:0005201 (3%)	GO:0071559 (46%)	membrane (57%);extracellular region (3%);collagen-containing extracellular matrix (3%)	extracellular matrix structural constituent (3%)	response to transforming growth factor beta (46%)	IPR003598 (100%);IPR003599 (100%);IPR007110 (100%)	Immunoglobulin subtype 2 (100%);Immunoglobulin subtype (100%);Immunoglobulin-like domain (100%)
GQYFGELALVTNKPR	Craniata	Eukaryota	Metazoa			Chordata	Craniata																						2.7.11.1 (100%)	non-specific serine/threonine protein kinase (100%)	GO:0005952 (86%);GO:0005886 (75%);GO:0005813 (13%)	GO:0030552 (97%);GO:0008603 (76%);GO:0016301 (15%)	GO:0050804 (6%);GO:0006631 (6%);GO:0007612 (6%)	cAMP-dependent protein kinase complex (86%);plasma membrane (75%);centrosome (13%)	cAMP binding (97%);cAMP-dependent protein kinase regulator activity (76%);kinase activity (15%)	modulation of chemical synaptic transmission (6%);fatty acid metabolic process (6%);learning (6%)	IPR000595 (100%);IPR014710 (100%);IPR018490 (100%)	Cyclic nucleotide-binding domain (100%);RmlC-like jelly roll fold (100%);Cyclic nucleotide-binding domain superfamily (100%)
GQWGTVCDNLWDLTDASVVCR	Mammalia	Eukaryota	Metazoa			Chordata	Craniata	Sarcopterygii	Mammalia																						GO:0016020 (100%);GO:0005576 (30%);GO:0005615 (19%)	GO:0005044 (100%);GO:0005509 (11%);GO:0017110 (11%)	GO:0007155 (38%);GO:0002576 (1%);GO:0006968 (1%)	membrane (100%);extracellular region (30%);extracellular space (19%)	scavenger receptor activity (100%);calcium ion binding (11%);nucleoside diphosphate phosphatase activity (11%)	cell adhesion (38%);platelet degranulation (1%);cellular defense response (1%)	IPR001190 (100%);IPR017448 (100%);IPR036772 (100%)	SRCR domain (100%);SRCR-like domain (100%);SRCR-like domain superfamily (100%)
NSSLLHYGHAGAPNDR	Blastocystis hominis	Eukaryota							Bigyra			Opalinata				Blastocystidae				Blastocystis				Blastocystis hominis								GO:0030145 (100%);GO:0070006 (100%)			manganese ion binding (100%);metalloaminopeptidase activity (100%)		IPR000994 (100%);IPR007865 (100%);IPR029149 (100%)	Peptidase M24 (100%);Aminopeptidase P, N-terminal (100%);Creatinase/Aminopeptidase P/Spt16, N-terminal (100%)
TKDDLLLCELGDVFK	Mammalia	Eukaryota	Metazoa			Chordata	Craniata	Sarcopterygii	Mammalia																						GO:0005741 (65%);GO:0001401 (35%);GO:0016021 (35%)	GO:0016787 (4%)	GO:0033108 (35%);GO:0045040 (35%);GO:0042407 (33%)	mitochondrial outer membrane (65%);SAM complex (35%);membrane (35%)	hydrolase activity (4%)	mitochondrial respiratory chain complex assembly (35%);protein insertion into mitochondrial outer membrane (35%);cristae formation (33%)	IPR000184 (100%);IPR039910 (99%);IPR034746 (91%)	Bacterial surface antigen (D15) (100%);Surface antigen D15-like (99%);POTRA domain (91%)
TKDEAYGDDSYAAR	Ruminococcus callidus ATCC 27760	Bacteria				Bacillota			Clostridia			Eubacteriales				Oscillospiraceae				Ruminococcus				Ruminococcus callidus		Ruminococcus callidus ATCC 27760						GO:0008810 (100%)	GO:0030245 (100%)		cellulase activity (100%)	cellulose catabolic process (100%)	IPR000556 (100%);IPR003343 (100%);IPR008928 (100%)	Glycoside hydrolase, 48F (100%);Bacterial Ig-like domain, group 2 (100%);Six-hairpin glycosidase superfamily (100%)
GQVTELGAVNVMTGVYTGR	Bacteria	Bacteria																											4.1.1.49 (100%)	phosphoenolpyruvate carboxykinase (ATP) (100%)	GO:0005737 (92%)	GO:0004612 (100%);GO:0005524 (100%);GO:0016301 (98%)	GO:0006094 (100%)	cytoplasm (92%)	phosphoenolpyruvate carboxykinase (ATP) activity (100%);ATP binding (100%);kinase activity (98%)	gluconeogenesis (100%)	IPR001272 (100%);IPR008210 (100%);IPR013035 (99%)	Phosphoenolpyruvate carboxykinase, ATP-utilising (100%);Phosphoenolpyruvate carboxykinase, N-terminal (100%);Phosphoenolpyruvate carboxykinase, C-terminal (99%)
GQVQEVGWHDVAGWLGR	Mammalia	Eukaryota	Metazoa			Chordata	Craniata	Sarcopterygii	Mammalia																				2.7.1.11 (100%)	6-phosphofructokinase (100%)	GO:0005737 (68%);GO:0005945 (29%);GO:0016020 (9%)	GO:0003872 (100%);GO:0046872 (100%);GO:0005524 (88%)	GO:0006002 (100%);GO:0030388 (30%);GO:0009749 (27%)	cytoplasm (68%);6-phosphofructokinase complex (29%);membrane (9%)	6-phosphofructokinase activity (100%);metal ion binding (100%);ATP binding (88%)	fructose 6-phosphate metabolic process (100%);fructose 1,6-bisphosphate metabolic process (30%);response to glucose (27%)	IPR000023 (100%);IPR022953 (100%);IPR035966 (100%)	Phosphofructokinase domain (100%);ATP-dependent 6-phosphofructokinase (100%);Phosphofructokinase superfamily (100%)
GQVPENEANVVLTTLK	Simiiformes	Eukaryota	Metazoa			Chordata	Craniata	Sarcopterygii	Mammalia		Euarchontoglires	Primates	Haplorrhini	Simiiformes																	GO:0005886 (89%);GO:0016021 (43%);GO:0005794 (27%)	GO:0005509 (100%);GO:0008013 (14%);GO:0030506 (14%)	GO:0007156 (100%);GO:0022408 (14%);GO:0030336 (14%)	plasma membrane (89%);membrane (43%);Golgi apparatus (27%)	calcium ion binding (100%);beta-catenin binding (14%);ankyrin binding (14%)	homophilic cell adhesion via plasma membrane adhesion molecules (100%);negative regulation of cell-cell adhesion (14%);negative regulation of cell migration (14%)	IPR002126 (100%);IPR014868 (100%);IPR015919 (100%)	Cadherin-like (100%);Cadherin prodomain (100%);Cadherin-like superfamily (100%)
GQVNESTYVQGR	Dialister	Bacteria				Bacillota			Negativicutes			Veillonellales				Veillonellaceae				Dialister																	IPR010870 (100%);IPR023614 (100%)	Phosphate-selective porin O/P (100%);Porin domain superfamily (100%)
LQYPLNLTQPNAK	Eubacteriales	Bacteria				Bacillota			Clostridia			Eubacteriales																									IPR007760 (100%);IPR009078 (100%);IPR012347 (100%)	Manganese catalase (100%);Ferritin-like superfamily (100%);Ferritin-like (100%)
GQVNDSTYVQGQMTTNMNFK
GQVNDQVTVNGR	Dialister succinatiphilus YIT 11850	Bacteria				Bacillota			Negativicutes			Veillonellales				Veillonellaceae				Dialister				Dialister succinatiphilus		Dialister succinatiphilus YIT 11850											IPR001119 (100%)	S-layer homology domain (100%)
GQVLDVGPNAPLSTTGR
GQVLAQVGTLNPHKK	Clostridium perfringens	Bacteria				Bacillota			Clostridia			Eubacteriales				Clostridiaceae				Clostridium				Clostridium perfringens							GO:0005737 (88%)	GO:0003746 (100%);GO:0003924 (100%);GO:0005525 (100%)		cytoplasm (88%)	translation elongation factor activity (100%);GTPase activity (100%);GTP binding (100%)		IPR000795 (100%);IPR004160 (100%);IPR004161 (100%)	Translational (tr)-type GTP-binding domain (100%);Translation elongation factor EFTu/EF1A, C-terminal (100%);Translation elongation factor EFTu-like, domain 2 (100%)
TKDLNYFTGNALQTTYNDR	Bacteroidales	Bacteria				Bacteroidota			Bacteroidia			Bacteroidales																			GO:0009279 (100%)			cell outer membrane (100%)			IPR000531 (100%);IPR012910 (100%);IPR023996 (100%)	TonB-dependent receptor-like, beta-barrel (100%);TonB-dependent receptor, plug domain (100%);TonB-dependent outer membrane protein, SusC/RagA (100%)
TKDLQALCGLSCDELSSMVLELR	Mammalia	Eukaryota	Metazoa			Chordata	Craniata	Sarcopterygii	Mammalia																						GO:0005615 (72%);GO:0005577 (30%);GO:0009897 (30%)	GO:0008201 (99%);GO:0005509 (99%);GO:0050840 (72%)	GO:0007155 (96%);GO:0016525 (76%);GO:0006954 (72%)	extracellular space (72%);fibrinogen complex (30%);external side of plasma membrane (30%)	heparin binding (99%);calcium ion binding (99%);extracellular matrix binding (72%)	cell adhesion (96%);negative regulation of angiogenesis (76%);inflammatory response (72%)	IPR028499 (100%);IPR036383 (100%);IPR000884 (99%)	(100%);Thrombospondin type-1 (TSP1) repeat superfamily (100%);Thrombospondin type-1 (TSP1) repeat (99%)
GQVLAKPGTLHPHTK	Bacteria	Bacteria																											3.6.5.3 (100%)	protein-synthesizing GTPase (100%)	GO:0005737 (85%)	GO:0003746 (100%);GO:0005525 (100%);GO:0003924 (94%)		cytoplasm (85%)	translation elongation factor activity (100%);GTP binding (100%);GTPase activity (94%)		IPR004160 (99%);IPR009000 (99%);IPR009001 (99%)	Translation elongation factor EFTu/EF1A, C-terminal (99%);Translation protein, beta-barrel domain superfamily (99%);Translation elongation factor EF1A/initiation factor IF2gamma, C-terminal (99%)
TKDMLFDVPLSYTTGFGSLLK	Bacteroides	Bacteria				Bacteroidota			Bacteroidia			Bacteroidales				Bacteroidaceae				Bacteroides											GO:0009279 (100%)			cell outer membrane (100%)			IPR000531 (100%);IPR023996 (100%);IPR012910 (97%)	TonB-dependent receptor-like, beta-barrel (100%);TonB-dependent outer membrane protein, SusC/RagA (100%);TonB-dependent receptor, plug domain (97%)
NSSGVFETTAPSGATR	Ruminococcus bromii	Bacteria				Bacillota			Clostridia			Eubacteriales				Oscillospiraceae				Ruminococcus				Ruminococcus bromii							GO:0016021 (100%)			membrane (100%)			IPR013783 (100%);IPR031965 (100%);IPR038174 (29%)	Immunoglobulin-like fold (100%);Starch-binding module 26 (100%);Streptococcal pilin isopeptide linker superfamily (29%)
GQVDVDYWTPENK	Bacteroidales	Bacteria				Bacteroidota			Bacteroidia			Bacteroidales																			GO:0009279 (100%)			cell outer membrane (100%)			IPR000531 (100%);IPR023996 (100%);IPR036942 (100%)	TonB-dependent receptor-like, beta-barrel (100%);TonB-dependent outer membrane protein, SusC/RagA (100%);TonB-dependent receptor-like, beta-barrel domain superfamily (100%)
GPVEVPDEEYPLLLTTTR	Methanobrevibacter	Archaea				Euryarchaeota			Methanobacteria			Methanobacteriales				Methanobacteriaceae				Methanobrevibacter									1.2.1.2 (100%)	Transferred entry: 1.17.1.9 (100%)		GO:0008863 (100%);GO:0043546 (100%);GO:0046872 (100%)	GO:0015942 (100%)		formate dehydrogenase (NAD+) activity (100%);molybdopterin cofactor binding (100%);metal ion binding (100%)	formate metabolic process (100%)	IPR006478 (100%);IPR006656 (100%);IPR006657 (100%)	Formate dehydrogenase, alpha subunit (100%);Molybdopterin oxidoreductase (100%);Molybdopterin dinucleotide-binding domain (100%)
GPVENYSDRNHSTDLGLYR	Bacteroidales	Bacteria				Bacteroidota			Bacteroidia			Bacteroidales																	3.2.1.23 (100%)	beta-galactosidase (100%)	GO:0009341 (100%)	GO:0004565 (100%);GO:0030246 (100%)	GO:0005975 (100%)	beta-galactosidase complex (100%)	beta-galactosidase activity (100%);carbohydrate binding (100%)	carbohydrate metabolic process (100%)	IPR004199 (100%);IPR006101 (100%);IPR006102 (100%)	Beta galactosidase small chain/ domain 5 (100%);Glycoside hydrolase, family 2 (100%);Glycoside hydrolase, family 2, immunoglobulin-like beta-sandwich (100%)
LRDYLDQANLLVEGDLRR	Faecalibacterium prausnitzii	Bacteria				Bacillota			Clostridia			Eubacteriales				Oscillospiraceae				Faecalibacterium				Faecalibacterium prausnitzii							GO:0005840 (100%)	GO:0003735 (100%);GO:0000049 (90%);GO:0019843 (90%)	GO:0006412 (100%)	ribosome (100%)	structural constituent of ribosome (100%);tRNA binding (90%);rRNA binding (90%)	translation (100%)	IPR001892 (100%);IPR010979 (100%);IPR019980 (100%)	Ribosomal protein S13 (100%);Ribosomal protein S13-like, H2TH (100%);Ribosomal protein S13, bacterial-type (100%)
GNQLAFGSFGLK	Bacteria	Bacteria																													GO:0005840 (100%);GO:0022625 (0%)	GO:0019843 (100%);GO:0003735 (99%);GO:0000049 (96%)	GO:0006412 (100%)	ribosome (100%);cytosolic large ribosomal subunit (0%)	rRNA binding (100%);structural constituent of ribosome (99%);tRNA binding (96%)	translation (100%)	IPR016180 (100%);IPR036920 (100%);IPR000114 (100%)	Ribosomal protein L10e/L16 (100%);Ribosomal protein L10e/L16 superfamily (100%);Ribosomal protein L16 (100%)
TLDEFTLLQNLQPQYQFR	Mammalia	Eukaryota	Metazoa			Chordata	Craniata	Sarcopterygii	Mammalia																				3.4.21.41 (100%)	complement subcomponent C1r (100%)	GO:0005615 (10%);GO:0072562 (10%);GO:0005576 (3%)	GO:0004252 (100%);GO:0005509 (97%);GO:0008236 (3%)	GO:0006958 (100%);GO:0045087 (86%);GO:0031638 (10%)	extracellular space (10%);blood microparticle (10%);extracellular region (3%)	serine-type endopeptidase activity (100%);calcium ion binding (97%);serine-type peptidase activity (3%)	complement activation, classical pathway (100%);innate immune response (86%);zymogen activation (10%)	IPR000436 (100%);IPR035707 (100%);IPR000152 (97%)	Sushi/SCR/CCP domain (100%); (100%);EGF-type aspartate/asparagine hydroxylation site (97%)
GNPTVEVDLFTSK	Eukaryota	Eukaryota																											4.2.1.11 (100%)	phosphopyruvate hydratase (100%)	GO:0000015 (100%);GO:0005886 (8%);GO:0005829 (4%)	GO:0000287 (100%);GO:0004634 (100%);GO:0000977 (2%)	GO:0006096 (96%);GO:0032889 (8%);GO:0061621 (6%)	phosphopyruvate hydratase complex (100%);plasma membrane (8%);cytosol (4%)	magnesium ion binding (100%);phosphopyruvate hydratase activity (100%);RNA polymerase II transcription regulatory region sequence-specific DNA binding (2%)	glycolytic process (96%);regulation of vacuole fusion, non-autophagic (8%);canonical glycolysis (6%)	IPR000941 (100%);IPR020811 (100%);IPR029017 (100%)	Enolase (100%);Enolase, N-terminal (100%);Enolase-like, N-terminal (100%)
NSLEVTPLYYNK	Ruminococcus bromii	Bacteria				Bacillota			Clostridia			Eubacteriales				Oscillospiraceae				Ruminococcus				Ruminococcus bromii													IPR013783 (100%);IPR044060 (100%)	Immunoglobulin-like fold (100%);Bacterial repeat domain (100%)
GNPGSHFCGGTLLHPSFVLTAAHCLR	Homo sapiens	Eukaryota	Metazoa			Chordata	Craniata	Sarcopterygii	Mammalia		Euarchontoglires	Primates	Haplorrhini	Simiiformes	Hominoidea	Hominidae	Homininae			Homo				Homo sapiens					3.4.21.76 (100%)	myeloblastin (100%)	GO:0005829 (67%);GO:0043231 (67%);GO:0005576 (33%)	GO:0004252 (100%);GO:0005102 (33%);GO:0008236 (33%)	GO:0006508 (33%);GO:0006509 (33%);GO:0006909 (33%)	cytosol (67%);intracellular membrane-bounded organelle (67%);extracellular region (33%)	serine-type endopeptidase activity (100%);signaling receptor binding (33%);serine-type peptidase activity (33%)	proteolysis (33%);membrane protein ectodomain proteolysis (33%);phagocytosis (33%)	IPR001254 (100%);IPR001314 (100%);IPR009003 (100%)	Serine proteases, trypsin domain (100%);Peptidase S1A, chymotrypsin family (100%);Peptidase S1, PA clan (100%)
GNPENVETNVNLNVR	Eubacterium	Bacteria				Bacillota			Clostridia			Eubacteriales				Eubacteriaceae				Eubacterium											GO:0016021 (100%)	GO:0030246 (100%)		membrane (100%)	carbohydrate binding (100%)		IPR008965 (100%);IPR013783 (100%)	CBM2/CBM3, carbohydrate-binding domain superfamily (100%);Immunoglobulin-like fold (100%)
TLDFAEAGDNLGALLR	Bacillota	Bacteria				Bacillota																							3.6.5.3 (100%)	protein-synthesizing GTPase (100%)	GO:0005737 (86%)	GO:0003746 (100%);GO:0005525 (100%);GO:0003924 (93%)		cytoplasm (86%)	translation elongation factor activity (100%);GTP binding (100%);GTPase activity (93%)		IPR004160 (100%);IPR004161 (100%);IPR009000 (100%)	Translation elongation factor EFTu/EF1A, C-terminal (100%);Translation elongation factor EFTu-like, domain 2 (100%);Translation protein, beta-barrel domain superfamily (100%)
TLDFAEAGDNVGVLLR	Eubacteriales	Bacteria				Bacillota			Clostridia			Eubacteriales																			GO:0005737 (100%)	GO:0003746 (100%);GO:0003924 (100%);GO:0005525 (100%)		cytoplasm (100%)	translation elongation factor activity (100%);GTPase activity (100%);GTP binding (100%)		IPR000795 (100%);IPR004160 (100%);IPR004161 (100%)	Translational (tr)-type GTP-binding domain (100%);Translation elongation factor EFTu/EF1A, C-terminal (100%);Translation elongation factor EFTu-like, domain 2 (100%)
NSLDCELVSAK	Sarcopterygii	Eukaryota	Metazoa			Chordata	Craniata	Sarcopterygii																							GO:0005886 (96%);GO:0030864 (11%);GO:0005737 (7%)	GO:0003779 (100%);GO:0008179 (7%);GO:0003735 (0%)	GO:0000902 (100%);GO:0030036 (96%);GO:0001667 (11%)	plasma membrane (96%);cortical actin cytoskeleton (11%);cytoplasm (7%)	actin binding (100%);adenylate cyclase binding (7%);structural constituent of ribosome (0%)	cell morphogenesis (100%);actin cytoskeleton organization (96%);ameboidal-type cell migration (11%)	IPR001837 (100%);IPR013912 (100%);IPR036223 (100%)	Adenylate cyclase-associated CAP (100%);Adenylate cyclase-associated CAP, C-terminal (100%);Adenylate cyclase-associated CAP, C-terminal superfamily (100%)
TLDGAENPLATLYGR	Bacteria	Bacteria																													GO:0030288 (81%)		GO:0055085 (100%)	outer membrane-bounded periplasmic space (81%)		transmembrane transport (100%)	IPR018389 (100%);IPR038404 (100%);IPR004682 (81%)	TRAP transporter solute receptor DctP (100%);TRAP transporter solute receptor DctP superfamily (100%);TRAP transporter solute receptor, DctP family (81%)
TLDGEYKPTTGQYYSLVR	Prevotella	Bacteria				Bacteroidota			Bacteroidia			Bacteroidales				Prevotellaceae				Prevotella												GO:0008237 (100%)			metallopeptidase activity (100%)		IPR008757 (100%);IPR024079 (100%)	Peptidase M6-like, domain (100%);Metallopeptidase, catalytic domain superfamily (100%)
TLDGLGTAEYLWEK	Clostridium	Bacteria				Bacillota			Clostridia			Eubacteriales				Clostridiaceae				Clostridium												GO:0003824 (100%)			catalytic activity (100%)		IPR013785 (100%)	Aldolase-type TIM barrel (100%)
GNNETSESAHAALK	Phocaeicola	Bacteria				Bacteroidota			Bacteroidia			Bacteroidales								Phocaeicola
NSLCLENSCLAAHDKR	Mammalia	Eukaryota	Metazoa			Chordata	Craniata	Sarcopterygii	Mammalia																						GO:0005615 (28%);GO:0005802 (26%);GO:0031012 (26%)	GO:0005178 (100%);GO:0005518 (100%);GO:0050840 (100%)	GO:0007155 (100%);GO:0008283 (100%);GO:0001525 (26%)	extracellular space (28%);trans-Golgi network (26%);extracellular matrix (26%)	integrin binding (100%);collagen binding (100%);extracellular matrix binding (100%)	cell adhesion (100%);cell population proliferation (100%);angiogenesis (26%)	IPR000782 (100%);IPR032954 (100%);IPR036378 (100%)	FAS1 domain (100%); (100%);FAS1 domain superfamily (100%)
TLDGLGTAEYLWEKK	Clostridium	Bacteria				Bacillota			Clostridia			Eubacteriales				Clostridiaceae				Clostridium												GO:0003824 (100%)			catalytic activity (100%)		IPR013785 (100%)	Aldolase-type TIM barrel (100%)
GNLVSLHNFNLNYR	Simiiformes	Eukaryota	Metazoa			Chordata	Craniata	Sarcopterygii	Mammalia		Euarchontoglires	Primates	Haplorrhini	Simiiformes																	GO:0005576 (11%);GO:0030133 (11%);GO:0062023 (11%)	GO:0030246 (100%);GO:0008201 (11%);GO:0030021 (11%)	GO:0006955 (89%);GO:0002215 (44%);GO:0032693 (44%)	extracellular region (11%);transport vesicle (11%);collagen-containing extracellular matrix (11%)	carbohydrate binding (100%);heparin binding (11%);extracellular matrix structural constituent conferring compression resistance (11%)	immune response (89%);defense response to nematode (44%);negative regulation of interleukin-10 production (44%)	IPR001304 (100%);IPR002352 (100%);IPR016186 (100%)	C-type lectin-like (100%);Eosinophil major basic protein (100%);C-type lectin-like/link domain superfamily (100%)
GNLVHLDYEGLLEGKPFQGGTAK	Eubacteriales	Bacteria				Bacillota			Clostridia			Eubacteriales																	5.2.1.8 (100%)	peptidylprolyl isomerase (100%)	GO:0005737 (100%)	GO:0003755 (100%)	GO:0006457 (100%);GO:0007049 (100%);GO:0015031 (100%)	cytoplasm (100%)	peptidyl-prolyl cis-trans isomerase activity (100%)	protein folding (100%);cell cycle (100%);protein transport (100%)	IPR001179 (100%);IPR005215 (100%);IPR008880 (100%)	FKBP-type peptidyl-prolyl cis-trans isomerase domain (100%);Trigger factor (100%);Trigger factor, C-terminal (100%)
NSLATQATNDKTYAYNADNTK
TLDGQQTLLACLESHQFQPK	root																														GO:0008290 (100%);GO:0071203 (23%);GO:0005903 (1%)	GO:0003779 (97%);GO:0051015 (3%);GO:0045296 (1%)	GO:0051016 (100%);GO:0034329 (23%);GO:0030036 (3%)	F-actin capping protein complex (100%);WASH complex (23%);brush border (1%)	actin binding (97%);actin filament binding (3%);cadherin binding (1%)	barbed-end actin filament capping (100%);cell junction assembly (23%);actin cytoskeleton organization (3%)	IPR002189 (100%);IPR037282 (100%);IPR042276 (99%)	F-actin-capping protein subunit alpha (100%);F-actin-capping protein subunit alpha/beta (100%);F-actin-capping protein subunit alpha/beta, domain 2 (99%)
GNLSTPGENNYLSLAALEATLVNGEKEGEEK	Bacteroides uniformis	Bacteria				Bacteroidota			Bacteroidia			Bacteroidales				Bacteroidaceae				Bacteroides				Bacteroides uniformis													IPR032149 (100%)	Domain of unknown function DUF4988 (100%)
TLDGTNDKLLSEHMEATLLTSAFTYTGK	Eubacteriales	Bacteria				Bacillota			Clostridia			Eubacteriales
TLDEAVEALTGYDPVLAK
GNLSSVESFLTSR	Roseburia faecis	Bacteria				Bacillota			Clostridia			Eubacteriales				Lachnospiraceae				Roseburia				Roseburia faecis								GO:0016798 (75%);GO:0003824 (25%)	GO:0005975 (100%)		hydrolase activity, acting on glycosyl bonds (75%);catalytic activity (25%)	carbohydrate metabolic process (100%)	IPR006047 (100%);IPR008964 (100%);IPR013780 (100%)	Glycosyl hydrolase, family 13, catalytic domain (100%);Invasin/intimin cell-adhesion fragments (100%);Glycosyl hydrolase, all-beta (100%)
GNQLQTGDKFVVR	Bacteroidales	Bacteria				Bacteroidota			Bacteroidia			Bacteroidales
LRGDVDGDGDVTVVDTTYLQK	Ruminococcus	Bacteria				Bacillota			Clostridia			Eubacteriales				Oscillospiraceae				Ruminococcus												GO:0004553 (100%)	GO:0000272 (100%)		hydrolase activity, hydrolyzing O-glycosyl compounds (100%)	polysaccharide catabolic process (100%)	IPR002105 (100%);IPR013783 (100%);IPR016134 (100%)	Dockerin type I repeat (100%);Immunoglobulin-like fold (100%);Dockerin domain (100%)
GNTGENLLALLEGR	Bacteria	Bacteria																													GO:0015935 (99%);GO:0005840 (1%);GO:0005829 (0%)	GO:0019843 (100%);GO:0003735 (99%);GO:0016787 (1%)	GO:0006412 (100%);GO:0006353 (0%);GO:0006417 (0%)	small ribosomal subunit (99%);ribosome (1%);cytosol (0%)	rRNA binding (100%);structural constituent of ribosome (99%);hydrolase activity (1%)	translation (100%);DNA-templated transcription termination (0%);regulation of translation (0%)	IPR001912 (100%);IPR005709 (100%);IPR022801 (100%)	Ribosomal protein S4/S9, N-terminal (100%);Ribosomal protein S4, bacterial-type (100%);Ribosomal protein S4/S9 (100%)
GNTFYDCPFPSFFSETK	Bacteroidales	Bacteria				Bacteroidota			Bacteroidia			Bacteroidales																				GO:0052692 (100%)			raffinose alpha-galactosidase activity (100%)		IPR011050 (100%)	Pectin lyase fold/virulence factor (100%)
GNTFYDCPFPSFFNETK	Bacteroidales	Bacteria				Bacteroidota			Bacteroidia			Bacteroidales																				GO:0052692 (100%)			raffinose alpha-galactosidase activity (100%)		IPR011050 (100%)	Pectin lyase fold/virulence factor (100%)
LREYEANGQGFQR	Bacteria	Bacteria																											5.3.1.14 (100%)	L-rhamnose isomerase (100%)	GO:0005737 (100%)	GO:0008740 (100%);GO:0030145 (100%)	GO:0019301 (97%);GO:0019299 (3%)	cytoplasm (100%)	L-rhamnose isomerase activity (100%);manganese ion binding (100%)	rhamnose catabolic process (97%);rhamnose metabolic process (3%)	IPR009308 (100%);IPR036237 (100%)	Rhamnose isomerase (100%);Xylose isomerase-like superfamily (100%)
TLDADWTGTLATK	Oscillibacter	Bacteria				Bacillota			Clostridia			Eubacteriales				Oscillospiraceae				Oscillibacter											GO:0005886 (100%)			plasma membrane (100%)			IPR003760 (100%)	ABC transporter substrate-binding protein PnrA-like (100%)
GNTDNAGQVTVSGK
GNTDDYYFTLHR	Ruminococcus callidus ATCC 27760	Bacteria				Bacillota			Clostridia			Eubacteriales				Oscillospiraceae				Ruminococcus				Ruminococcus callidus		Ruminococcus callidus ATCC 27760						GO:0008810 (100%)	GO:0030245 (100%)		cellulase activity (100%)	cellulose catabolic process (100%)	IPR000556 (100%);IPR003343 (100%);IPR008928 (100%)	Glycoside hydrolase, 48F (100%);Bacterial Ig-like domain, group 2 (100%);Six-hairpin glycosidase superfamily (100%)
GNTATNTLKPATVETGAELR	Bacteria	Bacteria																													GO:0005737 (100%)	GO:0003746 (100%)		cytoplasm (100%)	translation elongation factor activity (100%)		IPR001059 (100%);IPR011768 (100%);IPR012340 (100%)	Translation elongation factor P/YeiP, central (100%);Translation elongation factor P (100%);Nucleic acid-binding, OB-fold (100%)
GNTAAQMAQLLSFNK	Homininae	Eukaryota	Metazoa			Chordata	Craniata	Sarcopterygii	Mammalia		Euarchontoglires	Primates	Haplorrhini	Simiiformes	Hominoidea	Hominidae	Homininae														GO:0005615 (100%);GO:0005737 (13%);GO:0016021 (8%)	GO:0004867 (13%);GO:0002020 (4%)	GO:0010951 (13%);GO:0007605 (4%);GO:0043312 (4%)	extracellular space (100%);cytoplasm (13%);membrane (8%)	serine-type endopeptidase inhibitor activity (13%);protease binding (4%)	negative regulation of endopeptidase activity (13%);sensory perception of sound (4%);neutrophil degranulation (4%)	IPR000215 (100%);IPR023796 (100%);IPR036186 (100%)	Serpin family (100%);Serpin domain (100%);Serpin superfamily (100%)
TLDATEEGQDAGELK
NSLFANAASNQQQAK	Bacteroidales	Bacteria				Bacteroidota			Bacteroidia			Bacteroidales																			GO:0005886 (100%);GO:0016021 (100%)			plasma membrane (100%);membrane (100%)			IPR003849 (100%)	Preprotein translocase YajC (100%)
GNSGVLLSQLLR	Bacteria	Bacteria																											2.7.-.- (50%);2.7.1.- (25%);2.7.1.29 (25%)	Transferring phosphorus-containing groups (50%);Phosphotransferases with an alcohol group as acceptor (25%);glycerone kinase (25%)	GO:0005618 (0%);GO:0005829 (0%)	GO:0004371 (100%);GO:0016301 (0%)	GO:0006071 (100%)	cell wall (0%);cytosol (0%)	glycerone kinase activity (100%);kinase activity (0%)	glycerol metabolic process (100%)	IPR004007 (100%);IPR036117 (100%);IPR033470 (98%)	DhaL domain (100%);DhaL domain superfamily (100%);Fatty acid kinase subunit A-like, C-terminal (98%)
TLDDLLGEDNQFGLK	Akkermansia muciniphila	Bacteria				Verrucomicrobiota			Verrucomicrobiae			Verrucomicrobiales				Akkermansiaceae				Akkermansia				Akkermansia muciniphila
TLDDQAGADVSDNGGNVK	Bacteroides cellulosilyticus	Bacteria				Bacteroidota			Bacteroidia			Bacteroidales				Bacteroidaceae				Bacteroides				Bacteroides cellulosilyticus							GO:0019867 (100%)	GO:2001070 (100%)		outer membrane (100%)	starch binding (100%)		IPR025970 (100%);IPR032187 (100%)	SusE outer membrane protein (100%);Outer membrane protein SusF/SusE (100%)
GNSDLTDKFNSALEELQK	Roseburia faecis	Bacteria				Bacillota			Clostridia			Eubacteriales				Lachnospiraceae				Roseburia				Roseburia faecis													IPR001638 (100%)	Solute-binding protein family 3/N-terminal domain of MltF (100%)
GNRGDSLDQCALLQSLK	Euarchontoglires	Eukaryota	Metazoa			Chordata	Craniata	Sarcopterygii	Mammalia		Euarchontoglires																				GO:0005581 (99%);GO:0005615 (24%);GO:0042383 (24%)	GO:0004867 (99%);GO:0030020 (1%)	GO:0007155 (99%);GO:0007517 (1%);GO:0030198 (1%)	collagen trimer (99%);extracellular space (24%);sarcolemma (24%)	serine-type endopeptidase inhibitor activity (99%);extracellular matrix structural constituent conferring tensile strength (1%)	cell adhesion (99%);muscle organ development (1%);extracellular matrix organization (1%)	IPR002035 (100%);IPR003961 (100%);IPR008160 (100%)	von Willebrand factor, type A (100%);Fibronectin type III (100%);Collagen triple helix repeat (100%)
GNQYWALSGYDLLQGYPK	Mammalia	Eukaryota	Metazoa			Chordata	Craniata	Sarcopterygii	Mammalia																				3.4.24.34 (100%)	neutrophil collagenase (100%)	GO:0031012 (91%);GO:0005615 (55%);GO:0005581 (18%)	GO:0004222 (100%);GO:0008270 (100%);GO:0004252 (55%)	GO:0032693 (55%);GO:0032755 (55%);GO:0032760 (55%)	extracellular matrix (91%);extracellular space (55%);collagen trimer (18%)	metalloendopeptidase activity (100%);zinc ion binding (100%);serine-type endopeptidase activity (55%)	negative regulation of interleukin-10 production (55%);positive regulation of interleukin-6 production (55%);positive regulation of tumor necrosis factor production (55%)	IPR000585 (100%);IPR001818 (100%);IPR002477 (100%)	Hemopexin-like domain (100%);Peptidase M10, metallopeptidase (100%);Peptidoglycan binding-like (100%)
GNQWVGYDDQESVK	Mammalia	Eukaryota	Metazoa			Chordata	Craniata	Sarcopterygii	Mammalia																						GO:0005615 (99%);GO:0005783 (96%);GO:0048471 (37%)	GO:0008061 (100%);GO:0030246 (37%);GO:0004553 (2%)	GO:0045766 (99%);GO:0005975 (98%);GO:0006954 (96%)	extracellular space (99%);endoplasmic reticulum (96%);perinuclear region of cytoplasm (37%)	chitin binding (100%);carbohydrate binding (37%);hydrolase activity, hydrolyzing O-glycosyl compounds (2%)	positive regulation of angiogenesis (99%);carbohydrate metabolic process (98%);inflammatory response (96%)	IPR017853 (99%);IPR001223 (98%);IPR028538 (98%)	Glycoside hydrolase superfamily (99%);Glycoside hydrolase family 18, catalytic domain (98%); (98%)
TLDDSDKYVSWVGSNFK	Eubacteriales	Bacteria				Bacillota			Clostridia			Eubacteriales																									IPR025997 (100%);IPR028082 (100%)	Periplasmic binding protein (100%);Periplasmic binding protein-like I (100%)
GNQPVGVGLEAAKTEK	Homo sapiens	Eukaryota	Metazoa			Chordata	Craniata	Sarcopterygii	Mammalia		Euarchontoglires	Primates	Haplorrhini	Simiiformes	Hominoidea	Hominidae	Homininae			Homo				Homo sapiens							GO:0005576 (100%);GO:0005604 (50%);GO:0031091 (50%)	GO:0005509 (100%);GO:0008201 (100%)	GO:0007155 (100%);GO:0016525 (100%);GO:0051965 (50%)	extracellular region (100%);basement membrane (50%);platelet alpha granule (50%)	calcium ion binding (100%);heparin binding (100%)	cell adhesion (100%);negative regulation of angiogenesis (100%);positive regulation of synapse assembly (50%)	IPR000742 (100%);IPR000884 (100%);IPR001007 (100%)	EGF-like domain (100%);Thrombospondin type-1 (TSP1) repeat (100%);VWFC domain (100%)
LRGDVNGDGAVTVLDTTYLQK	Ruminococcus bromii	Bacteria				Bacillota			Clostridia			Eubacteriales				Oscillospiraceae				Ruminococcus				Ruminococcus bromii								GO:0004553 (100%)	GO:0000272 (100%)		hydrolase activity, hydrolyzing O-glycosyl compounds (100%)	polysaccharide catabolic process (100%)	IPR002105 (100%);IPR013783 (100%);IPR016134 (100%)	Dockerin type I repeat (100%);Immunoglobulin-like fold (100%);Dockerin domain (100%)
GNTGNYECYATDQAATK
GNLSSVENFLASR	Roseburia faecis	Bacteria				Bacillota			Clostridia			Eubacteriales				Lachnospiraceae				Roseburia				Roseburia faecis					3.2.1.1 (100%)	alpha-amylase (100%)		GO:0004556 (50%);GO:0016798 (50%);GO:0103025 (50%)	GO:0005975 (100%)		alpha-amylase activity (50%);hydrolase activity, acting on glycosyl bonds (50%);alpha-amylase activity (50%)	carbohydrate metabolic process (100%)	IPR006047 (100%);IPR008964 (100%);IPR013780 (100%)	Glycosyl hydrolase, family 13, catalytic domain (100%);Invasin/intimin cell-adhesion fragments (100%);Glycosyl hydrolase, all-beta (100%)
TLDGYGFASAWSALQQAK
GNFHAVYRDDLKK	Eukaryota	Eukaryota																													GO:0005615 (83%);GO:0005829 (67%);GO:0045111 (67%)	GO:0005509 (100%);GO:0008017 (100%);GO:0008270 (100%)	GO:0045087 (100%);GO:0002523 (83%);GO:0030593 (83%)	extracellular space (83%);cytosol (67%);intermediate filament cytoskeleton (67%)	calcium ion binding (100%);microtubule binding (100%);zinc ion binding (100%)	innate immune response (100%);leukocyte migration involved in inflammatory response (83%);neutrophil chemotaxis (83%)	IPR001751 (100%);IPR002048 (100%);IPR011992 (100%)	S100/Calcium binding protein 7/8-like, conserved site (100%);EF-hand domain (100%);EF-hand domain pair (100%)
GNFHAVYRDDLK	Eukaryota	Eukaryota																													GO:0005615 (83%);GO:0005829 (67%);GO:0045111 (67%)	GO:0005509 (100%);GO:0008017 (100%);GO:0008270 (100%)	GO:0045087 (100%);GO:0002523 (83%);GO:0030593 (83%)	extracellular space (83%);cytosol (67%);intermediate filament cytoskeleton (67%)	calcium ion binding (100%);microtubule binding (100%);zinc ion binding (100%)	innate immune response (100%);leukocyte migration involved in inflammatory response (83%);neutrophil chemotaxis (83%)	IPR001751 (100%);IPR002048 (100%);IPR011992 (100%)	S100/Calcium binding protein 7/8-like, conserved site (100%);EF-hand domain (100%);EF-hand domain pair (100%)
NSGYAQGSVTLTHETVK
TLDPQDTTEQYSQR	Fusobacterium	Bacteria				Fusobacteriota			Fusobacteriia			Fusobacteriales				Fusobacteriaceae				Fusobacterium											GO:0043190 (95%)	GO:0003677 (55%)	GO:0055085 (95%)	ATP-binding cassette (ABC) transporter complex (95%)	DNA binding (55%)	transmembrane transport (95%)	IPR000914 (100%);IPR039424 (100%);IPR030678 (95%)	Solute-binding protein family 5 domain (100%);Solute-binding protein family 5 (100%);Peptide/nickel binding protein, MppA-type (95%)
GNFGGSFAGSFGGAGGHAPGVAR	Mammalia	Eukaryota	Metazoa			Chordata	Craniata	Sarcopterygii	Mammalia																						GO:0016363 (8%);GO:0042382 (8%);GO:0071013 (8%)	GO:0003723 (98%);GO:0019904 (8%);GO:0003729 (2%)	GO:0000398 (89%);GO:0000380 (9%);GO:1900182 (0%)	nuclear matrix (8%);paraspeckles (8%);catalytic step 2 spliceosome (8%)	RNA binding (98%);protein domain specific binding (8%);mRNA binding (2%)	mRNA splicing, via spliceosome (89%);alternative mRNA splicing, via spliceosome (9%);positive regulation of protein localization to nucleus (0%)	IPR012677 (100%);IPR024667 (100%);IPR035979 (100%)	Nucleotide-binding alpha-beta plait domain superfamily (100%); (100%);RNA-binding domain superfamily (100%)
LRHFYNFGNLGSSK	Fusobacterium	Bacteria				Fusobacteriota			Fusobacteriia			Fusobacteriales				Fusobacteriaceae				Fusobacterium
TLDQAEAGDNLGALLR	Bacillota	Bacteria				Bacillota																							3.6.5.3 (100%)	protein-synthesizing GTPase (100%)	GO:0005737 (50%)	GO:0003746 (100%);GO:0005525 (100%);GO:0003924 (63%)		cytoplasm (50%)	translation elongation factor activity (100%);GTP binding (100%);GTPase activity (63%)		IPR004161 (100%);IPR009000 (100%);IPR004160 (88%)	Translation elongation factor EFTu-like, domain 2 (100%);Translation protein, beta-barrel domain superfamily (100%);Translation elongation factor EFTu/EF1A, C-terminal (88%)
NSGVEANVNAVLVNTR
TLDQAMAGDNLGTLLR	Dialister succinatiphilus YIT 11850	Bacteria				Bacillota			Negativicutes			Veillonellales				Veillonellaceae				Dialister				Dialister succinatiphilus		Dialister succinatiphilus YIT 11850					GO:0005737 (100%)	GO:0003746 (100%);GO:0003924 (100%);GO:0005525 (100%)		cytoplasm (100%)	translation elongation factor activity (100%);GTPase activity (100%);GTP binding (100%)		IPR000795 (100%);IPR004160 (100%);IPR004161 (100%)	Translational (tr)-type GTP-binding domain (100%);Translation elongation factor EFTu/EF1A, C-terminal (100%);Translation elongation factor EFTu-like, domain 2 (100%)
GNFDYGHLGDADLLSTHNK	Bacteroidales	Bacteria				Bacteroidota			Bacteroidia			Bacteroidales
LRKDDPLTNLNTAFDVAEK	Craniata	Eukaryota	Metazoa			Chordata	Craniata																								GO:0001725 (24%);GO:0005925 (24%);GO:0005915 (15%)	GO:0005509 (94%);GO:0003779 (90%);GO:0017166 (24%)	GO:0045214 (15%);GO:0048741 (15%);GO:0030220 (10%)	stress fiber (24%);focal adhesion (24%);zonula adherens (15%)	calcium ion binding (94%);actin binding (90%);vinculin binding (24%)	sarcomere organization (15%);skeletal muscle fiber development (15%);platelet formation (10%)	IPR001715 (100%);IPR036872 (100%);IPR001589 (98%)	Calponin homology domain (100%);CH domain superfamily (100%);Actinin-type actin-binding domain, conserved site (98%)
TLDYAEAGDNLGALLR	Bacillota	Bacteria				Bacillota																							3.6.5.3 (100%)	protein-synthesizing GTPase (100%)	GO:0005737 (85%)	GO:0003746 (100%);GO:0005525 (100%);GO:0003924 (92%)		cytoplasm (85%)	translation elongation factor activity (100%);GTP binding (100%);GTPase activity (92%)		IPR004160 (100%);IPR004161 (100%);IPR009000 (100%)	Translation elongation factor EFTu/EF1A, C-terminal (100%);Translation elongation factor EFTu-like, domain 2 (100%);Translation protein, beta-barrel domain superfamily (100%)
TLDYAEAGDNVGALLR	Bacillota	Bacteria				Bacillota																									GO:0005737 (91%)	GO:0003746 (100%);GO:0003924 (100%);GO:0005525 (100%)		cytoplasm (91%)	translation elongation factor activity (100%);GTPase activity (100%);GTP binding (100%)		IPR000795 (100%);IPR004160 (100%);IPR004161 (100%)	Translational (tr)-type GTP-binding domain (100%);Translation elongation factor EFTu/EF1A, C-terminal (100%);Translation elongation factor EFTu-like, domain 2 (100%)
NSGTAVTHLFDKVYR
TLEAEAAHGTVTR	root																												1.1.1.42 (100%);4.1.1.15 (0%);6.3.4.2 (0%)	isocitrate dehydrogenase (NADP(+)) (100%);glutamate decarboxylase (0%);CTP synthase (glutamine hydrolyzing) (0%)	GO:0005739 (10%);GO:0005777 (2%);GO:0005829 (2%)	GO:0004450 (100%);GO:0000287 (94%);GO:0051287 (94%)	GO:0006102 (100%);GO:0006099 (87%);GO:0006097 (41%)	mitochondrion (10%);peroxisome (2%);cytosol (2%)	isocitrate dehydrogenase (NADP+) activity (100%);magnesium ion binding (94%);NAD binding (94%)	isocitrate metabolic process (100%);tricarboxylic acid cycle (87%);glyoxylate cycle (41%)	IPR024084 (100%);IPR004790 (100%);IPR019818 (94%)	Isopropylmalate dehydrogenase-like domain (100%);Isocitrate dehydrogenase NADP-dependent (100%);Isocitrate/isopropylmalate dehydrogenase, conserved site (94%)
TLEAYSDKLTDADTYYATGVLR
TLEDHGDLKVLGNNTPR	Phocaeicola plebeius	Bacteria				Bacteroidota			Bacteroidia			Bacteroidales								Phocaeicola				Phocaeicola plebeius							GO:0009279 (100%)			cell outer membrane (100%)			IPR000531 (100%);IPR008969 (100%);IPR012910 (100%)	TonB-dependent receptor-like, beta-barrel (100%);Carboxypeptidase-like, regulatory domain superfamily (100%);TonB-dependent receptor, plug domain (100%)
GNELYYADNTTVYR	Bacteroidales	Bacteria				Bacteroidota			Bacteroidia			Bacteroidales																									IPR015943 (100%)	WD40/YVTN repeat-like-containing domain superfamily (100%)
GNELVLSAGSTPR	Simiiformes	Eukaryota	Metazoa			Chordata	Craniata	Sarcopterygii	Mammalia		Euarchontoglires	Primates	Haplorrhini	Simiiformes																	GO:0030286 (97%);GO:0005737 (88%);GO:0005874 (85%)	GO:0005524 (97%);GO:0008569 (97%);GO:0051959 (45%)	GO:0007018 (97%);GO:0033962 (42%);GO:0034063 (42%)	dynein complex (97%);cytoplasm (88%);microtubule (85%)	ATP binding (97%);minus-end-directed microtubule motor activity (97%);dynein light intermediate chain binding (45%)	microtubule-based movement (97%);P-body assembly (42%);stress granule assembly (42%)	IPR035706 (100%);IPR004273 (97%);IPR024743 (97%)	Dynein heavy chain, ATP-binding dynein motor region (100%);Dynein heavy chain region D6 P-loop domain (97%);Dynein heavy chain, coiled coil stalk (97%)
GNEGPVSASESTK	Bacteroides	Bacteria				Bacteroidota			Bacteroidia			Bacteroidales				Bacteroidaceae				Bacteroides
LRLQSYDAQLLDAAAEK	Faecalibacterium prausnitzii	Bacteria				Bacillota			Clostridia			Eubacteriales				Oscillospiraceae				Faecalibacterium				Faecalibacterium prausnitzii							GO:0005840 (100%)	GO:0000049 (100%);GO:0003735 (100%)	GO:0006412 (100%)	ribosome (100%)	tRNA binding (100%);structural constituent of ribosome (100%)	translation (100%)	IPR001848 (100%);IPR018268 (100%);IPR027486 (100%)	Ribosomal protein S10 (100%);Ribosomal protein S10, conserved site (100%);Ribosomal protein S10 domain (100%)
TLDNGDGYLSSFK	Prevotella	Bacteria				Bacteroidota			Bacteroidia			Bacteroidales				Prevotellaceae				Prevotella											GO:0009279 (100%)			cell outer membrane (100%)			IPR011990 (100%);IPR012944 (100%);IPR033985 (100%)	Tetratricopeptide-like helical domain superfamily (100%);RagB/SusD domain (100%);SusD-like, N-terminal (100%)
GNLSNNLTTYSTDLSGNNNVLYTR	Bacteroidales	Bacteria				Bacteroidota			Bacteroidia			Bacteroidales																									IPR032149 (100%)	Domain of unknown function DUF4988 (100%)
TLDNDLLLLKLSSPAVLNSR	Mammalia	Eukaryota	Metazoa			Chordata	Craniata	Sarcopterygii	Mammalia																				3.4.21.4 (100%)	trypsin (100%)	GO:0005615 (21%);GO:0005576 (5%);GO:0031012 (5%)	GO:0004252 (100%);GO:0005509 (5%)	GO:0006508 (21%);GO:0007586 (5%);GO:0019730 (5%)	extracellular space (21%);extracellular region (5%);extracellular matrix (5%)	serine-type endopeptidase activity (100%);calcium ion binding (5%)	proteolysis (21%);digestion (5%);antimicrobial humoral response (5%)	IPR001254 (100%);IPR001314 (100%);IPR009003 (100%)	Serine proteases, trypsin domain (100%);Peptidase S1A, chymotrypsin family (100%);Peptidase S1, PA clan (100%)
GNGETVVVGETAK	Faecalibacterium prausnitzii	Bacteria				Bacillota			Clostridia			Eubacteriales				Oscillospiraceae				Faecalibacterium				Faecalibacterium prausnitzii													IPR006311 (100%);IPR019546 (100%)	Twin-arginine translocation pathway, signal sequence (100%);Twin-arginine translocation pathway, signal sequence, bacterial/archaeal (100%)
TLDKVNALATDLKPGDSVLLER	Bifidobacterium bifidum	Bacteria				Actinomycetota			Actinomycetes			Bifidobacteriales				Bifidobacteriaceae				Bifidobacterium				Bifidobacterium bifidum							GO:0016021 (92%)	GO:0016829 (8%)		membrane (92%)	lyase activity (8%)		IPR006626 (100%);IPR011050 (100%);IPR013783 (76%)	Parallel beta-helix repeat (100%);Pectin lyase fold/virulence factor (100%);Immunoglobulin-like fold (76%)
GNLLQCLCTGNGRGEWK	Craniata	Eukaryota	Metazoa			Chordata	Craniata																								GO:0005576 (92%);GO:0005577 (8%);GO:0005793 (8%)	GO:0008201 (99%);GO:0005178 (8%);GO:0043394 (8%)	GO:0006953 (99%);GO:0008360 (99%);GO:0007155 (90%)	extracellular region (92%);fibrinogen complex (8%);endoplasmic reticulum-Golgi intermediate compartment (8%)	heparin binding (99%);integrin binding (8%);proteoglycan binding (8%)	acute-phase response (99%);regulation of cell shape (99%);cell adhesion (90%)	IPR000083 (100%);IPR013783 (99%);IPR000562 (99%)	Fibronectin, type I (100%);Immunoglobulin-like fold (99%);Fibronectin type II domain (99%)
GNLLQCLCTGNGR	Craniata	Eukaryota	Metazoa			Chordata	Craniata																								GO:0005576 (92%);GO:0005577 (7%);GO:0005793 (7%)	GO:0008201 (99%);GO:0005178 (8%);GO:0043394 (8%)	GO:0006953 (99%);GO:0008360 (99%);GO:0007155 (91%)	extracellular region (92%);fibrinogen complex (7%);endoplasmic reticulum-Golgi intermediate compartment (7%)	heparin binding (99%);integrin binding (8%);proteoglycan binding (8%)	acute-phase response (99%);regulation of cell shape (99%);cell adhesion (91%)	IPR000083 (100%);IPR013783 (99%);IPR000562 (99%)	Fibronectin, type I (100%);Immunoglobulin-like fold (99%);Fibronectin type II domain (99%)
GNLLLPGLNEAVAAVTEEEHK	Simiiformes	Eukaryota	Metazoa			Chordata	Craniata	Sarcopterygii	Mammalia		Euarchontoglires	Primates	Haplorrhini	Simiiformes															3.4.13.18 (100%)	cytosol non-specific dipeptidase (100%)	GO:0005829 (37%);GO:0005654 (35%);GO:0005737 (2%)	GO:0046872 (61%);GO:0070573 (61%);GO:0004180 (59%)	GO:0006508 (7%);GO:0006750 (2%)	cytosol (37%);nucleoplasm (35%);cytoplasm (2%)	metal ion binding (61%);metallodipeptidase activity (61%);carboxypeptidase activity (59%)	proteolysis (7%);glutathione biosynthetic process (2%)	IPR011650 (100%);IPR002933 (98%);IPR001261 (64%)	Peptidase M20, dimerisation domain (100%);Peptidase M20 (98%);ArgE/DapE/ACY1/CPG2/YscS, conserved site (64%)
GNLLANMPSAPSYAVAK
GNLLADLTDVLSMTVPGESKK	Faecalibacterium prausnitzii	Bacteria				Bacillota			Clostridia			Eubacteriales				Oscillospiraceae				Faecalibacterium				Faecalibacterium prausnitzii													IPR006059 (100%);IPR022387 (100%);IPR006311 (98%)	Bacterial extracellular solute-binding protein (100%);Carbohydrate ABC transporter substrate-binding, CPR0540 (100%);Twin-arginine translocation pathway, signal sequence (98%)
GNLLADDGSVVEGLQTLAAK	Acholeplasmatales	Bacteria				Mycoplasmatota			Mollicutes			Acholeplasmatales																									IPR006059 (100%)	Bacterial extracellular solute-binding protein (100%)
TLDKVTLAEVTHSVFYAPQYAAVTK
NSKFEDCCQEK	Mammalia	Eukaryota	Metazoa			Chordata	Craniata	Sarcopterygii	Mammalia																						GO:0005615 (100%);GO:0005737 (7%);GO:0005576 (3%)	GO:0003779 (100%);GO:0090482 (100%);GO:0005499 (76%)	GO:0042359 (28%);GO:0051180 (3%)	extracellular space (100%);cytoplasm (7%);extracellular region (3%)	actin binding (100%);vitamin transmembrane transporter activity (100%);vitamin D binding (76%)	vitamin D metabolic process (28%);vitamin transport (3%)	IPR000213 (100%);IPR000264 (100%);IPR014760 (100%)	Vitamin D-binding protein (100%);ALB/AFP/VDB (100%);Serum albumin, N-terminal (100%)
GNLGDALAEELMNSR	Bacteroidales	Bacteria				Bacteroidota			Bacteroidia			Bacteroidales																			GO:0009279 (100%)			cell outer membrane (100%)			IPR011990 (100%);IPR012944 (100%);IPR033985 (86%)	Tetratricopeptide-like helical domain superfamily (100%);RagB/SusD domain (100%);SusD-like, N-terminal (86%)
TLDLGENQLETLPPDLLR	Simiiformes	Eukaryota	Metazoa			Chordata	Craniata	Sarcopterygii	Mammalia		Euarchontoglires	Primates	Haplorrhini	Simiiformes																	GO:0005615 (100%);GO:0043231 (100%);GO:0005576 (13%)	GO:0005160 (100%)	GO:0001938 (100%);GO:0009617 (100%);GO:0030511 (100%)	extracellular space (100%);intracellular membrane-bounded organelle (100%);extracellular region (13%)	transforming growth factor beta receptor binding (100%)	positive regulation of endothelial cell proliferation (100%);response to bacterium (100%);positive regulation of transforming growth factor beta receptor signaling pathway (100%)	IPR000483 (100%);IPR001611 (100%);IPR003591 (100%)	Cysteine-rich flanking region, C-terminal (100%);Leucine-rich repeat (100%);Leucine-rich repeat, typical subtype (100%)
GNLDNAEPLFVAGGLSPR	Eubacterium	Bacteria				Bacillota			Clostridia			Eubacteriales				Eubacteriaceae				Eubacterium													GO:0051607 (100%)			defense response to virus (100%)	IPR010154 (100%);IPR013414 (100%)	CRISPR-associated protein Cas7/Cst2/DevR (100%);CRISPR-associated protein Cas7, subtype I-B/Tneap (100%)
GNLADVVETDWTGTRK	Bacteroides thetaiotaomicron	Bacteria				Bacteroidota			Bacteroidia			Bacteroidales				Bacteroidaceae				Bacteroides				Bacteroides thetaiotaomicron
LRGWQVPAFTLGGEATDLVVMR	root																												4.1.1.15 (100%)	glutamate decarboxylase (100%)	GO:0005829 (0%);GO:0016020 (0%);GO:0016021 (0%)	GO:0004351 (100%);GO:0030170 (98%);GO:0022857 (0%)	GO:0006536 (98%);GO:0006538 (0%);GO:0051454 (0%)	cytosol (0%);membrane (0%);membrane (0%)	glutamate decarboxylase activity (100%);pyridoxal phosphate binding (98%);transmembrane transporter activity (0%)	glutamate metabolic process (98%);glutamate catabolic process (0%);intracellular pH elevation (0%)	IPR015424 (100%);IPR010107 (98%);IPR002129 (87%)	Pyridoxal phosphate-dependent transferase (100%);Glutamate decarboxylase (98%);Pyridoxal phosphate-dependent decarboxylase (87%)
TLDLPTGVSGQHR
GNKNFDELLANLEK	Clostridium	Bacteria				Bacillota			Clostridia			Eubacteriales				Clostridiaceae				Clostridium												GO:0008237 (100%)			metallopeptidase activity (100%)		IPR002510 (100%);IPR035068 (100%);IPR036059 (100%)	Metalloprotease TldD/E, N-terminal domain (100%);Metalloprotease TldD/PmbA, N-terminal (100%);Metalloprotease TldD/PmbA superfamily (100%)
GNHTFASDEDVYNFGTNEAGVYYVK	Ruminococcus bromii	Bacteria				Bacillota			Clostridia			Eubacteriales				Oscillospiraceae				Ruminococcus				Ruminococcus bromii							GO:0016021 (100%)			membrane (100%)			IPR013783 (100%);IPR041033 (100%);IPR026466 (50%)	Immunoglobulin-like fold (100%);Prealbumin-like fold domain (100%);Fimbrial isopeptide formation D2 domain (50%)
TLDLSAVSFHK	Bacteroidota	Bacteria				Bacteroidota																							1.3.1.9 (100%)	enoyl-[acyl-carrier-protein] reductase (NADH) (100%)		GO:0004318 (100%);GO:0016631 (95%);GO:0008168 (1%)	GO:0006633 (100%);GO:0032259 (1%)		enoyl-[acyl-carrier-protein] reductase (NADH) activity (100%);enoyl-[acyl-carrier-protein] reductase activity (95%);methyltransferase activity (1%)	fatty acid biosynthetic process (100%);methylation (1%)	IPR014358 (100%);IPR036291 (100%)	Enoyl-[acyl-carrier-protein] reductase (NADH) (100%);NAD(P)-binding domain superfamily (100%)
GNGLLDLTKADKEGSYQAK
TLDLSDPNTGSDTLGAR
GNGGVDELSPLSFNR	Prevotella	Bacteria				Bacteroidota			Bacteroidia			Bacteroidales				Prevotellaceae				Prevotella											GO:0016020 (60%);GO:0009279 (40%);GO:0016021 (27%)			membrane (60%);cell outer membrane (40%);membrane (27%)			IPR006665 (100%);IPR036737 (100%);IPR006690 (27%)	OmpA-like domain (100%);OmpA-like domain superfamily (100%);Outer membrane protein, OmpA-like, conserved site (27%)
NSHYLGDVYAGYLEQR	Bacteroides caccae	Bacteria				Bacteroidota			Bacteroidia			Bacteroidales				Bacteroidaceae				Bacteroides				Bacteroides caccae							GO:0009279 (100%)			cell outer membrane (100%)			IPR011990 (100%);IPR012944 (100%);IPR033985 (100%)	Tetratricopeptide-like helical domain superfamily (100%);RagB/SusD domain (100%);SusD-like, N-terminal (100%)
LRNEAYSGGAFDGEAKDR	Acidaminococcus intestini	Bacteria				Bacillota			Negativicutes			Acidaminococcales				Acidaminococcaceae				Acidaminococcus				Acidaminococcus intestini													IPR001119 (100%);IPR023614 (100%)	S-layer homology domain (100%);Porin domain superfamily (100%)
NSLKELWLVLHGR	Mammalia	Eukaryota	Metazoa			Chordata	Craniata	Sarcopterygii	Mammalia																						GO:0016021 (56%);GO:1903958 (29%);GO:0005741 (7%)	GO:0020037 (97%);GO:0046872 (97%);GO:0050421 (28%)	GO:0006809 (29%);GO:0006805 (1%);GO:0006979 (1%)	membrane (56%);nitric-oxide synthase complex (29%);mitochondrial outer membrane (7%)	heme binding (97%);metal ion binding (97%);nitrite reductase (NO-forming) activity (28%)	nitric oxide biosynthetic process (29%);xenobiotic metabolic process (1%);response to oxidative stress (1%)	IPR001199 (100%);IPR036400 (100%);IPR018506 (97%)	Cytochrome b5-like heme/steroid binding domain (100%);Cytochrome b5-like heme/steroid binding domain superfamily (100%);Cytochrome b5, heme-binding site (97%)
GNTYVTEHVVGLGK	Faecalibacterium	Bacteria				Bacillota			Clostridia			Eubacteriales				Oscillospiraceae				Faecalibacterium												GO:0005506 (100%);GO:0016491 (100%)			iron ion binding (100%);oxidoreductase activity (100%)		IPR003251 (100%);IPR009040 (100%);IPR009078 (100%)	Rubrerythrin, diiron-binding domain (100%);Ferritin-like diiron domain (100%);Ferritin-like superfamily (100%)
GPREELVYLPCLYR	Craniata	Eukaryota	Metazoa			Chordata	Craniata																						1.8.3.4 (100%)	methanethiol oxidase (100%)	GO:0001650 (10%);GO:0005829 (3%);GO:0016020 (3%)	GO:0008430 (100%);GO:0018549 (34%);GO:0003677 (1%)	GO:0015031 (3%);GO:0050873 (1%);GO:0006357 (0%)	fibrillar center (10%);cytosol (3%);membrane (3%)	selenium binding (100%);methanethiol oxidase activity (34%);DNA binding (1%)	protein transport (3%);brown fat cell differentiation (1%);regulation of transcription by RNA polymerase II (0%)	IPR008826 (100%);IPR015943 (32%);IPR011044 (6%)	Selenium-binding protein (100%);WD40/YVTN repeat-like-containing domain superfamily (32%);Quinoprotein amine dehydrogenase, beta chain-like (6%)
GPQGPQGPQGPQGLR
GPQEGLAFHYYDADKVVAGK	Bifidobacterium	Bacteria				Actinomycetota			Actinomycetes			Bifidobacteriales				Bifidobacteriaceae				Bifidobacterium									5.3.1.5 (100%)	xylose isomerase (100%)	GO:0005737 (98%)	GO:0009045 (100%);GO:0000287 (98%)	GO:0042732 (98%)	cytoplasm (98%)	xylose isomerase activity (100%);magnesium ion binding (98%)	D-xylose metabolic process (98%)	IPR001998 (100%);IPR013022 (100%);IPR013452 (100%)	Xylose isomerase (100%);Xylose isomerase-like, TIM barrel domain (100%);Xylose isomerase, bacterial-type (100%)
NSLTTLPLGGGKGGSDFDPK	root																												1.4.1.4 (100%)	glutamate dehydrogenase (NADP(+)) (100%)	GO:0005829 (0%)	GO:0000166 (90%);GO:0004352 (59%);GO:0016639 (34%)	GO:0006520 (99%);GO:0006537 (0%)	cytosol (0%)	nucleotide binding (90%);glutamate dehydrogenase (NAD+) activity (59%);oxidoreductase activity, acting on the CH-NH2 group of donors, NAD or NADP as acceptor (34%)	amino acid metabolic process (99%);glutamate biosynthetic process (0%)	IPR006097 (100%);IPR033524 (99%);IPR006095 (98%)	Glutamate/phenylalanine/leucine/valine/L-tryptophan dehydrogenase, dimerisation domain (100%);Leu/Phe/Val dehydrogenases active site (99%);Glutamate/phenylalanine/leucine/valine/L-tryptophan dehydrogenase (98%)
TLAECLADELLNAAK	root																												3.4.19.12 (100%)	ubiquitinyl hydrolase 1 (100%)	GO:0015935 (80%);GO:0005840 (20%);GO:0022627 (8%)	GO:0003735 (90%);GO:0003723 (77%);GO:0003729 (8%)	GO:0006412 (100%);GO:0000028 (8%);GO:0006355 (0%)	small ribosomal subunit (80%);ribosome (20%);cytosolic small ribosomal subunit (8%)	structural constituent of ribosome (90%);RNA binding (77%);mRNA binding (8%)	translation (100%);ribosomal small subunit assembly (8%);regulation of DNA-templated transcription (0%)	IPR036823 (100%);IPR023798 (99%);IPR000235 (99%)	Ribosomal protein S7 domain superfamily (100%);Ribosomal protein S7 domain (99%);Ribosomal protein S5/S7 (99%)
GPNHGPAPLPEEGKWVQAK	Bacteria	Bacteria																														GO:0005506 (100%);GO:0051536 (100%)	GO:0016226 (100%)		iron ion binding (100%);iron-sulfur cluster binding (100%)	iron-sulfur cluster assembly (100%)	IPR002871 (100%)	NIF system FeS cluster assembly, NifU, N-terminal (100%)
GPNHGPAPLPEEGKWLQAK	Bacteria	Bacteria
TLAENAGLDSLDSLVDLR	Euryarchaeota	Archaea				Euryarchaeota																										GO:0005524 (100%);GO:0016887 (100%);GO:0051082 (100%)	GO:0006457 (100%)		ATP binding (100%);ATP hydrolysis activity (100%);unfolded protein binding (100%)	protein folding (100%)	IPR002423 (100%);IPR017998 (100%);IPR027409 (100%)	Chaperonin Cpn60/GroEL/TCP-1 family (100%);Chaperone tailless complex polypeptide 1 (TCP-1) (100%);GroEL-like apical domain superfamily (100%)
TLAESALQLLYTAK	Craniata	Eukaryota	Metazoa			Chordata	Craniata																								GO:0005737 (100%);GO:0001726 (93%);GO:0005925 (93%)	GO:0051015 (100%);GO:0005200 (92%);GO:0005178 (19%)	GO:0007155 (95%);GO:0007044 (18%);GO:0007229 (18%)	cytoplasm (100%);ruffle (93%);focal adhesion (93%)	actin filament binding (100%);structural constituent of cytoskeleton (92%);integrin binding (19%)	cell adhesion (95%);cell-substrate junction assembly (18%);integrin-mediated signaling pathway (18%)	IPR015009 (100%);IPR035964 (100%);IPR036723 (100%)	Vinculin-binding site-containing domain (100%);I/LWEQ domain superfamily (100%);Alpha-catenin/vinculin-like superfamily (100%)
GPMVLQDPWFLEK	Bacteria	Bacteria																											1.11.1.6 (100%)	catalase (100%)		GO:0004096 (100%);GO:0020037 (100%);GO:0046872 (96%)	GO:0006979 (100%);GO:0042744 (96%)		catalase activity (100%);heme binding (100%);metal ion binding (96%)	response to oxidative stress (100%);hydrogen peroxide catabolic process (96%)	IPR011614 (100%);IPR018028 (100%);IPR020835 (100%)	Catalase core domain (100%);Catalase, mono-functional, haem-containing (100%);Catalase superfamily (100%)
TLAEYNDEVWHLPVLKPVK
GPLTSKDFSVVFSSLSPLGTSWR
TLAFSLTDGQLPSNAK	Bacteroidales	Bacteria				Bacteroidota			Bacteroidia			Bacteroidales																	6.1.1.7 (100%)	alanine--tRNA ligase (100%)	GO:0005737 (100%);GO:0005829 (0%)	GO:0004813 (100%);GO:0005524 (100%);GO:0000049 (99%)	GO:0006419 (100%);GO:0006400 (0%)	cytoplasm (100%);cytosol (0%)	alanine-tRNA ligase activity (100%);ATP binding (100%);tRNA binding (99%)	alanyl-tRNA aminoacylation (100%);tRNA modification (0%)	IPR002318 (100%);IPR018162 (100%);IPR018164 (100%)	Alanine-tRNA ligase, class IIc (100%);Alanine-tRNA ligase, class IIc, anti-codon-binding domain superfamily (100%);Alanyl-tRNA synthetase, class IIc, N-terminal (100%)
TLAFVGLTTPETLTK	Faecalibacterium prausnitzii	Bacteria				Bacillota			Clostridia			Eubacteriales				Oscillospiraceae				Faecalibacterium				Faecalibacterium prausnitzii								GO:0000166 (100%);GO:0016787 (100%)	GO:0009166 (100%)		nucleotide binding (100%);hydrolase activity (100%)	nucleotide catabolic process (100%)	IPR004843 (100%);IPR006179 (100%);IPR006311 (100%)	Calcineurin-like phosphoesterase domain, ApaH type (100%);5'-Nucleotidase/apyrase (100%);Twin-arginine translocation pathway, signal sequence (100%)
TLAGGTGNTLLNSSR	Bacteroidales	Bacteria				Bacteroidota			Bacteroidia			Bacteroidales																			GO:0009279 (100%)			cell outer membrane (100%)			IPR000531 (100%);IPR008969 (100%);IPR012910 (100%)	TonB-dependent receptor-like, beta-barrel (100%);Carboxypeptidase-like, regulatory domain superfamily (100%);TonB-dependent receptor, plug domain (100%)
GPLLVQDVVFTDEMAHFDRER	Craniata	Eukaryota	Metazoa			Chordata	Craniata																						1.11.1.6 (100%);2.3.1.- (0%)	catalase (100%);Transferring groups other than amino-acyl groups (0%)	GO:0005777 (90%);GO:0032991 (11%);GO:0005778 (11%)	GO:0004096 (100%);GO:0020037 (100%);GO:0046872 (98%)	GO:0042744 (100%);GO:0006979 (85%);GO:0051781 (28%)	peroxisome (90%);protein-containing complex (11%);peroxisomal membrane (11%)	catalase activity (100%);heme binding (100%);metal ion binding (98%)	hydrogen peroxide catabolic process (100%);response to oxidative stress (85%);positive regulation of cell division (28%)	IPR011614 (100%);IPR018028 (100%);IPR020835 (100%)	Catalase core domain (100%);Catalase, mono-functional, haem-containing (100%);Catalase superfamily (100%)
GPLLTLLDGGLVGHK	Turicibacter sanguinis	Bacteria				Bacillota			Erysipelotrichia			Erysipelotrichales				Turicibacteraceae				Turicibacter				Turicibacter sanguinis					3.4.11.- (100%)	Aminopeptidases (100%)		GO:0046872 (100%);GO:0004177 (50%);GO:0016787 (50%)			metal ion binding (100%);aminopeptidase activity (50%);hydrolase activity (50%)		IPR008007 (100%);IPR023367 (50%)	Peptidase M42 (100%);Peptidase M42, domain 2 (50%)
GPLKFNVWDTAGQEK	Eukaryota	Eukaryota																													GO:0005634 (92%);GO:0005654 (7%);GO:0005737 (7%)	GO:0003924 (100%);GO:0005525 (100%);GO:0000287 (3%)	GO:0006913 (92%);GO:0015031 (92%);GO:0006606 (8%)	nucleus (92%);nucleoplasm (7%);cytoplasm (7%)	GTPase activity (100%);GTP binding (100%);magnesium ion binding (3%)	nucleocytoplasmic transport (92%);protein transport (92%);protein import into nucleus (8%)	IPR002041 (100%);IPR027417 (100%);IPR001806 (100%)	Ran GTPase (100%);P-loop containing nucleoside triphosphate hydrolase (100%);Small GTPase (100%)
TLALLGYGSQGHAHALNAK	Bacteria	Bacteria																											1.1.1.86 (100%)	ketol-acid reductoisomerase (NADP(+)) (100%)		GO:0004455 (100%);GO:0050661 (97%);GO:0000287 (93%)	GO:0009097 (97%);GO:0009099 (97%);GO:0009082 (3%)		ketol-acid reductoisomerase activity (100%);NADP binding (97%);magnesium ion binding (93%)	isoleucine biosynthetic process (97%);valine biosynthetic process (97%);branched-chain amino acid biosynthetic process (3%)	IPR013023 (100%);IPR013116 (100%);IPR036291 (100%)	Ketol-acid reductoisomerase (100%);Ketol-acid reductoisomerase, N-terminal (100%);NAD(P)-binding domain superfamily (100%)
TLALLGYGSQGHAHALNLK	Bacteria	Bacteria																											1.1.1.86 (99%);1.1.1.- (1%)	ketol-acid reductoisomerase (NADP(+)) (99%);With NAD(+) or NADP(+) as acceptor (1%)		GO:0004455 (99%);GO:0016853 (97%);GO:0050661 (95%)	GO:0009097 (97%);GO:0009099 (97%);GO:0009082 (3%)		ketol-acid reductoisomerase activity (99%);isomerase activity (97%);NADP binding (95%)	isoleucine biosynthetic process (97%);valine biosynthetic process (97%);branched-chain amino acid biosynthetic process (3%)	IPR013116 (100%);IPR036291 (100%);IPR013023 (100%)	Ketol-acid reductoisomerase, N-terminal (100%);NAD(P)-binding domain superfamily (100%);Ketol-acid reductoisomerase (100%)
TLAPDVTNFENEQLK	Bacteria	Bacteria																											5.1.3.3 (100%)	aldose 1-epimerase (100%)		GO:0004034 (100%);GO:0030246 (97%)	GO:0019318 (97%)		aldose 1-epimerase activity (100%);carbohydrate binding (97%)	hexose metabolic process (97%)	IPR008183 (100%);IPR011013 (100%);IPR014718 (100%)	Aldose 1-/Glucose-6-phosphate 1-epimerase (100%);Galactose mutarotase-like domain superfamily (100%);Glycoside hydrolase-type carbohydrate-binding (100%)
GPSADFNGSNWNTSK	Prevotella copri	Bacteria				Bacteroidota			Bacteroidia			Bacteroidales				Prevotellaceae				Prevotella				Prevotella copri							GO:0009279 (100%)			cell outer membrane (100%)			IPR011990 (100%);IPR033985 (100%);IPR012944 (94%)	Tetratricopeptide-like helical domain superfamily (100%);SusD-like, N-terminal (100%);RagB/SusD domain (94%)
TLAPLDDDAEAMGNNLVDFLKNEVK
GPSAFAFGYDDAVAPAK	Clostridium	Bacteria				Bacillota			Clostridia			Eubacteriales				Clostridiaceae				Clostridium											GO:0015934 (100%)	GO:0003735 (100%);GO:0070180 (100%)	GO:0006412 (100%);GO:0042254 (100%)	large ribosomal subunit (100%)	structural constituent of ribosome (100%);large ribosomal subunit rRNA binding (100%)	translation (100%);ribosome biogenesis (100%)	IPR001790 (100%);IPR002363 (100%);IPR022973 (100%)	Ribosomal protein L10P (100%);Ribosomal protein L10, eubacterial, conserved site (100%);Ribosomal protein L10 (100%)
TLADNFLKEYGNYGGK	Subdoligranulum	Bacteria				Bacillota			Clostridia			Eubacteriales				Oscillospiraceae				Subdoligranulum																	IPR006059 (100%)	Bacterial extracellular solute-binding protein (100%)
GPVEGYEENEEFLR	Simiiformes	Eukaryota	Metazoa			Chordata	Craniata	Sarcopterygii	Mammalia		Euarchontoglires	Primates	Haplorrhini	Simiiformes																	GO:0005654 (33%);GO:0032991 (33%);GO:0048471 (33%)	GO:0046982 (100%);GO:0008276 (33%);GO:0016435 (31%)	GO:0018364 (41%);GO:0070476 (38%);GO:0034968 (33%)	nucleoplasm (33%);protein-containing complex (33%);perinuclear region of cytoplasm (33%)	protein heterodimerization activity (100%);protein methyltransferase activity (33%);rRNA (guanine) methyltransferase activity (31%)	peptidyl-glutamine methylation (41%);rRNA (guanine-N7)-methylation (38%);histone lysine methylation (33%)	IPR039127 (100%);IPR005651 (97%)	Multifunctional methyltransferase subunit Trm112 (100%);Trm112-like (97%)
GPVASLYYQGLMR	Bacteroidales	Bacteria				Bacteroidota			Bacteroidia			Bacteroidales																			GO:0016021 (99%);GO:0005886 (98%);GO:0005887 (1%)		GO:0015031 (98%);GO:0017038 (1%)	membrane (99%);plasma membrane (98%);plasma membrane (1%)		protein transport (98%);protein import (1%)	IPR002898 (100%)	MotA/TolQ/ExbB proton channel (100%)
TKVPGVFAAGDVADPHYR	Bacteroidales	Bacteria				Bacteroidota			Bacteroidia			Bacteroidales																	1.8.1.9 (100%)	thioredoxin-disulfide reductase (100%)	GO:0005737 (99%)	GO:0004791 (100%);GO:0016829 (1%);GO:0016491 (0%)	GO:0019430 (100%)	cytoplasm (99%)	thioredoxin-disulfide reductase activity (100%);lyase activity (1%);oxidoreductase activity (0%)	removal of superoxide radicals (100%)	IPR023753 (100%);IPR036188 (100%);IPR005982 (100%)	FAD/NAD(P)-binding domain (100%);FAD/NAD(P)-binding domain superfamily (100%);Thioredoxin reductase (100%)
GPVASLFYQGLLR	Bacteroidales	Bacteria				Bacteroidota			Bacteroidia			Bacteroidales																			GO:0005886 (100%);GO:0016021 (100%)		GO:0015031 (88%)	plasma membrane (100%);membrane (100%)		protein transport (88%)	IPR002898 (100%)	MotA/TolQ/ExbB proton channel (100%)
LRECLPLLLFLR	root																												3.5.1.98 (100%)	histone deacetylase (100%)	GO:0005840 (91%);GO:0022627 (10%);GO:0005844 (5%)	GO:0003735 (100%);GO:0019843 (98%);GO:0003723 (7%)	GO:0006412 (100%);GO:0007420 (6%);GO:0043009 (6%)	ribosome (91%);cytosolic small ribosomal subunit (10%);polysome (5%)	structural constituent of ribosome (100%);rRNA binding (98%);RNA binding (7%)	translation (100%);brain development (6%);chordate embryonic development (6%)	IPR000876 (100%);IPR013845 (98%);IPR038237 (96%)	Ribosomal protein S4e (100%);Ribosomal protein S4e, central region (98%);Ribosomal protein S4e, central domain superfamily (96%)
NSLYLQMNSLR	Mammalia	Eukaryota	Metazoa			Chordata	Craniata	Sarcopterygii	Mammalia																						GO:0009897 (79%);GO:0042571 (79%);GO:0016020 (18%)	GO:0003823 (79%);GO:0034987 (79%);GO:0097027 (3%)	GO:0006910 (79%);GO:0006911 (79%);GO:0006958 (79%)	external side of plasma membrane (79%);immunoglobulin complex, circulating (79%);membrane (18%)	antigen binding (79%);immunoglobulin receptor binding (79%);ubiquitin-protein transferase activator activity (3%)	phagocytosis, recognition (79%);phagocytosis, engulfment (79%);complement activation, classical pathway (79%)	IPR013783 (100%);IPR036179 (100%);IPR013106 (100%)	Immunoglobulin-like fold (100%);Immunoglobulin-like domain superfamily (100%);Immunoglobulin V-set domain (100%)
GPVASLAYQALMR	Bacteroidota	Bacteria				Bacteroidota																									GO:0005886 (100%);GO:0016021 (100%)		GO:0015031 (100%)	plasma membrane (100%);membrane (100%)		protein transport (100%)	IPR002898 (100%)	MotA/TolQ/ExbB proton channel (100%)
TKVTYTTSDEKLATVDAK
TKWTQEGTYDQK	Eubacteriales	Bacteria				Bacillota			Clostridia			Eubacteriales																	3.2.1.1 (100%)	alpha-amylase (100%)		GO:0004553 (80%);GO:0030246 (80%);GO:0004556 (20%)	GO:0000272 (100%)		hydrolase activity, hydrolyzing O-glycosyl compounds (80%);carbohydrate binding (80%);alpha-amylase activity (20%)	polysaccharide catabolic process (100%)	IPR002105 (100%);IPR006047 (100%);IPR013783 (100%)	Dockerin type I repeat (100%);Glycosyl hydrolase, family 13, catalytic domain (100%);Immunoglobulin-like fold (100%)
GPTFLTYPLLTGYANAELK
GPTAVTLGLDPEYFQYYR
TKYPGSYLTFEVVSFVPYDR	Euarchontoglires	Eukaryota	Metazoa			Chordata	Craniata	Sarcopterygii	Mammalia		Euarchontoglires																		3.4.11.9 (100%)	Xaa-Pro aminopeptidase (100%)	GO:0070062 (53%);GO:0005576 (3%);GO:0005886 (3%)	GO:0046872 (98%);GO:0070006 (95%);GO:0004177 (5%)		extracellular exosome (53%);extracellular region (3%);plasma membrane (3%)	metal ion binding (98%);metalloaminopeptidase activity (95%);aminopeptidase activity (5%)		IPR000587 (100%);IPR000994 (100%);IPR029149 (100%)	Creatinase, N-terminal (100%);Peptidase M24 (100%);Creatinase/Aminopeptidase P/Spt16, N-terminal (100%)
NSLVASQFLSSSDLTSGNK	Parabacteroides	Bacteria				Bacteroidota			Bacteroidia			Bacteroidales				Tannerellaceae				Parabacteroides
GPSVFPLAPSSKSTSGGTAALGCLVK	root																														GO:0016020 (89%);GO:0005576 (6%);GO:0016021 (6%)	GO:0003823 (3%);GO:0034987 (3%)	GO:0002250 (3%);GO:0002862 (3%);GO:0006910 (3%)	membrane (89%);extracellular region (6%);membrane (6%)	antigen binding (3%);immunoglobulin receptor binding (3%)	adaptive immune response (3%);negative regulation of inflammatory response to antigenic stimulus (3%);phagocytosis, recognition (3%)	IPR003597 (100%);IPR007110 (100%);IPR013783 (100%)	Immunoglobulin C1-set (100%);Immunoglobulin-like domain (100%);Immunoglobulin-like fold (100%)
TLAADVNRDGKVDNADLVR
GPSTYKLPAFGSLPLEFR	Mammalia	Eukaryota	Metazoa			Chordata	Craniata	Sarcopterygii	Mammalia																				1.17.3.2 (100%);1.17.1.4 (90%)	xanthine oxidase (100%);xanthine dehydrogenase (90%)	GO:0005777 (72%);GO:0005829 (35%);GO:0016529 (34%)	GO:0005506 (95%);GO:0051537 (95%);GO:0071949 (93%)	GO:0009115 (38%);GO:0001933 (36%);GO:0001937 (36%)	peroxisome (72%);cytosol (35%);sarcoplasmic reticulum (34%)	iron ion binding (95%);2 iron, 2 sulfur cluster binding (95%);FAD binding (93%)	xanthine catabolic process (38%);negative regulation of protein phosphorylation (36%);negative regulation of endothelial cell proliferation (36%)	IPR037165 (100%);IPR008274 (99%);IPR000674 (95%)	Aldehyde oxidase/xanthine dehydrogenase, molybdopterin binding domain superfamily (100%);Aldehyde oxidase/xanthine dehydrogenase, first molybdopterin binding domain (99%);Aldehyde oxidase/xanthine dehydrogenase, a/b hammerhead (95%)
TLADELLPQLR	Bacteria	Bacteria																														GO:0016740 (100%)			transferase activity (100%)		IPR011990 (100%);IPR019734 (93%);IPR013026 (77%)	Tetratricopeptide-like helical domain superfamily (100%);Tetratricopeptide repeat (93%); (77%)
GPSNYTLSQYGNAK	Bacteroidales	Bacteria				Bacteroidota			Bacteroidia			Bacteroidales																			GO:0009279 (100%)			cell outer membrane (100%)			IPR011990 (100%);IPR012944 (100%);IPR033985 (100%)	Tetratricopeptide-like helical domain superfamily (100%);RagB/SusD domain (100%);SusD-like, N-terminal (100%)
GPSLLEDFHFLEK	Akkermansia muciniphila	Bacteria				Verrucomicrobiota			Verrucomicrobiae			Verrucomicrobiales				Akkermansiaceae				Akkermansia				Akkermansia muciniphila					1.11.1.6 (100%)	catalase (100%)		GO:0004096 (100%);GO:0020037 (100%);GO:0046872 (94%)	GO:0042744 (100%);GO:0006979 (94%)		catalase activity (100%);heme binding (100%);metal ion binding (94%)	hydrogen peroxide catabolic process (100%);response to oxidative stress (94%)	IPR002226 (100%);IPR010582 (100%);IPR011614 (100%)	Catalase haem-binding site (100%);Catalase immune-responsive domain (100%);Catalase core domain (100%)
TLADLEPMLADLEAEGLKYPYLSQK	Lachnospira	Bacteria				Bacillota			Clostridia			Eubacteriales				Lachnospiraceae				Lachnospira																	IPR022627 (100%)	Domain of unknown function DUF3502 (100%)
GPSCQDCDTGYTR	Sarcopterygii	Eukaryota	Metazoa			Chordata	Craniata	Sarcopterygii																							GO:0005604 (100%);GO:0016020 (98%);GO:0005576 (1%)	GO:0005509 (93%);GO:0008022 (17%);GO:0050839 (1%)	GO:0009887 (4%);GO:0009888 (4%);GO:0001525 (1%)	basement membrane (100%);membrane (98%);extracellular region (1%)	calcium ion binding (93%);obsolete protein C-terminus binding (17%);cell adhesion molecule binding (1%)	animal organ morphogenesis (4%);tissue development (4%);angiogenesis (1%)	IPR000034 (100%);IPR002049 (100%);IPR000742 (100%)	Laminin IV (100%);Laminin-type EGF domain (100%);EGF-like domain (100%)
TLCMDAVQHWGK	Sarcopterygii	Eukaryota	Metazoa			Chordata	Craniata	Sarcopterygii																					3.2.1.20 (67%);3.2.1.10 (33%);3.2.1.3 (33%)	alpha-glucosidase (67%);oligo-1,6-glucosidase (33%);glucan 1,4-alpha-glucosidase (33%)	GO:0016021 (80%);GO:0016020 (20%);GO:0016324 (2%)	GO:0030246 (99%);GO:0004553 (92%);GO:0004558 (18%)	GO:0005975 (98%);GO:0005983 (1%);GO:0007568 (1%)	membrane (80%);membrane (20%);apical plasma membrane (2%)	carbohydrate binding (99%);hydrolase activity, hydrolyzing O-glycosyl compounds (92%);alpha-1,4-glucosidase activity (18%)	carbohydrate metabolic process (98%);starch catabolic process (1%);aging (1%)	IPR000322 (100%);IPR017853 (100%);IPR000519 (99%)	Glycoside hydrolase family 31 (100%);Glycoside hydrolase superfamily (100%);P-type trefoil domain (99%)
GPGQDMFDSTQLLGR	Simiiformes	Eukaryota	Metazoa			Chordata	Craniata	Sarcopterygii	Mammalia		Euarchontoglires	Primates	Haplorrhini	Simiiformes															3.5.1.23 (100%);3.5.1.- (2%)	ceramidase (100%);In linear amides (2%)	GO:0005739 (33%);GO:0005794 (33%);GO:0016021 (33%)	GO:0017040 (100%);GO:0102121 (100%);GO:0005509 (33%)	GO:0046514 (100%);GO:0007346 (33%);GO:0046512 (33%)	mitochondrion (33%);Golgi apparatus (33%);membrane (33%)	N-acylsphingosine amidohydrolase activity (100%);ceramidase activity (100%);calcium ion binding (33%)	ceramide catabolic process (100%);regulation of mitotic cell cycle (33%);sphingosine biosynthetic process (33%)	IPR006823 (100%);IPR031329 (100%);IPR038445 (93%)	Neutral/alkaline nonlysosomal ceramidase (100%);Neutral/alkaline non-lysosomal ceramidase, N-terminal (100%);Neutral ceramidase, C-terminal domain superfamily (93%)
LREELSDQLVALKELK	Clostridium	Bacteria				Bacillota			Clostridia			Eubacteriales				Clostridiaceae				Clostridium									2.3.1.54 (100%)	formate C-acetyltransferase (100%)	GO:0005737 (95%)	GO:0008861 (95%);GO:0016829 (9%);GO:0016740 (5%)	GO:0006006 (95%)	cytoplasm (95%)	formate C-acetyltransferase activity (95%);lyase activity (9%);transferase activity (5%)	glucose metabolic process (95%)	IPR004184 (100%);IPR001150 (95%);IPR005949 (95%)	Pyruvate formate lyase domain (100%);Glycine radical domain (95%);Formate acetyltransferase (95%)
LREQLGPVTQEFWDNLEKETEGLR	Simiiformes	Eukaryota	Metazoa			Chordata	Craniata	Sarcopterygii	Mammalia		Euarchontoglires	Primates	Haplorrhini	Simiiformes																	GO:0034364 (76%);GO:0034361 (32%);GO:0030139 (29%)	GO:0008289 (68%);GO:0001540 (32%);GO:0005543 (32%)	GO:0042157 (78%);GO:0006869 (68%);GO:0010875 (39%)	high-density lipoprotein particle (76%);very-low-density lipoprotein particle (32%);endocytic vesicle (29%)	lipid binding (68%);amyloid-beta binding (32%);phospholipid binding (32%)	lipoprotein metabolic process (78%);lipid transport (68%);positive regulation of cholesterol efflux (39%)	IPR000074 (100%)	Apolipoprotein A/E (100%)
TLATATATGQELVHNPK	Oscillospiraceae	Bacteria				Bacillota			Clostridia			Eubacteriales				Oscillospiraceae													2.6.1.11 (100%)	acetylornithine transaminase (100%)	GO:0005737 (75%)	GO:0030170 (100%);GO:0003992 (75%);GO:0008483 (25%)	GO:0006526 (75%);GO:0006525 (25%)	cytoplasm (75%)	pyridoxal phosphate binding (100%);N2-acetyl-L-ornithine:2-oxoglutarate 5-aminotransferase activity (75%);transaminase activity (25%)	arginine biosynthetic process (75%);arginine metabolic process (25%)	IPR004636 (100%);IPR005814 (100%);IPR015421 (100%)	Acetylornithine/Succinylornithine transaminase family (100%);Aminotransferase class-III (100%);Pyridoxal phosphate-dependent transferase, major domain (100%)
NSLPFNEDTTNMLLR	Homo sapiens	Eukaryota	Metazoa			Chordata	Craniata	Sarcopterygii	Mammalia		Euarchontoglires	Primates	Haplorrhini	Simiiformes	Hominoidea	Hominidae	Homininae			Homo				Homo sapiens					3.2.1.10 (100%);3.2.1.48 (100%)	oligo-1,6-glucosidase (100%);sucrose alpha-glucosidase (100%)	GO:0005794 (100%);GO:0005886 (100%);GO:0005903 (100%)	GO:0004553 (100%);GO:0004558 (100%);GO:0004574 (100%)	GO:0005975 (100%);GO:0044245 (100%)	Golgi apparatus (100%);plasma membrane (100%);brush border (100%)	hydrolase activity, hydrolyzing O-glycosyl compounds (100%);alpha-1,4-glucosidase activity (100%);oligo-1,6-glucosidase activity (100%)	carbohydrate metabolic process (100%);polysaccharide digestion (100%)	IPR000322 (100%);IPR000519 (100%);IPR011013 (100%)	Glycoside hydrolase family 31 (100%);P-type trefoil domain (100%);Galactose mutarotase-like domain superfamily (100%)
TLATEVNSNFNTFAGQYLK	Porphyromonas asaccharolytica DSM 20707	Bacteria				Bacteroidota			Bacteroidia			Bacteroidales				Porphyromonadaceae				Porphyromonas				Porphyromonas asaccharolytica		Porphyromonas asaccharolytica DSM 20707
TLAVDFASEDLYDKLK	Mammalia	Eukaryota	Metazoa			Chordata	Craniata	Sarcopterygii	Mammalia																				1.1.1.330 (100%);1.1.1.62 (100%)	very-long-chain 3-oxoacyl-CoA reductase (100%);17beta-estradiol 17-dehydrogenase (100%)	GO:0016021 (83%);GO:0009923 (23%);GO:0031012 (10%)	GO:0016491 (48%);GO:0050062 (23%);GO:0001968 (10%)	GO:0010811 (10%);GO:0030198 (10%);GO:0006307 (3%)	membrane (83%);fatty acid elongase complex (23%);extracellular matrix (10%)	oxidoreductase activity (48%);long-chain-fatty-acyl-CoA reductase activity (23%);fibronectin binding (10%)	positive regulation of cell-substrate adhesion (10%);extracellular matrix organization (10%);DNA dealkylation involved in DNA repair (3%)	IPR002347 (100%);IPR036291 (100%);IPR020904 (65%)	Short-chain dehydrogenase/reductase SDR (100%);NAD(P)-binding domain superfamily (100%);Short-chain dehydrogenase/reductase, conserved site (65%)
GNWDEQFDKENTEERLFK	Hominidae	Eukaryota	Metazoa			Chordata	Craniata	Sarcopterygii	Mammalia		Euarchontoglires	Primates	Haplorrhini	Simiiformes	Hominoidea	Hominidae															GO:0005615 (100%);GO:0005737 (16%);GO:0005576 (4%)	GO:0004867 (16%);GO:0002020 (4%)	GO:0010951 (12%);GO:0007605 (4%);GO:0043312 (4%)	extracellular space (100%);cytoplasm (16%);extracellular region (4%)	serine-type endopeptidase inhibitor activity (16%);protease binding (4%)	negative regulation of endopeptidase activity (12%);sensory perception of sound (4%);neutrophil degranulation (4%)	IPR000215 (100%);IPR023796 (100%);IPR036186 (100%)	Serpin family (100%);Serpin domain (100%);Serpin superfamily (100%)
GNWDEQFDKENTEER	Hominidae	Eukaryota	Metazoa			Chordata	Craniata	Sarcopterygii	Mammalia		Euarchontoglires	Primates	Haplorrhini	Simiiformes	Hominoidea	Hominidae															GO:0005615 (100%);GO:0005737 (16%);GO:0005576 (4%)	GO:0004867 (16%);GO:0002020 (4%)	GO:0010951 (12%);GO:0007605 (4%);GO:0043312 (4%)	extracellular space (100%);cytoplasm (16%);extracellular region (4%)	serine-type endopeptidase inhibitor activity (16%);protease binding (4%)	negative regulation of endopeptidase activity (12%);sensory perception of sound (4%);neutrophil degranulation (4%)	IPR000215 (100%);IPR023796 (100%);IPR036186 (100%)	Serpin family (100%);Serpin domain (100%);Serpin superfamily (100%)
TLAVEAVNQSFTQSPYLTNK	Bacteroides	Bacteria				Bacteroidota			Bacteroidia			Bacteroidales				Bacteroidaceae				Bacteroides																	IPR025411 (100%)	Domain of unknown function DUF4136 (100%)
GNVQVVLPFLTESYSSSQDPPEK	Eukaryota	Eukaryota																											6.2.1.45 (100%)	E1 ubiquitin-activating enzyme (100%)	GO:0005739 (11%);GO:0005654 (11%);GO:0000792 (11%)	GO:0005524 (92%);GO:0008641 (55%);GO:0004839 (45%)	GO:0016567 (53%);GO:0006974 (13%);GO:0007409 (7%)	mitochondrion (11%);nucleoplasm (11%);heterochromatin (11%)	ATP binding (92%);ubiquitin-like modifier activating enzyme activity (55%);ubiquitin activating enzyme activity (45%)	protein ubiquitination (53%);DNA damage response (13%);axonogenesis (7%)	IPR000594 (100%);IPR035985 (100%);IPR033127 (99%)	THIF-type NAD/FAD binding fold (100%);Ubiquitin-activating enzyme (100%);Ubiquitin-activating enzyme E1, Cys active site (99%)
GNVLQANPGFKPSSELK	Eubacteriales	Bacteria				Bacillota			Clostridia			Eubacteriales																	4.1.2.17 (100%)	L-fuculose-phosphate aldolase (100%)		GO:0008738 (100%)			L-fuculose-phosphate aldolase activity (100%)		IPR001303 (100%);IPR036409 (100%)	Class II aldolase/adducin N-terminal (100%);Class II aldolase/adducin N-terminal domain superfamily (100%)
TLAVLGYGSQGHAHALNAK	Bacteria	Bacteria																											1.1.1.86 (100%)	ketol-acid reductoisomerase (NADP(+)) (100%)		GO:0004455 (97%);GO:0016853 (97%);GO:0000287 (91%)	GO:0009097 (93%);GO:0009099 (93%);GO:0009082 (6%)		ketol-acid reductoisomerase activity (97%);isomerase activity (97%);magnesium ion binding (91%)	isoleucine biosynthetic process (93%);valine biosynthetic process (93%);branched-chain amino acid biosynthetic process (6%)	IPR013116 (100%);IPR036291 (100%);IPR013023 (99%)	Ketol-acid reductoisomerase, N-terminal (100%);NAD(P)-binding domain superfamily (100%);Ketol-acid reductoisomerase (99%)
GNVGFVFTKEDLTELR	Metazoa	Eukaryota	Metazoa																												GO:0005840 (51%);GO:0022625 (13%);GO:0005783 (11%)	GO:0003735 (13%);GO:0070180 (4%);GO:0019887 (1%)	GO:0042254 (95%);GO:0071353 (7%);GO:0000027 (4%)	ribosome (51%);cytosolic large ribosomal subunit (13%);endoplasmic reticulum (11%)	structural constituent of ribosome (13%);large ribosomal subunit rRNA binding (4%);protein kinase regulator activity (1%)	ribosome biogenesis (95%);cellular response to interleukin-4 (7%);ribosomal large subunit assembly (4%)	IPR043141 (99%);IPR001790 (98%);IPR040637 (92%)	Ribosomal protein L10-like domain superfamily (99%);Ribosomal protein L10P (98%);60S ribosomal protein L10P, insertion domain (92%)
GNVFTDFSHAYFDNFTGR	Phocaeicola coprocola DSM 17136	Bacteria				Bacteroidota			Bacteroidia			Bacteroidales								Phocaeicola				Phocaeicola coprocola		Phocaeicola coprocola DSM 17136					GO:0009279 (100%)			cell outer membrane (100%)			IPR000531 (100%);IPR008969 (100%);IPR012910 (100%)	TonB-dependent receptor-like, beta-barrel (100%);Carboxypeptidase-like, regulatory domain superfamily (100%);TonB-dependent receptor, plug domain (100%)
GNVFDEEDTGFVSGK	Eubacteriales	Bacteria				Bacillota			Clostridia			Eubacteriales																	3.2.1.41 (100%)	pullulanase (100%)	GO:0016021 (100%)	GO:0030246 (100%);GO:0043169 (100%);GO:0051060 (67%)	GO:0005975 (100%)	membrane (100%)	carbohydrate binding (100%);cation binding (100%);pullulanase activity (67%)	carbohydrate metabolic process (100%)	IPR004193 (100%);IPR005323 (100%);IPR006047 (100%)	Glycoside hydrolase, family 13, N-terminal (100%);Pullulanase, carbohydrate-binding module 41 (100%);Glycosyl hydrolase, family 13, catalytic domain (100%)
GNVEYWVALLQPGK	root																														GO:0005840 (100%);GO:0022625 (0%);GO:0016021 (0%)	GO:0019843 (100%);GO:0003735 (98%);GO:0000049 (98%)	GO:0006412 (100%);GO:0000027 (0%)	ribosome (100%);cytosolic large ribosomal subunit (0%);membrane (0%)	rRNA binding (100%);structural constituent of ribosome (98%);tRNA binding (98%)	translation (100%);ribosomal large subunit assembly (0%)	IPR000114 (100%);IPR016180 (100%);IPR036920 (100%)	Ribosomal protein L16 (100%);Ribosomal protein L10e/L16 (100%);Ribosomal protein L10e/L16 superfamily (100%)
TLAYSSGTSSEDLLNK	Eubacteriales	Bacteria				Bacillota			Clostridia			Eubacteriales																									IPR015168 (100%)	SsuA/THI5-like (100%)
GNVAVTVSGHTCQHWSAQTPHTHNR	Homininae	Eukaryota	Metazoa			Chordata	Craniata	Sarcopterygii	Mammalia		Euarchontoglires	Primates	Haplorrhini	Simiiformes	Hominoidea	Hominidae	Homininae												3.4.21.7 (100%)	plasmin (100%)	GO:0005576 (55%);GO:0005615 (27%);GO:0031232 (27%)	GO:0004252 (100%);GO:0005102 (27%);GO:0019900 (27%)	GO:0007596 (73%);GO:0042730 (64%);GO:0048771 (64%)	extracellular region (55%);extracellular space (27%);extrinsic component of external side of plasma membrane (27%)	serine-type endopeptidase activity (100%);signaling receptor binding (27%);kinase binding (27%)	blood coagulation (73%);fibrinolysis (64%);tissue remodeling (64%)	IPR000001 (100%);IPR013806 (100%);IPR018056 (100%)	Kringle (100%);Kringle-like fold (100%);Kringle, conserved site (100%)
GNVAPANLTAVANNR	Bacteroidales	Bacteria				Bacteroidota			Bacteroidia			Bacteroidales
NSLLNGSWGSEEK	Hominidae	Eukaryota	Metazoa			Chordata	Craniata	Sarcopterygii	Mammalia		Euarchontoglires	Primates	Haplorrhini	Simiiformes	Hominoidea	Hominidae															GO:0005615 (58%);GO:0005829 (8%);GO:0005886 (8%)	GO:0030246 (100%);GO:0016936 (58%)	GO:0007155 (8%)	extracellular space (58%);cytosol (8%);plasma membrane (8%)	carbohydrate binding (100%);galactoside binding (58%)	cell adhesion (8%)	IPR001079 (100%);IPR013320 (100%);IPR015533 (100%)	Galectin, carbohydrate recognition domain (100%);Concanavalin A-like lectin/glucanase domain superfamily (100%); (100%)
NSLKEYGLDEADFLAR	Eubacterium	Bacteria				Bacillota			Clostridia			Eubacteriales				Eubacteriaceae				Eubacterium												GO:0016491 (100%);GO:0046872 (100%)			oxidoreductase activity (100%);metal ion binding (100%)		IPR001670 (100%);IPR018211 (100%);IPR039697 (100%)	Alcohol dehydrogenase, iron-type/glycerol dehydrogenase GldA (100%);Alcohol dehydrogenase, iron-type, conserved site (100%);Iron-type alcohol dehydrogenase-like (100%)
TLASSQFDDYYQR
GNYNDDDYNALLSDAK	Eubacteriales	Bacteria				Bacillota			Clostridia			Eubacteriales																			GO:0043190 (100%)		GO:0055085 (100%)	ATP-binding cassette (ABC) transporter complex (100%)		transmembrane transport (100%)	IPR000914 (100%);IPR030678 (100%);IPR039424 (100%)	Solute-binding protein family 5 domain (100%);Peptide/nickel binding protein, MppA-type (100%);Solute-binding protein family 5 (100%)
GPGAAPAFGFTLLEK	Bacteroidales	Bacteria				Bacteroidota			Bacteroidia			Bacteroidales																									IPR002818 (100%);IPR006287 (100%);IPR029062 (100%)	DJ-1/PfpI (100%);Protein/nucleic acid deglycase DJ-1 (100%);Class I glutamine amidotransferase-like (100%)
TLAQDYGVLKADEGLSFR	Eukaryota	Eukaryota																											1.11.1.24 (100%)	thioredoxin-dependent peroxiredoxin (100%)	GO:0005829 (9%);GO:0005737 (4%);GO:0005634 (2%)	GO:0004601 (92%);GO:0051920 (90%);GO:0042802 (15%)	GO:0019430 (20%);GO:0008283 (16%);GO:0032872 (15%)	cytosol (9%);cytoplasm (4%);nucleus (2%)	peroxidase activity (92%);peroxiredoxin activity (90%);identical protein binding (15%)	removal of superoxide radicals (20%);cell population proliferation (16%);regulation of stress-activated MAPK cascade (15%)	IPR000866 (100%);IPR036249 (100%);IPR013766 (97%)	Alkyl hydroperoxide reductase subunit C/ Thiol specific antioxidant (100%);Thioredoxin-like superfamily (100%);Thioredoxin domain (97%)
NSLTGLPLGGGKGGSDFDPK	root																												1.4.1.4 (76%);1.4.1.2 (18%);2.1.1.193 (6%)	glutamate dehydrogenase (NADP(+)) (76%);glutamate dehydrogenase (18%);16S rRNA (uracil(1498)-N(3))-methyltransferase (6%)	GO:0005737 (0%);GO:0005829 (0%)	GO:0000166 (93%);GO:0004352 (67%);GO:0016639 (29%)	GO:0006520 (99%);GO:0006537 (0%);GO:0006364 (0%)	cytoplasm (0%);cytosol (0%)	nucleotide binding (93%);glutamate dehydrogenase (NAD+) activity (67%);oxidoreductase activity, acting on the CH-NH2 group of donors, NAD or NADP as acceptor (29%)	amino acid metabolic process (99%);glutamate biosynthetic process (0%);rRNA processing (0%)	IPR006097 (100%);IPR006095 (99%);IPR006096 (99%)	Glutamate/phenylalanine/leucine/valine/L-tryptophan dehydrogenase, dimerisation domain (100%);Glutamate/phenylalanine/leucine/valine/L-tryptophan dehydrogenase (99%);Glutamate/phenylalanine/leucine/valine/L-tryptophan dehydrogenase, C-terminal (99%)
TLAQGNLSNTDVQAAK	Mammalia	Eukaryota	Metazoa			Chordata	Craniata	Sarcopterygii	Mammalia																						GO:0005654 (26%);GO:0005750 (24%);GO:0005751 (24%)	GO:0046872 (100%);GO:0044877 (2%)	GO:0006508 (84%);GO:0006119 (2%);GO:0006122 (2%)	nucleoplasm (26%);mitochondrial respiratory chain complex III (24%);mitochondrial respiratory chain complex IV (24%)	metal ion binding (100%);protein-containing complex binding (2%)	proteolysis (84%);oxidative phosphorylation (2%);mitochondrial electron transport, ubiquinol to cytochrome c (2%)	IPR007863 (100%);IPR011249 (100%);IPR011765 (100%)	Peptidase M16, C-terminal (100%);Metalloenzyme, LuxS/M16 peptidase-like (100%);Peptidase M16, N-terminal (100%)
TLAQLNPESSLFLLASK	Simiiformes	Eukaryota	Metazoa			Chordata	Craniata	Sarcopterygii	Mammalia		Euarchontoglires	Primates	Haplorrhini	Simiiformes															5.3.1.9 (100%)	glucose-6-phosphate isomerase (100%)	GO:0005615 (89%);GO:0060170 (15%);GO:0005829 (8%)	GO:0004347 (100%);GO:0005125 (91%);GO:0048029 (6%)	GO:0006094 (100%);GO:0006096 (100%);GO:0001701 (15%)	extracellular space (89%);ciliary membrane (15%);cytosol (8%)	glucose-6-phosphate isomerase activity (100%);cytokine activity (91%);monosaccharide binding (6%)	gluconeogenesis (100%);glycolytic process (100%);in utero embryonic development (15%)	IPR001672 (100%);IPR035476 (100%);IPR018189 (91%)	Phosphoglucose isomerase (PGI) (100%);Phosphoglucose isomerase, SIS domain 1 (100%);Phosphoglucose isomerase, conserved site (91%)
LREEQAWATHNSLVSYFGR	Bacteroides	Bacteria				Bacteroidota			Bacteroidia			Bacteroidales				Bacteroidaceae				Bacteroides											GO:0009279 (100%)			cell outer membrane (100%)			IPR000531 (100%);IPR008969 (100%);IPR012910 (100%)	TonB-dependent receptor-like, beta-barrel (100%);Carboxypeptidase-like, regulatory domain superfamily (100%);TonB-dependent receptor, plug domain (100%)
GPEYFVEAAALVLKR	Bacteroidales	Bacteria				Bacteroidota			Bacteroidia			Bacteroidales																	2.4.-.- (50%);2.4.1.250 (42%);2.4.1.301 (8%)	Glycosyltransferases (50%);D-inositol-3-phosphate glycosyltransferase (42%);2'-deamino-2'-hydroxyneamine 1-alpha-D-kanosaminyltransferase (8%)		GO:0016757 (95%);GO:0102710 (5%)			glycosyltransferase activity (95%);D-inositol-3-phosphate glycosyltransferase activity (5%)		IPR001296 (100%);IPR028098 (99%)	Glycosyl transferase, family 1 (100%);Glycosyltransferase subfamily 4-like, N-terminal domain (99%)
GPEVQLVAHSPWLK	Homininae	Eukaryota	Metazoa			Chordata	Craniata	Sarcopterygii	Mammalia		Euarchontoglires	Primates	Haplorrhini	Simiiformes	Hominoidea	Hominidae	Homininae														GO:0005615 (92%);GO:0030424 (92%);GO:0030425 (92%)	GO:0004866 (100%);GO:0001848 (4%);GO:0001849 (4%)	GO:0006954 (96%);GO:0006958 (96%);GO:0045087 (96%)	extracellular space (92%);axon (92%);dendrite (92%)	endopeptidase inhibitor activity (100%);complement binding (4%);complement component C1q complex binding (4%)	inflammatory response (96%);complement activation, classical pathway (96%);innate immune response (96%)	IPR002890 (100%);IPR037569 (100%);IPR041555 (100%)	Macroglobulin domain (100%); (100%);Macroglobulin domain MG3 (100%)
NSLTGLPLGGGK	root																												1.4.1.4 (67%);1.4.1.2 (31%);2.1.1.193 (3%)	glutamate dehydrogenase (NADP(+)) (67%);glutamate dehydrogenase (31%);16S rRNA (uracil(1498)-N(3))-methyltransferase (3%)	GO:0005737 (0%);GO:0005829 (0%);GO:0016021 (0%)	GO:0000166 (93%);GO:0004352 (68%);GO:0016639 (29%)	GO:0006520 (99%);GO:0006537 (0%);GO:0006364 (0%)	cytoplasm (0%);cytosol (0%);membrane (0%)	nucleotide binding (93%);glutamate dehydrogenase (NAD+) activity (68%);oxidoreductase activity, acting on the CH-NH2 group of donors, NAD or NADP as acceptor (29%)	amino acid metabolic process (99%);glutamate biosynthetic process (0%);rRNA processing (0%)	IPR006097 (100%);IPR006095 (99%);IPR006096 (99%)	Glutamate/phenylalanine/leucine/valine/L-tryptophan dehydrogenase, dimerisation domain (100%);Glutamate/phenylalanine/leucine/valine/L-tryptophan dehydrogenase (99%);Glutamate/phenylalanine/leucine/valine/L-tryptophan dehydrogenase, C-terminal (99%)
GPEEEHPSVTLFR	Euarchontoglires	Eukaryota	Metazoa			Chordata	Craniata	Sarcopterygii	Mammalia		Euarchontoglires																		3.5.1.14 (100%)	N-acyl-aliphatic-L-amino acid amidohydrolase (100%)	GO:0005737 (99%);GO:0016021 (2%);GO:0070062 (2%)	GO:0004046 (100%);GO:0046872 (3%);GO:0042802 (2%)	GO:0006520 (100%);GO:0030163 (1%);GO:0046222 (1%)	cytoplasm (99%);membrane (2%);extracellular exosome (2%)	aminoacylase activity (100%);metal ion binding (3%);identical protein binding (2%)	amino acid metabolic process (100%);protein catabolic process (1%);aflatoxin metabolic process (1%)	IPR001261 (99%);IPR002933 (98%);IPR010159 (98%)	ArgE/DapE/ACY1/CPG2/YscS, conserved site (99%);Peptidase M20 (98%);N-acyl-L-amino-acid amidohydrolase (98%)
GPEEEHLGLLGPVLWAEVGDTLR	Mammalia	Eukaryota	Metazoa			Chordata	Craniata	Sarcopterygii	Mammalia																				1.16.3.1 (100%)	ferroxidase (100%)	GO:0005615 (17%);GO:0005886 (5%);GO:0005765 (4%)	GO:0005507 (100%);GO:0016491 (80%);GO:0051087 (17%)	GO:0006825 (77%);GO:0006826 (5%);GO:0055072 (5%)	extracellular space (17%);plasma membrane (5%);lysosomal membrane (4%)	copper ion binding (100%);oxidoreductase activity (80%);protein-folding chaperone binding (17%)	copper ion transport (77%);iron ion transport (5%);obsolete iron ion homeostasis (5%)	IPR008972 (100%);IPR011707 (100%);IPR033138 (100%)	Cupredoxin (100%);Multicopper oxidase, N-terminal (100%);Multicopper oxidases, conserved site (100%)
GPAVGLDLGTTYSCVGVFQHGK	root																												3.6.4.10 (78%);2.3.2.27 (11%);3.6.1.15 (11%)	non-chaperonin molecular chaperone ATPase (78%);RING-type E3 ubiquitin transferase (11%);nucleoside-triphosphate phosphatase (11%)	GO:0005634 (9%);GO:0005829 (8%);GO:1990904 (6%)	GO:0005524 (100%);GO:0016887 (100%);GO:0051082 (8%)	GO:0042026 (8%);GO:0051085 (8%);GO:0061740 (7%)	nucleus (9%);cytosol (8%);ribonucleoprotein complex (6%)	ATP binding (100%);ATP hydrolysis activity (100%);unfolded protein binding (8%)	protein refolding (8%);chaperone cofactor-dependent protein refolding (8%);protein targeting to lysosome involved in chaperone-mediated autophagy (7%)	IPR013126 (100%);IPR043129 (100%);IPR018181 (100%)	Heat shock protein 70 family (100%);ATPase, nucleotide binding domain (100%);Heat shock protein 70, conserved site (100%)
GPAGTPDLDGQDEGESGFYR
GPAGSGDLSSDEGESGFYR	Bacteroides	Bacteria				Bacteroidota			Bacteroidia			Bacteroidales				Bacteroidaceae				Bacteroides											GO:0009279 (100%)			cell outer membrane (100%)			IPR011990 (100%);IPR012944 (95%)	Tetratricopeptide-like helical domain superfamily (100%);RagB/SusD domain (95%)
GPAGSADLSGDEGESGFLR	Prevotella	Bacteria				Bacteroidota			Bacteroidia			Bacteroidales				Prevotellaceae				Prevotella											GO:0009279 (100%)			cell outer membrane (100%)			IPR011990 (100%);IPR012944 (100%)	Tetratricopeptide-like helical domain superfamily (100%);RagB/SusD domain (100%)
GPAGSADLDGQDEGESGFYR	Bacteroidales	Bacteria				Bacteroidota			Bacteroidia			Bacteroidales																			GO:0009279 (100%)			cell outer membrane (100%)			IPR011990 (100%);IPR012944 (100%)	Tetratricopeptide-like helical domain superfamily (100%);RagB/SusD domain (100%)
NSLQADNHVVLVDDGDALQGETLGTLTK	Faecalibacterium	Bacteria				Bacillota			Clostridia			Eubacteriales				Oscillospiraceae				Faecalibacterium												GO:0000166 (100%);GO:0016787 (100%)	GO:0009166 (100%)		nucleotide binding (100%);hydrolase activity (100%)	nucleotide catabolic process (100%)	IPR004843 (100%);IPR006179 (100%);IPR008334 (100%)	Calcineurin-like phosphoesterase domain, ApaH type (100%);5'-Nucleotidase/apyrase (100%);5'-Nucleotidase, C-terminal (100%)
GPAAAAAEAAGADLVGDDELLAK	Faecalibacterium prausnitzii	Bacteria				Bacillota			Clostridia			Eubacteriales				Oscillospiraceae				Faecalibacterium				Faecalibacterium prausnitzii							GO:0015934 (100%)	GO:0000049 (100%);GO:0003735 (100%);GO:0019843 (100%)	GO:0006412 (100%);GO:0006417 (100%)	large ribosomal subunit (100%)	tRNA binding (100%);structural constituent of ribosome (100%);rRNA binding (100%)	translation (100%);regulation of translation (100%)	IPR002143 (100%);IPR005878 (100%);IPR016095 (100%)	Ribosomal protein L1 (100%);Ribosomal protein L1, bacterial-type (100%);Ribosomal protein L1, 3-layer alpha/beta-sandwich (100%)
GNYYAGLGYNHSEGTAVGNKYQR	Bacteroidales	Bacteria				Bacteroidota			Bacteroidia			Bacteroidales																			GO:0009279 (100%)	GO:0004180 (4%)		cell outer membrane (100%)	carboxypeptidase activity (4%)		IPR000531 (100%);IPR012910 (100%);IPR023996 (100%)	TonB-dependent receptor-like, beta-barrel (100%);TonB-dependent receptor, plug domain (100%);TonB-dependent outer membrane protein, SusC/RagA (100%)
GNYYAGLGYNHSEGTAVGNK	Bacteroidales	Bacteria				Bacteroidota			Bacteroidia			Bacteroidales																			GO:0009279 (100%)	GO:0004180 (4%)		cell outer membrane (100%)	carboxypeptidase activity (4%)		IPR000531 (100%);IPR012910 (100%);IPR023996 (100%)	TonB-dependent receptor-like, beta-barrel (100%);TonB-dependent receptor, plug domain (100%);TonB-dependent outer membrane protein, SusC/RagA (100%)
GNYTVNSSLLTKPSMGQAAAR
TLASSLSPTLESK	Akkermansia muciniphila	Bacteria				Verrucomicrobiota			Verrucomicrobiae			Verrucomicrobiales				Akkermansiaceae				Akkermansia				Akkermansia muciniphila													IPR006530 (100%);IPR022385 (50%)	YD repeat (100%);Rhs repeat-associated core (50%)
GSDHSASLEPGELAELVR	Mammalia	Eukaryota	Metazoa			Chordata	Craniata	Sarcopterygii	Mammalia																				2.5.1.57 (100%);2.5.1.56 (50%)	N-acylneuraminate-9-phosphate synthase (100%);N-acetylneuraminate synthase (50%)	GO:0005829 (39%);GO:0005737 (1%);GO:0070062 (1%)	GO:0003824 (61%);GO:0047444 (39%);GO:0050462 (1%)	GO:0016051 (100%);GO:0070085 (7%)	cytosol (39%);cytoplasm (1%);extracellular exosome (1%)	catalytic activity (61%);N-acylneuraminate-9-phosphate synthase activity (39%);N-acetylneuraminate synthase activity (1%)	carbohydrate biosynthetic process (100%);glycosylation (7%)	IPR013132 (100%);IPR013785 (100%);IPR006190 (88%)	N-acetylneuraminic acid synthase, N-terminal (100%);Aldolase-type TIM barrel (100%);Antifreeze-like/N-acetylneuraminic acid synthase C-terminal (88%)
GLLSAEEVSTLQK	Ruminococcus	Bacteria				Bacillota			Clostridia			Eubacteriales				Oscillospiraceae				Ruminococcus									3.2.1.4 (100%)	cellulase (100%)		GO:0008810 (100%)	GO:0030245 (100%)		cellulase activity (100%)	cellulose catabolic process (100%)	IPR001701 (100%);IPR003305 (100%);IPR004197 (100%)	Glycoside hydrolase family 9 (100%);Carbohydrate-binding, CenC-like (100%);Cellulase, Ig-like domain (100%)
LSAYNPSSSSTWGPK	Phocaeicola plebeius	Bacteria				Bacteroidota			Bacteroidia			Bacteroidales								Phocaeicola				Phocaeicola plebeius							GO:0009279 (100%)			cell outer membrane (100%)			IPR000531 (100%);IPR012910 (100%);IPR023996 (100%)	TonB-dependent receptor-like, beta-barrel (100%);TonB-dependent receptor, plug domain (100%);TonB-dependent outer membrane protein, SusC/RagA (100%)
GGYFLSFDSLPGCAK	Eubacteriales	Bacteria				Bacillota			Clostridia			Eubacteriales																				GO:0004069 (100%);GO:0003677 (29%)			L-aspartate:2-oxoglutarate aminotransferase activity (100%);DNA binding (29%)		IPR015421 (100%);IPR015422 (100%);IPR015424 (100%)	Pyridoxal phosphate-dependent transferase, major domain (100%);Pyridoxal phosphate-dependent transferase, small domain (100%);Pyridoxal phosphate-dependent transferase (100%)
TNLNLLDKDLKPYDLYR	Clostridium	Bacteria				Bacillota			Clostridia			Eubacteriales				Clostridiaceae				Clostridium												GO:0016798 (100%);GO:0005509 (33%)	GO:0000272 (100%)		hydrolase activity, acting on glycosyl bonds (100%);calcium ion binding (33%)	polysaccharide catabolic process (100%)	IPR000421 (100%);IPR003961 (100%);IPR008979 (100%)	Coagulation factor 5/8 C-terminal domain (100%);Fibronectin type III (100%);Galactose-binding-like domain superfamily (100%)
GGYENVAALYCSGQGGDQGTR	Faecalibacterium prausnitzii	Bacteria				Bacillota			Clostridia			Eubacteriales				Oscillospiraceae				Faecalibacterium				Faecalibacterium prausnitzii													IPR006059 (100%);IPR006311 (94%);IPR019546 (94%)	Bacterial extracellular solute-binding protein (100%);Twin-arginine translocation pathway, signal sequence (94%);Twin-arginine translocation pathway, signal sequence, bacterial/archaeal (94%)
GGYELNYGGLPGYLSK	Akkermansia muciniphila	Bacteria				Verrucomicrobiota			Verrucomicrobiae			Verrucomicrobiales				Akkermansiaceae				Akkermansia				Akkermansia muciniphila
GGYDTTAANLVSVK
TNLNLPFLTADATGPK	Eubacteriales	Bacteria				Bacillota			Clostridia			Eubacteriales																				GO:0005524 (100%);GO:0016887 (100%);GO:0051082 (96%)	GO:0006457 (96%)		ATP binding (100%);ATP hydrolysis activity (100%);unfolded protein binding (96%)	protein folding (96%)	IPR013126 (100%);IPR018181 (100%);IPR029047 (100%)	Heat shock protein 70 family (100%);Heat shock protein 70, conserved site (100%);Heat shock protein 70kD, peptide-binding domain superfamily (100%)
GGYALPAFNFNNMEQMQALLK	Bacteroidales	Bacteria				Bacteroidota			Bacteroidia			Bacteroidales																	4.1.2.13 (98%);4.1.2.- (2%)	fructose-bisphosphate aldolase (98%);Aldehyde-lyases (2%)	GO:0016021 (0%)	GO:0008270 (100%);GO:0004332 (100%);GO:0016832 (0%)	GO:0006096 (99%);GO:0030388 (99%);GO:0005975 (1%)	membrane (0%)	zinc ion binding (100%);fructose-bisphosphate aldolase activity (100%);aldehyde-lyase activity (0%)	glycolytic process (99%);fructose 1,6-bisphosphate metabolic process (99%);carbohydrate metabolic process (1%)	IPR000771 (100%);IPR013785 (100%);IPR011289 (99%)	Fructose-bisphosphate aldolase, class-II (100%);Aldolase-type TIM barrel (100%);Fructose-1,6-bisphosphate aldolase, class 2 (99%)
LSEEPFFGNAKDLVDNLK	Alistipes shahii	Bacteria				Bacteroidota			Bacteroidia			Bacteroidales				Rikenellaceae				Alistipes				Alistipes shahii							GO:0009279 (100%)			cell outer membrane (100%)			IPR000531 (100%);IPR008969 (100%);IPR012910 (100%)	TonB-dependent receptor-like, beta-barrel (100%);Carboxypeptidase-like, regulatory domain superfamily (100%);TonB-dependent receptor, plug domain (100%)
GGWAELGNATTAYR	Parabacteroides	Bacteria				Bacteroidota			Bacteroidia			Bacteroidales				Tannerellaceae				Parabacteroides											GO:0009279 (100%)			cell outer membrane (100%)			IPR000531 (100%);IPR008969 (100%);IPR012910 (100%)	TonB-dependent receptor-like, beta-barrel (100%);Carboxypeptidase-like, regulatory domain superfamily (100%);TonB-dependent receptor, plug domain (100%)
TNLNGKWEFPLAPNK
GGVTNWNADPAWEFQTTEK
TNLTGEDLEFDPTQLGLGDEGTNYYNR	Bacteria	Bacteria
TNLTSVDDLNNFDLLK	Clostridium	Bacteria				Bacillota			Clostridia			Eubacteriales				Clostridiaceae				Clostridium																	IPR006059 (100%)	Bacterial extracellular solute-binding protein (100%)
GGVNDNFQGVLQNVR	Sarcopterygii	Eukaryota	Metazoa			Chordata	Craniata	Sarcopterygii																							GO:0005615 (71%);GO:0005577 (29%);GO:0009897 (29%)	GO:0008201 (99%);GO:0005509 (98%);GO:0050840 (70%)	GO:0007155 (98%);GO:0016525 (76%);GO:0006954 (71%)	extracellular space (71%);fibrinogen complex (29%);external side of plasma membrane (29%)	heparin binding (99%);calcium ion binding (98%);extracellular matrix binding (70%)	cell adhesion (98%);negative regulation of angiogenesis (76%);inflammatory response (71%)	IPR001791 (100%);IPR013320 (100%);IPR028499 (100%)	Laminin G domain (100%);Concanavalin A-like lectin/glucanase domain superfamily (100%); (100%)
TNLTTDAEGNRVLDNSLTGETAK
TNLVNMGLYDVVAEGLK	Clostridium	Bacteria				Bacillota			Clostridia			Eubacteriales				Clostridiaceae				Clostridium									2.4.1.1 (100%)	glycogen phosphorylase (100%)		GO:0008184 (100%);GO:0030170 (100%);GO:0102250 (100%)	GO:0005975 (100%)		glycogen phosphorylase activity (100%);pyridoxal phosphate binding (100%);linear malto-oligosaccharide phosphorylase activity (100%)	carbohydrate metabolic process (100%)	IPR000811 (100%);IPR011833 (100%);IPR035090 (100%)	Glycosyl transferase, family 35 (100%);Glycogen/starch/alpha-glucan phosphorylase (100%);Phosphorylase pyridoxal-phosphate attachment site (100%)
GGVLNPLSVYPFPNFK	Bacteroides fragilis	Bacteria				Bacteroidota			Bacteroidia			Bacteroidales				Bacteroidaceae				Bacteroides				Bacteroides fragilis							GO:0009279 (100%)			cell outer membrane (100%)			IPR000531 (100%);IPR008969 (100%);IPR011662 (100%)	TonB-dependent receptor-like, beta-barrel (100%);Carboxypeptidase-like, regulatory domain superfamily (100%);Secretin/TonB, short N-terminal domain (100%)
GGVLMDVTTPEQAK	root																												4.3.3.6 (100%)	pyridoxal 5'-phosphate synthase (glutamine hydrolyzing) (100%)	GO:0016021 (0%)	GO:0036381 (96%);GO:0016829 (3%);GO:0016740 (1%)	GO:0042823 (100%);GO:0006541 (2%)	membrane (0%)	pyridoxal 5'-phosphate synthase (glutamine hydrolysing) activity (96%);lyase activity (3%);transferase activity (1%)	pyridoxal phosphate biosynthetic process (100%);glutamine metabolic process (2%)	IPR001852 (100%);IPR013785 (100%);IPR033755 (100%)	Pyridoxal 5'-phosphate synthase subunit PdxS/SNZ (100%);Aldolase-type TIM barrel (100%);PdxS/SNZ N-terminal domain (100%)
GGVLGGGSGAALGALLGGLAGK	Bacteroides fragilis	Bacteria				Bacteroidota			Bacteroidia			Bacteroidales				Bacteroidaceae				Bacteroides				Bacteroides fragilis							GO:0016021 (100%)			membrane (100%)			IPR006664 (100%);IPR006665 (100%);IPR036737 (100%)	Outer membrane protein, bacterial (100%);OmpA-like domain (100%);OmpA-like domain superfamily (100%)
GGVGYLVLGDVAPLNSFSPTPK	Oscillospiraceae	Bacteria				Bacillota			Clostridia			Eubacteriales				Oscillospiraceae													1.-.-.- (100%)	Oxidoreductases (100%)		GO:0010181 (100%);GO:0016491 (100%)			FMN binding (100%);oxidoreductase activity (100%)		IPR001155 (100%);IPR013785 (100%);IPR023753 (100%)	NADH:flavin oxidoreductase/NADH oxidase, N-terminal (100%);Aldolase-type TIM barrel (100%);FAD/NAD(P)-binding domain (100%)
TNLQEAQPLGNGK	Bacteria	Bacteria																													GO:0009279 (100%);GO:0046930 (94%);GO:0016021 (1%)	GO:0015288 (100%);GO:0001530 (1%);GO:0008289 (1%)	GO:0034220 (100%);GO:0070207 (1%)	cell outer membrane (100%);pore complex (94%);membrane (1%)	porin activity (100%);lipopolysaccharide binding (1%);lipid binding (1%)	monoatomic ion transmembrane transport (100%);protein homotrimerization (1%)	IPR001702 (100%);IPR001897 (100%);IPR023614 (100%)	Porin, Gram-negative type (100%);Porin, gammaproteobacterial (100%);Porin domain superfamily (100%)
TNLGVDANFLNDR	Bacteria	Bacteria																														GO:0004180 (100%)			carboxypeptidase activity (100%)		IPR008969 (100%);IPR012910 (100%);IPR023996 (100%)	Carboxypeptidase-like, regulatory domain superfamily (100%);TonB-dependent receptor, plug domain (100%);TonB-dependent outer membrane protein, SusC/RagA (100%)
GGYLLPLQEPDVTTTASR	Euarchontoglires	Eukaryota	Metazoa			Chordata	Craniata	Sarcopterygii	Mammalia		Euarchontoglires																		3.2.1.10 (100%);3.2.1.48 (100%)	oligo-1,6-glucosidase (100%);sucrose alpha-glucosidase (100%)	GO:0016021 (96%);GO:0005794 (4%);GO:0005886 (4%)	GO:0004553 (100%);GO:0030246 (100%);GO:0004558 (15%)	GO:0005975 (100%);GO:0044245 (4%)	membrane (96%);Golgi apparatus (4%);plasma membrane (4%)	hydrolase activity, hydrolyzing O-glycosyl compounds (100%);carbohydrate binding (100%);alpha-1,4-glucosidase activity (15%)	carbohydrate metabolic process (100%);polysaccharide digestion (4%)	IPR000322 (100%);IPR000519 (100%);IPR011013 (100%)	Glycoside hydrolase family 31 (100%);P-type trefoil domain (100%);Galactose mutarotase-like domain superfamily (100%)
GGYLLPLQEPDVTTTASRK	Primates	Eukaryota	Metazoa			Chordata	Craniata	Sarcopterygii	Mammalia		Euarchontoglires	Primates																	3.2.1.10 (100%);3.2.1.48 (100%)	oligo-1,6-glucosidase (100%);sucrose alpha-glucosidase (100%)	GO:0016021 (95%);GO:0005794 (5%);GO:0005886 (5%)	GO:0004553 (100%);GO:0030246 (100%);GO:0004558 (18%)	GO:0005975 (100%);GO:0044245 (5%)	membrane (95%);Golgi apparatus (5%);plasma membrane (5%)	hydrolase activity, hydrolyzing O-glycosyl compounds (100%);carbohydrate binding (100%);alpha-1,4-glucosidase activity (18%)	carbohydrate metabolic process (100%);polysaccharide digestion (5%)	IPR000322 (100%);IPR000519 (100%);IPR011013 (100%)	Glycoside hydrolase family 31 (100%);P-type trefoil domain (100%);Galactose mutarotase-like domain superfamily (100%)
GHFNTSVQGYLDGTYATKDDALK
TNKNLLLKDGQDQFAVLYTAAEGLK
GHFDTLSKGELK	Homininae	Eukaryota	Metazoa			Chordata	Craniata	Sarcopterygii	Mammalia		Euarchontoglires	Primates	Haplorrhini	Simiiformes	Hominoidea	Hominidae	Homininae														GO:0005634 (100%);GO:0005737 (100%);GO:0005615 (60%)	GO:0005509 (100%);GO:0050786 (100%);GO:0048306 (60%)	GO:0006805 (100%);GO:0031640 (100%);GO:0043123 (100%)	nucleus (100%);cytoplasm (100%);extracellular space (60%)	calcium ion binding (100%);RAGE receptor binding (100%);calcium-dependent protein binding (60%)	xenobiotic metabolic process (100%);killing of cells of another organism (100%);positive regulation of I-kappaB kinase/NF-kappaB signaling (100%)	IPR001751 (100%);IPR002048 (100%);IPR011992 (100%)	S100/Calcium binding protein 7/8-like, conserved site (100%);EF-hand domain (100%);EF-hand domain pair (100%)
TNLALEQLLPGDVK	Bacteroides	Bacteria				Bacteroidota			Bacteroidia			Bacteroidales				Bacteroidaceae				Bacteroides																	IPR008969 (100%);IPR036942 (100%);IPR039426 (100%)	Carboxypeptidase-like, regulatory domain superfamily (100%);TonB-dependent receptor-like, beta-barrel domain superfamily (100%);TonB-dependent receptor-like (100%)
NQLTSNPENTVFDAK	Eukaryota	Eukaryota																											3.6.4.10 (91%);1.3.1.74 (9%)	non-chaperonin molecular chaperone ATPase (91%);2-alkenal reductase [NAD(P)(+)] (9%)	GO:0005788 (91%);GO:0034663 (14%);GO:0005739 (11%)	GO:0005524 (100%);GO:0016887 (100%);GO:0051787 (14%)	GO:0030968 (11%);GO:0031204 (11%);GO:0030335 (11%)	endoplasmic reticulum lumen (91%);endoplasmic reticulum chaperone complex (14%);mitochondrion (11%)	ATP binding (100%);ATP hydrolysis activity (100%);misfolded protein binding (14%)	endoplasmic reticulum unfolded protein response (11%);post-translational protein targeting to membrane, translocation (11%);positive regulation of cell migration (11%)	IPR013126 (100%);IPR043129 (100%);IPR018181 (99%)	Heat shock protein 70 family (100%);ATPase, nucleotide binding domain (100%);Heat shock protein 70, conserved site (99%)
LSEELGKTPVQVNEAAGFVVNR	Bacillota	Bacteria				Bacillota																							1.1.1.157 (100%);1.1.1.35 (6%)	3-hydroxybutyryl-CoA dehydrogenase (100%);3-hydroxyacyl-CoA dehydrogenase (6%)		GO:0070403 (98%);GO:0008691 (61%);GO:0016616 (39%)	GO:0006631 (95%);GO:0019605 (3%)		NAD+ binding (98%);3-hydroxybutyryl-CoA dehydrogenase activity (61%);oxidoreductase activity, acting on the CH-OH group of donors, NAD or NADP as acceptor (39%)	fatty acid metabolic process (95%);butyrate metabolic process (3%)	IPR006108 (100%);IPR006176 (100%);IPR008927 (100%)	3-hydroxyacyl-CoA dehydrogenase, C-terminal (100%);3-hydroxyacyl-CoA dehydrogenase, NAD binding (100%);6-phosphogluconate dehydrogenase-like, C-terminal domain superfamily (100%)
GHETFAGEGFSLELLR	Bacteria	Bacteria																											4.1.99.1 (100%)	tryptophanase (100%)		GO:0016829 (67%);GO:0009034 (33%);GO:0051213 (5%)	GO:0006520 (67%)		lyase activity (67%);tryptophanase activity (33%);dioxygenase activity (5%)	amino acid metabolic process (67%)	IPR001597 (100%);IPR015424 (100%);IPR015421 (10%)	Aromatic amino acid beta-eliminating lyase/threonine aldolase (100%);Pyridoxal phosphate-dependent transferase (100%);Pyridoxal phosphate-dependent transferase, major domain (10%)
GHEHSLQFAEMK	Craniata	Eukaryota	Metazoa			Chordata	Craniata																								GO:0062023 (89%);GO:0005604 (10%);GO:0005614 (10%)	GO:0045545 (14%);GO:0005102 (0%);GO:0005201 (0%)	GO:0007155 (98%);GO:0042127 (87%);GO:0007528 (10%)	collagen-containing extracellular matrix (89%);basement membrane (10%);interstitial matrix (10%)	syndecan binding (14%);signaling receptor binding (0%);extracellular matrix structural constituent (0%)	cell adhesion (98%);regulation of cell population proliferation (87%);neuromuscular junction development (10%)	IPR002181 (100%);IPR036056 (100%);IPR003961 (100%)	Fibrinogen, alpha/beta/gamma chain, C-terminal globular domain (100%);Fibrinogen-like, C-terminal (100%);Fibronectin type III (100%)
GHEDAPGVPLYTGATVAGSEGSPR	Bacteroides	Bacteria				Bacteroidota			Bacteroidia			Bacteroidales				Bacteroidaceae				Bacteroides											GO:0009279 (100%)			cell outer membrane (100%)			IPR011990 (100%);IPR033985 (100%);IPR012944 (47%)	Tetratricopeptide-like helical domain superfamily (100%);SusD-like, N-terminal (100%);RagB/SusD domain (47%)
TNLESLLSYPK	Hominidae	Eukaryota	Metazoa			Chordata	Craniata	Sarcopterygii	Mammalia		Euarchontoglires	Primates	Haplorrhini	Simiiformes	Hominoidea	Hominidae															GO:0005615 (100%);GO:0005576 (4%);GO:0005788 (4%)	GO:0004867 (100%)	GO:0030193 (96%);GO:0045916 (96%);GO:0010951 (13%)	extracellular space (100%);extracellular region (4%);endoplasmic reticulum lumen (4%)	serine-type endopeptidase inhibitor activity (100%)	regulation of blood coagulation (96%);negative regulation of complement activation (96%);negative regulation of endopeptidase activity (13%)	IPR000215 (100%);IPR015553 (100%);IPR042178 (100%)	Serpin family (100%); (100%);Serpin superfamily, domain 1 (100%)
NQLTLALLNSPEYSR
GHDAGLKGTLTDSAK	Roseburia	Bacteria				Bacillota			Clostridia			Eubacteriales				Lachnospiraceae				Roseburia											GO:0005576 (100%);GO:0009420 (100%)	GO:0005198 (100%)	GO:0071973 (100%)	extracellular region (100%);bacterial-type flagellum filament (100%)	structural molecule activity (100%)	bacterial-type flagellum-dependent cell motility (100%)	IPR001029 (100%);IPR001492 (100%)	Flagellin, N-terminal domain (100%);Flagellin (100%)
GHAEESTPYYTWK	Eubacteriales	Bacteria				Bacillota			Clostridia			Eubacteriales																				GO:0016798 (83%);GO:0003824 (17%)	GO:0005975 (100%)		hydrolase activity, acting on glycosyl bonds (83%);catalytic activity (17%)	carbohydrate metabolic process (100%)	IPR006047 (100%);IPR017853 (100%);IPR013783 (96%)	Glycosyl hydrolase, family 13, catalytic domain (100%);Glycoside hydrolase superfamily (100%);Immunoglobulin-like fold (96%)
GHADELALGAPYSLLFAK
TNLESLLSYPKDFTCVHQALK	Hominidae	Eukaryota	Metazoa			Chordata	Craniata	Sarcopterygii	Mammalia		Euarchontoglires	Primates	Haplorrhini	Simiiformes	Hominoidea	Hominidae															GO:0005615 (100%);GO:0005576 (5%);GO:0005788 (5%)	GO:0004867 (100%)	GO:0030193 (95%);GO:0045916 (95%);GO:0010951 (14%)	extracellular space (100%);extracellular region (5%);endoplasmic reticulum lumen (5%)	serine-type endopeptidase inhibitor activity (100%)	regulation of blood coagulation (95%);negative regulation of complement activation (95%);negative regulation of endopeptidase activity (14%)	IPR000215 (100%);IPR015553 (100%);IPR042178 (100%)	Serpin family (100%); (100%);Serpin superfamily, domain 1 (100%)
NQLNDSHLNYTVK
GHAAFTSDPKPTLEVSGK	Simiiformes	Eukaryota	Metazoa			Chordata	Craniata	Sarcopterygii	Mammalia		Euarchontoglires	Primates	Haplorrhini	Simiiformes															1.8.1.7 (100%)	glutathione-disulfide reductase (100%)	GO:0005829 (27%);GO:0009897 (27%);GO:0005737 (10%)	GO:0004362 (100%);GO:0050660 (100%);GO:0050661 (100%)	GO:0006749 (100%);GO:0045454 (96%);GO:0034599 (8%)	cytosol (27%);external side of plasma membrane (27%);cytoplasm (10%)	glutathione-disulfide reductase (NADPH) activity (100%);flavin adenine dinucleotide binding (100%);NADP binding (100%)	glutathione metabolic process (100%);cell redox homeostasis (96%);cellular response to oxidative stress (8%)	IPR006322 (100%);IPR023753 (100%);IPR036188 (100%)	Glutathione reductase, eukaryote/bacterial (100%);FAD/NAD(P)-binding domain (100%);FAD/NAD(P)-binding domain superfamily (100%)
TNLESLLSYPKDFTCVHQALKGFTTK	Hominidae	Eukaryota	Metazoa			Chordata	Craniata	Sarcopterygii	Mammalia		Euarchontoglires	Primates	Haplorrhini	Simiiformes	Hominoidea	Hominidae															GO:0005615 (100%);GO:0005576 (5%);GO:0005788 (5%)	GO:0004867 (100%)	GO:0030193 (95%);GO:0045916 (95%);GO:0010951 (14%)	extracellular space (100%);extracellular region (5%);endoplasmic reticulum lumen (5%)	serine-type endopeptidase inhibitor activity (100%)	regulation of blood coagulation (95%);negative regulation of complement activation (95%);negative regulation of endopeptidase activity (14%)	IPR000215 (100%);IPR015553 (100%);IPR042178 (100%)	Serpin family (100%); (100%);Serpin superfamily, domain 1 (100%)
NQLNDANAENDRLR	Prevotella buccae	Bacteria				Bacteroidota			Bacteroidia			Bacteroidales				Prevotellaceae				Prevotella				Prevotella buccae							GO:0016020 (100%)			membrane (100%)			IPR006665 (100%);IPR036737 (100%)	OmpA-like domain (100%);OmpA-like domain superfamily (100%)
GGYNFYTTLANLLER	Eubacteriales	Bacteria				Bacillota			Clostridia			Eubacteriales																	3.2.1.35 (100%)	hyaluronoglucosaminidase (100%)	GO:0016021 (100%)	GO:0016798 (71%);GO:0004415 (29%)	GO:0008152 (100%)	membrane (100%)	hydrolase activity, acting on glycosyl bonds (71%);hyalurononglucosaminidase activity (29%)	metabolic process (100%)	IPR000421 (100%);IPR008979 (100%);IPR013320 (100%)	Coagulation factor 5/8 C-terminal domain (100%);Galactose-binding-like domain superfamily (100%);Concanavalin A-like lectin/glucanase domain superfamily (100%)
GGYLLPWQEPALNTHLSR	Mammalia	Eukaryota	Metazoa			Chordata	Craniata	Sarcopterygii	Mammalia																				3.2.1.20 (100%);3.2.1.3 (100%)	alpha-glucosidase (100%);glucan 1,4-alpha-glucosidase (100%)	GO:0016021 (84%);GO:0016020 (16%);GO:0005886 (2%)	GO:0030246 (100%);GO:0004553 (80%);GO:0004558 (30%)	GO:0005975 (98%);GO:0005983 (2%);GO:0043312 (2%)	membrane (84%);membrane (16%);plasma membrane (2%)	carbohydrate binding (100%);hydrolase activity, hydrolyzing O-glycosyl compounds (80%);alpha-1,4-glucosidase activity (30%)	carbohydrate metabolic process (98%);starch catabolic process (2%);neutrophil degranulation (2%)	IPR013780 (100%);IPR000322 (98%);IPR000519 (98%)	Glycosyl hydrolase, all-beta (100%);Glycoside hydrolase family 31 (98%);P-type trefoil domain (98%)
GGVGAYRFDNDYDNTPNYK	Bacteroidales	Bacteria				Bacteroidota			Bacteroidia			Bacteroidales																				GO:0016798 (97%);GO:0016787 (3%)	GO:0008152 (97%)		hydrolase activity, acting on glycosyl bonds (97%);hydrolase activity (3%)	metabolic process (97%)	IPR017853 (100%);IPR032320 (98%)	Glycoside hydrolase superfamily (100%);Glycoside hydrolase family 18, BT1044-like (98%)
GGVFGKDDYKAAVDAGTMK	Eubacteriales	Bacteria				Bacillota			Clostridia			Eubacteriales																									IPR000914 (100%);IPR039424 (100%)	Solute-binding protein family 5 domain (100%);Solute-binding protein family 5 (100%)
TNLYHDVNGDDMTFGNK
GGSLSGGGYGSGGGK	Homininae	Eukaryota	Metazoa			Chordata	Craniata	Sarcopterygii	Mammalia		Euarchontoglires	Primates	Haplorrhini	Simiiformes	Hominoidea	Hominidae	Homininae														GO:0045095 (75%);GO:0001533 (38%);GO:0005882 (38%)	GO:0008092 (38%);GO:0030280 (38%);GO:0005200 (13%)	GO:0003334 (38%);GO:0018149 (38%);GO:0031424 (38%)	keratin filament (75%);cornified envelope (38%);intermediate filament (38%)	cytoskeletal protein binding (38%);structural constituent of skin epidermis (38%);structural constituent of cytoskeleton (13%)	keratinocyte development (38%);peptide cross-linking (38%);keratinization (38%)	IPR018039 (100%);IPR039008 (100%);IPR032444 (88%)	Intermediate filament protein, conserved site (100%);Intermediate filament, rod domain (100%);Keratin type II head (88%)
TNNSLEYATTTSR	Bacteroidales	Bacteria				Bacteroidota			Bacteroidia			Bacteroidales																									IPR008969 (100%);IPR012910 (100%);IPR023996 (100%)	Carboxypeptidase-like, regulatory domain superfamily (100%);TonB-dependent receptor, plug domain (100%);TonB-dependent outer membrane protein, SusC/RagA (100%)
GGSLEQAEGGEGGSTYGK	Ruminococcus callidus ATCC 27760	Bacteria				Bacillota			Clostridia			Eubacteriales				Oscillospiraceae				Ruminococcus				Ruminococcus callidus		Ruminococcus callidus ATCC 27760
GGSGGSYGGGGSGGGYGGGSGSR	Hominoidea	Eukaryota	Metazoa			Chordata	Craniata	Sarcopterygii	Mammalia		Euarchontoglires	Primates	Haplorrhini	Simiiformes	Hominoidea																GO:0005882 (100%);GO:0005615 (14%);GO:0005634 (14%)	GO:0005198 (86%);GO:0005200 (14%)	GO:0007283 (57%);GO:0043588 (57%);GO:0045109 (57%)	intermediate filament (100%);extracellular space (14%);nucleus (14%)	structural molecule activity (86%);structural constituent of cytoskeleton (14%)	spermatogenesis (57%);skin development (57%);intermediate filament organization (57%)	IPR002957 (100%);IPR018039 (100%);IPR039008 (100%)	Keratin, type I (100%);Intermediate filament protein, conserved site (100%);Intermediate filament, rod domain (100%)
GGSGGSHGGGSGFGGESGGSYGGGEEASGSGGGYGGGSGK	Homininae	Eukaryota	Metazoa			Chordata	Craniata	Sarcopterygii	Mammalia		Euarchontoglires	Primates	Haplorrhini	Simiiformes	Hominoidea	Hominidae	Homininae														GO:0005882 (100%);GO:0005615 (14%);GO:0005634 (14%)	GO:0005198 (86%);GO:0005200 (14%)	GO:0007283 (57%);GO:0043588 (57%);GO:0045109 (57%)	intermediate filament (100%);extracellular space (14%);nucleus (14%)	structural molecule activity (86%);structural constituent of cytoskeleton (14%)	spermatogenesis (57%);skin development (57%);intermediate filament organization (57%)	IPR002957 (100%);IPR039008 (100%);IPR042180 (100%)	Keratin, type I (100%);Intermediate filament, rod domain (100%); (100%)
GGSGGGGSLSGGGYGSGGGSGGR	Homo sapiens	Eukaryota	Metazoa			Chordata	Craniata	Sarcopterygii	Mammalia		Euarchontoglires	Primates	Haplorrhini	Simiiformes	Hominoidea	Hominidae	Homininae			Homo				Homo sapiens							GO:0001533 (100%);GO:0005615 (100%);GO:0005634 (100%)	GO:0005200 (100%);GO:0008092 (100%);GO:0030280 (100%)	GO:0003334 (100%);GO:0008544 (100%);GO:0018149 (100%)	cornified envelope (100%);extracellular space (100%);nucleus (100%)	structural constituent of cytoskeleton (100%);cytoskeletal protein binding (100%);structural constituent of skin epidermis (100%)	keratinocyte development (100%);epidermis development (100%);peptide cross-linking (100%)	IPR003054 (100%);IPR018039 (100%);IPR032444 (100%)	Keratin, type II (100%);Intermediate filament protein, conserved site (100%);Keratin type II head (100%)
LSEGEFTVVDELDRYYSLK	Alistipes	Bacteria				Bacteroidota			Bacteroidia			Bacteroidales				Rikenellaceae				Alistipes																	IPR025970 (100%)	SusE outer membrane protein (100%)
TNNVEAAAAVGTVVAK	Eubacteriales	Bacteria				Bacillota			Clostridia			Eubacteriales																			GO:0005840 (100%)	GO:0003735 (100%);GO:0019843 (100%)	GO:0006412 (100%)	ribosome (100%)	structural constituent of ribosome (100%);rRNA binding (100%)	translation (100%)	IPR004389 (100%);IPR005484 (100%)	Ribosomal protein L18, bacterial-type (100%);Ribosomal protein L18 (100%)
GGSFQLNELQGLK	Homininae	Eukaryota	Metazoa			Chordata	Craniata	Sarcopterygii	Mammalia		Euarchontoglires	Primates	Haplorrhini	Simiiformes	Hominoidea	Hominidae	Homininae												3.4.21.- (100%)	Serine endopeptidases (100%)	GO:0005615 (89%);GO:0009986 (18%);GO:0032991 (18%)	GO:0004252 (75%);GO:0005506 (75%);GO:0001530 (18%)	GO:0001503 (75%);GO:0019731 (75%);GO:0019732 (75%)	extracellular space (89%);cell surface (18%);protein-containing complex (18%)	serine-type endopeptidase activity (75%);iron ion binding (75%);lipopolysaccharide binding (18%)	ossification (75%);antibacterial humoral response (75%);antifungal humoral response (75%)	IPR001156 (100%);IPR018195 (100%);IPR016357 (89%)	Transferrin-like domain (100%);Transferrin family, iron binding site (100%);Transferrin (89%)
GGSFEGNGVSSLYNLYPLPK	Bacteroides	Bacteria				Bacteroidota			Bacteroidia			Bacteroidales				Bacteroidaceae				Bacteroides											GO:0009279 (100%)			cell outer membrane (100%)			IPR011990 (100%);IPR012944 (100%);IPR033985 (100%)	Tetratricopeptide-like helical domain superfamily (100%);RagB/SusD domain (100%);SusD-like, N-terminal (100%)
GGSEAAGAGSSGYGDLTAFNLR
GGSDQEGGMASAVYGAK	Eubacteriales	Bacteria				Bacillota			Clostridia			Eubacteriales																	3.5.1.18 (86%);3.5.1.16 (14%)	succinyl-diaminopimelate desuccinylase (86%);acetylornithine deacetylase (14%)		GO:0016787 (79%);GO:0009014 (18%);GO:0008777 (3%)			hydrolase activity (79%);succinyl-diaminopimelate desuccinylase activity (18%);acetylornithine deacetylase activity (3%)		IPR001261 (100%);IPR002933 (100%);IPR011650 (100%)	ArgE/DapE/ACY1/CPG2/YscS, conserved site (100%);Peptidase M20 (100%);Peptidase M20, dimerisation domain (100%)
TNNYSPTGYLNK	Bacteroidales	Bacteria				Bacteroidota			Bacteroidia			Bacteroidales																			GO:0009279 (100%)			cell outer membrane (100%)			IPR011990 (100%);IPR012944 (100%);IPR033985 (100%)	Tetratricopeptide-like helical domain superfamily (100%);RagB/SusD domain (100%);SusD-like, N-terminal (100%)
NQLLSATLAPETGYTSNTR	Prevotella copri	Bacteria				Bacteroidota			Bacteroidia			Bacteroidales				Prevotellaceae				Prevotella				Prevotella copri							GO:0009279 (100%)			cell outer membrane (100%)			IPR000531 (100%);IPR036942 (100%);IPR008969 (86%)	TonB-dependent receptor-like, beta-barrel (100%);TonB-dependent receptor-like, beta-barrel domain superfamily (100%);Carboxypeptidase-like, regulatory domain superfamily (86%)
TNPEPDKDLQTSSTLVAK	Ruminococcus bromii	Bacteria				Bacillota			Clostridia			Eubacteriales				Oscillospiraceae				Ruminococcus				Ruminococcus bromii					3.4.21.89 (100%)	signal peptidase I (100%)	GO:0016021 (100%)	GO:0004252 (70%);GO:0008233 (20%)	GO:0006465 (90%)	membrane (100%)	serine-type endopeptidase activity (70%);peptidase activity (20%)	signal peptide processing (90%)	IPR001733 (100%);IPR036286 (89%)	Peptidase S26B (100%);LexA/Signal peptidase-like superfamily (89%)
LSEGNVGFFTAWR	Lachnospira	Bacteria				Bacillota			Clostridia			Eubacteriales				Lachnospiraceae				Lachnospira																	IPR006059 (100%)	Bacterial extracellular solute-binding protein (100%)
TNPTALVNADPTLLPDVLGNLDAHQAR	Bacteroidales	Bacteria				Bacteroidota			Bacteroidia			Bacteroidales
TNPTSTTEGFTLK
GGSDFDPAGKSDAEVMR	Bacteria	Bacteria																											1.4.1.2 (100%)	glutamate dehydrogenase (100%)		GO:0000166 (81%);GO:0004352 (71%);GO:0016491 (14%)	GO:0006520 (100%)		nucleotide binding (81%);glutamate dehydrogenase (NAD+) activity (71%);oxidoreductase activity (14%)	amino acid metabolic process (100%)	IPR006097 (100%);IPR006095 (95%);IPR006096 (90%)	Glutamate/phenylalanine/leucine/valine/L-tryptophan dehydrogenase, dimerisation domain (100%);Glutamate/phenylalanine/leucine/valine/L-tryptophan dehydrogenase (95%);Glutamate/phenylalanine/leucine/valine/L-tryptophan dehydrogenase, C-terminal (90%)
NQLKETYAGAWLLYSK
NQLGTEFPSDPVEQLK	Roseburia faecis	Bacteria				Bacillota			Clostridia			Eubacteriales				Lachnospiraceae				Roseburia				Roseburia faecis					2.7.9.1 (100%)	pyruvate, phosphate dikinase (100%)		GO:0005524 (100%);GO:0016301 (100%);GO:0046872 (100%)	GO:0006090 (100%)		ATP binding (100%);kinase activity (100%);metal ion binding (100%)	pyruvate metabolic process (100%)	IPR000121 (100%);IPR002192 (100%);IPR008279 (100%)	PEP-utilising enzyme, C-terminal (100%);Pyruvate phosphate dikinase, AMP/ATP-binding (100%);PEP-utilising enzyme, mobile domain (100%)
GGSSSGGGYGSGGGGSSSVK	Simiiformes	Eukaryota	Metazoa			Chordata	Craniata	Sarcopterygii	Mammalia		Euarchontoglires	Primates	Haplorrhini	Simiiformes																	GO:0045095 (87%);GO:0001533 (53%);GO:0005882 (20%)	GO:0008092 (53%);GO:0030280 (53%);GO:0005200 (7%)	GO:0003334 (53%);GO:0018149 (53%);GO:0031424 (53%)	keratin filament (87%);cornified envelope (53%);intermediate filament (20%)	cytoskeletal protein binding (53%);structural constituent of skin epidermis (53%);structural constituent of cytoskeleton (7%)	keratinocyte development (53%);peptide cross-linking (53%);keratinization (53%)	IPR018039 (100%);IPR039008 (100%);IPR032444 (93%)	Intermediate filament protein, conserved site (100%);Intermediate filament, rod domain (100%);Keratin type II head (93%)
TNKEDYGLATSVGAK	Bacteroides fragilis	Bacteria				Bacteroidota			Bacteroidia			Bacteroidales				Bacteroidaceae				Bacteroides				Bacteroides fragilis							GO:0009279 (100%)			cell outer membrane (100%)			IPR011990 (100%);IPR012944 (100%);IPR033985 (100%)	Tetratricopeptide-like helical domain superfamily (100%);RagB/SusD domain (100%);SusD-like, N-terminal (100%)
TNNLETNELYFLR	Prevotella	Bacteria				Bacteroidota			Bacteroidia			Bacteroidales				Prevotellaceae				Prevotella
TNNLEDLTEDELDASGAR	Bacillota	Bacteria				Bacillota																							3.2.1.96 (100%)	mannosyl-glycoprotein endo-beta-N-acetylglucosaminidase (100%)	GO:0005829 (100%)	GO:0033925 (100%)	GO:0008152 (100%)	cytosol (100%)	mannosyl-glycoprotein endo-beta-N-acetylglucosaminidase activity (100%)	metabolic process (100%)	IPR000421 (100%);IPR003343 (100%);IPR005201 (100%)	Coagulation factor 5/8 C-terminal domain (100%);Bacterial Ig-like domain, group 2 (100%);Glycoside hydrolase, family 85 (100%)
NQLNALTSFVDASMVYGSEEPLAR	Simiiformes	Eukaryota	Metazoa			Chordata	Craniata	Sarcopterygii	Mammalia		Euarchontoglires	Primates	Haplorrhini	Simiiformes															1.11.2.2 (100%)	myeloperoxidase (100%)	GO:0005615 (81%);GO:0005654 (81%);GO:0042582 (81%)	GO:0004601 (100%);GO:0020037 (100%);GO:0008201 (81%)	GO:0002149 (100%);GO:0001878 (81%);GO:0002679 (81%)	extracellular space (81%);nucleoplasm (81%);azurophil granule (81%)	peroxidase activity (100%);heme binding (100%);heparin binding (81%)	hypochlorous acid biosynthetic process (100%);response to yeast (81%);respiratory burst involved in defense response (81%)	IPR010255 (100%);IPR019791 (100%);IPR029609 (100%)	Haem peroxidase superfamily (100%);Haem peroxidase, animal-type (100%); (100%)
TNLYNGFELKDVR	Bacteroidales	Bacteria				Bacteroidota			Bacteroidia			Bacteroidales																	3.2.1.22 (75%);3.2.1.20 (25%);3.2.1.3 (25%)	alpha-galactosidase (75%);alpha-glucosidase (25%);glucan 1,4-alpha-glucosidase (25%)		GO:0030246 (100%);GO:0016798 (80%);GO:0052692 (15%)	GO:0008152 (95%)		carbohydrate binding (100%);hydrolase activity, acting on glycosyl bonds (80%);raffinose alpha-galactosidase activity (15%)	metabolic process (95%)	IPR013780 (100%);IPR013785 (100%);IPR014718 (100%)	Glycosyl hydrolase, all-beta (100%);Aldolase-type TIM barrel (100%);Glycoside hydrolase-type carbohydrate-binding (100%)
TNLYWPGTAEPLLVSSPEHPKR	Mammalia	Eukaryota	Metazoa			Chordata	Craniata	Sarcopterygii	Mammalia																				3.10.1.1 (100%)	N-sulfoglucosamine sulfohydrolase (100%)	GO:0005764 (55%);GO:0043202 (3%);GO:0070062 (3%)	GO:0008484 (87%);GO:0016250 (55%);GO:0005539 (13%)	GO:0006027 (55%);GO:0030200 (55%)	lysosome (55%);lysosomal lumen (3%);extracellular exosome (3%)	sulfuric ester hydrolase activity (87%);N-sulfoglucosamine sulfohydrolase activity (55%);glycosaminoglycan binding (13%)	glycosaminoglycan catabolic process (55%);heparan sulfate proteoglycan catabolic process (55%)	IPR000917 (100%);IPR017850 (100%);IPR024607 (77%)	Sulfatase, N-terminal (100%);Alkaline-phosphatase-like, core domain superfamily (100%);Sulfatase, conserved site (77%)
GGVAQTDVTSTPGFENFTAK	Eubacterium	Bacteria				Bacillota			Clostridia			Eubacteriales				Eubacteriaceae				Eubacterium												GO:0003824 (100%);GO:0030246 (100%)	GO:0005975 (100%)		catalytic activity (100%);carbohydrate binding (100%)	carbohydrate metabolic process (100%)	IPR006047 (100%);IPR008965 (100%);IPR013783 (100%)	Glycosyl hydrolase, family 13, catalytic domain (100%);CBM2/CBM3, carbohydrate-binding domain superfamily (100%);Immunoglobulin-like fold (100%)
GGTVALSHDAVLK	Faecalibacterium prausnitzii	Bacteria				Bacillota			Clostridia			Eubacteriales				Oscillospiraceae				Faecalibacterium				Faecalibacterium prausnitzii					2.3.1.8 (100%)	phosphate acetyltransferase (100%)		GO:0008959 (63%);GO:0016407 (37%)			phosphate acetyltransferase activity (63%);acetyltransferase activity (37%)		IPR002505 (100%);IPR004614 (100%);IPR012147 (100%)	Phosphate acetyl/butaryl transferase (100%);Phosphate acetyltransferase (100%);Phosphate acetyl/butyryltransferase (100%)
GGTVALSHDATLK	Faecalibacterium prausnitzii	Bacteria				Bacillota			Clostridia			Eubacteriales				Oscillospiraceae				Faecalibacterium				Faecalibacterium prausnitzii					2.3.1.8 (100%)	phosphate acetyltransferase (100%)		GO:0016407 (53%);GO:0008959 (40%);GO:0016746 (7%)			acetyltransferase activity (53%);phosphate acetyltransferase activity (40%);acyltransferase activity (7%)		IPR002505 (100%);IPR042113 (100%);IPR004614 (93%)	Phosphate acetyl/butaryl transferase (100%);Phosphate acetyltransferase, domain 1 (100%);Phosphate acetyltransferase (93%)
LSEESWFKQPTNGFFDELK	Bacteria	Bacteria																													GO:0009279 (100%)			cell outer membrane (100%)			IPR000531 (100%);IPR023997 (89%);IPR037066 (89%)	TonB-dependent receptor-like, beta-barrel (100%);TonB-dependent outer membrane protein SusC/RagA, conserved site (89%);TonB-dependent receptor, plug domain superfamily (89%)
TNMTRPGPLAAHHATDLLTQELR	Clostridia	Bacteria				Bacillota			Clostridia																							GO:0050002 (100%)			D-proline reductase (dithiol) activity (100%)		IPR015417 (100%);IPR031002 (100%)	Glycine/sarcosine/betaine reductase complex, protein B, subunit alpha/ beta (100%);D-proline reductase, PrdA proprotein (100%)
GGTPYGATTLAGGDGSRQPSQEELSLAR	Bacteria	Bacteria																											1.6.5.2 (100%)	NAD(P)H dehydrogenase (quinone) (100%)	GO:0005829 (0%);GO:0016020 (0%);GO:0032991 (0%)	GO:0010181 (98%);GO:0050660 (97%);GO:0050661 (97%)	GO:0006979 (0%)	cytosol (0%);membrane (0%);protein-containing complex (0%)	FMN binding (98%);flavin adenine dinucleotide binding (97%);NADP binding (97%)	response to oxidative stress (0%)	IPR029039 (100%);IPR010089 (99%);IPR005025 (98%)	Flavoprotein-like superfamily (100%);Flavoprotein WrbA-like (99%);NADPH-dependent FMN reductase-like (98%)
GGTPYGATTLAGGDGSR	root																												1.6.5.2 (100%)	NAD(P)H dehydrogenase (quinone) (100%)	GO:0005829 (0%);GO:0016020 (0%);GO:0032991 (0%)	GO:0010181 (98%);GO:0050660 (96%);GO:0050661 (96%)	GO:0006979 (0%)	cytosol (0%);membrane (0%);protein-containing complex (0%)	FMN binding (98%);flavin adenine dinucleotide binding (96%);NADP binding (96%)	response to oxidative stress (0%)	IPR029039 (100%);IPR010089 (98%);IPR005025 (97%)	Flavoprotein-like superfamily (100%);Flavoprotein WrbA-like (98%);NADPH-dependent FMN reductase-like (97%)
GGTNFDGSGSPLLLVDGQVR	Bacteroidales	Bacteria				Bacteroidota			Bacteroidia			Bacteroidales																			GO:0009279 (100%)	GO:0004180 (4%)		cell outer membrane (100%)	carboxypeptidase activity (4%)		IPR000531 (100%);IPR012910 (100%);IPR023996 (100%)	TonB-dependent receptor-like, beta-barrel (100%);TonB-dependent receptor, plug domain (100%);TonB-dependent outer membrane protein, SusC/RagA (100%)
TNNAGEYTLNATDTTTK
GGTFTGQGFDDYMK	Alistipes	Bacteria				Bacteroidota			Bacteroidia			Bacteroidales				Rikenellaceae				Alistipes											GO:0009279 (100%)			cell outer membrane (100%)			IPR011990 (100%);IPR012944 (100%);IPR033985 (100%)	Tetratricopeptide-like helical domain superfamily (100%);RagB/SusD domain (100%);SusD-like, N-terminal (100%)
TNNETLPVFNHVLR	Alistipes putredinis	Bacteria				Bacteroidota			Bacteroidia			Bacteroidales				Rikenellaceae				Alistipes				Alistipes putredinis													IPR013766 (100%);IPR013783 (100%);IPR021615 (100%)	Thioredoxin domain (100%);Immunoglobulin-like fold (100%);Outer membrane protein Omp28 (100%)
GGTDVNYGYVFEATK	Butyricicoccus	Bacteria				Bacillota			Clostridia			Eubacteriales				Clostridiaceae				Butyricicoccus																	IPR001119 (100%)	S-layer homology domain (100%)
TNNGLEFVYVDSR	Bacteroides	Bacteria				Bacteroidota			Bacteroidia			Bacteroidales				Bacteroidaceae				Bacteroides											GO:0009279 (100%)			cell outer membrane (100%)			IPR000531 (100%);IPR008969 (100%);IPR012910 (100%)	TonB-dependent receptor-like, beta-barrel (100%);Carboxypeptidase-like, regulatory domain superfamily (100%);TonB-dependent receptor, plug domain (100%)
GGTAALPGGFGTGK	root																												7.1.2.2 (100%);3.6.3.14 (0%)	H(+)-transporting two-sector ATPase (100%);Transferred entry: 7.1.2.2 (0%)	GO:0033178 (6%);GO:0033180 (0%);GO:0005886 (0%)	GO:0005524 (100%);GO:0046933 (94%);GO:0046961 (94%)	GO:0042777 (92%);GO:0046034 (5%);GO:0006811 (3%)	proton-transporting two-sector ATPase complex, catalytic domain (6%);proton-transporting V-type ATPase, V1 domain (0%);plasma membrane (0%)	ATP binding (100%);proton-transporting ATP synthase activity, rotational mechanism (94%);proton-transporting ATPase activity, rotational mechanism (94%)	proton motive force-driven plasma membrane ATP synthesis (92%);ATP metabolic process (5%);monoatomic ion transport (3%)	IPR022878 (100%);IPR027417 (100%);IPR000194 (100%)	V-type ATP synthase catalytic alpha chain (100%);P-loop containing nucleoside triphosphate hydrolase (100%);ATPase, F1/V1/A1 complex, alpha/beta subunit, nucleotide-binding domain (100%)
GGTAALNAEVSPFGVKPDGVTWK	Oscillibacter	Bacteria				Bacillota			Clostridia			Eubacteriales				Oscillospiraceae				Oscillibacter											GO:0016021 (100%)	GO:0030246 (100%)		membrane (100%)	carbohydrate binding (100%)		IPR003343 (100%);IPR008964 (100%);IPR008965 (100%)	Bacterial Ig-like domain, group 2 (100%);Invasin/intimin cell-adhesion fragments (100%);CBM2/CBM3, carbohydrate-binding domain superfamily (100%)
GGSVLDQADSFGLLR
GGSTSYGTGSETESPR	Homo sapiens	Eukaryota	Metazoa			Chordata	Craniata	Sarcopterygii	Mammalia		Euarchontoglires	Primates	Haplorrhini	Simiiformes	Hominoidea	Hominidae	Homininae			Homo				Homo sapiens							GO:0005577 (100%);GO:0005576 (50%);GO:0005615 (50%)	GO:0005102 (100%);GO:0005198 (50%);GO:0005201 (50%)	GO:0051258 (100%);GO:0002224 (50%);GO:0002250 (50%)	fibrinogen complex (100%);extracellular region (50%);extracellular space (50%)	signaling receptor binding (100%);structural molecule activity (50%);extracellular matrix structural constituent (50%)	protein polymerization (100%);toll-like receptor signaling pathway (50%);adaptive immune response (50%)	IPR012290 (100%);IPR037579 (100%);IPR002181 (50%)	Fibrinogen, alpha/beta/gamma chain, coiled coil domain (100%);Fibrinogen (100%);Fibrinogen, alpha/beta/gamma chain, C-terminal globular domain (50%)
GGSTLGPLSSTHLPLR	Clostridium	Bacteria				Bacillota			Clostridia			Eubacteriales				Clostridiaceae				Clostridium									3.4.11.- (100%)	Aminopeptidases (100%)		GO:0004177 (100%);GO:0008237 (100%);GO:0008270 (100%)			aminopeptidase activity (100%);metallopeptidase activity (100%);zinc ion binding (100%)		IPR001948 (100%);IPR023358 (100%)	Peptidase M18 (100%);Peptidase M18, domain 2 (100%)
GHFSLSLPVKSDLAPVAR	Simiiformes	Eukaryota	Metazoa			Chordata	Craniata	Sarcopterygii	Mammalia		Euarchontoglires	Primates	Haplorrhini	Simiiformes																	GO:0005615 (100%);GO:0005576 (3%);GO:0005829 (3%)	GO:0004867 (100%);GO:0002020 (31%);GO:0005102 (31%)	GO:0001869 (31%);GO:0048863 (31%);GO:0002576 (3%)	extracellular space (100%);extracellular region (3%);cytosol (3%)	serine-type endopeptidase inhibitor activity (100%);protease binding (31%);signaling receptor binding (31%)	negative regulation of complement activation, lectin pathway (31%);stem cell differentiation (31%);platelet degranulation (3%)	IPR011625 (100%);IPR001599 (92%);IPR008930 (92%)	Alpha-2-macroglobulin, bait region domain (100%);Alpha-2-macroglobulin (92%);Terpenoid cyclases/protein prenyltransferase alpha-alpha toroid (92%)
GHGAGGASLLTFWDAR	Craniata	Eukaryota	Metazoa			Chordata	Craniata																						3.2.1.1 (100%)	alpha-amylase (100%)	GO:0005764 (15%);GO:0005576 (10%);GO:0005615 (4%)	GO:0004556 (97%);GO:0103025 (95%);GO:0046872 (84%)	GO:0005975 (97%);GO:0016052 (3%);GO:0009311 (1%)	lysosome (15%);extracellular region (10%);extracellular space (4%)	alpha-amylase activity (97%);alpha-amylase activity (95%);metal ion binding (84%)	carbohydrate metabolic process (97%);carbohydrate catabolic process (3%);oligosaccharide metabolic process (1%)	IPR017853 (100%);IPR006046 (95%);IPR006047 (95%)	Glycoside hydrolase superfamily (100%);Alpha amylase (95%);Glycosyl hydrolase, family 13, catalytic domain (95%)
TNKEDLFALGDLVAGAALAHK	Limosilactobacillus fermentum	Bacteria				Bacillota			Bacilli			Lactobacillales				Lactobacillaceae				Limosilactobacillus				Limosilactobacillus fermentum					1.8.1.4 (100%)	dihydrolipoyl dehydrogenase (100%)		GO:0004148 (100%);GO:0050660 (100%)	GO:0045454 (100%)		dihydrolipoyl dehydrogenase activity (100%);flavin adenine dinucleotide binding (100%)	cell redox homeostasis (100%)	IPR001100 (100%);IPR004099 (100%);IPR006258 (100%)	Pyridine nucleotide-disulphide oxidoreductase, class I (100%);Pyridine nucleotide-disulphide oxidoreductase, dimerisation domain (100%);Dihydrolipoamide dehydrogenase (100%)
NQPGANPELVYAYR	Sutterellaceae	Bacteria				Pseudomonadota			Betaproteobacteria			Burkholderiales				Sutterellaceae													1.3.99.1 (100%)	Deleted entry (100%)	GO:0005886 (100%)	GO:0016627 (100%);GO:0050660 (100%)	GO:0022900 (100%)	plasma membrane (100%)	oxidoreductase activity, acting on the CH-CH group of donors (100%);flavin adenine dinucleotide binding (100%)	electron transport chain (100%)	IPR003952 (100%);IPR003953 (100%);IPR014006 (100%)	Fumarate reductase/succinate dehydrogenase, FAD-binding site (100%);FAD-dependent oxidoreductase 2, FAD binding domain (100%);Succinate dehydrogenase/fumarate reductase, flavoprotein subunit (100%)
LSEAYLLKAEAEAR	Alistipes	Bacteria				Bacteroidota			Bacteroidia			Bacteroidales				Rikenellaceae				Alistipes											GO:0009279 (100%)			cell outer membrane (100%)			IPR011990 (100%);IPR012944 (100%);IPR033985 (100%)	Tetratricopeptide-like helical domain superfamily (100%);RagB/SusD domain (100%);SusD-like, N-terminal (100%)
TNDVAGDGTTTATLLAQALLR	Bacteria	Bacteria																													GO:0005737 (94%)	GO:0005524 (100%);GO:0016887 (99%);GO:0051082 (94%)	GO:0042026 (98%);GO:0006457 (0%);GO:0009408 (0%)	cytoplasm (94%)	ATP binding (100%);ATP hydrolysis activity (99%);unfolded protein binding (94%)	protein refolding (98%);protein folding (0%);response to heat (0%)	IPR002423 (100%);IPR027413 (100%);IPR027409 (99%)	Chaperonin Cpn60/GroEL/TCP-1 family (100%);GroEL-like equatorial domain superfamily (100%);GroEL-like apical domain superfamily (99%)
GKGAMQLDLTPDKFGGNYYLEASTLFR
TNDVAGDGTTTATVLAESLYR	Bacteria	Bacteria																													GO:0005737 (92%)	GO:0005524 (100%);GO:0016887 (100%);GO:0051082 (92%)	GO:0042026 (92%)	cytoplasm (92%)	ATP binding (100%);ATP hydrolysis activity (100%);unfolded protein binding (92%)	protein refolding (92%)	IPR002423 (100%);IPR027410 (100%);IPR027413 (100%)	Chaperonin Cpn60/GroEL/TCP-1 family (100%);TCP-1-like chaperonin intermediate domain superfamily (100%);GroEL-like equatorial domain superfamily (100%)
GKFPVQLENVDSFVELGQVALR	Simiiformes	Eukaryota	Metazoa			Chordata	Craniata	Sarcopterygii	Mammalia		Euarchontoglires	Primates	Haplorrhini	Simiiformes																	GO:0016021 (76%);GO:0005887 (25%);GO:0005783 (24%)	GO:0004175 (19%);GO:0030674 (19%);GO:0051117 (19%)	GO:0016485 (100%);GO:0006509 (24%);GO:0007220 (20%)	membrane (76%);plasma membrane (25%);endoplasmic reticulum (24%)	endopeptidase activity (19%);protein-macromolecule adaptor activity (19%);ATPase binding (19%)	protein processing (100%);membrane protein ectodomain proteolysis (24%);Notch receptor processing (20%)	IPR008710 (100%);IPR041084 (92%)	Nicastrin (100%);Nicastrin, small lobe (92%)
LSEAYLNAAEAAAK	Bacteroidales	Bacteria				Bacteroidota			Bacteroidia			Bacteroidales																			GO:0009279 (100%)			cell outer membrane (100%)			IPR011990 (100%);IPR012944 (100%);IPR033985 (100%)	Tetratricopeptide-like helical domain superfamily (100%);RagB/SusD domain (100%);SusD-like, N-terminal (100%)
GKFATAAEVNVHGK	Clostridium perfringens	Bacteria				Bacillota			Clostridia			Eubacteriales				Clostridiaceae				Clostridium				Clostridium perfringens					3.2.1.169 (100%)	protein O-GlcNAcase (100%)		GO:0030246 (100%);GO:0016798 (83%);GO:0102166 (17%)	GO:0000272 (100%);GO:0005975 (6%);GO:0006517 (6%)		carbohydrate binding (100%);hydrolase activity, acting on glycosyl bonds (83%);[protein]-3-O-(N-acetyl-D-glucosaminyl)-L-threonine O-N-acetyl-alpha-D-glucosaminase activity (17%)	polysaccharide catabolic process (100%);carbohydrate metabolic process (6%);protein deglycosylation (6%)	IPR000421 (100%);IPR002102 (100%);IPR003961 (100%)	Coagulation factor 5/8 C-terminal domain (100%);Cellulosome anchoring protein, cohesin domain (100%);Fibronectin type III (100%)
GKEYSDVFELAAR	Bacillota	Bacteria				Bacillota																							3.1.3.- (100%)	Phosphoric monoester hydrolases (100%)		GO:0016787 (100%)			hydrolase activity (100%)		IPR006439 (100%);IPR023198 (100%);IPR023214 (100%)	HAD hydrolase, subfamily IA (100%);Phosphoglycolate phosphatase-like, domain 2 (100%);HAD superfamily (100%)
GKEVLNFCANNYLGLSNHPR	Bacteria	Bacteria																											2.3.1.29 (100%)	glycine C-acetyltransferase (100%)	GO:0005829 (0%)	GO:0008890 (100%);GO:0030170 (100%);GO:0016874 (42%)	GO:0009058 (99%);GO:0019518 (98%);GO:0006567 (1%)	cytosol (0%)	glycine C-acetyltransferase activity (100%);pyridoxal phosphate binding (100%);ligase activity (42%)	biosynthetic process (99%);L-threonine catabolic process to glycine (98%);threonine catabolic process (1%)	IPR015422 (100%);IPR015424 (100%);IPR004839 (100%)	Pyridoxal phosphate-dependent transferase, small domain (100%);Pyridoxal phosphate-dependent transferase (100%);Aminotransferase, class I/classII (100%)
TNEAFQANKEFALK	Bacteroides	Bacteria				Bacteroidota			Bacteroidia			Bacteroidales				Bacteroidaceae				Bacteroides											GO:0009279 (100%)			cell outer membrane (100%)			IPR000531 (100%);IPR012910 (100%);IPR023996 (100%)	TonB-dependent receptor-like, beta-barrel (100%);TonB-dependent receptor, plug domain (100%);TonB-dependent outer membrane protein, SusC/RagA (100%)
LSEAYLNAAEAAVQTGDNAK	Bacteroidales	Bacteria				Bacteroidota			Bacteroidia			Bacteroidales																			GO:0009279 (100%)	GO:0046872 (8%)		cell outer membrane (100%)	metal ion binding (8%)		IPR011990 (100%);IPR012944 (100%);IPR033985 (100%)	Tetratricopeptide-like helical domain superfamily (100%);RagB/SusD domain (100%);SusD-like, N-terminal (100%)
TNEETFEKFLDALEELKAR	Eubacteriales	Bacteria				Bacillota			Clostridia			Eubacteriales																				GO:0004022 (100%);GO:0008774 (100%);GO:0046872 (100%)	GO:0006066 (100%);GO:0015976 (100%)		alcohol dehydrogenase (NAD+) activity (100%);acetaldehyde dehydrogenase (acetylating) activity (100%);metal ion binding (100%)	alcohol metabolic process (100%);carbon utilization (100%)	IPR001670 (100%);IPR012079 (100%);IPR015590 (100%)	Alcohol dehydrogenase, iron-type/glycerol dehydrogenase GldA (100%);Bifunctional aldehyde-alcohol dehydrogenase (100%);Aldehyde dehydrogenase domain (100%)
GKEQLAVAHSLGLNRPGEVTEQPDNAATQGK	Eubacteriales	Bacteria				Bacillota			Clostridia			Eubacteriales																			GO:0015934 (100%)	GO:0003735 (100%)	GO:0006412 (100%)	large ribosomal subunit (100%)	structural constituent of ribosome (100%)	translation (100%)	IPR005996 (100%);IPR016082 (100%);IPR036919 (100%)	Ribosomal protein L30, bacterial-type (100%);Ribosomal protein L30, ferredoxin-like fold domain (100%);Ribosomal protein L30, ferredoxin-like fold domain superfamily (100%)
TNEKVELQELNDR	Craniata	Eukaryota	Metazoa			Chordata	Craniata																								GO:0005882 (99%);GO:0005886 (41%);GO:0016363 (40%)	GO:0042802 (25%);GO:0005200 (14%);GO:0008092 (13%)	GO:0045109 (27%);GO:0071222 (14%);GO:0071225 (14%)	intermediate filament (99%);plasma membrane (41%);nuclear matrix (40%)	identical protein binding (25%);structural constituent of cytoskeleton (14%);cytoskeletal protein binding (13%)	intermediate filament organization (27%);cellular response to lipopolysaccharide (14%);cellular response to muramyl dipeptide (14%)	IPR039008 (100%);IPR042180 (100%);IPR006821 (99%)	Intermediate filament, rod domain (100%); (100%);Intermediate filament head, DNA-binding domain (99%)
GKEFEEGKLTLEDVVAYAK	Bacteroidales	Bacteria				Bacteroidota			Bacteroidia			Bacteroidales																	5.3.1.5 (100%)	xylose isomerase (100%)	GO:0005737 (98%)	GO:0009045 (100%);GO:0000287 (98%);GO:0046872 (2%)	GO:0042732 (98%);GO:0005975 (2%)	cytoplasm (98%)	xylose isomerase activity (100%);magnesium ion binding (98%);metal ion binding (2%)	D-xylose metabolic process (98%);carbohydrate metabolic process (2%)	IPR001998 (100%);IPR036237 (100%);IPR013022 (98%)	Xylose isomerase (100%);Xylose isomerase-like superfamily (100%);Xylose isomerase-like, TIM barrel domain (98%)
NQNTENFPLNKDVETK	Eubacteriales	Bacteria				Bacillota			Clostridia			Eubacteriales																					GO:0009228 (100%)			thiamine biosynthetic process (100%)	IPR015168 (100%);IPR027939 (100%)	SsuA/THI5-like (100%);NMT1/THI5 family (100%)
GKEFEEGKLSLEDVVAYAK	Bacteroidales	Bacteria				Bacteroidota			Bacteroidia			Bacteroidales																	5.3.1.5 (100%)	xylose isomerase (100%)	GO:0005737 (100%)	GO:0009045 (100%);GO:0000287 (96%);GO:0046872 (4%)	GO:0042732 (100%)	cytoplasm (100%)	xylose isomerase activity (100%);magnesium ion binding (96%);metal ion binding (4%)	D-xylose metabolic process (100%)	IPR001998 (100%);IPR036237 (100%);IPR013022 (96%)	Xylose isomerase (100%);Xylose isomerase-like superfamily (100%);Xylose isomerase-like, TIM barrel domain (96%)
GKEFEEGKLGLEQLVAYAK	Prevotella buccae	Bacteria				Bacteroidota			Bacteroidia			Bacteroidales				Prevotellaceae				Prevotella				Prevotella buccae					5.3.1.5 (100%)	xylose isomerase (100%)	GO:0005737 (100%)	GO:0000287 (100%);GO:0009045 (100%)	GO:0042732 (100%)	cytoplasm (100%)	magnesium ion binding (100%);xylose isomerase activity (100%)	D-xylose metabolic process (100%)	IPR001998 (100%);IPR013022 (100%);IPR013452 (100%)	Xylose isomerase (100%);Xylose isomerase-like, TIM barrel domain (100%);Xylose isomerase, bacterial-type (100%)
GKEFEDGKLTLEDVVAYAK	Bacteroides	Bacteria				Bacteroidota			Bacteroidia			Bacteroidales				Bacteroidaceae				Bacteroides									5.3.1.5 (100%)	xylose isomerase (100%)	GO:0005737 (97%)	GO:0009045 (100%);GO:0000287 (96%);GO:0046872 (4%)	GO:0042732 (97%);GO:0005975 (1%);GO:0042843 (1%)	cytoplasm (97%)	xylose isomerase activity (100%);magnesium ion binding (96%);metal ion binding (4%)	D-xylose metabolic process (97%);carbohydrate metabolic process (1%);D-xylose catabolic process (1%)	IPR001998 (100%);IPR036237 (100%);IPR013022 (99%)	Xylose isomerase (100%);Xylose isomerase-like superfamily (100%);Xylose isomerase-like, TIM barrel domain (99%)
GKEFEDGKLTLEDLVAYAK	Bacteroidales	Bacteria				Bacteroidota			Bacteroidia			Bacteroidales																	5.3.1.5 (100%)	xylose isomerase (100%)	GO:0005737 (95%)	GO:0009045 (100%);GO:0000287 (95%);GO:0046872 (5%)	GO:0042732 (95%);GO:0005975 (5%)	cytoplasm (95%)	xylose isomerase activity (100%);magnesium ion binding (95%);metal ion binding (5%)	D-xylose metabolic process (95%);carbohydrate metabolic process (5%)	IPR001998 (100%);IPR036237 (100%);IPR013022 (95%)	Xylose isomerase (100%);Xylose isomerase-like superfamily (100%);Xylose isomerase-like, TIM barrel domain (95%)
TNDQEGVDTLSR	Eubacteriales	Bacteria				Bacillota			Clostridia			Eubacteriales																	1.17.7.4 (100%)	4-hydroxy-3-methylbut-2-enyl diphosphate reductase (100%)	GO:0005840 (56%)	GO:0003676 (100%);GO:0046872 (89%);GO:0051539 (89%)	GO:0019288 (89%);GO:0050992 (89%);GO:0016114 (78%)	ribosome (56%)	nucleic acid binding (100%);metal ion binding (89%);4 iron, 4 sulfur cluster binding (89%)	isopentenyl diphosphate biosynthetic process, methylerythritol 4-phosphate pathway (89%);dimethylallyl diphosphate biosynthetic process (89%);terpenoid biosynthetic process (78%)	IPR003029 (100%);IPR012340 (100%);IPR022967 (100%)	S1 domain (100%);Nucleic acid-binding, OB-fold (100%);RNA-binding domain, S1 (100%)
NQNRGNPAVSYVR	Homo sapiens	Eukaryota	Metazoa			Chordata	Craniata	Sarcopterygii	Mammalia		Euarchontoglires	Primates	Haplorrhini	Simiiformes	Hominoidea	Hominidae	Homininae			Homo				Homo sapiens							GO:0005615 (100%);GO:0031012 (100%);GO:0070062 (100%)			extracellular space (100%);extracellular matrix (100%);extracellular exosome (100%)			IPR001007 (100%);IPR001846 (100%);IPR002919 (100%)	VWFC domain (100%);von Willebrand factor, type D domain (100%);Trypsin Inhibitor-like, cysteine rich domain (100%)
TNDLQALLSNLR	Porphyromonas asaccharolytica DSM 20707	Bacteria				Bacteroidota			Bacteroidia			Bacteroidales				Porphyromonadaceae				Porphyromonas				Porphyromonas asaccharolytica		Porphyromonas asaccharolytica DSM 20707											IPR001440 (100%);IPR011990 (100%);IPR013026 (100%)	Tetratricopeptide repeat 1 (100%);Tetratricopeptide-like helical domain superfamily (100%); (100%)
TNDLAGNLSQAK	Akkermansia muciniphila	Bacteria				Verrucomicrobiota			Verrucomicrobiae			Verrucomicrobiales				Akkermansiaceae				Akkermansia				Akkermansia muciniphila					5.1.99.1 (100%)	methylmalonyl-CoA epimerase (100%)		GO:0004493 (100%)			methylmalonyl-CoA epimerase activity (100%)		IPR017515 (100%);IPR029068 (100%);IPR037523 (100%)	Methylmalonyl-CoA epimerase (100%);Glyoxalase/Bleomycin resistance protein/Dihydroxybiphenyl dioxygenase (100%);Vicinal oxygen chelate (VOC) domain (100%)
GKPALVQFGDNANQLAVAR	Bacteroidales	Bacteria				Bacteroidota			Bacteroidia			Bacteroidales																									IPR011990 (100%);IPR041662 (100%)	Tetratricopeptide-like helical domain superfamily (100%);SusD-like 2 (100%)
GKNVNEAFALLQYTPK	Clostridium	Bacteria				Bacillota			Clostridia			Eubacteriales				Clostridiaceae				Clostridium											GO:0015934 (100%)	GO:0003735 (100%);GO:0019843 (96%)	GO:0006412 (100%)	large ribosomal subunit (100%)	structural constituent of ribosome (100%);rRNA binding (96%)	translation (100%)	IPR001063 (100%);IPR005727 (100%);IPR036394 (100%)	Ribosomal protein L22/L17 (100%);Ribosomal protein L22, bacterial/chloroplast-type (100%);Ribosomal protein L22/L17 superfamily (100%)
TNDAAGDGTTTATLLAQALLR	Eubacteriales	Bacteria				Bacillota			Clostridia			Eubacteriales																			GO:0005737 (92%)	GO:0005524 (100%);GO:0016887 (100%);GO:0051082 (92%)	GO:0042026 (100%)	cytoplasm (92%)	ATP binding (100%);ATP hydrolysis activity (100%);unfolded protein binding (92%)	protein refolding (100%)	IPR001844 (100%);IPR002423 (100%);IPR027409 (100%)	Chaperonin Cpn60/GroEL (100%);Chaperonin Cpn60/GroEL/TCP-1 family (100%);GroEL-like apical domain superfamily (100%)
NQQFFTNDKGNSGEENVAFQR
TNDAAGDGTTTATVLAQALLHEGLK	Ruminococcus	Bacteria				Bacillota			Clostridia			Eubacteriales				Oscillospiraceae				Ruminococcus											GO:0005737 (67%)	GO:0005524 (100%);GO:0016887 (100%);GO:0051082 (67%)	GO:0042026 (67%)	cytoplasm (67%)	ATP binding (100%);ATP hydrolysis activity (100%);unfolded protein binding (67%)	protein refolding (67%)	IPR002423 (100%);IPR027410 (100%);IPR027413 (100%)	Chaperonin Cpn60/GroEL/TCP-1 family (100%);TCP-1-like chaperonin intermediate domain superfamily (100%);GroEL-like equatorial domain superfamily (100%)
GKNEELFQYNTK	Bacteria	Bacteria																											3.2.1.177 (73%);3.2.1.- (27%)	alpha-D-xyloside xylohydrolase (73%);Glycosidases, i.e. enzymes hydrolyzing O- and S-glycosyl compounds (27%)	GO:0005886 (1%)	GO:0030246 (99%);GO:0004553 (92%);GO:0061634 (8%)	GO:0005975 (99%);GO:0008152 (1%);GO:0085030 (1%)	plasma membrane (1%)	carbohydrate binding (99%);hydrolase activity, hydrolyzing O-glycosyl compounds (92%);alpha-D-xyloside xylohydrolase (8%)	carbohydrate metabolic process (99%);metabolic process (1%);symbiotic process benefiting host (1%)	IPR011013 (100%);IPR000322 (99%);IPR017853 (99%)	Galactose mutarotase-like domain superfamily (100%);Glycoside hydrolase family 31 (99%);Glycoside hydrolase superfamily (99%)
TNDAAGDGTTTATVLAQSLLHEGLK	Ruminococcus	Bacteria				Bacillota			Clostridia			Eubacteriales				Oscillospiraceae				Ruminococcus											GO:0005737 (100%)	GO:0005524 (100%);GO:0016887 (100%);GO:0051082 (100%)	GO:0042026 (100%)	cytoplasm (100%)	ATP binding (100%);ATP hydrolysis activity (100%);unfolded protein binding (100%)	protein refolding (100%)	IPR001844 (100%);IPR002423 (100%);IPR018370 (100%)	Chaperonin Cpn60/GroEL (100%);Chaperonin Cpn60/GroEL/TCP-1 family (100%);Chaperonin Cpn60, conserved site (100%)
GKMDQATVDAVLAK	Fusobacterium mortiferum ATCC 9817	Bacteria				Fusobacteriota			Fusobacteriia			Fusobacteriales				Fusobacteriaceae				Fusobacterium				Fusobacterium mortiferum		Fusobacterium mortiferum ATCC 9817			1.1.1.157 (100%)	3-hydroxybutyryl-CoA dehydrogenase (100%)		GO:0008691 (100%);GO:0070403 (100%)	GO:0006631 (100%)		3-hydroxybutyryl-CoA dehydrogenase activity (100%);NAD+ binding (100%)	fatty acid metabolic process (100%)	IPR006108 (100%);IPR006176 (100%);IPR006180 (100%)	3-hydroxyacyl-CoA dehydrogenase, C-terminal (100%);3-hydroxyacyl-CoA dehydrogenase, NAD binding (100%);3-hydroxyacyl-CoA dehydrogenase, conserved site (100%)
NQPYLVEYTGEDVPTPQTPK
GKLSEEEAEALLGK	Coprococcus catus	Bacteria				Bacillota			Clostridia			Eubacteriales				Lachnospiraceae				Coprococcus				Coprococcus catus					1.1.1.157 (100%);1.1.1.35 (50%)	3-hydroxybutyryl-CoA dehydrogenase (100%);3-hydroxyacyl-CoA dehydrogenase (50%)		GO:0008691 (100%);GO:0070403 (100%);GO:0003857 (50%)	GO:0019605 (100%)		3-hydroxybutyryl-CoA dehydrogenase activity (100%);NAD+ binding (100%);3-hydroxyacyl-CoA dehydrogenase activity (50%)	butyrate metabolic process (100%)	IPR006108 (100%);IPR006176 (100%);IPR006180 (100%)	3-hydroxyacyl-CoA dehydrogenase, C-terminal (100%);3-hydroxyacyl-CoA dehydrogenase, NAD binding (100%);3-hydroxyacyl-CoA dehydrogenase, conserved site (100%)
GKLPEEQNADNDNFR
GKLNSLTVDNCKK	Craniata	Eukaryota	Metazoa			Chordata	Craniata																								GO:0005886 (95%);GO:0030864 (10%);GO:0005737 (6%)	GO:0003779 (100%);GO:0008179 (6%);GO:0003735 (0%)	GO:0000902 (100%);GO:0030036 (84%);GO:0007010 (16%)	plasma membrane (95%);cortical actin cytoskeleton (10%);cytoplasm (6%)	actin binding (100%);adenylate cyclase binding (6%);structural constituent of ribosome (0%)	cell morphogenesis (100%);actin cytoskeleton organization (84%);cytoskeleton organization (16%)	IPR001837 (100%);IPR006599 (100%);IPR013912 (100%)	Adenylate cyclase-associated CAP (100%);CARP motif (100%);Adenylate cyclase-associated CAP, C-terminal (100%)
TNDETFQAVYGCAK	Evtepia gabavorous	Bacteria				Bacillota			Clostridia			Eubacteriales								Evtepia				Evtepia gabavorous								GO:0016616 (100%);GO:0070403 (100%)	GO:0019605 (100%)		oxidoreductase activity, acting on the CH-OH group of donors, NAD or NADP as acceptor (100%);NAD+ binding (100%)	butyrate metabolic process (100%)	IPR006108 (100%);IPR006176 (100%);IPR006180 (100%)	3-hydroxyacyl-CoA dehydrogenase, C-terminal (100%);3-hydroxyacyl-CoA dehydrogenase, NAD binding (100%);3-hydroxyacyl-CoA dehydrogenase, conserved site (100%)
LSEADGTATYAPGDEGSVKR	Bacteroides	Bacteria				Bacteroidota			Bacteroidia			Bacteroidales				Bacteroidaceae				Bacteroides																	IPR043744 (100%)	Domain of unknown function DUF5689 (100%)
GKLDGTLYHLNR	Lachnospiraceae	Bacteria				Bacillota			Clostridia			Eubacteriales				Lachnospiraceae																					IPR010327 (100%)	FldB/FldC dehydratase alpha/beta subunit (100%)
TNDKVYSGNDLSLSESTK	Bacillota	Bacteria				Bacillota																															IPR001119 (100%)	S-layer homology domain (100%)
TNDLAGDGTTTATLLAQALLR	Bacteria	Bacteria																													GO:0005737 (91%)	GO:0005524 (100%);GO:0016887 (97%);GO:0051082 (91%)	GO:0042026 (94%)	cytoplasm (91%)	ATP binding (100%);ATP hydrolysis activity (97%);unfolded protein binding (91%)	protein refolding (94%)	IPR002423 (100%);IPR027410 (100%);IPR027413 (100%)	Chaperonin Cpn60/GroEL/TCP-1 family (100%);TCP-1-like chaperonin intermediate domain superfamily (100%);GroEL-like equatorial domain superfamily (100%)
TNDLAGDGTTTATVLTQALVR	root																														GO:0005737 (84%);GO:0009986 (0%);GO:0016021 (0%)	GO:0005524 (100%);GO:0016887 (99%);GO:0051082 (84%)	GO:0042026 (99%);GO:0032757 (0%);GO:0006457 (0%)	cytoplasm (84%);cell surface (0%);membrane (0%)	ATP binding (100%);ATP hydrolysis activity (99%);unfolded protein binding (84%)	protein refolding (99%);positive regulation of interleukin-8 production (0%);protein folding (0%)	IPR002423 (100%);IPR027413 (100%);IPR027409 (99%)	Chaperonin Cpn60/GroEL/TCP-1 family (100%);GroEL-like equatorial domain superfamily (100%);GroEL-like apical domain superfamily (99%)
GKHEYFPFPFDALSLNPNLEQNPSGK	Bacteroides eggerthii	Bacteria				Bacteroidota			Bacteroidia			Bacteroidales				Bacteroidaceae				Bacteroides				Bacteroides eggerthii							GO:0009279 (100%)			cell outer membrane (100%)			IPR011990 (100%);IPR012944 (100%);IPR033985 (100%)	Tetratricopeptide-like helical domain superfamily (100%);RagB/SusD domain (100%);SusD-like, N-terminal (100%)
GKGTTPSFGFLANCTFSR	Bacteria	Bacteria																													GO:0016021 (100%)			membrane (100%)
[truncated: 55,443 more rows]
