# Supplementary material for: Meta4P: A User-Friendly Tool to Parse Label-Free Quantitative Metaproteomic Data and Taxonomic/Functional Annotations
Source: J Proteome Res. 2023 Apr 28;22(6):2109–13. doi: 10.1021/acs.jproteome.2c00803 (PMC10243107; doi:10.1021/acs.jproteome.2c00803)
Supplement: Supplementary file 3 — pr2c00803_si_004.xlsx [file pr2c00803_si_004.xlsx]

## Sheet: Sheet1
## Fri Nov 4 12:32:23 2022 ## emapper-2.1.9 ## /data/shared/home/emapper/miniconda3/envs/eggnog-mapper-2.1/bin/emapper.py --cpu 20 --mp_start_method forkserver --data_dir /dev/shm/ -o out --output_dir /emapper_web_jobs/emapper_jobs/user_data/MM_oyc9wwf8 --temp_dir /emapper_web_jobs/emapper_jobs/user_data/MM_oyc9wwf8 --override -m diamond --dmnd_ignore_warnings -i /emapper_web_jobs/emapper_jobs/us…
#
query	seed_ortholog	evalue	score	eggNOG_OGs	max_annot_lvl	COG_category	Description	Preferred_name	GOs	EC	KEGG_ko	KEGG_Pathway	KEGG_Module	KEGG_Reaction	KEGG_rclass	BRITE	KEGG_TC	CAZy	BiGG_Reaction	PFAMs
T2D-207A_GL0000714	411479.BACUNI_01828	2.33e-249	684.0	COG0524@1|root,COG0524@2|Bacteria,4NFH8@976|Bacteroidetes,2FMY2@200643|Bacteroidia,4AKB4@815|Bacteroidaceae	976|Bacteroidetes	G	Kinase, PfkB family	-	-	2.7.1.45	ko:K00874	ko00030,ko01100,ko01120,ko01200,map00030,map01100,map01120,map01200	M00061,M00308,M00631	R01541	RC00002,RC00017	ko00000,ko00001,ko00002,ko01000	-	-	-	PfkB
ED16A_GL0042023	411479.BACUNI_04687	0.0	872.0	COG0457@1|root,COG0457@2|Bacteria,4NF7U@976|Bacteroidetes,2FP0S@200643|Bacteroidia,4AKR5@815|Bacteroidaceae	976|Bacteroidetes	S	Tetratricopeptide repeat protein	-	-	-	-	-	-	-	-	-	-	-	-	TPR_8
MH0346_GL0146784	1150600.ADIARSV_4248	6.91e-126	367.0	COG1028@1|root,COG1028@2|Bacteria,4NG8R@976|Bacteroidetes,1IP7R@117747|Sphingobacteriia	976|Bacteroidetes	IQ	Short-chain dehydrogenase reductase sdr	-	-	-	-	-	-	-	-	-	-	-	-	adh_short,adh_short_C2
V1.FI32_GL0235706	1262915.BN574_01426	2.61e-152	440.0	COG3203@1|root,COG3203@2|Bacteria,1V1RK@1239|Firmicutes,4H431@909932|Negativicutes	909932|Negativicutes	M	Psort location OuterMembrane, score	-	-	-	-	-	-	-	-	-	-	-	-	Porin_5,SLH
T2D-83A_GL0065368	1449050.JNLE01000005_gene4773	2.98e-228	635.0	COG1454@1|root,COG1454@2|Bacteria,1TPB4@1239|Firmicutes,247IQ@186801|Clostridia,36DKD@31979|Clostridiaceae	186801|Clostridia	C	alcohol dehydrogenase	adh	-	-	-	-	-	-	-	-	-	-	-	Fe-ADH
MH0341_GL0012946	702459.BBPR_0612	0.0	1181.0	COG0747@1|root,COG0747@2|Bacteria,2GJ9N@201174|Actinobacteria,4CZ3S@85004|Bifidobacteriales	201174|Actinobacteria	E	Bacterial extracellular solute-binding proteins, family 5 Middle	oppA	-	-	ko:K02035	ko02024,map02024	M00239	-	-	ko00000,ko00001,ko00002,ko02000	3.A.1.5	-	-	SBP_bac_5
MH0003_GL0000516	226186.BT_3024	0.0	1551.0	COG1629@1|root,COG1629@2|Bacteria,4NDXS@976|Bacteroidetes,2FKYX@200643|Bacteroidia,4AK5Y@815|Bacteroidaceae	976|Bacteroidetes	P	TonB-linked outer membrane protein, SusC RagA family	-	-	-	-	-	-	-	-	-	-	-	-	CarbopepD_reg_2,Plug,TonB_dep_Rec
MH0003_GL0041094	97138.C820_02291	1.02e-97	299.0	COG0715@1|root,COG0715@2|Bacteria,1TT2F@1239|Firmicutes,249M2@186801|Clostridia,36F3S@31979|Clostridiaceae	186801|Clostridia	P	NMT1/THI5 like	-	-	-	ko:K02051	-	M00188	-	-	ko00000,ko00002,ko02000	3.A.1.16,3.A.1.17	-	-	NMT1,NMT1_2,Phosphonate-bd
V1.CD18-0_GL0006550	457412.RSAG_00077	0.0	1140.0	COG5492@1|root,COG5492@2|Bacteria,1UK32@1239|Firmicutes,25FHP@186801|Clostridia	186801|Clostridia	N	domain, Protein	-	-	-	-	-	-	-	-	-	-	-	-	Big_2,FIVAR,PBP-Tp47_a,PBP-Tp47_c
411467.BACCAP_01357	411467.BACCAP_01357	0.0	961.0	COG0624@1|root,COG0624@2|Bacteria,1TR99@1239|Firmicutes,248DC@186801|Clostridia,267KB@186813|unclassified Clostridiales	186801|Clostridia	E	Peptidase dimerisation domain	-	-	-	-	-	-	-	-	-	-	-	-	M20_dimer,Peptidase_M20
sp|Q13423|NNTM_HUMAN	9606.ENSP00000264663	0.0	2092.0	COG1282@1|root,2QQ0A@2759|Eukaryota,38CB0@33154|Opisthokonta,3BDQK@33208|Metazoa,3CWZ6@33213|Bilateria,4806D@7711|Chordata,494HY@7742|Vertebrata,3JARK@40674|Mammalia,35HVA@314146|Euarchontoglires,4MDS5@9443|Primates,4N3H7@9604|Hominidae	33208|Metazoa	C	Nicotinamide nucleotide transhydrogenase	NNT	GO:0000166,GO:0003674,GO:0003824,GO:0003957,GO:0005215,GO:0005488,GO:0005575,GO:0005622,GO:0005623,GO:0005737,GO:0005739,GO:0005740,GO:0005743,GO:0005746,GO:0006082,GO:0006091,GO:0006099,GO:0006101,GO:0006139,GO:0006725,GO:0006732,GO:0006733,GO:0006739,GO:0006740,GO:0006753,GO:0006793,GO:0006796,GO:0006807,GO:0006810,GO:0006811,GO:0006812,GO:0008150,GO:0008152,GO:0008324,GO:0008746,GO:0008750,GO:…	1.6.1.2	ko:K00323	ko00760,ko01100,map00760,map01100	-	R00112	RC00001	ko00000,ko00001,ko01000	-	-	-	AlaDh_PNT_C,AlaDh_PNT_N,PNTB,PNTB_4TM
290338.CKO_02168	469595.CSAG_00678	0.0	1514.0	COG1882@1|root,COG1882@2|Bacteria,1MWBF@1224|Proteobacteria,1RM96@1236|Gammaproteobacteria,3WV5S@544|Citrobacter	1236|Gammaproteobacteria	C	Pyruvate formate lyase-like	pflB	GO:0003674,GO:0003824,GO:0005575,GO:0005622,GO:0005623,GO:0005737,GO:0005829,GO:0006082,GO:0006520,GO:0006566,GO:0006567,GO:0006807,GO:0008150,GO:0008152,GO:0008861,GO:0009056,GO:0009063,GO:0009066,GO:0009068,GO:0009987,GO:0016054,GO:0016407,GO:0016408,GO:0016453,GO:0016740,GO:0016746,GO:0016747,GO:0019752,GO:0043436,GO:0044237,GO:0044238,GO:0044248,GO:0044281,GO:0044282,GO:0044424,GO:0044444,GO:…	2.3.1.54	ko:K00656	ko00620,ko00640,ko00650,ko01100,ko01120,map00620,map00640,map00650,map01100,map01120	-	R00212,R06987	RC00004,RC01181,RC02742,RC02833	ko00000,ko00001,ko01000	-	-	iECH74115_1262.ECH74115_1064,iECIAI39_1322.ECIAI39_2245,iECSP_1301.ECSP_1007,iECs_1301.ECs0986,iEcSMS35_1347.EcSMS35_2218,iG2583_1286.G2583_1138,iSDY_1059.SDY_2358,iZ_1308.Z1248	Gly_radical,PFL-like
O2.UC53-2_GL0096661	471875.RUMLAC_02557	1.15e-152	429.0	COG0092@1|root,COG0092@2|Bacteria,1TPCP@1239|Firmicutes,24833@186801|Clostridia,3WGIF@541000|Ruminococcaceae	186801|Clostridia	J	Binds the lower part of the 30S subunit head. Binds mRNA in the 70S ribosome, positioning it for translation	rpsC	-	-	ko:K02982	ko03010,map03010	M00178,M00179	-	-	br01610,ko00000,ko00001,ko00002,ko03011	-	-	-	KH_2,Ribosomal_S3_C
MH0272_GL0122215	72019.SARC_02672T0	1.56e-12	66.6	KOG3774@1|root,KOG3774@2759|Eukaryota,38SPP@33154|Opisthokonta	33154|Opisthokonta	G	lipid catabolic process	-	-	-	-	-	-	-	-	-	-	-	-	Phospholip_B
MH0001_GL0021802	140626.JHWB01000011_gene107	2.37e-180	522.0	COG1749@1|root,COG1749@2|Bacteria,1UHS7@1239|Firmicutes,247ZT@186801|Clostridia	186801|Clostridia	N	basal body rod protein	flgE	-	-	ko:K02390	ko02040,map02040	-	-	-	ko00000,ko00001,ko02035	-	-	-	FlaE,Flg_bb_rod,Flg_bbr_C
MH0001_GL0003066	873513.HMPREF6485_0189	0.0	1702.0	COG4206@1|root,COG4206@2|Bacteria,4P258@976|Bacteroidetes,2FWW6@200643|Bacteroidia	976|Bacteroidetes	H	TonB-linked outer membrane protein, SusC RagA family	-	-	-	-	-	-	-	-	-	-	-	-	CarbopepD_reg_2,Plug,TonB_dep_Rec
sp|A0A087WW87|KV240_HUMAN	60711.ENSCSAP00000012670	3.18e-76	228.0	2CFRM@1|root,2S3KF@2759|Eukaryota,3A3UM@33154|Opisthokonta,3BRE4@33208|Metazoa,3D932@33213|Bilateria,48F4H@7711|Chordata,49BMU@7742|Vertebrata,3JGY1@40674|Mammalia,35QS4@314146|Euarchontoglires,4MN4W@9443|Primates,36BYU@314294|Cercopithecoidea	33208|Metazoa	S	Immunoglobulin V-Type	-	-	-	-	-	-	-	-	-	-	-	-	V-set
sp|P01614|KVD40_HUMAN	60711.ENSCSAP00000012670	3.18e-76	228.0	2CFRM@1|root,2S3KF@2759|Eukaryota,3A3UM@33154|Opisthokonta,3BRE4@33208|Metazoa,3D932@33213|Bilateria,48F4H@7711|Chordata,49BMU@7742|Vertebrata,3JGY1@40674|Mammalia,35QS4@314146|Euarchontoglires,4MN4W@9443|Primates,36BYU@314294|Cercopithecoidea	33208|Metazoa	S	Immunoglobulin V-Type	-	-	-	-	-	-	-	-	-	-	-	-	V-set
DOM005_GL0006957	1399774.JDWH01000028_gene3635	0.0	915.0	COG0362@1|root,COG0362@2|Bacteria,1MVV8@1224|Proteobacteria,1RM7P@1236|Gammaproteobacteria,3X1E7@547|Enterobacter	1236|Gammaproteobacteria	H	Catalyzes the oxidative decarboxylation of 6- phosphogluconate to ribulose 5-phosphate and CO(2), with concomitant reduction of NADP to NADPH	gnd	GO:0003674,GO:0003824,GO:0004616,GO:0005488,GO:0005515,GO:0005575,GO:0005622,GO:0005623,GO:0005737,GO:0005829,GO:0005975,GO:0006081,GO:0006082,GO:0006098,GO:0006139,GO:0006725,GO:0006732,GO:0006733,GO:0006739,GO:0006753,GO:0006793,GO:0006796,GO:0006807,GO:0008150,GO:0008152,GO:0009056,GO:0009117,GO:0009987,GO:0016052,GO:0016054,GO:0016491,GO:0016614,GO:0016616,GO:0019362,GO:0019520,GO:0019521,GO:…	1.1.1.343,1.1.1.44	ko:K00033	ko00030,ko00480,ko01100,ko01110,ko01120,ko01130,ko01200,map00030,map00480,map01100,map01110,map01120,map01130,map01200	M00004,M00006	R01528,R10221	RC00001,RC00539	ko00000,ko00001,ko00002,ko01000	-	-	iECS88_1305.ECS88_2128,iECW_1372.ECW_m2189,iEKO11_1354.EKO11_1765,iPC815.YPO1541,iWFL_1372.ECW_m2189	6PGD,NAD_binding_2
MH0426_GL0061310	585394.RHOM_05175	3.28e-176	491.0	COG0149@1|root,COG0149@2|Bacteria,1TP2F@1239|Firmicutes,248JN@186801|Clostridia	186801|Clostridia	G	Involved in the gluconeogenesis. Catalyzes stereospecifically the conversion of dihydroxyacetone phosphate (DHAP) to D-glyceraldehyde-3-phosphate (G3P)	tpiA	-	5.3.1.1	ko:K01803	ko00010,ko00051,ko00562,ko00710,ko01100,ko01110,ko01120,ko01130,ko01200,ko01230,map00010,map00051,map00562,map00710,map01100,map01110,map01120,map01130,map01200,map01230	M00001,M00002,M00003	R01015	RC00423	ko00000,ko00001,ko00002,ko01000,ko04147	-	-	iHN637.CLJU_RS19265	TIM
MH0196_GL0061592	679935.Alfi_1375	3.05e-259	711.0	COG1088@1|root,COG1088@2|Bacteria,4NE9V@976|Bacteroidetes,2FMUH@200643|Bacteroidia,22UWX@171550|Rikenellaceae	976|Bacteroidetes	M	Belongs to the NAD(P)-dependent epimerase dehydratase family. dTDP-glucose dehydratase subfamily	rfbB	-	4.2.1.46	ko:K01710	ko00521,ko00523,ko00525,ko01055,ko01130,map00521,map00523,map00525,map01055,map01130	M00793	R06513	RC00402	ko00000,ko00001,ko00002,ko01000	-	-	-	GDP_Man_Dehyd
O2.UC18-1_GL0112381	1002367.HMPREF0673_01708	6.83e-157	441.0	2CAZH@1|root,2Z7RU@2|Bacteria,4NGM5@976|Bacteroidetes,2FM2S@200643|Bacteroidia	976|Bacteroidetes	S	Succinate dehydrogenase cytochrome B subunit, b558 family	sdhC	-	-	ko:K00241	ko00020,ko00190,ko00650,ko00720,ko01100,ko01110,ko01120,ko01130,ko01200,map00020,map00190,map00650,map00720,map01100,map01110,map01120,map01130,map01200	M00009,M00011,M00149,M00173,M00374,M00376	R02164	RC00045	ko00000,ko00001,ko00002	-	-	-	Sdh_cyt
N075A_GL0043698	585502.HMPREF0645_0418	0.0	956.0	COG1866@1|root,COG1866@2|Bacteria,4NEGI@976|Bacteroidetes,2FNYK@200643|Bacteroidia	976|Bacteroidetes	H	Involved in the gluconeogenesis. Catalyzes the conversion of oxaloacetate (OAA) to phosphoenolpyruvate (PEP) through direct phosphoryl transfer between the nucleoside triphosphate and OAA	pckA	GO:0003674,GO:0003824,GO:0004611,GO:0004612,GO:0005575,GO:0005622,GO:0005623,GO:0005737,GO:0005829,GO:0005975,GO:0005996,GO:0006006,GO:0006094,GO:0008150,GO:0008152,GO:0009058,GO:0016051,GO:0016829,GO:0016830,GO:0016831,GO:0019318,GO:0019319,GO:0044238,GO:0044281,GO:0044283,GO:0044424,GO:0044444,GO:0044464,GO:0046364,GO:0071704,GO:1901576	4.1.1.49	ko:K01610	ko00010,ko00020,ko00620,ko00710,ko01100,ko01110,ko01120,ko01130,ko01200,map00010,map00020,map00620,map00710,map01100,map01110,map01120,map01130,map01200	M00003,M00170	R00341	RC00002,RC02741	ko00000,ko00001,ko00002,ko01000	-	-	-	PEPCK_ATP
O2.CD2-0_GL0078715	1211819.CALK01000022_gene1646	2.03e-218	613.0	COG0148@1|root,COG0148@2|Bacteria,1TP2S@1239|Firmicutes,3VNTC@526524|Erysipelotrichia	526524|Erysipelotrichia	H	Catalyzes the reversible conversion of 2- phosphoglycerate into phosphoenolpyruvate. It is essential for the degradation of carbohydrates via glycolysis	eno	-	4.2.1.11	ko:K01689	ko00010,ko00680,ko01100,ko01110,ko01120,ko01130,ko01200,ko01230,ko03018,ko04066,map00010,map00680,map01100,map01110,map01120,map01130,map01200,map01230,map03018,map04066	M00001,M00002,M00003,M00346,M00394	R00658	RC00349	ko00000,ko00001,ko00002,ko01000,ko03019,ko04147	-	-	-	Enolase_C,Enolase_N
MH0092_GL0017308	411479.BACUNI_03894	0.0	2027.0	COG1629@1|root,COG1629@2|Bacteria,4NDXS@976|Bacteroidetes,2FKYX@200643|Bacteroidia,4AK5Y@815|Bacteroidaceae	976|Bacteroidetes	P	TonB-linked outer membrane protein, SusC RagA family	-	-	-	-	-	-	-	-	-	-	-	-	CarbopepD_reg_2,Plug,STN,TonB_dep_Rec
MH0415_GL0008207	1235835.C814_02986	1.21e-64	199.0	COG0099@1|root,COG0099@2|Bacteria,1V3JH@1239|Firmicutes,24HCT@186801|Clostridia,3WJ08@541000|Ruminococcaceae	186801|Clostridia	J	Located at the top of the head of the 30S subunit, it contacts several helices of the 16S rRNA. In the 70S ribosome it contacts the 23S rRNA (bridge B1a) and protein L5 of the 50S subunit (bridge B1b), connecting the 2 subunits	rpsM	-	-	ko:K02952	ko03010,map03010	M00178,M00179	-	-	br01610,ko00000,ko00001,ko00002,ko03011	-	-	-	Ribosomal_S13
sp|Q9UIJ7|KAD3_HUMAN	9593.ENSGGOP00000023329	7.17e-162	453.0	COG0563@1|root,KOG3078@2759|Eukaryota,38DAF@33154|Opisthokonta,3BJTC@33208|Metazoa,3CTGP@33213|Bilateria,4868J@7711|Chordata,48WIA@7742|Vertebrata,3JAAD@40674|Mammalia,35HBK@314146|Euarchontoglires,4MHPN@9443|Primates,4MXIU@9604|Hominidae	33208|Metazoa	F	nucleoside triphosphate adenylate kinase activity	AK3	GO:0001889,GO:0003674,GO:0003824,GO:0004017,GO:0005488,GO:0005515,GO:0005575,GO:0005622,GO:0005623,GO:0005737,GO:0005739,GO:0005740,GO:0005758,GO:0005759,GO:0006139,GO:0006163,GO:0006164,GO:0006172,GO:0006213,GO:0006220,GO:0006725,GO:0006753,GO:0006754,GO:0006756,GO:0006793,GO:0006796,GO:0006807,GO:0006950,GO:0007275,GO:0007399,GO:0007417,GO:0007420,GO:0007517,GO:0007596,GO:0007599,GO:0008150,GO:…	2.7.4.10,2.7.4.3	ko:K00939,ko:K00944	ko00230,ko00730,ko01100,ko01110,ko01130,map00230,map00730,map01100,map01110,map01130	M00049	R00127,R00157,R00333,R01547,R11319	RC00002	ko00000,ko00001,ko00002,ko01000,ko04147	-	-	-	ADK,ADK_lid
V1.UC38-4_GL0080061	1226322.HMPREF1545_04172	0.0	1617.0	COG0574@1|root,COG1080@1|root,COG0574@2|Bacteria,COG1080@2|Bacteria,1TPK8@1239|Firmicutes,247RW@186801|Clostridia,2N6TP@216572|Oscillospiraceae	186801|Clostridia	G	PEP-utilising enzyme, TIM barrel domain	ppdK	-	2.7.9.1	ko:K01006	ko00620,ko00710,ko00720,ko01100,ko01120,ko01200,map00620,map00710,map00720,map01100,map01120,map01200	M00169,M00171,M00172,M00173	R00206	RC00002,RC00015	ko00000,ko00001,ko00002,ko01000	-	-	-	PEP-utilizers,PEP-utilizers_C,PPDK_N
MH0003_GL0070288	657322.FPR_17240	1.17e-261	715.0	COG2152@1|root,COG2152@2|Bacteria,1TQE7@1239|Firmicutes,249D0@186801|Clostridia,3WGM1@541000|Ruminococcaceae	186801|Clostridia	G	beta-1,4-mannooligosaccharide phosphorylase	-	-	2.4.1.319,2.4.1.320	ko:K18785	-	-	R10811,R10829	RC00049	ko00000,ko01000	-	-	-	Glyco_hydro_130
MH0349_GL0020978	679935.Alfi_1065	6.93e-285	781.0	COG0148@1|root,COG0148@2|Bacteria,4NF5M@976|Bacteroidetes,2FMNI@200643|Bacteroidia,22U9M@171550|Rikenellaceae	976|Bacteroidetes	G	Catalyzes the reversible conversion of 2- phosphoglycerate into phosphoenolpyruvate. It is essential for the degradation of carbohydrates via glycolysis	eno	-	4.2.1.11	ko:K01689	ko00010,ko00680,ko01100,ko01110,ko01120,ko01130,ko01200,ko01230,ko03018,ko04066,map00010,map00680,map01100,map01110,map01120,map01130,map01200,map01230,map03018,map04066	M00001,M00002,M00003,M00346,M00394	R00658	RC00349	ko00000,ko00001,ko00002,ko01000,ko03019,ko04147	-	-	-	Enolase_C,Enolase_N
159207311-stool1_revised_scaffold28226_1_gene95856	397287.C807_00211	3.67e-143	410.0	COG1175@1|root,COG1175@2|Bacteria,1TP1Q@1239|Firmicutes,24ADV@186801|Clostridia,27JHS@186928|unclassified Lachnospiraceae	186801|Clostridia	G	overlaps another CDS with the same product name	-	-	-	ko:K10118	ko02010,map02010	M00196	-	-	ko00000,ko00001,ko00002,ko02000	3.A.1.1.28	-	-	BPD_transp_1
BGI-17A_GL0059989	742743.HMPREF9453_00834	1.15e-188	527.0	COG1879@1|root,COG1879@2|Bacteria,1TQ1B@1239|Firmicutes,4H3VQ@909932|Negativicutes	909932|Negativicutes	G	sugar-binding domain protein	rbsB	-	-	ko:K10439,ko:K17213	ko02010,ko02030,map02010,map02030	M00212,M00593	-	-	ko00000,ko00001,ko00002,ko02000	3.A.1.2,3.A.1.2.1,3.A.1.2.13,3.A.1.2.19	-	-	Peripla_BP_4
MH0013_GL0000541	411901.BACCAC_00109	0.0	1306.0	COG0614@1|root,COG0614@2|Bacteria,4NEF0@976|Bacteroidetes,2FNDC@200643|Bacteroidia,4AMJ9@815|Bacteroidaceae	976|Bacteroidetes	P	non supervised orthologous group	-	-	-	ko:K21572	-	-	-	-	ko00000,ko02000	8.A.46.1,8.A.46.3	-	-	SusD-like_3,SusD_RagB
MH0006_GL0200669	1304284.L21TH_2215	1.33e-173	511.0	COG1164@1|root,COG1164@2|Bacteria,1TQ5W@1239|Firmicutes,25CE1@186801|Clostridia,36FKN@31979|Clostridiaceae	186801|Clostridia	E	Oligoendopeptidase, pepF M3 family	pepF	-	-	-	-	-	-	-	-	-	-	-	Peptidase_M3,Peptidase_M3_N
O2.UC50-2_GL0087980	1414720.CBYM010000003_gene322	8.38e-251	697.0	COG1653@1|root,COG1653@2|Bacteria,1TQHT@1239|Firmicutes,249J6@186801|Clostridia,36GDC@31979|Clostridiaceae	186801|Clostridia	G	Extracellular solute-binding protein	amyE	-	-	ko:K10117	ko02010,map02010	M00196	-	-	ko00000,ko00001,ko00002,ko02000	3.A.1.1.28	-	-	SBP_bac_8,TAT_signal
MH0305_GL0047540	411467.BACCAP_04649	0.0	1807.0	COG0737@1|root,COG1387@1|root,COG2374@1|root,COG5263@1|root,COG0737@2|Bacteria,COG1387@2|Bacteria,COG2374@2|Bacteria,COG5263@2|Bacteria,1TPV2@1239|Firmicutes,2491Y@186801|Clostridia	186801|Clostridia	F	Belongs to the 5'-nucleotidase family	-	-	3.1.3.6,3.1.4.16	ko:K01119	ko00230,ko00240,map00230,map00240	-	R01562,R01877,R02148,R02370,R03537,R03538,R03929,R05135	RC00078,RC00296	ko00000,ko00001,ko01000	-	-	-	5_nucleotid_C,CW_binding_2,Metallophos,SLH
NOM026_GL0027787	862965.PARA_19710	1.41e-158	453.0	COG3203@1|root,COG3203@2|Bacteria,1NNCI@1224|Proteobacteria,1SHUD@1236|Gammaproteobacteria,1Y87A@135625|Pasteurellales	135625|Pasteurellales	M	Outer membrane protein (porin)	ompP2	GO:0005575,GO:0005623,GO:0009279,GO:0016020,GO:0019867,GO:0030312,GO:0030313,GO:0031975,GO:0044462,GO:0044464,GO:0071944	-	-	-	-	-	-	-	-	-	-	Porin_4
MH0267_GL0188930	1268240.ATFI01000007_gene499	2.25e-301	823.0	COG2115@1|root,COG2115@2|Bacteria,4NEBQ@976|Bacteroidetes,2FN9P@200643|Bacteroidia,4AN2N@815|Bacteroidaceae	976|Bacteroidetes	G	Psort location Cytoplasmic, score	xylA	GO:0003674,GO:0003824,GO:0005975,GO:0005996,GO:0008150,GO:0008152,GO:0009045,GO:0009056,GO:0016052,GO:0016853,GO:0016860,GO:0016861,GO:0019321,GO:0019323,GO:0042732,GO:0042843,GO:0044238,GO:0044281,GO:0044282,GO:0046365,GO:0071704,GO:1901575	5.3.1.5	ko:K01805	ko00040,ko00051,ko01100,map00040,map00051,map01100	-	R00878,R01432	RC00376,RC00516	ko00000,ko00001,ko01000	-	-	-	-
MH0183_GL0080701	665956.HMPREF1032_01809	8.06e-188	532.0	COG1653@1|root,COG1653@2|Bacteria,1TQHT@1239|Firmicutes,249J6@186801|Clostridia,3WICE@541000|Ruminococcaceae	186801|Clostridia	G	Bacterial extracellular solute-binding protein	amyE	-	-	ko:K10117	ko02010,map02010	M00196	-	-	ko00000,ko00001,ko00002,ko02000	3.A.1.1.28	-	-	SBP_bac_8,TAT_signal
MH0028_GL0041694	1304880.JAGB01000003_gene1183	4.7e-49	163.0	COG0203@1|root,COG0203@2|Bacteria,1V6JQ@1239|Firmicutes,24J9T@186801|Clostridia	186801|Clostridia	J	ribosomal protein l17	rplQ	-	-	ko:K02879	ko03010,map03010	M00178	-	-	br01610,ko00000,ko00001,ko00002,ko03011	-	-	-	Ribosomal_L17
sp|Q9UGI8|TES_HUMAN	9598.ENSPTRP00000043763	0.0	907.0	KOG1704@1|root,KOG1704@2759|Eukaryota,38UZI@33154|Opisthokonta,3BDWE@33208|Metazoa,3CVZ2@33213|Bilateria,48821@7711|Chordata,496XT@7742|Vertebrata,3JDP3@40674|Mammalia,35C2T@314146|Euarchontoglires,4MAAA@9443|Primates,4MXXQ@9604|Hominidae	33208|Metazoa	TZ	Scaffold protein that may play a role in cell adhesion, cell spreading and in the reorganization of the actin cytoskeleton. Plays a role in the regulation of cell proliferation. May act as a tumor suppressor	TES	GO:0001667,GO:0001755,GO:0003674,GO:0005488,GO:0005575,GO:0005622,GO:0005623,GO:0005737,GO:0005829,GO:0005886,GO:0005912,GO:0005924,GO:0005925,GO:0005938,GO:0006928,GO:0007275,GO:0008150,GO:0008270,GO:0008285,GO:0009888,GO:0009987,GO:0014031,GO:0014032,GO:0014033,GO:0016020,GO:0016477,GO:0030054,GO:0030055,GO:0030154,GO:0032501,GO:0032502,GO:0032991,GO:0040011,GO:0042127,GO:0043167,GO:0043169,GO:…	-	-	-	-	-	-	-	-	-	-	LIM,PET
873513.HMPREF6485_1439	873513.HMPREF6485_1439	0.0	1402.0	COG0702@1|root,COG1395@1|root,COG0702@2|Bacteria,COG1395@2|Bacteria,4PMGT@976|Bacteroidetes,2G133@200643|Bacteroidia	976|Bacteroidetes	K	SusD family	-	-	-	ko:K21572	-	-	-	-	ko00000,ko02000	8.A.46.1,8.A.46.3	-	-	SusD-like_3,SusD_RagB
MH0198_GL0070626	1433126.BN938_2123	1.39e-178	510.0	COG0688@1|root,COG0688@2|Bacteria,4NR69@976|Bacteroidetes,2FVV1@200643|Bacteroidia	976|Bacteroidetes	I	Phosphatidylserine decarboxylase	-	-	4.1.1.65	ko:K01613	ko00564,ko01100,ko01110,map00564,map01100,map01110	M00093	R02055	RC00299	ko00000,ko00001,ko00002,ko01000	-	-	-	PSDC,PS_Dcarbxylase
V1.CD8-0-PN_GL0164731	428125.CLOLEP_01090	2.79e-296	823.0	COG2407@1|root,COG2407@2|Bacteria,1TQ5Q@1239|Firmicutes,248V0@186801|Clostridia,3WHBE@541000|Ruminococcaceae	186801|Clostridia	G	Converts the aldose L-fucose into the corresponding ketose L-fuculose	fucI	-	5.3.1.25,5.3.1.3	ko:K01818	ko00051,ko01120,map00051,map01120	-	R03163	RC00434	ko00000,ko00001,ko01000	-	-	-	Fucose_iso_C,Fucose_iso_N1,Fucose_iso_N2
MH0121_GL0030300	199310.c4904	9.65e-271	741.0	COG0371@1|root,COG0371@2|Bacteria,1MWAE@1224|Proteobacteria,1RN9F@1236|Gammaproteobacteria,3XMX6@561|Escherichia	1236|Gammaproteobacteria	C	Catalyzes the NAD-dependent oxidation of glycerol to dihydroxyacetone (glycerone). Allows microorganisms to utilize glycerol as a source of carbon under anaerobic conditions. In E.coli, an important role of GldA is also likely to regulate the intracellular level of dihydroxyacetone by catalyzing the reverse reaction, i.e. the conversion of dihydroxyacetone into glycerol. Possesses a broad substra…	gldA	GO:0003674,GO:0003824,GO:0005488,GO:0005515,GO:0005575,GO:0005622,GO:0005623,GO:0005737,GO:0005829,GO:0005975,GO:0006066,GO:0006071,GO:0006081,GO:0006091,GO:0006113,GO:0008150,GO:0008152,GO:0008888,GO:0009056,GO:0009438,GO:0009987,GO:0015980,GO:0016052,GO:0016491,GO:0016614,GO:0016616,GO:0019147,GO:0019400,GO:0019405,GO:0019563,GO:0019588,GO:0019662,GO:0019751,GO:0042180,GO:0042182,GO:0042802,GO:…	1.1.1.261,1.1.1.6	ko:K00005,ko:K00096	ko00561,ko00564,ko00640,ko01100,map00561,map00564,map00640,map01100	-	R01034,R05679,R05680,R10715,R10717	RC00029,RC00117,RC00670	ko00000,ko00001,ko01000	-	-	iAF1260.b3945,iB21_1397.B21_03780,iBWG_1329.BWG_3614,iECABU_c1320.ECABU_c44570,iECBD_1354.ECBD_4078,iECB_1328.ECB_03831,iECDH10B_1368.ECDH10B_4134,iECDH1ME8569_1439.ECDH1ME8569_3814,iECD_1391.ECD_03831,iECED1_1282.ECED1_4651,iECIAI1_1343.ECIAI1_4154,iECNA114_1301.ECNA114_4086,iECO103_1326.ECO103_4702,iECO111_1330.ECO111_4771,iECO26_1355.ECO26_5062,iECP_1309.ECP_4159,iECSE_1348.ECSE_4239,iECSF_132…	Fe-ADH,Fe-ADH_2
sp|Q13185|CBX3_HUMAN	10029.NP_001233631.1	1.38e-126	360.0	KOG1911@1|root,KOG1911@2759|Eukaryota,3A6TD@33154|Opisthokonta,3BTN9@33208|Metazoa,3DC19@33213|Bilateria,48QQB@7711|Chordata,49MAC@7742|Vertebrata,3JPTK@40674|Mammalia,35U94@314146|Euarchontoglires,4Q9Z2@9989|Rodentia	33208|Metazoa	B	Chromobox	CBX3	GO:0000228,GO:0000775,GO:0000779,GO:0000785,GO:0000790,GO:0000791,GO:0000792,GO:0000793,GO:0000976,GO:0001067,GO:0003674,GO:0003676,GO:0003677,GO:0003690,GO:0005488,GO:0005515,GO:0005575,GO:0005622,GO:0005623,GO:0005634,GO:0005635,GO:0005637,GO:0005654,GO:0005694,GO:0005719,GO:0005720,GO:0005721,GO:0005819,GO:0005856,GO:0006325,GO:0006338,GO:0006355,GO:0006996,GO:0008150,GO:0009889,GO:0009890,GO:…	-	ko:K11586,ko:K11587	-	-	-	-	ko00000,ko03036,ko03041	-	-	-	Chromo,Chromo_shadow
MH0012_GL0106381	742766.HMPREF9455_01060	9.13e-279	773.0	COG4799@1|root,COG4799@2|Bacteria,4NEMJ@976|Bacteroidetes,2FM4G@200643|Bacteroidia,22WJA@171551|Porphyromonadaceae	976|Bacteroidetes	I	Carboxyl transferase domain	mmdA	-	-	-	-	-	-	-	-	-	-	-	Carboxyl_trans
158499257-stool2_revised_scaffold72394_2_gene176853	742726.HMPREF9448_00076	2.61e-133	384.0	COG0149@1|root,COG0149@2|Bacteria,4NE2F@976|Bacteroidetes,2FNEK@200643|Bacteroidia,22VV8@171551|Porphyromonadaceae	976|Bacteroidetes	G	Involved in the gluconeogenesis. Catalyzes stereospecifically the conversion of dihydroxyacetone phosphate (DHAP) to D-glyceraldehyde-3-phosphate (G3P)	tpiA	GO:0003674,GO:0003824,GO:0004807,GO:0005575,GO:0005622,GO:0005623,GO:0005737,GO:0005829,GO:0005975,GO:0005996,GO:0006006,GO:0006066,GO:0006071,GO:0006081,GO:0006082,GO:0006090,GO:0006091,GO:0006094,GO:0006096,GO:0006139,GO:0006163,GO:0006164,GO:0006165,GO:0006725,GO:0006732,GO:0006733,GO:0006753,GO:0006754,GO:0006757,GO:0006793,GO:0006796,GO:0006807,GO:0008150,GO:0008152,GO:0009056,GO:0009058,GO:…	5.3.1.1	ko:K01803	ko00010,ko00051,ko00562,ko00710,ko01100,ko01110,ko01120,ko01130,ko01200,ko01230,map00010,map00051,map00562,map00710,map01100,map01110,map01120,map01130,map01200,map01230	M00001,M00002,M00003	R01015	RC00423	ko00000,ko00001,ko00002,ko01000,ko04147	-	-	-	TIM
MH0457_GL0136650	1235798.C817_02333	3.52e-110	323.0	COG2039@1|root,COG2039@2|Bacteria,1TRRX@1239|Firmicutes,248T4@186801|Clostridia,27W6C@189330|Dorea	186801|Clostridia	O	Pyroglutamyl peptidase	pcp	-	3.4.19.3	ko:K01304	-	-	-	-	ko00000,ko01000,ko01002	-	-	-	Peptidase_C15
MH0015_GL0011587	1501391.LG35_05940	9.89e-83	244.0	COG0251@1|root,COG0251@2|Bacteria,4NQ8M@976|Bacteroidetes,2FT8J@200643|Bacteroidia,22VCS@171550|Rikenellaceae	976|Bacteroidetes	J	Endoribonuclease L-PSP	ridA	-	3.5.99.10	ko:K09022	-	-	R11098,R11099	RC03275,RC03354	ko00000,ko01000	-	-	-	Ribonuc_L-PSP
MH0131_GL0017149	420247.Msm_0626	3.81e-255	701.0	COG0206@1|root,arCOG02201@2157|Archaea,2XTMW@28890|Euryarchaeota,23NJT@183925|Methanobacteria	183925|Methanobacteria	D	Essential cell division protein that forms a contractile ring structure (Z ring) at the future cell division site. The regulation of the ring assembly controls the timing and the location of cell division. One of the functions of the FtsZ ring is to recruit other cell division proteins to the septum to produce a new cell wall between the dividing cells. Binds GTP and shows GTPase activity	ftsZ	-	-	ko:K03531	ko04112,map04112	-	-	-	ko00000,ko00001,ko02048,ko03036,ko04812	-	-	-	FtsZ_C,Tubulin
N006A_GL0004025	445970.ALIPUT_01755	0.0	1534.0	2EYNN@1|root,33RW5@2|Bacteria,4P1NV@976|Bacteroidetes,2FNVN@200643|Bacteroidia	976|Bacteroidetes	-	-	-	-	-	-	-	-	-	-	-	-	-	-	-
MH0277_GL0042436	195103.CPF_0162	2.52e-239	657.0	COG0078@1|root,COG0078@2|Bacteria,1TPF2@1239|Firmicutes,248I5@186801|Clostridia,36DQ3@31979|Clostridiaceae	186801|Clostridia	E	Reversibly catalyzes the transfer of the carbamoyl group from carbamoyl phosphate (CP) to the N(epsilon) atom of ornithine (ORN) to produce L-citrulline	argF	-	2.1.3.3	ko:K00611	ko00220,ko01100,ko01110,ko01130,ko01230,map00220,map01100,map01110,map01130,map01230	M00029,M00844	R01398	RC00096	ko00000,ko00001,ko00002,ko01000	-	-	iHN637.CLJU_RS12430	OTCace,OTCace_N
MH0002_GL0049970	585394.RHOM_06025	0.0	930.0	COG2160@1|root,COG2160@2|Bacteria,1TPXC@1239|Firmicutes,24A08@186801|Clostridia	186801|Clostridia	G	Catalyzes the conversion of L-arabinose to L-ribulose	araA	-	5.3.1.4	ko:K01804	ko00040,ko01100,map00040,map01100	-	R01761	RC00516	ko00000,ko00001,ko01000	-	-	-	Arabinose_Iso_C,Arabinose_Isome
V1.CD6-0-PN_GL0094391	411473.RUMCAL_03348	1.16e-93	273.0	COG0716@1|root,COG0716@2|Bacteria,1V6D7@1239|Firmicutes,24J7W@186801|Clostridia,3WJGD@541000|Ruminococcaceae	186801|Clostridia	C	Flavodoxin	-	-	-	-	-	-	-	-	-	-	-	-	Flavodoxin_1
MH0222_GL0153551	1380394.JADL01000005_gene5592	2.27e-75	239.0	COG1562@1|root,COG1562@2|Bacteria,1MX4W@1224|Proteobacteria,2TTI0@28211|Alphaproteobacteria,2JRHF@204441|Rhodospirillales	204441|Rhodospirillales	I	Phytoene synthase	-	-	2.5.1.103	ko:K21678	-	-	-	-	ko00000,ko01000	-	-	-	SQS_PSY
V1.UC17-0_GL0001928	1122217.KB899575_gene1964	1.06e-130	370.0	COG1592@1|root,COG1592@2|Bacteria,1TSUY@1239|Firmicutes,4H2NP@909932|Negativicutes	909932|Negativicutes	C	Rubredoxin	rbr3A	-	-	-	-	-	-	-	-	-	-	-	Rubrerythrin
sp|P45974|UBP5_HUMAN	9593.ENSGGOP00000002580	0.0	1744.0	COG5207@1|root,KOG0944@2759|Eukaryota,38CE9@33154|Opisthokonta,3BAN4@33208|Metazoa,3CV35@33213|Bilateria,4861Z@7711|Chordata,492YW@7742|Vertebrata,3JE0W@40674|Mammalia,35N7R@314146|Euarchontoglires,4MHJE@9443|Primates,4N35Q@9604|Hominidae	33208|Metazoa	O	thiol-dependent ubiquitin-specific protease activity	USP5	GO:0000323,GO:0001654,GO:0001745,GO:0001751,GO:0001754,GO:0001932,GO:0001933,GO:0003674,GO:0003824,GO:0004175,GO:0004197,GO:0004843,GO:0005488,GO:0005515,GO:0005575,GO:0005622,GO:0005623,GO:0005737,GO:0005764,GO:0005773,GO:0005829,GO:0006464,GO:0006508,GO:0006511,GO:0006807,GO:0007275,GO:0007399,GO:0007423,GO:0008150,GO:0008152,GO:0008233,GO:0008234,GO:0009056,GO:0009057,GO:0009653,GO:0009887,GO:…	3.4.19.12	ko:K11836	-	-	-	-	ko00000,ko01000,ko01002,ko04147	-	-	-	UBA,UCH,UCH_1,zf-UBP
MH0252_GL0111483	1121097.JCM15093_1039	1.69e-189	543.0	COG4206@1|root,COG4206@2|Bacteria,4P258@976|Bacteroidetes,2FW53@200643|Bacteroidia,4AWE5@815|Bacteroidaceae	976|Bacteroidetes	P	TonB-linked outer membrane protein, SusC RagA family	-	-	-	-	-	-	-	-	-	-	-	-	CarbopepD_reg_2,Plug,TonB_dep_Rec
sp|P04075|ALDOA_HUMAN	61853.ENSNLEP00000003281	6.98e-265	725.0	COG3588@1|root,KOG1557@2759|Eukaryota,38BBC@33154|Opisthokonta,3BAP7@33208|Metazoa,3CT8M@33213|Bilateria,47ZWM@7711|Chordata,48X1V@7742|Vertebrata,3J8BR@40674|Mammalia,35DPH@314146|Euarchontoglires	33208|Metazoa	G	fructose-bisphosphate aldolase activity	ALDOA	GO:0000003,GO:0000228,GO:0000785,GO:0000790,GO:0000792,GO:0001666,GO:0001775,GO:0002020,GO:0002237,GO:0002252,GO:0002263,GO:0002274,GO:0002275,GO:0002283,GO:0002366,GO:0002376,GO:0002443,GO:0002444,GO:0002446,GO:0002576,GO:0003008,GO:0003012,GO:0003674,GO:0003779,GO:0003824,GO:0004332,GO:0005488,GO:0005515,GO:0005575,GO:0005576,GO:0005615,GO:0005622,GO:0005623,GO:0005634,GO:0005694,GO:0005720,GO:…	4.1.2.13	ko:K01623	ko00010,ko00030,ko00051,ko00680,ko00710,ko01100,ko01110,ko01120,ko01130,ko01200,ko01230,map00010,map00030,map00051,map00680,map00710,map01100,map01110,map01120,map01130,map01200,map01230	M00001,M00003,M00165,M00167	R01068,R01070,R01829,R02568	RC00438,RC00439,RC00603,RC00604	ko00000,ko00001,ko00002,ko01000,ko03036,ko04131,ko04147	-	-	-	Glycolytic
sp|O43617|TPPC3_HUMAN	60711.ENSCSAP00000016917	3.15e-126	359.0	KOG3330@1|root,KOG3330@2759|Eukaryota,38BCP@33154|Opisthokonta,3BC4V@33208|Metazoa,3D04K@33213|Bilateria,483U2@7711|Chordata,493I6@7742|Vertebrata,3JDF9@40674|Mammalia,35C6K@314146|Euarchontoglires,4MDYN@9443|Primates,35WT2@314294|Cercopithecoidea	33208|Metazoa	U	May play a role in vesicular transport from endoplasmic reticulum to Golgi	TRAPPC3	GO:0000139,GO:0002790,GO:0003674,GO:0005488,GO:0005515,GO:0005575,GO:0005622,GO:0005623,GO:0005737,GO:0005794,GO:0005829,GO:0006403,GO:0006810,GO:0006888,GO:0006891,GO:0007275,GO:0008104,GO:0008150,GO:0009306,GO:0009987,GO:0012505,GO:0015031,GO:0015833,GO:0015931,GO:0016020,GO:0016192,GO:0018996,GO:0030008,GO:0031090,GO:0031984,GO:0032501,GO:0032502,GO:0032940,GO:0032991,GO:0033036,GO:0033227,GO:…	-	ko:K20302	-	-	-	-	ko00000,ko04131	-	-	-	TRAPP
BGI-17A_GL0029933	1256908.HMPREF0373_01258	3.41e-86	256.0	COG2703@1|root,COG2703@2|Bacteria,1VAI0@1239|Firmicutes,24MQU@186801|Clostridia	186801|Clostridia	P	Hemerythrin HHE cation binding domain	-	-	-	ko:K07216	-	-	-	-	ko00000	-	-	-	Hemerythrin
MH0068_GL0000007	435591.BDI_1623	0.0	1074.0	COG0702@1|root,COG0702@2|Bacteria,4NHVQ@976|Bacteroidetes,2FPT0@200643|Bacteroidia,22XJR@171551|Porphyromonadaceae	976|Bacteroidetes	GM	SusD family	-	-	-	ko:K21572	-	-	-	-	ko00000,ko02000	8.A.46.1,8.A.46.3	-	-	SusD-like_3,SusD_RagB
159005010-stool1_revised_scaffold6665_1_gene89905	908612.HMPREF9720_0627	0.0	1033.0	COG0365@1|root,COG0365@2|Bacteria,4NEAD@976|Bacteroidetes,2FNEM@200643|Bacteroidia	976|Bacteroidetes	I	AMP-binding enzyme	acsA	-	6.2.1.1,6.2.1.32	ko:K01895,ko:K08295	ko00010,ko00620,ko00627,ko00640,ko00680,ko00720,ko01100,ko01110,ko01120,ko01130,ko01200,map00010,map00620,map00627,map00640,map00680,map00720,map01100,map01110,map01120,map01130,map01200	M00357	R00235,R00236,R00316,R00926,R00982,R01354	RC00004,RC00012,RC00043,RC00070,RC00174,RC02746,RC02816	ko00000,ko00001,ko00002,ko01000,ko01004	-	-	-	AMP-binding,AMP-binding_C
195102.CPE0607	195103.CPF_0588	2.3e-313	853.0	COG1362@1|root,COG1362@2|Bacteria,1TQ3Z@1239|Firmicutes,248UP@186801|Clostridia,36EV0@31979|Clostridiaceae	186801|Clostridia	E	M18 family aminopeptidase	apeB	-	3.4.11.21	ko:K01267	-	-	-	-	ko00000,ko01000,ko01002,ko04131	-	-	-	Peptidase_M18
O2.CD2-0_GL0027618	1002367.HMPREF0673_01650	2.84e-300	820.0	COG0148@1|root,COG0148@2|Bacteria,4NF5M@976|Bacteroidetes,2FMNI@200643|Bacteroidia	976|Bacteroidetes	G	Catalyzes the reversible conversion of 2- phosphoglycerate into phosphoenolpyruvate. It is essential for the degradation of carbohydrates via glycolysis	eno	-	4.2.1.11	ko:K01689	ko00010,ko00680,ko01100,ko01110,ko01120,ko01130,ko01200,ko01230,ko03018,ko04066,map00010,map00680,map01100,map01110,map01120,map01130,map01200,map01230,map03018,map04066	M00001,M00002,M00003,M00346,M00394	R00658	RC00349	ko00000,ko00001,ko00002,ko01000,ko03019,ko04147	-	-	-	Enolase_C,Enolase_N
MH0128_GL0008589	33035.JPJF01000088_gene6	1.63e-193	545.0	COG0673@1|root,COG0673@2|Bacteria,1TP83@1239|Firmicutes,24B6F@186801|Clostridia	186801|Clostridia	E	Oxidoreductase NAD-binding domain protein	-	-	1.1.1.18,1.1.1.369	ko:K00010	ko00521,ko00562,ko01100,ko01120,ko01130,map00521,map00562,map01100,map01120,map01130	-	R01183,R09951	RC00182	ko00000,ko00001,ko01000	-	-	-	GFO_IDH_MocA,GFO_IDH_MocA_C
MH0131_GL0135108	742738.HMPREF9460_02193	0.0	969.0	COG0274@1|root,COG0274@2|Bacteria,1TPA0@1239|Firmicutes,249YN@186801|Clostridia,267NE@186813|unclassified Clostridiales	186801|Clostridia	F	D-Lysine 5,6-aminomutase TIM-barrel domain of alpha subunit	kamD	-	5.4.3.3	ko:K01844	ko00310,map00310	-	R02852,R03275	RC00719	ko00000,ko00001,ko01000	-	-	-	Lys-AminoMut_A
MH0417_GL0234799	411471.SUBVAR_05707	2.15e-51	166.0	COG0776@1|root,COG0776@2|Bacteria,1VZ6B@1239|Firmicutes,253S5@186801|Clostridia,3WQ7M@541000|Ruminococcaceae	186801|Clostridia	L	bacterial (prokaryotic) histone like domain	-	-	-	ko:K03530	-	-	-	-	ko00000,ko03032,ko03036,ko03400	-	-	-	Bac_DNA_binding
MH0336_GL0089858	411479.BACUNI_00795	3.91e-73	219.0	COG0256@1|root,COG0256@2|Bacteria,4NQAS@976|Bacteroidetes,2FSHX@200643|Bacteroidia,4AQZ3@815|Bacteroidaceae	976|Bacteroidetes	J	This is one of the proteins that binds and probably mediates the attachment of the 5S RNA into the large ribosomal subunit, where it forms part of the central protuberance	rplR	GO:0003674,GO:0003676,GO:0003723,GO:0005488,GO:0005575,GO:0005622,GO:0005623,GO:0005737,GO:0005829,GO:0005840,GO:0008097,GO:0015934,GO:0019843,GO:0022625,GO:0022626,GO:0032991,GO:0043226,GO:0043228,GO:0043229,GO:0043232,GO:0044391,GO:0044422,GO:0044424,GO:0044444,GO:0044445,GO:0044446,GO:0044464,GO:0097159,GO:1901363,GO:1990904	-	ko:K02881	ko03010,map03010	M00178,M00179	-	-	br01610,ko00000,ko00001,ko00002,ko03011	-	-	-	Ribosomal_L18p
V1.UC55-0_GL0240646	552398.HMPREF0866_02190	7.82e-41	159.0	COG1520@1|root,COG1520@2|Bacteria,1UM3I@1239|Firmicutes	2|Bacteria	S	S-layer homology domain	-	-	-	-	-	-	-	-	-	-	-	-	Big_4,CHU_C,DUF5050,HYR,SprB
MH0338_GL0025000	697281.Mahau_0655	8.97e-81	255.0	COG3842@1|root,COG3842@2|Bacteria,1TP2M@1239|Firmicutes,247JR@186801|Clostridia,42F3H@68295|Thermoanaerobacterales	186801|Clostridia	P	PFAM ABC transporter related	msmX	-	3.6.3.20	ko:K05816,ko:K10112	ko02010,map02010	M00194,M00196,M00197,M00198,M00200,M00201,M00206,M00207,M00491,M00602,M00605,M00606	-	-	ko00000,ko00001,ko00002,ko01000,ko02000	3.A.1.1,3.A.1.1.3	-	-	ABC_tran,TOBE,TOBE_2
O2.UC41-1_GL0079350	1123263.AUKY01000010_gene1876	1.27e-123	364.0	COG1744@1|root,COG1744@2|Bacteria,1TPEU@1239|Firmicutes,3VR8A@526524|Erysipelotrichia	526524|Erysipelotrichia	S	ABC transporter substrate-binding protein PnrA-like	-	-	-	ko:K07335	-	-	-	-	ko00000	-	-	-	Bmp
158499257-stool1_revised_C1453738_1_gene136177	679935.Alfi_1063	4.01e-50	160.0	COG0831@1|root,COG0831@2|Bacteria,4NR0M@976|Bacteroidetes,2FV6N@200643|Bacteroidia	976|Bacteroidetes	E	Belongs to the urease gamma subunit family	ureA	-	3.5.1.5	ko:K01430,ko:K14048	ko00220,ko00230,ko00791,ko01100,ko01120,ko05120,map00220,map00230,map00791,map01100,map01120,map05120	-	R00131	RC02798,RC02806	ko00000,ko00001,ko01000	-	-	-	Urease_beta,Urease_gamma
O2.UC32-2_GL0031878	552531.BIF_00999	0.0	1061.0	COG4932@1|root,COG4932@2|Bacteria,2IBAM@201174|Actinobacteria,4D0B6@85004|Bifidobacteriales	201174|Actinobacteria	M	domain protein	-	-	-	-	-	-	-	-	-	-	-	-	GramPos_pilinBB,Gram_pos_anchor
V1.CD34-0_GL0056708	537011.PREVCOP_05978	7.76e-143	405.0	COG4659@1|root,COG4659@2|Bacteria,4NQFX@976|Bacteroidetes,2G2KC@200643|Bacteroidia	976|Bacteroidetes	C	Part of a membrane complex involved in electron transport	rnfG	-	-	ko:K03612	-	-	-	-	ko00000	-	-	-	FMN_bind
MH0012_GL0184494	1410658.JHWI01000008_gene607	4.43e-233	647.0	COG0126@1|root,COG0126@2|Bacteria,1TP3H@1239|Firmicutes,3VNTX@526524|Erysipelotrichia	526524|Erysipelotrichia	H	Psort location Cytoplasmic, score	pgk	-	2.7.2.3	ko:K00927	ko00010,ko00710,ko01100,ko01110,ko01120,ko01130,ko01200,ko01230,map00010,map00710,map01100,map01110,map01120,map01130,map01200,map01230	M00001,M00002,M00003,M00165,M00166,M00308,M00552	R01512	RC00002,RC00043	ko00000,ko00001,ko00002,ko01000,ko04147	-	-	-	PGK
MH0338_GL0173809	1235803.C825_00866	0.0	880.0	COG1449@1|root,COG1449@2|Bacteria,4NFXW@976|Bacteroidetes,2FMRY@200643|Bacteroidia,22Z9T@171551|Porphyromonadaceae	976|Bacteroidetes	G	Glycosyl hydrolase family 57	amyA	-	3.2.1.1	ko:K07405	ko00500,ko01100,map00500,map01100	-	R02108,R02112,R11262	-	ko00000,ko00001,ko01000	-	GH57	-	Glyco_hydro_57
MH0080_GL0057793	1122217.KB899575_gene1953	0.0	1317.0	COG0374@1|root,COG0374@2|Bacteria,1TQMW@1239|Firmicutes,4H3KR@909932|Negativicutes	909932|Negativicutes	C	Belongs to the NiFe NiFeSe hydrogenase large subunit family	hupB	-	1.12.99.6	ko:K06281	ko00633,ko01120,map00633,map01120	-	R08034	RC00250	ko00000,ko00001,ko01000	-	-	-	NiFeSe_Hases
MH0239_GL0049928	742741.HMPREF9475_03252	2.53e-308	934.0	2F06Q@1|root,33TA9@2|Bacteria,1UH76@1239|Firmicutes,25PW7@186801|Clostridia,221T9@1506553|Lachnoclostridium	186801|Clostridia	-	-	-	-	-	-	-	-	-	-	-	-	-	-	-
MH0252_GL0079838	1280698.AUJS01000015_gene293	1.44e-78	234.0	COG0256@1|root,COG0256@2|Bacteria,1V6DM@1239|Firmicutes,24JCS@186801|Clostridia,27VKN@189330|Dorea	186801|Clostridia	J	This is one of the proteins that binds and probably mediates the attachment of the 5S RNA into the large ribosomal subunit, where it forms part of the central protuberance	rplR	-	-	ko:K02881	ko03010,map03010	M00178,M00179	-	-	br01610,ko00000,ko00001,ko00002,ko03011	-	-	-	Ribosomal_L18p
O2.UC7-0_GL0095894	1384484.AEQU_0926	4.62e-258	708.0	COG1932@1|root,COG1932@2|Bacteria,2GKYK@201174|Actinobacteria,4CUQ5@84998|Coriobacteriia	84998|Coriobacteriia	E	Catalyzes the reversible conversion of 3- phosphohydroxypyruvate to phosphoserine and of 3-hydroxy-2-oxo-4- phosphonooxybutanoate to phosphohydroxythreonine	serC	-	2.6.1.52	ko:K00831	ko00260,ko00680,ko00750,ko01100,ko01120,ko01130,ko01200,ko01230,map00260,map00680,map00750,map01100,map01120,map01130,map01200,map01230	M00020,M00124	R04173,R05085	RC00006,RC00036	ko00000,ko00001,ko00002,ko01000,ko01007	-	-	-	Aminotran_5
V1.UC39-0_GL0001363	748224.HMPREF9436_01263	0.0	1107.0	COG1501@1|root,COG1501@2|Bacteria,1TR8N@1239|Firmicutes,24A10@186801|Clostridia,3WI2B@541000|Ruminococcaceae	186801|Clostridia	G	Belongs to the glycosyl hydrolase 31 family	-	-	3.2.1.20	ko:K01187	ko00052,ko00500,ko01100,map00052,map00500,map01100	-	R00028,R00801,R00802,R06087,R06088	RC00028,RC00049,RC00077	ko00000,ko00001,ko01000	-	GH31	-	DUF5110,Gal_mutarotas_2,Glyco_hydro_31
MH0111_GL0121705	349161.Dred_2433	2.17e-115	357.0	COG1344@1|root,COG1344@2|Bacteria,1TP1K@1239|Firmicutes,247JQ@186801|Clostridia	186801|Clostridia	N	Flagellin is the subunit protein which polymerizes to form the filaments of bacterial flagella	-	-	-	ko:K02406	ko02020,ko02040,ko04621,ko04626,ko05132,ko05134,map02020,map02040,map04621,map04626,map05132,map05134	-	-	-	ko00000,ko00001,ko02035	-	-	-	Flagellin_C,Flagellin_N
MH0006_GL0161704	1122971.BAME01000001_gene38	4.95e-75	227.0	COG1592@1|root,COG1592@2|Bacteria,4NJ7V@976|Bacteroidetes,2FP1G@200643|Bacteroidia,22X1G@171551|Porphyromonadaceae	976|Bacteroidetes	C	Rubrerythrin	rbr3A	-	-	-	-	-	-	-	-	-	-	-	Rubrerythrin
MH0456_GL0007928	457421.CBFG_05908	1.57e-100	293.0	COG0098@1|root,COG0098@2|Bacteria,1V1B1@1239|Firmicutes,24G5D@186801|Clostridia,2690F@186813|unclassified Clostridiales	186801|Clostridia	J	Located at the back of the 30S subunit body where it stabilizes the conformation of the head with respect to the body	rpsE	-	-	ko:K02988	ko03010,map03010	M00178,M00179	-	-	br01610,ko00000,ko00001,ko00002,ko03011	-	-	-	Ribosomal_S5,Ribosomal_S5_C
809635352-stool1_revised_scaffold38751_4_gene80236	411477.PARMER_03412	0.0	1864.0	2DUTV@1|root,33S7W@2|Bacteria,4P1VI@976|Bacteroidetes,2FWJJ@200643|Bacteroidia,22ZT0@171551|Porphyromonadaceae	411477.PARMER_03412|-	-	-	-	-	-	-	-	-	-	-	-	-	-	-	-
sp|P04632|CPNS1_HUMAN	9601.ENSPPYP00000011080	9.14e-158	446.0	KOG0037@1|root,KOG0037@2759|Eukaryota,38F4U@33154|Opisthokonta,3BGT6@33208|Metazoa,3CTI8@33213|Bilateria,47YU7@7711|Chordata,48XMN@7742|Vertebrata,3JATZ@40674|Mammalia,35CIB@314146|Euarchontoglires,4MFVH@9443|Primates,4N3W1@9604|Hominidae	33208|Metazoa	T	EF-hand domain pair	CAPNS1	GO:0003674,GO:0003824,GO:0004175,GO:0004197,GO:0004198,GO:0005488,GO:0005509,GO:0005515,GO:0005575,GO:0005622,GO:0005623,GO:0005737,GO:0005829,GO:0005886,GO:0006508,GO:0006807,GO:0007275,GO:0008150,GO:0008152,GO:0008219,GO:0008233,GO:0008234,GO:0008284,GO:0008544,GO:0009888,GO:0009894,GO:0009913,GO:0009987,GO:0010506,GO:0012501,GO:0016020,GO:0016241,GO:0016787,GO:0019222,GO:0019538,GO:0030154,GO:…	-	ko:K08583	-	-	-	-	ko00000,ko01002	-	-	-	EF-hand_5,EF-hand_8
MH0195_GL0044905	626939.HMPREF9443_00427	4.09e-301	828.0	COG0554@1|root,COG0554@2|Bacteria,1TPX3@1239|Firmicutes,4H26S@909932|Negativicutes	909932|Negativicutes	C	Key enzyme in the regulation of glycerol uptake and metabolism. Catalyzes the phosphorylation of glycerol to yield sn- glycerol 3-phosphate	glpK	-	2.7.1.30	ko:K00864	ko00561,ko01100,ko03320,ko04626,map00561,map01100,map03320,map04626	-	R00847	RC00002,RC00017	ko00000,ko00001,ko01000,ko04147	-	-	-	FGGY_C,FGGY_N
MH0250_GL0263584	385682.AFSL01000086_gene694	2.62e-276	777.0	COG0614@1|root,COG0614@2|Bacteria,4NGP1@976|Bacteroidetes,2FNKG@200643|Bacteroidia,3XIZH@558415|Marinilabiliaceae	976|Bacteroidetes	P	SusD family	-	-	-	ko:K21572	-	-	-	-	ko00000,ko02000	8.A.46.1,8.A.46.3	-	-	SusD-like_3,SusD_RagB
MH0055_GL0060897	484018.BACPLE_03870	0.0	1362.0	COG1621@1|root,COG1621@2|Bacteria,4NEYI@976|Bacteroidetes,2FM1Y@200643|Bacteroidia,4AMJ5@815|Bacteroidaceae	976|Bacteroidetes	G	Belongs to the glycosyl hydrolase 32 family	sacC	-	3.2.1.80	ko:K03332	ko00051,map00051	-	R00879	-	ko00000,ko00001,ko01000	-	-	-	DUF4980,Glyco_hydro_32C,Glyco_hydro_32N
159733294-stool1_revised_C1070962_1_gene107700	592028.GCWU000321_00591	1.52e-104	302.0	COG0102@1|root,COG0102@2|Bacteria,1V3HX@1239|Firmicutes,4H3ZK@909932|Negativicutes	909932|Negativicutes	J	This protein is one of the early assembly proteins of the 50S ribosomal subunit, although it is not seen to bind rRNA by itself. It is important during the early stages of 50S assembly	rplM	-	-	ko:K02871	ko03010,map03010	M00178,M00179	-	-	br01610,ko00000,ko00001,ko00002,ko03011	-	-	-	Ribosomal_L13
sp|P63104|1433Z_HUMAN	10141.ENSCPOP00000014893	1.88e-166	466.0	COG5040@1|root,KOG0841@2759|Eukaryota,38CKG@33154|Opisthokonta,3BCFK@33208|Metazoa,3CT6T@33213|Bilateria,486HK@7711|Chordata,48VRN@7742|Vertebrata,3J1VR@40674|Mammalia,35KPZ@314146|Euarchontoglires,4PSFS@9989|Rodentia	33208|Metazoa	O	14-3-3 protein zeta	YWHAZ	GO:0001775,GO:0001821,GO:0002252,GO:0002263,GO:0002274,GO:0002275,GO:0002279,GO:0002349,GO:0002366,GO:0002376,GO:0002441,GO:0002443,GO:0002444,GO:0002448,GO:0002532,GO:0002553,GO:0003674,GO:0005488,GO:0005515,GO:0005575,GO:0005576,GO:0005615,GO:0005622,GO:0005623,GO:0005634,GO:0005654,GO:0005737,GO:0005739,GO:0005829,GO:0006605,GO:0006626,GO:0006810,GO:0006811,GO:0006812,GO:0006836,GO:0006839,GO:…	-	ko:K16197	ko04013,ko04110,ko04114,ko04151,ko04212,ko04390,ko04391,ko05161,ko05169,ko05203,map04013,map04110,map04114,map04151,map04212,map04390,map04391,map05161,map05169,map05203	-	-	-	ko00000,ko00001,ko03400,ko04147	-	-	-	14-3-3
MH0101_GL0073989	457424.BFAG_02074	2.54e-151	424.0	COG0605@1|root,COG0605@2|Bacteria,4NDZ4@976|Bacteroidetes,2FNA0@200643|Bacteroidia,4AM34@815|Bacteroidaceae	976|Bacteroidetes	C	Destroys radicals which are normally produced within the cells and which are toxic to biological systems	sodB	-	1.15.1.1	ko:K04564	ko04013,ko04068,ko04146,ko04211,ko04212,ko04213,ko05016,map04013,map04068,map04146,map04211,map04212,map04213,map05016	-	-	-	ko00000,ko00001,ko01000	-	-	-	Sod_Fe_C,Sod_Fe_N
O2.UC27-2_GL0103849	411479.BACUNI_03973	0.0	1503.0	COG1472@1|root,COG1472@2|Bacteria,4NE90@976|Bacteroidetes,2FMCU@200643|Bacteroidia,4AK8A@815|Bacteroidaceae	976|Bacteroidetes	G	glycosyl hydrolase, family 3	bglX	-	3.2.1.21	ko:K05349	ko00460,ko00500,ko00940,ko01100,ko01110,map00460,map00500,map00940,map01100,map01110	-	R00026,R02558,R02887,R02985,R03527,R04949,R04998,R10035,R10039,R10040	RC00049,RC00059,RC00171,RC00262,RC00397,RC00451,RC00714,RC00746,RC01248	ko00000,ko00001,ko01000	-	GH3	-	Fn3-like,Glyco_hydro_3,Glyco_hydro_3_C
T2D-61A_GL0035483	748224.HMPREF9436_01514	2.5e-218	605.0	COG1493@1|root,COG1493@2|Bacteria,1TP5Z@1239|Firmicutes,24999@186801|Clostridia,3WGB3@541000|Ruminococcaceae	186801|Clostridia	H	Catalyzes the ATP- as well as the pyrophosphate- dependent phosphorylation of a specific serine residue in HPr, a phosphocarrier protein of the phosphoenolpyruvate-dependent sugar phosphotransferase system (PTS). HprK P also catalyzes the pyrophosphate-producing, inorganic phosphate-dependent dephosphorylation (phosphorolysis) of seryl-phosphorylated HPr (P- Ser-HPr). The two antagonistic activit…	hprK	-	-	ko:K06023	-	-	-	-	ko00000,ko01000	-	-	-	Hpr_kinase_C,Hpr_kinase_N
MH0313_GL0061628	411489.CLOL250_02323	2.64e-126	370.0	COG0226@1|root,COG0226@2|Bacteria,1TQ5X@1239|Firmicutes,248QU@186801|Clostridia,36F61@31979|Clostridiaceae	186801|Clostridia	P	TIGRFAM phosphate binding protein	pstS	-	-	ko:K02040	ko02010,ko02020,ko05152,map02010,map02020,map05152	M00222	-	-	ko00000,ko00001,ko00002,ko02000	3.A.1.7	-	-	PBP_like_2
V1.FI14_GL0195385	1125725.HMPREF1325_1403	2.58e-102	310.0	COG1879@1|root,COG1879@2|Bacteria,2J726@203691|Spirochaetes	2|Bacteria	G	Periplasmic binding proteins and sugar binding domain of LacI family	-	-	-	ko:K10439	ko02010,ko02030,map02010,map02030	M00212	-	-	ko00000,ko00001,ko00002,ko02000	3.A.1.2.1,3.A.1.2.13,3.A.1.2.19	-	-	Peripla_BP_4
MH0389_GL0158607	622312.ROSEINA2194_04077	7.72e-59	190.0	COG1250@1|root,COG1250@2|Bacteria,1TPJS@1239|Firmicutes,248AE@186801|Clostridia	186801|Clostridia	I	3-hydroxyacyl-CoA dehydrogenase, NAD binding domain	hbd	-	1.1.1.157	ko:K00074	ko00360,ko00362,ko00650,ko01100,ko01120,map00360,map00362,map00650,map01100,map01120	-	R01976,R05576,R06941	RC00029,RC00117	ko00000,ko00001,ko01000	-	-	-	3HCDH,3HCDH_N
MH0390_GL0146860	203119.Cthe_0613	7.41e-248	702.0	COG4231@1|root,COG4231@2|Bacteria,1TNY3@1239|Firmicutes,247U1@186801|Clostridia,3WGY5@541000|Ruminococcaceae	186801|Clostridia	C	Catalyzes the ferredoxin-dependent oxidative decarboxylation of arylpyruvates	iorA	-	1.2.7.8	ko:K00179	-	-	-	-	br01601,ko00000,ko01000	-	-	-	Fer4,POR_N,TPP_enzyme_C
O2.UC15-1_GL0064853	33035.JPJF01000116_gene2608	0.0	2211.0	COG0674@1|root,COG1013@1|root,COG1014@1|root,COG0674@2|Bacteria,COG1013@2|Bacteria,COG1014@2|Bacteria,1TQJ2@1239|Firmicutes,248FW@186801|Clostridia,3XZ4K@572511|Blautia	186801|Clostridia	C	Oxidoreductase required for the transfer of electrons from pyruvate to flavodoxin	nifJ	-	1.2.7.1	ko:K03737	ko00010,ko00020,ko00620,ko00650,ko00720,ko01100,ko01120,ko01130,ko01200,map00010,map00020,map00620,map00650,map00720,map01100,map01120,map01130,map01200	M00173,M00307	R01196,R10866	RC00004,RC02742	br01601,ko00000,ko00001,ko00002,ko01000	-	-	-	EKR,Fer4_16,Fer4_7,PFOR_II,POR,POR_N,TPP_enzyme_C
MH0359_GL0113801	657322.FPR_29740	7.35e-292	796.0	COG0050@1|root,COG0050@2|Bacteria,1TPKC@1239|Firmicutes,2485I@186801|Clostridia,3WGI1@541000|Ruminococcaceae	186801|Clostridia	J	This protein promotes the GTP-dependent binding of aminoacyl-tRNA to the A-site of ribosomes during protein biosynthesis	tuf	-	-	ko:K02358	-	-	-	-	ko00000,ko03012,ko03029,ko04147	-	-	-	GTP_EFTU,GTP_EFTU_D2,GTP_EFTU_D3
MH0030_GL0031341	1244869.H261_04053	0.0	1211.0	COG0574@1|root,COG1080@1|root,COG0574@2|Bacteria,COG1080@2|Bacteria,1MU0R@1224|Proteobacteria,2TR3C@28211|Alphaproteobacteria,2JP8K@204441|Rhodospirillales	204441|Rhodospirillales	G	Belongs to the PEP-utilizing enzyme family	ppdK	-	2.7.9.1	ko:K01006	ko00620,ko00710,ko00720,ko01100,ko01120,ko01200,map00620,map00710,map00720,map01100,map01120,map01200	M00169,M00171,M00172,M00173	R00206	RC00002,RC00015	ko00000,ko00001,ko00002,ko01000	-	-	-	PEP-utilizers,PEP-utilizers_C,PPDK_N
O2.UC1-2_GL0069697	879243.Poras_1666	7.88e-42	140.0	2EGGF@1|root,33A8G@2|Bacteria,4NXJX@976|Bacteroidetes,2FVM3@200643|Bacteroidia,22Z2H@171551|Porphyromonadaceae	976|Bacteroidetes	S	YtxH-like protein	-	-	-	-	-	-	-	-	-	-	-	-	YtxH
NLM017_GL0033378	471870.BACINT_02154	2.82e-141	400.0	2ARAZ@1|root,31GKZ@2|Bacteria,4NKJD@976|Bacteroidetes,2FPQT@200643|Bacteroidia,4AMPC@815|Bacteroidaceae	976|Bacteroidetes	S	COG NOG23374 non supervised orthologous group	-	-	-	-	-	-	-	-	-	-	-	-	DUF3332
MH0054_GL0076998	272559.BF9343_4146	0.0	2218.0	COG1629@1|root,COG4771@2|Bacteria,4P1Z5@976|Bacteroidetes,2FW4E@200643|Bacteroidia,4AWEE@815|Bacteroidaceae	976|Bacteroidetes	P	TonB-linked outer membrane protein, SusC RagA family	-	-	-	-	-	-	-	-	-	-	-	-	CarbopepD_reg_2,Plug,STN,TonB_dep_Rec
MH0189_GL0037273	435591.BDI_3672	0.0	1623.0	COG1629@1|root,COG4771@2|Bacteria,4P1Z5@976|Bacteroidetes,2FWS8@200643|Bacteroidia,22WS3@171551|Porphyromonadaceae	976|Bacteroidetes	P	TonB dependent receptor	-	-	-	-	-	-	-	-	-	-	-	-	CarbopepD_reg_2,Plug,TonB_dep_Rec
V1.CD8-0-PN_GL0027048	515620.EUBELI_20530	3.59e-213	603.0	COG1653@1|root,COG1653@2|Bacteria,1TRPJ@1239|Firmicutes,24872@186801|Clostridia,25VAF@186806|Eubacteriaceae	186801|Clostridia	G	ABC-type sugar transport system periplasmic component	-	-	-	-	-	-	-	-	-	-	-	-	SBP_bac_8
MH0399_GL0155579	880074.BARVI_03345	2.47e-134	388.0	COG0149@1|root,COG0149@2|Bacteria,4NE2F@976|Bacteroidetes,2FNEK@200643|Bacteroidia,22VV8@171551|Porphyromonadaceae	976|Bacteroidetes	G	Involved in the gluconeogenesis. Catalyzes stereospecifically the conversion of dihydroxyacetone phosphate (DHAP) to D-glyceraldehyde-3-phosphate (G3P)	tpiA	GO:0003674,GO:0003824,GO:0004807,GO:0005575,GO:0005622,GO:0005623,GO:0005737,GO:0005829,GO:0005975,GO:0005996,GO:0006006,GO:0006066,GO:0006071,GO:0006081,GO:0006082,GO:0006090,GO:0006091,GO:0006094,GO:0006096,GO:0006139,GO:0006163,GO:0006164,GO:0006165,GO:0006725,GO:0006732,GO:0006733,GO:0006753,GO:0006754,GO:0006757,GO:0006793,GO:0006796,GO:0006807,GO:0008150,GO:0008152,GO:0009056,GO:0009058,GO:…	5.3.1.1	ko:K01803	ko00010,ko00051,ko00562,ko00710,ko01100,ko01110,ko01120,ko01130,ko01200,ko01230,map00010,map00051,map00562,map00710,map01100,map01110,map01120,map01130,map01200,map01230	M00001,M00002,M00003	R01015	RC00423	ko00000,ko00001,ko00002,ko01000,ko04147	-	-	-	TIM
195102.CPE0865	195103.CPF_0858	2.76e-22	87.0	2BH4I@1|root,32B5G@2|Bacteria,1UHIP@1239|Firmicutes,24S6G@186801|Clostridia,36MZK@31979|Clostridiaceae	186801|Clostridia	-	-	-	-	-	-	-	-	-	-	-	-	-	-	SASP
MH0131_GL0085583	742722.HMPREF9463_02023	8.09e-196	543.0	COG3716@1|root,COG3716@2|Bacteria,2IDHX@201174|Actinobacteria,4CUBU@84998|Coriobacteriia	84998|Coriobacteriia	G	PTS system mannose fructose sorbose family IID component	-	-	-	-	-	-	-	-	-	-	-	-	EIID-AGA
O2.CD3-0-PT_GL0110822	880526.KE386488_gene1102	0.0	1352.0	COG1629@1|root,COG4771@2|Bacteria,4NDU8@976|Bacteroidetes,2FMRZ@200643|Bacteroidia,22UE5@171550|Rikenellaceae	976|Bacteroidetes	P	TonB dependent receptor	-	-	-	ko:K02014	-	-	-	-	ko00000,ko02000	1.B.14	-	-	CarbopepD_reg_2,Plug,TonB_dep_Rec
sp|Q15080|NCF4_HUMAN	61622.XP_010387480.1	1.26e-243	669.0	KOG4773@1|root,KOG4773@2759|Eukaryota,38GGZ@33154|Opisthokonta,3BCTW@33208|Metazoa,3CRWX@33213|Bilateria,488Q9@7711|Chordata,494AV@7742|Vertebrata,3J8WK@40674|Mammalia,35PGH@314146|Euarchontoglires,4MB64@9443|Primates,36703@314294|Cercopithecoidea	33208|Metazoa	T	Neutrophil cytosolic factor 4, 40kDa	NCF4	GO:0003674,GO:0005085,GO:0005086,GO:0005488,GO:0005515,GO:0005543,GO:0005575,GO:0005622,GO:0005623,GO:0005737,GO:0005768,GO:0005794,GO:0005802,GO:0005829,GO:0005886,GO:0005887,GO:0006810,GO:0008047,GO:0008150,GO:0008289,GO:0010008,GO:0012505,GO:0016020,GO:0016021,GO:0016176,GO:0016192,GO:0019899,GO:0030234,GO:0031090,GO:0031224,GO:0031226,GO:0031410,GO:0031982,GO:0031984,GO:0032266,GO:0032991,GO:…	-	ko:K08012	ko04145,ko04380,ko04670,ko05140,map04145,map04380,map04670,map05140	-	-	-	ko00000,ko00001,ko04131	-	-	-	PB1,PX,SH3_1,SH3_2,SH3_9
O2.UC36-0_GL0110086	411469.EUBHAL_00852	9.48e-208	582.0	COG0334@1|root,COG0334@2|Bacteria,1TP45@1239|Firmicutes,24960@186801|Clostridia,25UY5@186806|Eubacteriaceae	186801|Clostridia	C	Belongs to the Glu Leu Phe Val dehydrogenases family	gdhA	-	1.4.1.2,1.4.1.3,1.4.1.4	ko:K00260,ko:K00261,ko:K00262	ko00220,ko00250,ko00430,ko00471,ko00910,ko01100,ko01200,ko04217,ko04964,map00220,map00250,map00430,map00471,map00910,map01100,map01200,map04217,map04964	M00740	R00243,R00248	RC00006,RC02799	ko00000,ko00001,ko00002,ko01000,ko04147	-	-	-	ELFV_dehydrog,ELFV_dehydrog_N
665938.HMPREF1018_03605	272559.BF9343_3004	8.89e-258	706.0	COG1830@1|root,COG1830@2|Bacteria,4NEUM@976|Bacteroidetes,2FKZ7@200643|Bacteroidia,4APQV@815|Bacteroidaceae	976|Bacteroidetes	G	COG COG1830 DhnA-type fructose-1,6-bisphosphate aldolase and related enzymes	fbaB	-	4.1.2.13	ko:K11645	ko00010,ko00030,ko00051,ko00680,ko00710,ko01100,ko01110,ko01120,ko01130,ko01200,ko01230,map00010,map00030,map00051,map00680,map00710,map01100,map01110,map01120,map01130,map01200,map01230	M00001,M00003	R01068,R01070,R01829,R02568	RC00438,RC00439,RC00603,RC00604	ko00000,ko00001,ko00002,ko01000	-	-	-	DeoC
sp|P13929|ENOB_HUMAN	9597.XP_008960784.1	0.0	864.0	COG0148@1|root,KOG2670@2759|Eukaryota,38C66@33154|Opisthokonta,3BE2S@33208|Metazoa,3CU4G@33213|Bilateria,480BN@7711|Chordata,4928M@7742|Vertebrata,3J751@40674|Mammalia,35GJ6@314146|Euarchontoglires,4MD9E@9443|Primates,4MTQ2@9604|Hominidae	33208|Metazoa	G	Methylaspartate ammonia-lyase C-terminus	ENO3	GO:0003674,GO:0003824,GO:0004634,GO:0005488,GO:0005515,GO:0005575,GO:0005622,GO:0005623,GO:0005737,GO:0005829,GO:0005886,GO:0005975,GO:0005996,GO:0006006,GO:0006007,GO:0006082,GO:0006090,GO:0006091,GO:0006094,GO:0006096,GO:0006139,GO:0006163,GO:0006164,GO:0006165,GO:0006725,GO:0006732,GO:0006733,GO:0006734,GO:0006735,GO:0006753,GO:0006754,GO:0006757,GO:0006793,GO:0006796,GO:0006807,GO:0006950,GO:…	4.2.1.11	ko:K01689	ko00010,ko00680,ko01100,ko01110,ko01120,ko01130,ko01200,ko01230,ko03018,ko04066,map00010,map00680,map01100,map01110,map01120,map01130,map01200,map01230,map03018,map04066	M00001,M00002,M00003,M00346,M00394	R00658	RC00349	ko00000,ko00001,ko00002,ko01000,ko03019,ko04147	-	-	-	Enolase_C,Enolase_N
MH0033_GL0070924	1121098.HMPREF1534_02571	0.0	1069.0	COG0702@1|root,COG0702@2|Bacteria,4NEPE@976|Bacteroidetes,2FMBU@200643|Bacteroidia,4ANN0@815|Bacteroidaceae	976|Bacteroidetes	GM	SusD family	-	-	-	-	-	-	-	-	-	-	-	-	SusD-like_3,SusD_RagB
MH0031_GL0039217	585394.RHOM_01030	2.58e-134	389.0	COG0050@1|root,COG0050@2|Bacteria,1TPKC@1239|Firmicutes,2485I@186801|Clostridia	186801|Clostridia	J	This protein promotes the GTP-dependent binding of aminoacyl-tRNA to the A-site of ribosomes during protein biosynthesis	tuf	-	-	ko:K02358	-	-	-	-	ko00000,ko03012,ko03029,ko04147	-	-	-	GTP_EFTU,GTP_EFTU_D2,GTP_EFTU_D3
MH0293_GL0064795	1304880.JAGB01000003_gene1212	4.99e-246	681.0	COG0050@1|root,COG0050@2|Bacteria,1TPKC@1239|Firmicutes,2485I@186801|Clostridia	186801|Clostridia	J	This protein promotes the GTP-dependent binding of aminoacyl-tRNA to the A-site of ribosomes during protein biosynthesis	tuf	-	-	ko:K02358	-	-	-	-	ko00000,ko03012,ko03029,ko04147	-	-	-	GTP_EFTU,GTP_EFTU_D2,GTP_EFTU_D3
O2.UC35-2_GL0028371	1203611.KB894548_gene2476	0.0	1193.0	2EYNN@1|root,33RW5@2|Bacteria,4P1NV@976|Bacteroidetes,2FNVN@200643|Bacteroidia	1203611.KB894548_gene2476|-	-	-	-	-	-	-	-	-	-	-	-	-	-	-	-
sp|P05164|PERM_HUMAN	9606.ENSP00000225275	0.0	1519.0	KOG2408@1|root,KOG2408@2759|Eukaryota,39TE7@33154|Opisthokonta,3BD2Z@33208|Metazoa,3CRDJ@33213|Bilateria,47Z4Y@7711|Chordata,48VVQ@7742|Vertebrata,3JD0F@40674|Mammalia,3598V@314146|Euarchontoglires,4MCQV@9443|Primates,4MWBK@9604|Hominidae	33208|Metazoa	S	Animal haem peroxidase	MPO	GO:0000302,GO:0000303,GO:0000305,GO:0000323,GO:0001775,GO:0001878,GO:0002148,GO:0002149,GO:0002252,GO:0002263,GO:0002274,GO:0002275,GO:0002283,GO:0002366,GO:0002376,GO:0002443,GO:0002444,GO:0002446,GO:0002679,GO:0003674,GO:0003682,GO:0003824,GO:0004601,GO:0005488,GO:0005539,GO:0005575,GO:0005576,GO:0005615,GO:0005622,GO:0005623,GO:0005634,GO:0005737,GO:0005764,GO:0005766,GO:0005773,GO:0005775,GO:…	1.11.1.7,1.11.2.2	ko:K10788,ko:K10789	ko00983,ko04145,ko05202,ko05221,ko05310,map00983,map04145,map05202,map05221,map05310	-	R11906	-	ko00000,ko00001,ko01000,ko04147	-	-	-	An_peroxidase,C1q
MH0382_GL0095211	411469.EUBHAL_01735	1.84e-120	347.0	COG0088@1|root,COG0088@2|Bacteria,1TPGW@1239|Firmicutes,248SY@186801|Clostridia,25VEH@186806|Eubacteriaceae	186801|Clostridia	J	Forms part of the polypeptide exit tunnel	rplD	-	-	ko:K02926	ko03010,map03010	M00178	-	-	br01610,ko00000,ko00001,ko00002,ko03011	-	-	-	Ribosomal_L4
DOF012_GL0056053	1235788.C802_00584	0.0	1568.0	COG1196@1|root,COG1196@2|Bacteria,4P3FF@976|Bacteroidetes,2G3FB@200643|Bacteroidia,4AQ56@815|Bacteroidaceae	976|Bacteroidetes	DN	COG NOG14601 non supervised orthologous group	-	-	-	-	-	-	-	-	-	-	-	-	-
MH0046_GL0039915	1121094.KB894653_gene1500	0.0	1853.0	COG0341@1|root,COG0342@1|root,COG0341@2|Bacteria,COG0342@2|Bacteria,4NE1X@976|Bacteroidetes,2FMPX@200643|Bacteroidia,4AMC3@815|Bacteroidaceae	976|Bacteroidetes	U	Part of the Sec protein translocase complex. Interacts with the SecYEG preprotein conducting channel. SecDF uses the proton motive force (PMF) to complete protein translocation after the ATP-dependent function of SecA	secD	-	-	ko:K03072,ko:K12257	ko02024,ko03060,ko03070,map02024,map03060,map03070	M00335	-	-	ko00000,ko00001,ko00002,ko02044	2.A.6.4,3.A.5.2,3.A.5.7	-	-	SecD_SecF,Sec_GG
MH0382_GL0108112	1235790.C805_00139	4.87e-174	497.0	COG1228@1|root,COG1228@2|Bacteria,1TPNQ@1239|Firmicutes,248UT@186801|Clostridia,25VU2@186806|Eubacteriaceae	186801|Clostridia	Q	Amidohydrolase family	-	-	-	-	-	-	-	-	-	-	-	-	Amidohydro_1,Amidohydro_3
MH0175_GL0013134	667015.Bacsa_2449	1.98e-89	293.0	COG0457@1|root,COG0457@2|Bacteria,4NIJG@976|Bacteroidetes,2FPCN@200643|Bacteroidia,4AMCA@815|Bacteroidaceae	976|Bacteroidetes	S	Tetratricopeptide repeat protein	-	-	-	-	-	-	-	-	-	-	-	-	OmpA,TPR_16,TPR_2,TPR_8
MH0002_GL0038787	349741.Amuc_0615	0.0	2080.0	COG0458@1|root,COG0458@2|Bacteria,46SBT@74201|Verrucomicrobia,2IU2N@203494|Verrucomicrobiae	2|Bacteria	EF	Carbamoyl-phosphate synthetase large chain, oligomerisation domain	carB	GO:0000050,GO:0003674,GO:0003824,GO:0004087,GO:0004088,GO:0005575,GO:0005622,GO:0005623,GO:0005737,GO:0006082,GO:0006520,GO:0006525,GO:0006526,GO:0006807,GO:0008150,GO:0008152,GO:0008652,GO:0009058,GO:0009064,GO:0009084,GO:0009987,GO:0016053,GO:0016874,GO:0016879,GO:0016884,GO:0019627,GO:0019752,GO:0034641,GO:0043436,GO:0043603,GO:0043604,GO:0044237,GO:0044238,GO:0044249,GO:0044271,GO:0044281,GO:…	6.3.5.5	ko:K01955	ko00240,ko00250,ko01100,map00240,map00250,map01100	M00051	R00256,R00575,R01395,R10948,R10949	RC00002,RC00010,RC00043,RC02750,RC02798,RC03314	ko00000,ko00001,ko00002,ko01000	-	-	iAF987.Gmet_0661	CPSase_L_D2,CPSase_L_D3,MGS
NODE_262200_length_283_cov_3.003534_1_174_+	1122971.BAME01000025_gene2638	8.83e-32	116.0	COG4166@1|root,COG4166@2|Bacteria,4NJ4K@976|Bacteroidetes,2G060@200643|Bacteroidia,22ZN6@171551|Porphyromonadaceae	976|Bacteroidetes	E	Domain of unknown function (DUF4374)	-	-	-	-	-	-	-	-	-	-	-	-	DUF4374
MH0002_GL0059499	1514668.JOOA01000002_gene2861	1.73e-303	838.0	COG0459@1|root,COG0459@2|Bacteria,1TP1T@1239|Firmicutes,248BG@186801|Clostridia,3WGUG@541000|Ruminococcaceae	186801|Clostridia	O	Prevents misfolding and promotes the refolding and proper assembly of unfolded polypeptides generated under stress conditions	groL	GO:0005575,GO:0005622,GO:0005623,GO:0005737,GO:0044424,GO:0044464	-	ko:K04077	ko03018,ko04212,ko04940,ko05134,ko05152,map03018,map04212,map04940,map05134,map05152	-	-	-	ko00000,ko00001,ko03019,ko03029,ko03110,ko04147	-	-	-	Cpn60_TCP1
MH0192_GL0085663	667015.Bacsa_2424	0.0	1031.0	COG0029@1|root,COG0029@2|Bacteria,4NGUE@976|Bacteroidetes,2FNMT@200643|Bacteroidia,4AKV8@815|Bacteroidaceae	976|Bacteroidetes	H	Catalyzes the oxidation of L-aspartate to iminoaspartate	nadB	-	1.4.3.16	ko:K00278	ko00250,ko00760,ko01100,map00250,map00760,map01100	M00115	R00357,R00481	RC00006,RC02566	ko00000,ko00001,ko00002,ko01000	-	-	-	FAD_binding_2,Succ_DH_flav_C
MH0189_GL0112861	657322.FPR_22010	4.71e-217	696.0	2DP05@1|root,33004@2|Bacteria	2|Bacteria	-	-	-	-	-	-	-	-	-	-	-	-	-	-	-
MH0057_GL0035569	411477.PARMER_03412	0.0	2222.0	2DUTV@1|root,33S7W@2|Bacteria,4P1VI@976|Bacteroidetes,2FWJJ@200643|Bacteroidia,22ZT0@171551|Porphyromonadaceae	411477.PARMER_03412|-	-	-	-	-	-	-	-	-	-	-	-	-	-	-	-
M04067:32:000000000-C6TVP:1:1117:27322:20551_3_242_-	667015.Bacsa_1888	3.61e-42	146.0	COG0191@1|root,COG0191@2|Bacteria,4NF5C@976|Bacteroidetes,2FMMR@200643|Bacteroidia,4AKYT@815|Bacteroidaceae	976|Bacteroidetes	G	Psort location Cytoplasmic, score	fba	-	4.1.2.13	ko:K01624	ko00010,ko00030,ko00051,ko00680,ko00710,ko01100,ko01110,ko01120,ko01130,ko01200,ko01230,map00010,map00030,map00051,map00680,map00710,map01100,map01110,map01120,map01130,map01200,map01230	M00001,M00003,M00165,M00167,M00344,M00345	R01068,R01070,R01829,R02568	RC00438,RC00439,RC00603,RC00604	ko00000,ko00001,ko00002,ko01000	-	-	-	F_bP_aldolase
158742018-stool1_revised_C770219_1_gene42889	411476.BACOVA_00345	1.96e-287	785.0	COG2885@1|root,COG3637@1|root,COG2885@2|Bacteria,COG3637@2|Bacteria,4NNK8@976|Bacteroidetes,2FMJK@200643|Bacteroidia,4AMCZ@815|Bacteroidaceae	976|Bacteroidetes	M	Psort location OuterMembrane, score	-	-	-	-	-	-	-	-	-	-	-	-	OmpA
MH0347_GL0105537	411467.BACCAP_00440	6.74e-168	477.0	COG0280@1|root,COG0280@2|Bacteria,1TPQ0@1239|Firmicutes,247W9@186801|Clostridia,2681I@186813|unclassified Clostridiales	186801|Clostridia	C	Phosphate acetyl/butaryl transferase	pta	-	2.3.1.8	ko:K00625	ko00430,ko00620,ko00640,ko00680,ko00720,ko01100,ko01120,ko01200,map00430,map00620,map00640,map00680,map00720,map01100,map01120,map01200	M00357,M00579	R00230,R00921	RC00004,RC02746,RC02816	ko00000,ko00001,ko00002,ko01000	-	-	-	PTA_PTB
V1.CD55-0_GL0076091	1160721.RBI_II00329	3.26e-63	208.0	2BQBM@1|root,32J6P@2|Bacteria,1UQD6@1239|Firmicutes,24VAP@186801|Clostridia,3WKQF@541000|Ruminococcaceae	186801|Clostridia	-	-	-	-	-	-	-	-	-	-	-	-	-	-	-
O2.UC12-1_GL0118654	445972.ANACOL_04337	0.0	1125.0	COG0542@1|root,COG0542@2|Bacteria,1TPMU@1239|Firmicutes,247TD@186801|Clostridia,3WH14@541000|Ruminococcaceae	186801|Clostridia	O	Part of a stress-induced multi-chaperone system, it is involved in the recovery of the cell from heat-induced damage, in cooperation with DnaK, DnaJ and GrpE	clpB	-	-	ko:K03695,ko:K03696	ko01100,ko04213,map01100,map04213	-	-	-	ko00000,ko00001,ko03110	-	-	-	AAA,AAA_2,ClpB_D2-small,Clp_N
MH0005_GL0006043	537011.PREVCOP_03747	0.0	2145.0	COG0793@1|root,COG4946@1|root,COG0793@2|Bacteria,COG4946@2|Bacteria,4NGU2@976|Bacteroidetes,2FPGA@200643|Bacteroidia	976|Bacteroidetes	M	Tricorn protease homolog	-	-	-	-	-	-	-	-	-	-	-	-	PD40,Peptidase_S41,Tricorn_C1,Tricorn_PDZ
469616.FMAG_00949	469616.FMAG_00949	0.0	1103.0	COG0369@1|root,COG1151@2|Bacteria,37874@32066|Fusobacteria	32066|Fusobacteria	C	Catalyzes the reduction of hydroxylamine to form NH(3) and H(2)O	hcp	GO:0000302,GO:0003674,GO:0003824,GO:0004601,GO:0006807,GO:0006950,GO:0006979,GO:0008150,GO:0008152,GO:0009636,GO:0009987,GO:0010035,GO:0016209,GO:0016491,GO:0016661,GO:0016684,GO:0042221,GO:0042493,GO:0042542,GO:0046677,GO:0050418,GO:0050896,GO:0051716,GO:0055114,GO:0070887,GO:0097237,GO:0098754,GO:0098869,GO:1901700,GO:1990748	1.7.99.1	ko:K05601	ko00910,map00910	-	R00143	RC02797	ko00000,ko00001,ko01000	-	-	-	Prismane
O2.UC48-0_GL0097331	1408437.JNJN01000004_gene2064	1.51e-135	394.0	COG4573@1|root,COG4573@2|Bacteria,1TQDN@1239|Firmicutes,24A03@186801|Clostridia	186801|Clostridia	G	Tagatose 6 phosphate kinase	-	-	-	ko:K16371	ko00052,ko01100,map00052,map01100	-	R01069	RC00438,RC00439	ko00000,ko00001	-	-	-	Tagatose_6_P_K
MH0020_GL0027830	1121115.AXVN01000170_gene502	8.61e-251	687.0	COG0059@1|root,COG0059@2|Bacteria,1TPI7@1239|Firmicutes,247RH@186801|Clostridia,3XYWE@572511|Blautia	186801|Clostridia	H	Involved in the biosynthesis of branched-chain amino acids (BCAA). Catalyzes an alkyl-migration followed by a ketol- acid reduction of (S)-2-acetolactate (S2AL) to yield (R)-2,3- dihydroxy-isovalerate. In the isomerase reaction, S2AL is rearranged via a Mg-dependent methyl migration to produce 3- hydroxy-3-methyl-2-ketobutyrate (HMKB). In the reductase reaction, this 2-ketoacid undergoes a metal-…	ilvC	-	1.1.1.86	ko:K00053	ko00290,ko00770,ko01100,ko01110,ko01130,ko01210,ko01230,map00290,map00770,map01100,map01110,map01130,map01210,map01230	M00019,M00570	R03051,R04439,R04440,R05068,R05069,R05071	RC00726,RC00836,RC00837,RC01726	ko00000,ko00001,ko00002,ko01000	-	-	-	IlvC,IlvN
MH0003_GL0067788	483216.BACEGG_00435	0.0	891.0	2CCAQ@1|root,2Z8M7@2|Bacteria,4NE4K@976|Bacteroidetes,2FPGF@200643|Bacteroidia,4ANUJ@815|Bacteroidaceae	976|Bacteroidetes	S	Family of unknown function (DUF5458)	-	-	-	-	-	-	-	-	-	-	-	-	DUF5458
V1.UC26-4_GL0174316	879243.Poras_1559	1.03e-178	499.0	COG0811@1|root,COG0811@2|Bacteria,4NEA2@976|Bacteroidetes,2FMMQ@200643|Bacteroidia,22WD0@171551|Porphyromonadaceae	976|Bacteroidetes	U	MotA TolQ ExbB proton channel family protein	exbB	-	-	ko:K03561	-	-	-	-	ko00000,ko02000	1.A.30.2.1	-	-	MotA_ExbB
MH0037_GL0019969	658086.HMPREF0994_03565	9.03e-266	740.0	COG2317@1|root,COG2317@2|Bacteria,1TPS6@1239|Firmicutes,249NK@186801|Clostridia,27KGV@186928|unclassified Lachnospiraceae	186801|Clostridia	E	Broad specificity carboxypetidase that releases amino acids sequentially from the C-terminus, including neutral, aromatic, polar and basic residues	-	-	3.4.17.19	ko:K01299	-	-	-	-	ko00000,ko01000,ko01002	-	-	-	Peptidase_M32
MH0394_GL0138144	1123250.KB908417_gene653	4.96e-73	219.0	2DVY7@1|root,32V0C@2|Bacteria,1VAXX@1239|Firmicutes	1239|Firmicutes	-	-	-	-	-	-	-	-	-	-	-	-	-	-	-
MH0011_GL0087721	748224.HMPREF9436_00368	1.26e-61	189.0	COG0089@1|root,COG0089@2|Bacteria,1VA4W@1239|Firmicutes,24MN8@186801|Clostridia,3WJVK@541000|Ruminococcaceae	186801|Clostridia	J	One of the early assembly proteins it binds 23S rRNA. One of the proteins that surrounds the polypeptide exit tunnel on the outside of the ribosome. Forms the main docking site for trigger factor binding to the ribosome	rplW	-	-	ko:K02892	ko03010,map03010	M00178,M00179	-	-	br01610,ko00000,ko00001,ko00002,ko03011	-	-	-	Ribosomal_L23
sp|P26641|EF1G_HUMAN	9606.ENSP00000331901	0.0	872.0	COG0625@1|root,KOG1627@1|root,KOG0867@2759|Eukaryota,KOG1627@2759|Eukaryota,38CDH@33154|Opisthokonta,3BGGP@33208|Metazoa,3CR8K@33213|Bilateria,48063@7711|Chordata,48ZND@7742|Vertebrata,3J78S@40674|Mammalia,35KCR@314146|Euarchontoglires,4M6D5@9443|Primates,4N4H7@9604|Hominidae	33208|Metazoa	J	Elongation factor 1 gamma, conserved domain	EEF1G	GO:0003674,GO:0003676,GO:0003723,GO:0003746,GO:0003824,GO:0004364,GO:0005488,GO:0005575,GO:0005622,GO:0005623,GO:0005634,GO:0005737,GO:0005829,GO:0006412,GO:0006414,GO:0006518,GO:0006575,GO:0006749,GO:0006790,GO:0006807,GO:0008135,GO:0008150,GO:0008152,GO:0009058,GO:0009059,GO:0009605,GO:0009607,GO:0009615,GO:0009987,GO:0010467,GO:0016740,GO:0016765,GO:0019538,GO:0034641,GO:0034645,GO:0043043,GO:…	-	ko:K03233	ko05134,map05134	-	-	-	ko00000,ko00001,ko03012,ko03019	-	-	-	EF1G,GST_C,GST_N
V1.FI17_GL0168525	1118059.CAHC01000001_gene678	2.71e-121	367.0	COG0272@1|root,COG0272@2|Bacteria,1TPQ3@1239|Firmicutes,248AX@186801|Clostridia,3WCD6@538999|Clostridiales incertae sedis	186801|Clostridia	L	DNA ligase that catalyzes the formation of phosphodiester linkages between 5'-phosphoryl and 3'-hydroxyl groups in double-stranded DNA using NAD as a coenzyme and as the energy source for the reaction. It is essential for DNA replication and repair of damaged DNA	ligA	-	6.5.1.2	ko:K01972	ko03030,ko03410,ko03420,ko03430,map03030,map03410,map03420,map03430	-	R00382	RC00005	ko00000,ko00001,ko01000,ko03032,ko03400	-	-	-	BRCT,DNA_ligase_OB,DNA_ligase_ZBD,DNA_ligase_aden,HHH_2,HHH_5
MH0370_GL0050729	428125.CLOLEP_01481	3.59e-156	439.0	COG0822@1|root,COG0822@2|Bacteria,1TQEQ@1239|Firmicutes,248ID@186801|Clostridia,3WGYK@541000|Ruminococcaceae	186801|Clostridia	C	Psort location Cytoplasmic, score	-	-	-	-	-	-	-	-	-	-	-	-	NifU_N
MH0382_GL0056618	1235797.C816_00381	7.12e-49	187.0	COG0737@1|root,COG0737@2|Bacteria,1UNHH@1239|Firmicutes,25H29@186801|Clostridia,2N7B4@216572|Oscillospiraceae	186801|Clostridia	F	S-layer homology domain	-	-	-	-	-	-	-	-	-	-	-	-	SLH
MH0277_GL0046483	1201292.DR75_1265	0.0	971.0	COG1053@1|root,COG1053@2|Bacteria,1TPAR@1239|Firmicutes,4ISAE@91061|Bacilli,4B038@81852|Enterococcaceae	91061|Bacilli	C	FAD binding domain	frdC	-	1.3.5.1,1.3.5.4	ko:K00239,ko:K00244	ko00020,ko00190,ko00620,ko00650,ko00720,ko01100,ko01110,ko01120,ko01130,ko01200,ko02020,ko05134,map00020,map00190,map00620,map00650,map00720,map01100,map01110,map01120,map01130,map01200,map02020,map05134	M00009,M00011,M00149,M00150,M00173,M00374,M00376	R02164	RC00045	ko00000,ko00001,ko00002,ko01000	-	-	-	FAD_binding_2,Succ_DH_flav_C
MH0006_GL0108604	411483.FAEPRAA2165_00970	2.67e-108	320.0	COG0149@1|root,COG0149@2|Bacteria,1TP2F@1239|Firmicutes,248JN@186801|Clostridia,3WGWY@541000|Ruminococcaceae	186801|Clostridia	G	Involved in the gluconeogenesis. Catalyzes stereospecifically the conversion of dihydroxyacetone phosphate (DHAP) to D-glyceraldehyde-3-phosphate (G3P)	tpiA	-	5.3.1.1	ko:K01803	ko00010,ko00051,ko00562,ko00710,ko01100,ko01110,ko01120,ko01130,ko01200,ko01230,map00010,map00051,map00562,map00710,map01100,map01110,map01120,map01130,map01200,map01230	M00001,M00002,M00003	R01015	RC00423	ko00000,ko00001,ko00002,ko01000,ko04147	-	-	iHN637.CLJU_RS19265	TIM
MH0008_GL0047972	622312.ROSEINA2194_03334	3.02e-244	751.0	COG0366@1|root,COG0366@2|Bacteria,1UIVZ@1239|Firmicutes,25GG5@186801|Clostridia	186801|Clostridia	G	Bacterial pullanase-associated domain	-	-	-	-	-	-	-	-	-	-	-	-	AMPK1_CBM,Alpha-amylase,PUD
sp|Q16777|H2A2C_HUMAN	10042.XP_006982636.1	2.69e-82	244.0	COG5262@1|root,KOG1756@2759|Eukaryota,3A1K0@33154|Opisthokonta,3BPI8@33208|Metazoa,3D69T@33213|Bilateria,48E3H@7711|Chordata,49B41@7742|Vertebrata,3JGQM@40674|Mammalia,35PXW@314146|Euarchontoglires,4Q8Q5@9989|Rodentia	33208|Metazoa	B	C-terminus of histone H2A	HIST2H2AC	GO:0000228,GO:0000785,GO:0000790,GO:0003674,GO:0003676,GO:0003677,GO:0005488,GO:0005575,GO:0005622,GO:0005623,GO:0005634,GO:0005694,GO:0006325,GO:0006342,GO:0006355,GO:0006996,GO:0008150,GO:0009889,GO:0009890,GO:0009892,GO:0009987,GO:0010468,GO:0010556,GO:0010558,GO:0010605,GO:0010629,GO:0016043,GO:0016458,GO:0019219,GO:0019222,GO:0031323,GO:0031324,GO:0031326,GO:0031327,GO:0031974,GO:0031981,GO:…	-	ko:K11251	ko04217,ko05034,ko05322,map04217,map05034,map05322	-	-	-	ko00000,ko00001,ko03036,ko04147	-	-	-	Histone,Histone_H2A_C
MH0107_GL0090864	1122989.KB898583_gene1774	1.11e-71	216.0	COG0292@1|root,COG0292@2|Bacteria,4NNKU@976|Bacteroidetes,2FSHF@200643|Bacteroidia	976|Bacteroidetes	J	Binds directly to 23S ribosomal RNA and is necessary for the in vitro assembly process of the 50S ribosomal subunit. It is not involved in the protein synthesizing functions of that subunit	rplT	GO:0000027,GO:0003674,GO:0003735,GO:0005198,GO:0005575,GO:0005622,GO:0005623,GO:0005737,GO:0005829,GO:0005840,GO:0006996,GO:0008150,GO:0009987,GO:0015934,GO:0016043,GO:0022607,GO:0022613,GO:0022618,GO:0022625,GO:0022626,GO:0032991,GO:0034622,GO:0042254,GO:0042255,GO:0042273,GO:0043226,GO:0043228,GO:0043229,GO:0043232,GO:0043933,GO:0044085,GO:0044391,GO:0044422,GO:0044424,GO:0044444,GO:0044445,GO:…	-	ko:K02887	ko03010,map03010	M00178	-	-	br01610,ko00000,ko00001,ko00002,ko03011	-	-	-	Ribosomal_L20
MH0276_GL0207762	718252.FP2_32370	2.75e-199	561.0	COG0523@1|root,COG0523@2|Bacteria,1TPCG@1239|Firmicutes,248XD@186801|Clostridia,3WGTH@541000|Ruminococcaceae	186801|Clostridia	S	CobW/HypB/UreG, nucleotide-binding domain	cobW	-	-	-	-	-	-	-	-	-	-	-	CobW_C,cobW
MH0204_GL0184790	511680.BUTYVIB_01178	2.98e-97	286.0	COG1544@1|root,COG1544@2|Bacteria,1V1D5@1239|Firmicutes,24HDH@186801|Clostridia,4BXRA@830|Butyrivibrio	186801|Clostridia	J	Required for dimerization of active 70S ribosomes into 100S ribosomes in stationary phase	hpf	-	-	ko:K05808	-	-	-	-	ko00000,ko03009	-	-	-	Ribosom_S30AE_C,Ribosomal_S30AE
V1.UC57-0_GL0157423	622312.ROSEINA2194_02494	1.2e-266	742.0	COG1653@1|root,COG1653@2|Bacteria,1TRPJ@1239|Firmicutes,24872@186801|Clostridia	186801|Clostridia	G	ABC-type sugar transport system periplasmic component	-	-	-	-	-	-	-	-	-	-	-	-	SBP_bac_8
sp|P11586|C1TC_HUMAN	9606.ENSP00000216605	0.0	1858.0	COG2759@1|root,KOG4230@2759|Eukaryota,38DB3@33154|Opisthokonta,3BBBH@33208|Metazoa,3CTTH@33213|Bilateria,480FM@7711|Chordata,48VBJ@7742|Vertebrata,3J8B3@40674|Mammalia,35KHP@314146|Euarchontoglires,4MEDY@9443|Primates,4N3S2@9604|Hominidae	33208|Metazoa	H	formate-tetrahydrofolate ligase activity	MTHFD1	GO:0000096,GO:0000097,GO:0000166,GO:0001501,GO:0001776,GO:0001780,GO:0001838,GO:0001841,GO:0001843,GO:0002009,GO:0002262,GO:0002376,GO:0003674,GO:0003824,GO:0004329,GO:0004477,GO:0004486,GO:0004487,GO:0004488,GO:0005488,GO:0005515,GO:0005524,GO:0005575,GO:0005622,GO:0005623,GO:0005737,GO:0005739,GO:0005759,GO:0005829,GO:0006082,GO:0006139,GO:0006144,GO:0006163,GO:0006164,GO:0006520,GO:0006534,GO:…	1.5.1.15,1.5.1.5,3.5.4.9,6.3.4.3	ko:K00288,ko:K13402,ko:K13403	ko00670,ko01100,map00670,map01100	M00141	R00943,R01218,R01220,R01655	RC00026,RC00111,RC00202,RC00578	ko00000,ko00001,ko00002,ko01000,ko04147	-	-	-	FTHFS,THF_DHG_CYH,THF_DHG_CYH_C
MH0287_GL0156701	718252.FP2_25750	9.63e-248	679.0	COG0059@1|root,COG0059@2|Bacteria,1TPI7@1239|Firmicutes,247RH@186801|Clostridia,3WGY4@541000|Ruminococcaceae	186801|Clostridia	H	Involved in the biosynthesis of branched-chain amino acids (BCAA). Catalyzes an alkyl-migration followed by a ketol- acid reduction of (S)-2-acetolactate (S2AL) to yield (R)-2,3- dihydroxy-isovalerate. In the isomerase reaction, S2AL is rearranged via a Mg-dependent methyl migration to produce 3- hydroxy-3-methyl-2-ketobutyrate (HMKB). In the reductase reaction, this 2-ketoacid undergoes a metal-…	ilvC	-	1.1.1.86	ko:K00053	ko00290,ko00770,ko01100,ko01110,ko01130,ko01210,ko01230,map00290,map00770,map01100,map01110,map01130,map01210,map01230	M00019,M00570	R03051,R04439,R04440,R05068,R05069,R05071	RC00726,RC00836,RC00837,RC01726	ko00000,ko00001,ko00002,ko01000	-	-	-	IlvC,IlvN
MH0148_GL0009448	428125.CLOLEP_01025	9.27e-58	180.0	COG0198@1|root,COG0198@2|Bacteria,1V9ZQ@1239|Firmicutes,24MY0@186801|Clostridia,3WJBH@541000|Ruminococcaceae	186801|Clostridia	J	One of the proteins that surrounds the polypeptide exit tunnel on the outside of the subunit	rplX	-	-	ko:K02895	ko03010,map03010	M00178,M00179	-	-	br01610,ko00000,ko00001,ko00002,ko03011	-	-	-	KOW,ribosomal_L24
T2D-133A_GL0023839	1232447.BAHW02000052_gene3091	7.02e-104	302.0	COG0049@1|root,COG0049@2|Bacteria,1V1GG@1239|Firmicutes,24FQN@186801|Clostridia,268CC@186813|unclassified Clostridiales	186801|Clostridia	J	One of the primary rRNA binding proteins, it binds directly to 16S rRNA where it nucleates assembly of the head domain of the 30S subunit. Is located at the subunit interface close to the decoding center, probably blocks exit of the E-site tRNA	rpsG	-	-	ko:K02992	ko03010,map03010	M00178,M00179	-	-	br01610,ko00000,ko00001,ko00002,ko03011	-	-	-	Ribosomal_S7
MH0006_GL0093041	667015.Bacsa_0966	3.22e-125	361.0	COG2859@1|root,COG2859@2|Bacteria,4NI76@976|Bacteroidetes,2FP2Q@200643|Bacteroidia,4AKKK@815|Bacteroidaceae	976|Bacteroidetes	S	Protein of unknown function (DUF541)	-	-	-	ko:K09797	-	-	-	-	ko00000	-	-	-	SIMPL
MH0362_GL0099855	667015.Bacsa_2371	0.0	968.0	COG3589@1|root,COG3589@2|Bacteria,4NE7B@976|Bacteroidetes,2FM4U@200643|Bacteroidia,4AMZV@815|Bacteroidaceae	976|Bacteroidetes	G	COG NOG26813 non supervised orthologous group	-	-	-	-	-	-	-	-	-	-	-	-	GH97_C,GH97_N,Glyco_hydro_97
MH0429_GL0143119	641143.HMPREF9331_02113	1.74e-60	188.0	COG0222@1|root,COG0222@2|Bacteria,4NQAQ@976|Bacteroidetes,1I1Y0@117743|Flavobacteriia,1ERZD@1016|Capnocytophaga	976|Bacteroidetes	J	Forms part of the ribosomal stalk which helps the ribosome interact with GTP-bound translation factors. Is thus essential for accurate translation	rplL	-	-	ko:K02935	ko03010,map03010	M00178	-	-	br01610,ko00000,ko00001,ko00002,ko03011	-	-	-	Ribosomal_L12,Ribosomal_L12_N
MH0264_GL0029815	657322.FPR_03960	0.0	922.0	COG2759@1|root,COG2759@2|Bacteria,1TP6N@1239|Firmicutes,247P5@186801|Clostridia,3WHBU@541000|Ruminococcaceae	186801|Clostridia	H	Belongs to the formate--tetrahydrofolate ligase family	fhs	-	6.3.4.3	ko:K01938	ko00670,ko00720,ko01100,ko01120,ko01200,map00670,map00720,map01100,map01120,map01200	M00140,M00377	R00943	RC00026,RC00111	ko00000,ko00001,ko00002,ko01000	-	-	-	FTHFS
MH0400_GL0092031	557436.Lreu_1270	0.0	1113.0	COG0018@1|root,COG0018@2|Bacteria,1TPEZ@1239|Firmicutes,4HAR3@91061|Bacilli,3F4DE@33958|Lactobacillaceae	91061|Bacilli	J	Arginyl-tRNA synthetase	argS	GO:0003674,GO:0003824,GO:0004812,GO:0004814,GO:0005575,GO:0005622,GO:0005623,GO:0005737,GO:0006082,GO:0006139,GO:0006399,GO:0006412,GO:0006418,GO:0006420,GO:0006518,GO:0006520,GO:0006725,GO:0006807,GO:0008150,GO:0008152,GO:0009058,GO:0009059,GO:0009987,GO:0010467,GO:0016070,GO:0016874,GO:0016875,GO:0019538,GO:0019752,GO:0034641,GO:0034645,GO:0034660,GO:0043038,GO:0043039,GO:0043043,GO:0043170,GO:…	6.1.1.19	ko:K01887	ko00970,map00970	M00359,M00360	R03646	RC00055,RC00523	ko00000,ko00001,ko00002,ko01000,ko01007,ko03016,ko03029	-	-	-	Arg_tRNA_synt_N,DALR_1,tRNA-synt_1d
O2.UC32-1_GL0001634	140626.JHWB01000016_gene2561	3.78e-107	313.0	COG1102@1|root,COG1102@2|Bacteria,1TRCW@1239|Firmicutes,249Z9@186801|Clostridia	186801|Clostridia	F	Psort location Cytoplasmic, score	-	-	2.7.4.25	ko:K00945	ko00240,ko01100,map00240,map01100	M00052	R00158,R00512,R01665	RC00002	ko00000,ko00001,ko00002,ko01000	-	-	-	Cytidylate_kin2
T2D-105A_GL0130162	1163671.JAGI01000002_gene3180	6.96e-46	176.0	COG5263@1|root,COG5263@2|Bacteria,1UYGF@1239|Firmicutes,24DXJ@186801|Clostridia,36RBQ@31979|Clostridiaceae	186801|Clostridia	S	Putative cell wall binding repeat	-	-	-	-	-	-	-	-	-	-	-	-	CW_binding_1
V1.CD7-0-PN_GL0001557	1124991.MU9_1297	1.46e-51	162.0	COG0228@1|root,COG0228@2|Bacteria,1MZCT@1224|Proteobacteria,1S8RT@1236|Gammaproteobacteria	1236|Gammaproteobacteria	J	Belongs to the bacterial ribosomal protein bS16 family	rpsP	GO:0000028,GO:0000217,GO:0000400,GO:0003674,GO:0003676,GO:0003677,GO:0003735,GO:0003824,GO:0004518,GO:0004519,GO:0004520,GO:0004536,GO:0005198,GO:0005488,GO:0005575,GO:0005622,GO:0005623,GO:0005737,GO:0005829,GO:0005840,GO:0006139,GO:0006259,GO:0006412,GO:0006518,GO:0006725,GO:0006807,GO:0006996,GO:0008150,GO:0008152,GO:0009058,GO:0009059,GO:0009987,GO:0010467,GO:0015935,GO:0016043,GO:0016787,GO:…	-	ko:K02959	ko03010,map03010	M00178	-	-	br01610,ko00000,ko00001,ko00002,ko03011,ko03029	-	-	-	Ribosomal_S16
MH0092_GL0039182	411473.RUMCAL_00776	7.28e-76	237.0	28J28@1|root,2Z8YU@2|Bacteria,1UYKD@1239|Firmicutes,24GNR@186801|Clostridia,3WHPZ@541000|Ruminococcaceae	186801|Clostridia	-	-	-	-	-	-	-	-	-	-	-	-	-	-	-
MH0100_GL0061871	742743.HMPREF9453_00168	3.31e-305	830.0	COG1167@1|root,COG1167@2|Bacteria,1TPS5@1239|Firmicutes,4H34N@909932|Negativicutes	909932|Negativicutes	EK	Aminotransferase, class I	-	-	-	ko:K05825	ko00300,ko01100,ko01130,ko01210,map00300,map01100,map01130,map01210	-	R01939	RC00006	ko00000,ko00001,ko01000	-	-	-	Aminotran_1_2
MH0314_GL0079506	1235797.C816_00729	2.04e-215	612.0	COG0480@1|root,COG0480@2|Bacteria,1TPF9@1239|Firmicutes,247VN@186801|Clostridia,2N72W@216572|Oscillospiraceae	186801|Clostridia	J	Catalyzes the GTP-dependent ribosomal translocation step during translation elongation. During this step, the ribosome changes from the pre-translocational (PRE) to the post- translocational (POST) state as the newly formed A-site-bound peptidyl-tRNA and P-site-bound deacylated tRNA move to the P and E sites, respectively. Catalyzes the coordinated movement of the two tRNA molecules, the mRNA and…	fusA	-	-	ko:K02355	-	-	-	-	ko00000,ko03012,ko03029	-	-	-	EFG_C,EFG_II,EFG_IV,GTP_EFTU,GTP_EFTU_D2
sp|Q13228|SBP1_HUMAN	9606.ENSP00000397261	0.0	992.0	KOG0918@1|root,KOG0918@2759|Eukaryota,38IPA@33154|Opisthokonta,3BD9B@33208|Metazoa,3CYQU@33213|Bilateria,484RT@7711|Chordata,4953Z@7742|Vertebrata,3JDIX@40674|Mammalia,35DWF@314146|Euarchontoglires,4M9QT@9443|Primates,4MTVE@9604|Hominidae	33208|Metazoa	P	Selenium-binding protein which may be involved in the sensing of reactive xenobiotics in the cytoplasm. May be involved in intra-Golgi protein transport (By similarity)	SELENBP1	GO:0001650,GO:0003674,GO:0005488,GO:0005575,GO:0005622,GO:0005623,GO:0005634,GO:0005730,GO:0008150,GO:0008430,GO:0009987,GO:0030154,GO:0031974,GO:0031981,GO:0032502,GO:0043226,GO:0043227,GO:0043228,GO:0043229,GO:0043231,GO:0043232,GO:0043233,GO:0044422,GO:0044424,GO:0044428,GO:0044446,GO:0044452,GO:0044464,GO:0045444,GO:0048869,GO:0050873,GO:0070013	-	ko:K17285	-	-	-	-	ko00000,ko04147	-	-	-	SBP56
MH0064_GL0018815	357276.EL88_22395	0.0	1392.0	COG3250@1|root,COG3250@2|Bacteria,4NF3W@976|Bacteroidetes,2FM0P@200643|Bacteroidia,4AKD1@815|Bacteroidaceae	976|Bacteroidetes	G	COG3250 Beta-galactosidase beta-glucuronidase	lacZ	-	3.2.1.23	ko:K01190	ko00052,ko00511,ko00600,ko01100,map00052,map00511,map00600,map01100	-	R01105,R01678,R03355,R04783,R06114	RC00049,RC00452	ko00000,ko00001,ko01000	-	-	-	Bgal_small_N,DUF4981,Glyco_hydro_2,Glyco_hydro_2_C,Glyco_hydro_2_N
N006A_GL0021905	411477.PARMER_03709	0.0	1937.0	COG0612@1|root,COG0612@2|Bacteria,4NDXM@976|Bacteroidetes,2FNQC@200643|Bacteroidia,22X8M@171551|Porphyromonadaceae	976|Bacteroidetes	S	Belongs to the peptidase M16 family	-	-	-	-	-	-	-	-	-	-	-	-	Peptidase_M16,Peptidase_M16_C
SZEY-10A_GL0056753	546273.VEIDISOL_01572	4.57e-149	428.0	COG3203@1|root,COG3203@2|Bacteria,1V1RK@1239|Firmicutes,4H431@909932|Negativicutes	909932|Negativicutes	M	Psort location OuterMembrane, score	-	-	-	-	-	-	-	-	-	-	-	-	Porin_5,SLH
159551223-stool1_revised_scaffold47886_1_gene111061	1519439.JPJG01000031_gene1738	0.0	944.0	COG0624@1|root,COG0624@2|Bacteria,1TR99@1239|Firmicutes,248DC@186801|Clostridia,2N6K8@216572|Oscillospiraceae	186801|Clostridia	E	Peptidase dimerisation domain	-	-	-	-	-	-	-	-	-	-	-	-	M20_dimer,Peptidase_M20
MH0027_GL0016711	1105031.HMPREF1141_0183	2.2e-145	413.0	COG0052@1|root,COG0052@2|Bacteria,1TPNA@1239|Firmicutes,247ZR@186801|Clostridia,36DHW@31979|Clostridiaceae	186801|Clostridia	J	Belongs to the universal ribosomal protein uS2 family	rpsB	-	-	ko:K02967	ko03010,map03010	M00178,M00179	-	-	br01610,ko00000,ko00001,ko00002,ko03011	-	-	-	Ribosomal_S2
V1.UC15-0_GL0041428	718252.FP2_20700	1.83e-231	651.0	COG1053@1|root,COG3976@1|root,COG1053@2|Bacteria,COG3976@2|Bacteria,1TT1Q@1239|Firmicutes,249N4@186801|Clostridia,3WHHS@541000|Ruminococcaceae	186801|Clostridia	C	domain protein	-	-	-	-	-	-	-	-	-	-	-	-	FAD_binding_2,FMN_bind
MH0018_GL0006208	873513.HMPREF6485_0603	0.0	1421.0	COG1629@1|root,COG1629@2|Bacteria,4P0YI@976|Bacteroidetes,2FRBJ@200643|Bacteroidia	976|Bacteroidetes	P	TonB-linked outer membrane protein, SusC RagA family	-	-	-	-	-	-	-	-	-	-	-	-	CarbopepD_reg_2,Plug,TonB_dep_Rec
MH0343_GL0190683	457415.HMPREF1006_01131	6.7e-145	424.0	COG0443@1|root,COG0443@2|Bacteria,3T9WT@508458|Synergistetes	508458|Synergistetes	O	Heat shock 70 kDa protein	dnaK	-	-	ko:K04043	ko03018,ko04212,ko05152,map03018,map04212,map05152	-	-	-	ko00000,ko00001,ko03019,ko03029,ko03110,ko04147	1.A.33.1	-	-	HSP70
MH0006_GL0009467	679199.HMPREF9332_00692	4.51e-212	594.0	COG3579@1|root,COG3579@2|Bacteria,4NE02@976|Bacteroidetes,2FN7G@200643|Bacteroidia,1WCX3@1283313|Alloprevotella	976|Bacteroidetes	E	Peptidase C1-like family	pepC	-	3.4.22.40	ko:K01372	-	-	-	-	ko00000,ko01000,ko01002	-	-	-	Peptidase_C1,Peptidase_C1_2
158479027-stool1_revised_scaffold29297_1_gene130897	33035.JPJF01000032_gene2183	3.15e-271	752.0	COG1653@1|root,COG1653@2|Bacteria,1TS9Z@1239|Firmicutes,2490T@186801|Clostridia	186801|Clostridia	G	Extracellular solute-binding protein	araN	-	-	ko:K17234	ko02010,map02010	M00602	-	-	ko00000,ko00001,ko00002,ko02000	3.A.1.1.34	-	-	SBP_bac_1,SBP_bac_8
DOF008_GL0010454	411459.RUMOBE_00095	3.69e-196	545.0	COG0235@1|root,COG0235@2|Bacteria,1TS5G@1239|Firmicutes,248NY@186801|Clostridia,3XZRB@572511|Blautia	186801|Clostridia	G	Psort location Cytoplasmic, score 8.87	-	-	4.1.2.17	ko:K01628	ko00051,ko01120,map00051,map01120	-	R02262	RC00603,RC00604	ko00000,ko00001,ko01000	-	-	-	Aldolase_II
O2.CD2-0_GL0029318	748224.HMPREF9436_02691	2.16e-214	594.0	COG0524@1|root,COG0524@2|Bacteria,1TPGM@1239|Firmicutes,247M1@186801|Clostridia,3WGC8@541000|Ruminococcaceae	186801|Clostridia	G	Psort location Cytoplasmic, score	-	-	2.7.1.4	ko:K00847	ko00051,ko00500,ko00520,ko01100,map00051,map00500,map00520,map01100	-	R00760,R00867,R03920	RC00002,RC00017	ko00000,ko00001,ko01000	-	-	-	PfkB
T2D-108A_GL0006688	718252.FP2_13580	1.09e-130	373.0	COG0698@1|root,COG0698@2|Bacteria,1TQQJ@1239|Firmicutes,249IB@186801|Clostridia,3WJSF@541000|Ruminococcaceae	186801|Clostridia	G	Ribose Galactose Isomerase	-	-	-	-	-	-	-	-	-	-	-	-	DUF3666,LacAB_rpiB
MH0441_GL0138779	622312.ROSEINA2194_01689	0.0	1228.0	COG2407@1|root,COG2407@2|Bacteria,1TQ5Q@1239|Firmicutes,248V0@186801|Clostridia	186801|Clostridia	G	Converts the aldose L-fucose into the corresponding ketose L-fuculose	fucI	-	5.3.1.25,5.3.1.3	ko:K01818	ko00051,ko01120,map00051,map01120	-	R03163	RC00434	ko00000,ko00001,ko01000	-	-	-	Fucose_iso_C,Fucose_iso_N1,Fucose_iso_N2
MH0431_GL0176865	929556.Solca_0238	1.85e-103	304.0	COG0450@1|root,COG0450@2|Bacteria,4NEDT@976|Bacteroidetes,1IPHX@117747|Sphingobacteriia	976|Bacteroidetes	O	alkyl hydroperoxide reductase	ahpC	-	1.11.1.15	ko:K03386	ko04214,map04214	-	-	-	ko00000,ko00001,ko01000,ko04147	-	-	-	1-cysPrx_C,AhpC-TSA
sp|Q7L7L0|H2A3_HUMAN	10036.XP_005067769.1	3.01e-84	249.0	COG5262@1|root,KOG1756@2759|Eukaryota,3A1K0@33154|Opisthokonta,3BPKB@33208|Metazoa,3D6P8@33213|Bilateria,48DY2@7711|Chordata,49AT2@7742|Vertebrata,3JGHW@40674|Mammalia,35PXC@314146|Euarchontoglires,4Q5BV@9989|Rodentia	33208|Metazoa	B	chromatin silencing	HIST3H2A	GO:0000228,GO:0000785,GO:0000786,GO:0000788,GO:0000790,GO:0003674,GO:0003676,GO:0003677,GO:0005488,GO:0005575,GO:0005622,GO:0005623,GO:0005634,GO:0005694,GO:0006139,GO:0006259,GO:0006281,GO:0006325,GO:0006333,GO:0006337,GO:0006342,GO:0006355,GO:0006725,GO:0006807,GO:0006950,GO:0006974,GO:0006996,GO:0008150,GO:0008152,GO:0009314,GO:0009411,GO:0009416,GO:0009628,GO:0009889,GO:0009890,GO:0009892,GO:…	-	ko:K11251	ko04217,ko05034,ko05322,map04217,map05034,map05322	-	-	-	ko00000,ko00001,ko03036,ko04147	-	-	-	Histone,Histone_H2A_C
MH0106_GL0030565	622312.ROSEINA2194_02059	9.75e-34	117.0	COG0255@1|root,COG0255@2|Bacteria,1VEME@1239|Firmicutes,24QV1@186801|Clostridia	186801|Clostridia	J	Belongs to the universal ribosomal protein uL29 family	rpmC	-	-	ko:K02904	ko03010,map03010	M00178,M00179	-	-	br01610,ko00000,ko00001,ko00002,ko03011	-	-	-	Ribosomal_L29
MH0119_GL0051393	411474.COPEUT_01272	1.96e-104	311.0	COG1960@1|root,COG1960@2|Bacteria,1TP57@1239|Firmicutes,247UB@186801|Clostridia	186801|Clostridia	C	acyl-CoA dehydrogenase	bcd	-	1.3.8.1	ko:K00248	ko00071,ko00280,ko00650,ko01100,ko01110,ko01120,ko01200,ko01212,map00071,map00280,map00650,map01100,map01110,map01120,map01200,map01212	-	R01175,R01178,R02661,R03172,R04751	RC00052,RC00068,RC00076,RC00120,RC00148	ko00000,ko00001,ko01000	-	-	-	Acyl-CoA_dh_1,Acyl-CoA_dh_M,Acyl-CoA_dh_N
MH0356_GL0186141	1121098.HMPREF1534_03760	1.33e-139	394.0	COG1592@1|root,COG1592@2|Bacteria,4NH0J@976|Bacteroidetes,2FNC9@200643|Bacteroidia,4AKRD@815|Bacteroidaceae	976|Bacteroidetes	C	Psort location Cytoplasmic, score 8.96	rbr	GO:0003674,GO:0005488,GO:0005506,GO:0006950,GO:0006979,GO:0008150,GO:0043167,GO:0043169,GO:0046872,GO:0046914,GO:0050896	-	-	-	-	-	-	-	-	-	-	Rubrerythrin
V1.CD54-0_GL0029822	632245.CLP_2453	2.49e-227	637.0	COG4992@1|root,COG4992@2|Bacteria,1TP9S@1239|Firmicutes,248C9@186801|Clostridia,36DPQ@31979|Clostridiaceae	186801|Clostridia	E	PFAM Aminotransferase class-III	-	-	2.6.1.11,2.6.1.17,2.6.1.82	ko:K00821,ko:K09251	ko00220,ko00300,ko00330,ko01100,ko01110,ko01120,ko01130,ko01210,ko01230,map00220,map00300,map00330,map01100,map01110,map01120,map01130,map01210,map01230	M00016,M00028,M00845	R01155,R02283,R04475	RC00006,RC00062	ko00000,ko00001,ko00002,ko01000,ko01007	-	-	-	Aminotran_3
469613.HMPREF0864_03903	1076550.LH22_02755	9.66e-31	108.0	COG0267@1|root,COG0267@2|Bacteria,1N6QV@1224|Proteobacteria,1SCEJ@1236|Gammaproteobacteria,3W1AP@53335|Pantoea	1236|Gammaproteobacteria	J	there are paralogous genes in several bacterial genomes, and a CXXC motif for zinc binding and an upstream regulation region of the paralog lacking this motif that are regulated by zinc	rpmG	GO:0000027,GO:0003674,GO:0003735,GO:0005198,GO:0005575,GO:0005622,GO:0005623,GO:0005737,GO:0005829,GO:0005840,GO:0006412,GO:0006518,GO:0006807,GO:0006996,GO:0008150,GO:0008152,GO:0009058,GO:0009059,GO:0009987,GO:0010467,GO:0015934,GO:0016043,GO:0019538,GO:0022607,GO:0022613,GO:0022618,GO:0022625,GO:0022626,GO:0032991,GO:0034622,GO:0034641,GO:0034645,GO:0042221,GO:0042254,GO:0042255,GO:0042273,GO:…	-	ko:K02913	ko03010,map03010	M00178	-	-	br01610,ko00000,ko00001,ko00002,ko03011	-	-	-	Ribosomal_L33
MH0050_GL0004107	1122931.AUAE01000016_gene2699	0.0	1590.0	COG1413@1|root,COG1413@2|Bacteria,4NEZ7@976|Bacteroidetes,2FPRF@200643|Bacteroidia,22X0G@171551|Porphyromonadaceae	976|Bacteroidetes	C	Domain of Unknown Function (DUF1080)	-	-	-	-	-	-	-	-	-	-	-	-	DUF1080,HEAT_2
V1.UC52-0_GL0146062	1235793.C809_00106	1.68e-282	788.0	COG1653@1|root,COG1653@2|Bacteria,1TW09@1239|Firmicutes,24BZW@186801|Clostridia	186801|Clostridia	G	transport	-	-	-	ko:K02027,ko:K17318	ko02010,map02010	M00207,M00603	-	-	ko00000,ko00001,ko00002,ko02000	3.A.1.1,3.A.1.1.29,3.A.1.1.9	-	-	SBP_bac_1,SBP_bac_8
sp|P01742|HV169_HUMAN	9593.ENSGGOP00000025727	1.04e-74	224.0	2CD1S@1|root,2SQQV@2759|Eukaryota,3AKYV@33154|Opisthokonta,3BST0@33208|Metazoa,3D990@33213|Bilateria,48FYJ@7711|Chordata,49D47@7742|Vertebrata,3JKSN@40674|Mammalia,35SE1@314146|Euarchontoglires,4MN7H@9443|Primates	33208|Metazoa	S	Immunoglobulin V-Type	-	-	-	-	-	-	-	-	-	-	-	-	V-set
MH0110_GL0036872	742740.HMPREF9474_00114	2.01e-303	830.0	COG0334@1|root,COG0334@2|Bacteria,1TP45@1239|Firmicutes,24960@186801|Clostridia,222GB@1506553|Lachnoclostridium	186801|Clostridia	E	Glutamate/Leucine/Phenylalanine/Valine dehydrogenase	gdh	GO:0003674,GO:0003824,GO:0004352,GO:0004353,GO:0006082,GO:0006520,GO:0006807,GO:0008150,GO:0008152,GO:0009987,GO:0016491,GO:0016638,GO:0016639,GO:0019752,GO:0043436,GO:0044237,GO:0044238,GO:0044281,GO:0055114,GO:0071704,GO:1901564	1.4.1.3,1.4.1.4	ko:K00261,ko:K00262	ko00220,ko00250,ko00471,ko00910,ko01100,ko01200,ko04217,ko04964,map00220,map00250,map00471,map00910,map01100,map01200,map04217,map04964	M00740	R00243,R00248	RC00006,RC02799	ko00000,ko00001,ko00002,ko01000,ko04147	-	-	-	ELFV_dehydrog,ELFV_dehydrog_N
MH0006_GL0098674	1121115.AXVN01000081_gene3048	0.0	971.0	COG1129@1|root,COG1129@2|Bacteria,1TP6I@1239|Firmicutes,247II@186801|Clostridia,3XZ1W@572511|Blautia	186801|Clostridia	P	import. Responsible for energy coupling to the transport system	mglA	-	3.6.3.17	ko:K10441	ko02010,map02010	M00212	-	-	ko00000,ko00001,ko00002,ko01000,ko02000	3.A.1.2.1,3.A.1.2.13,3.A.1.2.19	-	-	ABC_tran
N075A_GL0065328	471875.RUMLAC_01464	0.0	2993.0	COG2273@1|root,COG3250@1|root,COG3525@1|root,COG4509@1|root,COG2273@2|Bacteria,COG3250@2|Bacteria,COG3525@2|Bacteria,COG4509@2|Bacteria,1TQ3T@1239|Firmicutes,24CXN@186801|Clostridia	186801|Clostridia	G	Psort location	-	-	-	-	-	-	-	-	-	-	-	-	F5_F8_type_C,FIVAR,Glyco_hydro_20,Glyco_hydro_20b
sp|Q00872|MYPC1_HUMAN	9606.ENSP00000400908	0.0	2288.0	2CJG9@1|root,2QPYI@2759|Eukaryota,38EMV@33154|Opisthokonta,3BDPK@33208|Metazoa,3CRXE@33213|Bilateria,48RTQ@7711|Chordata,491ZY@7742|Vertebrata,3J8FC@40674|Mammalia,35EFA@314146|Euarchontoglires,4MGNA@9443|Primates,4MSRE@9604|Hominidae	33208|Metazoa	Z	Myosin binding protein C, slow type	MYBPC1	GO:0003008,GO:0003012,GO:0003674,GO:0003779,GO:0005198,GO:0005488,GO:0005515,GO:0005575,GO:0005622,GO:0005623,GO:0005737,GO:0005829,GO:0005856,GO:0005859,GO:0006928,GO:0006936,GO:0006941,GO:0006996,GO:0007010,GO:0007015,GO:0008092,GO:0008150,GO:0008307,GO:0009653,GO:0009987,GO:0010927,GO:0015629,GO:0016043,GO:0016459,GO:0016460,GO:0017022,GO:0022607,GO:0030016,GO:0030017,GO:0030018,GO:0030029,GO:…	-	ko:K12557	-	-	-	-	ko00000,ko04812	-	-	-	I-set,fn3
MH0096_GL0031243	873513.HMPREF6485_0091	4e-286	785.0	COG0148@1|root,COG0148@2|Bacteria,4NF5M@976|Bacteroidetes,2FMNI@200643|Bacteroidia	976|Bacteroidetes	G	Catalyzes the reversible conversion of 2- phosphoglycerate into phosphoenolpyruvate. It is essential for the degradation of carbohydrates via glycolysis	eno	-	4.2.1.11	ko:K01689	ko00010,ko00680,ko01100,ko01110,ko01120,ko01130,ko01200,ko01230,ko03018,ko04066,map00010,map00680,map01100,map01110,map01120,map01130,map01200,map01230,map03018,map04066	M00001,M00002,M00003,M00346,M00394	R00658	RC00349	ko00000,ko00001,ko00002,ko01000,ko03019,ko04147	-	-	-	Enolase_C,Enolase_N
O2.UC55-0_GL0157351	5811.TGME49_048480	1.23e-51	168.0	COG0522@1|root,KOG3301@2759|Eukaryota,3Y9X2@5794|Apicomplexa,3YIEX@5796|Coccidia,3YSBC@5809|Sarcocystidae	5794|Apicomplexa	J	Belongs to the universal ribosomal protein uS4 family	-	-	-	ko:K02997	ko03010,map03010	M00177	-	-	br01610,ko00000,ko00001,ko00002,ko03011	-	-	-	Ribosomal_S4,S4
O2.UC1-2_GL0165679	879243.Poras_0593	0.0	1125.0	COG4690@1|root,COG4690@2|Bacteria,4NE03@976|Bacteroidetes,2FPSX@200643|Bacteroidia,22WBK@171551|Porphyromonadaceae	976|Bacteroidetes	M	Dipeptidase	-	-	-	-	-	-	-	-	-	-	-	-	Peptidase_C69
MH0197_GL0198322	1519439.JPJG01000027_gene591	0.0	1239.0	COG1529@1|root,COG1529@2|Bacteria,1TP7U@1239|Firmicutes,248BV@186801|Clostridia,2N6FZ@216572|Oscillospiraceae	186801|Clostridia	C	Aldehyde oxidase and xanthine dehydrogenase, a/b hammerhead domain	xdhA	-	1.17.1.4	ko:K00087	ko00230,ko01100,ko01120,map00230,map01100,map01120	M00546	R01768,R02103	RC00143	ko00000,ko00001,ko00002,ko01000	-	-	-	Ald_Xan_dh_C,Ald_Xan_dh_C2
V1.FI04_GL0044178	445970.ALIPUT_01755	0.0	1857.0	2EYNN@1|root,33RW5@2|Bacteria,4P1NV@976|Bacteroidetes,2FNVN@200643|Bacteroidia	976|Bacteroidetes	-	-	-	-	-	-	-	-	-	-	-	-	-	-	-
MH0012_GL0010736	349741.Amuc_2136	0.0	1539.0	COG3525@1|root,COG3525@2|Bacteria,46XE0@74201|Verrucomicrobia,2IVMG@203494|Verrucomicrobiae	203494|Verrucomicrobiae	G	Glycosyl hydrolase family 20, domain 2	-	-	3.2.1.52	ko:K12373	ko00511,ko00513,ko00520,ko00531,ko00603,ko00604,ko01100,ko04142,map00511,map00513,map00520,map00531,map00603,map00604,map01100,map04142	M00079	R00022,R06004,R11316	RC00049	ko00000,ko00001,ko00002,ko01000,ko03110	-	GH20	-	Glyco_hydro_20,Glyco_hydro_20b
sp|P53597|SUCA_HUMAN	9606.ENSP00000377446	2.76e-246	676.0	COG0074@1|root,KOG1255@2759|Eukaryota,38DG1@33154|Opisthokonta,3BA6W@33208|Metazoa,3CRD6@33213|Bilateria,482P6@7711|Chordata,48VMM@7742|Vertebrata,3J5ND@40674|Mammalia,35F2N@314146|Euarchontoglires,4MCZV@9443|Primates,4MWMY@9604|Hominidae	33208|Metazoa	C	CoA binding domain	SUCLG1	GO:0000166,GO:0001882,GO:0001883,GO:0003674,GO:0003824,GO:0004774,GO:0004775,GO:0004776,GO:0004778,GO:0005488,GO:0005515,GO:0005575,GO:0005622,GO:0005623,GO:0005737,GO:0005739,GO:0005759,GO:0005829,GO:0005886,GO:0005975,GO:0005996,GO:0006006,GO:0006007,GO:0006082,GO:0006090,GO:0006091,GO:0006096,GO:0006099,GO:0006101,GO:0006104,GO:0006105,GO:0006139,GO:0006163,GO:0006164,GO:0006165,GO:0006637,GO:…	3.1.3.4,6.2.1.4,6.2.1.5	ko:K01080,ko:K01899	ko00020,ko00561,ko00564,ko00565,ko00600,ko00640,ko01100,ko01110,ko01120,ko01130,ko01200,ko04072,ko04666,ko04975,ko05231,map00020,map00561,map00564,map00565,map00600,map00640,map01100,map01110,map01120,map01130,map01200,map04072,map04666,map04975,map05231	M00009,M00011,M00089	R00432,R00727,R02239,R04162,R06520,R06521,R06522	RC00004,RC00014,RC00017	ko00000,ko00001,ko00002,ko01000	-	-	-	CoA_binding,Ligase_CoA
MH0188_GL0125905	411471.SUBVAR_05284	1.61e-155	437.0	COG0081@1|root,COG0081@2|Bacteria,1TPTS@1239|Firmicutes,247JB@186801|Clostridia,3WH4A@541000|Ruminococcaceae	186801|Clostridia	J	Binds directly to 23S rRNA. The L1 stalk is quite mobile in the ribosome, and is involved in E site tRNA release	rplA	-	-	ko:K02863	ko03010,map03010	M00178,M00179	-	-	br01610,ko00000,ko00001,ko00002,ko03011	-	-	-	Ribosomal_L1
V1.UC24-0_GL0006697	1262914.BN533_01194	9.24e-164	468.0	COG3203@1|root,COG3203@2|Bacteria,1V1RK@1239|Firmicutes,4H33J@909932|Negativicutes	909932|Negativicutes	M	Psort location OuterMembrane, score	-	-	-	-	-	-	-	-	-	-	-	-	Porin_4,Porin_5,SLH
NOM026_GL0015111	1414720.CBYM010000011_gene2630	1.37e-298	816.0	COG1362@1|root,COG1362@2|Bacteria,1TQ3Z@1239|Firmicutes,248UP@186801|Clostridia,36EV0@31979|Clostridiaceae	186801|Clostridia	E	M18 family aminopeptidase	apeB	-	3.4.11.21	ko:K01267	-	-	-	-	ko00000,ko01000,ko01002,ko04131	-	-	-	Peptidase_M18
DOF012_GL0020006	1123075.AUDP01000006_gene2653	1.33e-293	806.0	COG0493@1|root,COG0493@2|Bacteria,1TQ1A@1239|Firmicutes,248EK@186801|Clostridia,3WGEA@541000|Ruminococcaceae	186801|Clostridia	C	glutamate synthase	gltA	-	1.4.1.13,1.4.1.14	ko:K00266	ko00250,ko00910,ko01100,ko01110,ko01120,ko01130,ko01230,map00250,map00910,map01100,map01110,map01120,map01130,map01230	-	R00093,R00114,R00248	RC00006,RC00010,RC02799	ko00000,ko00001,ko01000	-	-	-	DHODB_Fe-S_bind,Fer4_20,Pyr_redox_2
sp|O60234|GMFG_HUMAN	60711.ENSCSAP00000000241	6.86e-98	284.0	KOG1736@1|root,KOG1736@2759|Eukaryota,3A0DU@33154|Opisthokonta,3BPN2@33208|Metazoa,3D3Z9@33213|Bilateria,48QGC@7711|Chordata,49M2H@7742|Vertebrata,3JPQC@40674|Mammalia,35HRU@314146|Euarchontoglires,4MGCV@9443|Primates,366TH@314294|Cercopithecoidea	33208|Metazoa	W	Glia maturation factor, gamma	GMFG	GO:0000003,GO:0001667,GO:0001775,GO:0001932,GO:0001933,GO:0002064,GO:0002065,GO:0002066,GO:0002252,GO:0002263,GO:0002274,GO:0002275,GO:0002283,GO:0002366,GO:0002376,GO:0002443,GO:0002444,GO:0002446,GO:0003006,GO:0003674,GO:0004857,GO:0004860,GO:0005488,GO:0005575,GO:0005576,GO:0005622,GO:0005623,GO:0005634,GO:0005737,GO:0006464,GO:0006468,GO:0006469,GO:0006793,GO:0006796,GO:0006807,GO:0006810,GO:…	-	-	-	-	-	-	-	-	-	-	Cofilin_ADF
MH0128_GL0062328	411483.FAEPRAA2165_02151	0.0	1077.0	COG1461@1|root,COG1461@2|Bacteria,1TQMX@1239|Firmicutes,247XI@186801|Clostridia,3WH9C@541000|Ruminococcaceae	186801|Clostridia	S	DAK2 domain fusion protein YloV	-	-	-	ko:K07030	-	-	-	-	ko00000	-	-	-	Dak1_2,Dak2
MH0343_GL0008099	457415.HMPREF1006_00393	2.8e-161	458.0	COG1454@1|root,COG1454@2|Bacteria,3TA0J@508458|Synergistetes	508458|Synergistetes	C	alcohol dehydrogenase	-	-	-	-	-	-	-	-	-	-	-	-	Fe-ADH
MH0356_GL0026344	742738.HMPREF9460_02291	4.87e-54	211.0	COG2304@1|root,COG4099@1|root,COG2304@2|Bacteria,COG4099@2|Bacteria,1V0UX@1239|Firmicutes,24D15@186801|Clostridia,267Q2@186813|unclassified Clostridiales	186801|Clostridia	S	S-layer homology domain	-	-	-	-	-	-	-	-	-	-	-	-	Flg_new,LRR_5,SLH
764285508-stool1_revised_C897311_1_gene85464	1414720.CBYM010000020_gene2495	2.2e-142	413.0	COG2160@1|root,COG2160@2|Bacteria,1TPXC@1239|Firmicutes,24A08@186801|Clostridia,36EAS@31979|Clostridiaceae	186801|Clostridia	G	Catalyzes the conversion of L-arabinose to L-ribulose	araA	-	5.3.1.4	ko:K01804	ko00040,ko01100,map00040,map01100	-	R01761	RC00516	ko00000,ko00001,ko01000	-	-	-	Arabinose_Iso_C,Arabinose_Isome
MH0313_GL0077451	622312.ROSEINA2194_03590	0.0	964.0	COG0246@1|root,COG0246@2|Bacteria,1TPZU@1239|Firmicutes,248J5@186801|Clostridia	186801|Clostridia	G	Mannitol dehydrogenase	-	-	1.1.1.58	ko:K00041	ko00040,ko01100,map00040,map01100	M00631	R02555	RC00085	ko00000,ko00001,ko00002,ko01000	-	-	-	Mannitol_dh,Mannitol_dh_C
V1.UC39-4_GL0015279	742727.HMPREF9447_03151	1.03e-190	549.0	COG3227@1|root,COG3227@2|Bacteria	2|Bacteria	E	Zinc metalloprotease (Elastase)	-	-	3.2.1.14	ko:K01183,ko:K20274	ko00520,ko01100,ko02024,map00520,map01100,map02024	-	R01206,R02334	RC00467	ko00000,ko00001,ko01000,ko01002	-	GH18	-	Big_3,ChW,DUF5011,Flg_new,PCMD
MH0089_GL0068435	349741.Amuc_1588	3.68e-98	287.0	2CIV9@1|root,34A52@2|Bacteria,46W0H@74201|Verrucomicrobia,2IUYN@203494|Verrucomicrobiae	203494|Verrucomicrobiae	S	Control of competence regulator ComK, YlbF/YmcA	-	-	-	-	-	-	-	-	-	-	-	-	Com_YlbF
158256496-stool1_revised_C935907_1_gene66982	742726.HMPREF9448_02222	2.75e-119	359.0	2CF1V@1|root,2Z9BC@2|Bacteria,4NHGM@976|Bacteroidetes,2FNUI@200643|Bacteroidia,22WDK@171551|Porphyromonadaceae	976|Bacteroidetes	S	Protein of unknown function (DUF4876)	-	-	-	-	-	-	-	-	-	-	-	-	DUF4876
ED13A_GL0070695	226186.BT_1789	3.71e-93	283.0	COG3579@1|root,COG3579@2|Bacteria,4NE02@976|Bacteroidetes,2FN7G@200643|Bacteroidia,4AKZY@815|Bacteroidaceae	976|Bacteroidetes	E	Peptidase C1-like family	pepC	-	3.4.22.40	ko:K01372	-	-	-	-	ko00000,ko01000,ko01002	-	-	-	Peptidase_C1,Peptidase_C1_2
M04067:32:000000000-C6TVP:1:1104:5740:8433_1_291_+	428127.EUBDOL_01555	3.31e-17	81.3	2E9VU@1|root,3341P@2|Bacteria,1VIRE@1239|Firmicutes,3VTP7@526524|Erysipelotrichia	526524|Erysipelotrichia	-	-	-	-	-	-	-	-	-	-	-	-	-	-	-
sp|P46977|STT3A_HUMAN	60711.ENSCSAP00000015740	0.0	1407.0	COG1287@1|root,KOG2292@2759|Eukaryota,38D8E@33154|Opisthokonta,3BGVU@33208|Metazoa,3CSAS@33213|Bilateria,485NJ@7711|Chordata,48ZW8@7742|Vertebrata,3J4M8@40674|Mammalia,35KEE@314146|Euarchontoglires,4MF3S@9443|Primates,36742@314294|Cercopithecoidea	33208|Metazoa	O	subunit of the oligosaccharyltransferase complex	STT3A	GO:0003674,GO:0003824,GO:0004576,GO:0004579,GO:0005575,GO:0005622,GO:0005623,GO:0005737,GO:0005783,GO:0005789,GO:0006464,GO:0006486,GO:0006487,GO:0006807,GO:0008150,GO:0008152,GO:0008250,GO:0009058,GO:0009059,GO:0009100,GO:0009101,GO:0009987,GO:0012505,GO:0016020,GO:0016740,GO:0016757,GO:0016758,GO:0018193,GO:0018196,GO:0018279,GO:0019538,GO:0031984,GO:0032991,GO:0034645,GO:0036211,GO:0042175,GO:…	2.4.99.18	ko:K07151	ko00510,ko00513,ko01100,ko04141,map00510,map00513,map01100,map04141	M00072	R04216,R05976	RC00005,RC00482	ko00000,ko00001,ko00002,ko01000,ko01003	-	GT66	-	STT3
V1.CD18-3_GL0037333	199310.c3080	0.0	2581.0	COG0046@1|root,COG0047@1|root,COG0046@2|Bacteria,COG0047@2|Bacteria,1MYN4@1224|Proteobacteria,1RMRN@1236|Gammaproteobacteria,3XP1B@561|Escherichia	1236|Gammaproteobacteria	F	Phosphoribosylformylglycinamidine synthase involved in the purines biosynthetic pathway. Catalyzes the ATP-dependent conversion of formylglycinamide ribonucleotide (FGAR) and glutamine to yield formylglycinamidine ribonucleotide (FGAM) and glutamate	purL	GO:0000166,GO:0003674,GO:0003824,GO:0004642,GO:0005488,GO:0005524,GO:0005575,GO:0005622,GO:0005623,GO:0005737,GO:0005829,GO:0006082,GO:0006139,GO:0006163,GO:0006164,GO:0006188,GO:0006189,GO:0006520,GO:0006541,GO:0006725,GO:0006753,GO:0006793,GO:0006796,GO:0006807,GO:0008144,GO:0008150,GO:0008152,GO:0009058,GO:0009064,GO:0009117,GO:0009123,GO:0009124,GO:0009126,GO:0009127,GO:0009150,GO:0009152,GO:…	6.3.5.3	ko:K01952	ko00230,ko01100,ko01110,ko01130,map00230,map01100,map01110,map01130	M00048	R04463	RC00010,RC01160	ko00000,ko00001,ko00002,ko01000	-	-	iECH74115_1262.ECH74115_3792,iECO111_1330.ECO111_3283,iECSP_1301.ECSP_3501,iECs_1301.ECs3423,iG2583_1286.G2583_3088,iJN746.PP_1037,ic_1306.c3080	AIRS_C,GATase_5
MH0343_GL0051668	457415.HMPREF1006_00717	1.72e-87	270.0	COG0554@1|root,COG0554@2|Bacteria,3TABB@508458|Synergistetes	508458|Synergistetes	H	Key enzyme in the regulation of glycerol uptake and metabolism. Catalyzes the phosphorylation of glycerol to yield sn- glycerol 3-phosphate	glpK	-	2.7.1.30	ko:K00864	ko00561,ko01100,ko03320,ko04626,map00561,map01100,map03320,map04626	-	R00847	RC00002,RC00017	ko00000,ko00001,ko01000,ko04147	-	-	-	FGGY_C,FGGY_N
sp|P10644|KAP0_HUMAN	61853.ENSNLEP00000002549	6.03e-270	739.0	COG0664@1|root,KOG1113@2759|Eukaryota,38GS1@33154|Opisthokonta,3BBF2@33208|Metazoa,3CS4Z@33213|Bilateria,486N9@7711|Chordata,48V1V@7742|Vertebrata,3J5RP@40674|Mammalia,35E6Z@314146|Euarchontoglires,4MEE0@9443|Primates	33208|Metazoa	T	Protein kinase, cAMP-dependent, regulatory, type I, alpha	PRKAR1A	GO:0000003,GO:0000166,GO:0000226,GO:0000280,GO:0001704,GO:0001707,GO:0001932,GO:0001933,GO:0001934,GO:0002682,GO:0002683,GO:0002694,GO:0002695,GO:0003006,GO:0003008,GO:0003014,GO:0003091,GO:0003674,GO:0004857,GO:0004860,GO:0004862,GO:0005488,GO:0005515,GO:0005575,GO:0005622,GO:0005623,GO:0005737,GO:0005829,GO:0005886,GO:0005929,GO:0005952,GO:0006355,GO:0006357,GO:0006464,GO:0006468,GO:0006469,GO:…	-	ko:K04739	ko04910,map04910	-	-	-	ko00000,ko00001	-	-	-	RIIa,cNMP_binding
MH0002_GL0019176	435590.BVU_1853	0.0	1004.0	COG3193@1|root,COG3193@2|Bacteria,4P0RZ@976|Bacteroidetes,2G0AC@200643|Bacteroidia,4AV3N@815|Bacteroidaceae	976|Bacteroidetes	S	Pfam:SusD	-	-	-	ko:K21572	-	-	-	-	ko00000,ko02000	8.A.46.1,8.A.46.3	-	-	SusD-like_3,SusD_RagB
MH0006_GL0035720	445970.ALIPUT_01956	1.05e-311	848.0	COG0112@1|root,COG0112@2|Bacteria,4NE30@976|Bacteroidetes,2FM07@200643|Bacteroidia,22U20@171550|Rikenellaceae	976|Bacteroidetes	E	Catalyzes the reversible interconversion of serine and glycine with tetrahydrofolate (THF) serving as the one-carbon carrier. This reaction serves as the major source of one-carbon groups required for the biosynthesis of purines, thymidylate, methionine, and other important biomolecules. Also exhibits THF- independent aldolase activity toward beta-hydroxyamino acids, producing glycine and aldehyd…	glyA	-	2.1.2.1	ko:K00600	ko00260,ko00460,ko00630,ko00670,ko00680,ko01100,ko01110,ko01120,ko01130,ko01200,ko01230,ko01523,map00260,map00460,map00630,map00670,map00680,map01100,map01110,map01120,map01130,map01200,map01230,map01523	M00140,M00141,M00346,M00532	R00945,R09099	RC00022,RC00112,RC01583,RC02958	ko00000,ko00001,ko00002,ko01000	-	-	-	SHMT
T2D-11A_GL0081890	428125.CLOLEP_01481	4.06e-149	421.0	COG0822@1|root,COG0822@2|Bacteria,1TQEQ@1239|Firmicutes,248ID@186801|Clostridia,3WGYK@541000|Ruminococcaceae	186801|Clostridia	C	Psort location Cytoplasmic, score	-	-	-	-	-	-	-	-	-	-	-	-	NifU_N
MH0277_GL0047617	1476973.JMMB01000007_gene2641	3.44e-119	342.0	COG3546@1|root,COG3546@2|Bacteria,1TQVQ@1239|Firmicutes,247YJ@186801|Clostridia,25SCP@186804|Peptostreptococcaceae	186801|Clostridia	P	Manganese containing catalase	cotJC	-	-	ko:K06334	-	-	-	-	ko00000	-	-	-	Mn_catalase
763961826-stool2_revised_C631386_1_gene74379	428125.CLOLEP_02960	2e-79	241.0	COG0233@1|root,COG0233@2|Bacteria,1V1F2@1239|Firmicutes,24HWS@186801|Clostridia,3WIRX@541000|Ruminococcaceae	186801|Clostridia	J	Responsible for the release of ribosomes from messenger RNA at the termination of protein biosynthesis. May increase the efficiency of translation by recycling ribosomes from one round of translation to another	frr	-	-	ko:K02838	-	-	-	-	ko00000,ko03012	-	-	-	RRF
MH0036_GL0016257	1297617.JPJD01000088_gene3158	5.75e-45	149.0	COG0222@1|root,COG0222@2|Bacteria,1V6EI@1239|Firmicutes,24JAC@186801|Clostridia,269AI@186813|unclassified Clostridiales	186801|Clostridia	J	Forms part of the ribosomal stalk which helps the ribosome interact with GTP-bound translation factors. Is thus essential for accurate translation	rplL	-	-	ko:K02935	ko03010,map03010	M00178	-	-	br01610,ko00000,ko00001,ko00002,ko03011	-	-	-	Ribosomal_L12,Ribosomal_L12_N
159268001-stool2_revised_scaffold34405_1_gene46906	10141.ENSCPOP00000011742	3.56e-186	542.0	COG2986@1|root,KOG0222@2759|Eukaryota,39FQ6@33154|Opisthokonta,3BD2K@33208|Metazoa,3CSYT@33213|Bilateria,483Z9@7711|Chordata,48V2A@7742|Vertebrata,3JE3E@40674|Mammalia,35MTG@314146|Euarchontoglires,4Q1XH@9989|Rodentia	33208|Metazoa	Q	Histidine ammonia-lyase	HAL	GO:0003674,GO:0003824,GO:0004397,GO:0005575,GO:0005622,GO:0005623,GO:0005737,GO:0005829,GO:0006082,GO:0006520,GO:0006547,GO:0006548,GO:0006725,GO:0006807,GO:0006950,GO:0008150,GO:0008152,GO:0009056,GO:0009063,GO:0009987,GO:0010035,GO:0010038,GO:0010043,GO:0016054,GO:0016829,GO:0016840,GO:0016841,GO:0019439,GO:0019752,GO:0034641,GO:0042221,GO:0042592,GO:0043436,GO:0044237,GO:0044238,GO:0044248,GO:…	4.3.1.3	ko:K01745	ko00340,ko01100,map00340,map01100	M00045	R01168	RC00361	ko00000,ko00001,ko00002,ko01000	-	-	-	DUF3534,Lyase_aromatic
T2D-73A_GL0034297	483215.BACFIN_06488	5.69e-161	450.0	COG0800@1|root,COG0800@2|Bacteria,4NEFY@976|Bacteroidetes,2FNWD@200643|Bacteroidia,4AMHW@815|Bacteroidaceae	976|Bacteroidetes	G	KDPG and KHG aldolase	eda	-	4.1.2.14,4.1.3.42	ko:K01625	ko00030,ko00630,ko01100,ko01120,ko01200,map00030,map00630,map01100,map01120,map01200	M00008,M00061,M00308,M00631	R00470,R05605	RC00307,RC00308,RC00435	ko00000,ko00001,ko00002,ko01000	-	-	-	Aldolase
159166850-stool1_revised_scaffold13517_1_gene18034	1235815.BAIX01000022_gene1631	0.0	999.0	COG0612@1|root,COG0612@2|Bacteria,4NFY0@976|Bacteroidetes,2FMCE@200643|Bacteroidia	976|Bacteroidetes	S	Belongs to the peptidase M16 family	-	-	-	ko:K07263	-	-	-	-	ko00000,ko01000,ko01002	-	-	-	Peptidase_M16,Peptidase_M16_C
367928.BAD_1603	1680.BADO_1709	0.0	1436.0	COG1874@1|root,COG1874@2|Bacteria,2GMDT@201174|Actinobacteria,4CZ38@85004|Bifidobacteriales	201174|Actinobacteria	G	Psort location Cytoplasmic, score 8.87	bga1	-	3.2.1.23	ko:K12308	ko00052,map00052	-	R01105	RC00452	ko00000,ko00001,ko01000	-	-	-	Glyco_hydro_42,Glyco_hydro_42C,Glyco_hydro_42M
MH0004_GL0000209	357809.Cphy_3804	0.0	1003.0	COG1894@1|root,COG1894@2|Bacteria,1TQB0@1239|Firmicutes,2483E@186801|Clostridia,21YGQ@1506553|Lachnoclostridium	186801|Clostridia	C	NADH ubiquinone oxidoreductase, NADH-binding (51 kD) subunit K00335	hymB	-	1.12.1.3,1.17.1.11,1.6.5.3	ko:K00335,ko:K18331,ko:K22339	ko00190,ko01100,map00190,map01100	M00144	R11945	RC00061	ko00000,ko00001,ko00002,ko01000	3.D.1	-	-	2Fe-2S_thioredx,Complex1_51K,Fer4,NADH_4Fe-4S,SLBB
O2.UC11-2_GL0093066	1414720.CBYM010000003_gene401	6.36e-116	334.0	COG3546@1|root,COG3546@2|Bacteria,1TQVQ@1239|Firmicutes,247YJ@186801|Clostridia,36EF8@31979|Clostridiaceae	186801|Clostridia	P	PFAM Manganese containing catalase	cotJC	-	-	ko:K06334	-	-	-	-	ko00000	-	-	-	Mn_catalase
MH0155_GL0080421	483216.BACEGG_03547	0.0	2318.0	COG1629@1|root,COG1629@2|Bacteria,4NDXS@976|Bacteroidetes,2FM2D@200643|Bacteroidia,4AK7X@815|Bacteroidaceae	976|Bacteroidetes	P	TonB-linked outer membrane protein, SusC RagA family	-	-	-	-	-	-	-	-	-	-	-	-	CarbopepD_reg_2,Plug,TonB_dep_Rec
V1.FI17_GL0130773	1284708.HMPREF1634_07575	4.51e-112	323.0	COG0563@1|root,COG0563@2|Bacteria,1TP27@1239|Firmicutes,247YN@186801|Clostridia,3WCG7@538999|Clostridiales incertae sedis	186801|Clostridia	F	Catalyzes the reversible transfer of the terminal phosphate group between ATP and AMP. Plays an important role in cellular energy homeostasis and in adenine nucleotide metabolism	adk	-	2.7.4.3	ko:K00939	ko00230,ko00730,ko01100,ko01110,ko01130,map00230,map00730,map01100,map01110,map01130	M00049	R00127,R01547,R11319	RC00002	ko00000,ko00001,ko00002,ko01000,ko04147	-	-	iHN637.CLJU_RS20110	ADK,ADK_lid
483216.BACEGG_01482	483216.BACEGG_01482	0.0	1489.0	COG1082@1|root,COG1082@2|Bacteria,4NEWC@976|Bacteroidetes,2FKZT@200643|Bacteroidia,4AMS4@815|Bacteroidaceae	976|Bacteroidetes	G	COG NOG06228 non supervised orthologous group	susB	-	3.2.1.20,3.2.1.3	ko:K01187,ko:K21574	ko00052,ko00500,ko01100,map00052,map00500,map01100	-	R00028,R00801,R00802,R01790,R01791,R06087,R06088	RC00028,RC00049,RC00077	ko00000,ko00001,ko01000	-	GH31,GH97	-	GH97_C,GH97_N,Glyco_hydro_97
V1.UC50-1_GL0094769	1226322.HMPREF1545_02033	8.11e-201	563.0	COG1879@1|root,COG1879@2|Bacteria,1UWMN@1239|Firmicutes,25KUM@186801|Clostridia,2N82G@216572|Oscillospiraceae	186801|Clostridia	G	Periplasmic binding proteins and sugar binding domain of LacI family	-	-	-	-	-	-	-	-	-	-	-	-	Peripla_BP_4
N027A_GL0033329	1280698.AUJS01000004_gene2952	5.86e-176	498.0	COG1304@1|root,COG1304@2|Bacteria,1TPC4@1239|Firmicutes,249TX@186801|Clostridia,27WEZ@189330|Dorea	186801|Clostridia	C	FMN-dependent dehydrogenase	lldD	-	-	-	-	-	-	-	-	-	-	-	FMN_dh
MH0196_GL0220035	665956.HMPREF1032_02524	2.33e-90	281.0	COG0451@1|root,COG0451@2|Bacteria,1TRTD@1239|Firmicutes,24AFT@186801|Clostridia,3WGHU@541000|Ruminococcaceae	186801|Clostridia	M	NAD dependent epimerase dehydratase family	-	-	1.1.1.219	ko:K00091	-	-	-	-	ko00000,ko01000	-	-	-	3Beta_HSD,Epimerase
sp|P61026|RAB10_HUMAN	10042.XP_006994346.1	5.13e-144	405.0	KOG0078@1|root,KOG0078@2759|Eukaryota,38EHU@33154|Opisthokonta,3B9UK@33208|Metazoa,3CTWJ@33213|Bilateria,481V1@7711|Chordata,495AD@7742|Vertebrata,3J46C@40674|Mammalia,35EV4@314146|Euarchontoglires,4Q13R@9989|Rodentia	33208|Metazoa	U	establishment or maintenance of neuroblast polarity	RAB10	GO:0000003,GO:0000166,GO:0000902,GO:0000904,GO:0001738,GO:0001775,GO:0001881,GO:0001882,GO:0001883,GO:0002009,GO:0002252,GO:0002263,GO:0002274,GO:0002275,GO:0002283,GO:0002366,GO:0002376,GO:0002443,GO:0002444,GO:0002446,GO:0002790,GO:0003006,GO:0003674,GO:0003824,GO:0003924,GO:0005488,GO:0005515,GO:0005525,GO:0005575,GO:0005622,GO:0005623,GO:0005737,GO:0005768,GO:0005769,GO:0005783,GO:0005789,GO:…	-	ko:K07902,ko:K07903	ko04144,ko04152,ko04530,map04144,map04152,map04530	-	-	-	ko00000,ko00001,ko04031,ko04131,ko04147	-	-	-	Ras
MH0014_GL0106018	199310.c0040	4.24e-291	793.0	COG0505@1|root,COG0505@2|Bacteria,1MUB9@1224|Proteobacteria,1RMAW@1236|Gammaproteobacteria,3XMKS@561|Escherichia	1236|Gammaproteobacteria	F	Carbamoyl-phosphate synthetase glutamine chain	carA	GO:0000050,GO:0003674,GO:0003824,GO:0004088,GO:0005575,GO:0005622,GO:0005623,GO:0005737,GO:0005829,GO:0005951,GO:0006082,GO:0006139,GO:0006206,GO:0006207,GO:0006220,GO:0006221,GO:0006520,GO:0006525,GO:0006526,GO:0006541,GO:0006725,GO:0006753,GO:0006793,GO:0006796,GO:0006807,GO:0008150,GO:0008152,GO:0008652,GO:0009058,GO:0009064,GO:0009084,GO:0009112,GO:0009117,GO:0009165,GO:0009218,GO:0009220,GO:…	6.3.5.5	ko:K01956	ko00240,ko00250,ko01100,map00240,map00250,map01100	M00051	R00256,R00575,R01395,R10948,R10949	RC00002,RC00010,RC00043,RC02750,RC02798,RC03314	ko00000,ko00001,ko00002,ko01000	-	-	iAPECO1_1312.APECO1_1950,iUTI89_1310.UTI89_C0036,ic_1306.c0040	CPSase_sm_chain,GATase
159510762-stool1_revised_scaffold3314_2_gene8586	999419.HMPREF1077_00739	0.0	879.0	COG0438@1|root,COG0438@2|Bacteria,4NEWR@976|Bacteroidetes,2FMW0@200643|Bacteroidia,22ZW9@171551|Porphyromonadaceae	976|Bacteroidetes	M	Starch synthase catalytic domain	gmhA	-	2.4.1.346	ko:K13668	-	-	R11703,R11704	-	ko00000,ko01000,ko01003	-	GT4	-	Glyco_transf_4,Glyco_transf_5,Glycos_transf_1
V1.CD7-0-PN_GL0000476	1435051.BMOU_1723	2.15e-139	397.0	COG0098@1|root,COG0098@2|Bacteria,2GJW8@201174|Actinobacteria,4CZCD@85004|Bifidobacteriales	201174|Actinobacteria	J	Located at the back of the 30S subunit body where it stabilizes the conformation of the head with respect to the body	rpsE	GO:0003674,GO:0003735,GO:0005198,GO:0005575,GO:0005622,GO:0005623,GO:0005737,GO:0005829,GO:0005840,GO:0005886,GO:0006412,GO:0006518,GO:0006807,GO:0008150,GO:0008152,GO:0009058,GO:0009059,GO:0009987,GO:0010467,GO:0015935,GO:0016020,GO:0019538,GO:0022626,GO:0022627,GO:0032991,GO:0034641,GO:0034645,GO:0040007,GO:0043043,GO:0043170,GO:0043226,GO:0043228,GO:0043229,GO:0043232,GO:0043603,GO:0043604,GO:…	-	ko:K02988	ko03010,map03010	M00178,M00179	-	-	br01610,ko00000,ko00001,ko00002,ko03011	-	-	-	Ribosomal_S5,Ribosomal_S5_C
MH0002_GL0038002	435590.BVU_3056	1.14e-166	466.0	COG0800@1|root,COG0800@2|Bacteria,4NEFY@976|Bacteroidetes,2FNWD@200643|Bacteroidia,4AMHW@815|Bacteroidaceae	976|Bacteroidetes	G	KDPG and KHG aldolase	eda	-	4.1.2.14,4.1.3.42	ko:K01625	ko00030,ko00630,ko01100,ko01120,ko01200,map00030,map00630,map01100,map01120,map01200	M00008,M00061,M00308,M00631	R00470,R05605	RC00307,RC00308,RC00435	ko00000,ko00001,ko00002,ko01000	-	-	-	Aldolase
158256496-stool1_revised_C854705_1_gene38146	1121094.KB894652_gene1342	2.23e-91	280.0	COG1804@1|root,COG1804@2|Bacteria,4NEA8@976|Bacteroidetes	976|Bacteroidetes	C	Pfam CoA-transferase family III	-	-	-	-	-	-	-	-	-	-	-	-	CoA_transf_3
195102.CPE1309	195103.CPF_1516	2.28e-250	687.0	COG1744@1|root,COG1744@2|Bacteria,1TPEU@1239|Firmicutes,248QT@186801|Clostridia,36EW8@31979|Clostridiaceae	186801|Clostridia	S	basic membrane	-	-	-	ko:K07335	-	-	-	-	ko00000	-	-	-	Bmp
MH0003_GL0029359	1408322.JHYK01000011_gene412	0.0	1282.0	COG0370@1|root,COG0370@2|Bacteria,1TP7E@1239|Firmicutes,24885@186801|Clostridia,27IBM@186928|unclassified Lachnospiraceae	186801|Clostridia	P	transporter of a GTP-driven Fe(2 ) uptake system	feoB	-	-	ko:K04759	-	-	-	-	ko00000,ko02000	9.A.8.1	-	-	FeoB_C,FeoB_N,Gate
T2D-11A_GL0147490	537007.BLAHAN_06365	5.61e-115	330.0	COG0097@1|root,COG0097@2|Bacteria,1V1FC@1239|Firmicutes,2496R@186801|Clostridia,3XYVK@572511|Blautia	186801|Clostridia	J	This protein binds to the 23S rRNA, and is important in its secondary structure. It is located near the subunit interface in the base of the L7 L12 stalk, and near the tRNA binding site of the peptidyltransferase center	rplF	-	-	ko:K02933	ko03010,map03010	M00178,M00179	-	-	br01610,ko00000,ko00001,ko00002,ko03011	-	-	-	Ribosomal_L6
sp|Q7L5N7|PCAT2_HUMAN	9606.ENSP00000262134	0.0	1076.0	COG0204@1|root,KOG4666@2759|Eukaryota,38C9V@33154|Opisthokonta,3BD9G@33208|Metazoa,3CVJA@33213|Bilateria,47Z94@7711|Chordata,494II@7742|Vertebrata,3J3AQ@40674|Mammalia,35FH4@314146|Euarchontoglires,4MEM8@9443|Primates,4N126@9604|Hominidae	33208|Metazoa	I	Lysophosphatidylcholine acyltransferase 2	LPCAT2	GO:0000323,GO:0001775,GO:0002252,GO:0002263,GO:0002274,GO:0002275,GO:0002283,GO:0002366,GO:0002376,GO:0002443,GO:0002444,GO:0002446,GO:0003674,GO:0003824,GO:0003841,GO:0005575,GO:0005622,GO:0005623,GO:0005737,GO:0005764,GO:0005765,GO:0005766,GO:0005773,GO:0005774,GO:0005783,GO:0005789,GO:0005794,GO:0005795,GO:0005811,GO:0005886,GO:0006629,GO:0006644,GO:0006650,GO:0006654,GO:0006656,GO:0006663,GO:…	2.3.1.23,2.3.1.67	ko:K13510	ko00564,ko00565,ko01100,map00564,map00565,map01100	-	R01318,R03437,R03438,R09036	RC00004,RC00037	ko00000,ko00001,ko01000,ko01004	-	-	-	Acyltransferase,EF-hand_1,EF-hand_5,EF-hand_6,EF-hand_7,EF-hand_8
MH0086_GL0032335	748224.HMPREF9436_01706	1.76e-281	768.0	COG1820@1|root,COG1820@2|Bacteria,1TPFK@1239|Firmicutes,2481N@186801|Clostridia,3WH26@541000|Ruminococcaceae	186801|Clostridia	G	Belongs to the metallo-dependent hydrolases superfamily. NagA family	nagA	-	3.5.1.25	ko:K01443	ko00520,ko01130,map00520,map01130	-	R02059	RC00166,RC00300	ko00000,ko00001,ko01000	-	-	-	Amidohydro_1
MH0055_GL0028521	411479.BACUNI_00323	0.0	1999.0	COG1501@1|root,COG1501@2|Bacteria,4NE1H@976|Bacteroidetes,2FM4Z@200643|Bacteroidia,4AK6V@815|Bacteroidaceae	976|Bacteroidetes	G	Belongs to the glycosyl hydrolase 31 family	-	GO:0000272,GO:0003674,GO:0003824,GO:0004553,GO:0005975,GO:0005976,GO:0006073,GO:0008150,GO:0008152,GO:0009056,GO:0009057,GO:0009251,GO:0009987,GO:0010383,GO:0010410,GO:0010411,GO:0016052,GO:0016787,GO:0016798,GO:0043170,GO:0044036,GO:0044042,GO:0044237,GO:0044238,GO:0044260,GO:0044262,GO:0044264,GO:0044403,GO:0044419,GO:0051704,GO:0071554,GO:0071704,GO:0085030,GO:1901575,GO:2000895,GO:2000899	3.2.1.177	ko:K01811	-	-	-	-	ko00000,ko01000	-	GH31	-	DUF4968,DUF5110,Gal_mutarotas_2,Glyco_hydro_31,PA14
MH0026_GL0062216	1160721.RBI_II00083	1.48e-76	232.0	COG0041@1|root,COG0041@2|Bacteria,1V1MV@1239|Firmicutes,24HCB@186801|Clostridia,3WITM@541000|Ruminococcaceae	186801|Clostridia	F	Catalyzes the conversion of N5-carboxyaminoimidazole ribonucleotide (N5-CAIR) to 4-carboxy-5-aminoimidazole ribonucleotide (CAIR)	purE	-	5.4.99.18	ko:K01588	ko00230,ko01100,ko01110,ko01130,map00230,map01100,map01110,map01130	M00048	R07405	RC01947	ko00000,ko00001,ko00002,ko01000	-	-	-	AIRC
MH0245_GL0082637	349741.Amuc_2043	0.0	902.0	COG1538@1|root,COG1538@2|Bacteria,46SFR@74201|Verrucomicrobia,2IUDN@203494|Verrucomicrobiae	203494|Verrucomicrobiae	MU	Outer membrane efflux protein	-	-	-	ko:K18139	ko01501,ko02024,map01501,map02024	M00642,M00643,M00647,M00718,M00768,M00822	-	-	ko00000,ko00001,ko00002,ko01504,ko02000	1.B.17,2.A.6.2	-	-	OEP
MH0270_GL0154613	180332.JTGN01000007_gene3743	4.3e-284	781.0	COG2848@1|root,COG2848@2|Bacteria,1TQG8@1239|Firmicutes,247K4@186801|Clostridia	186801|Clostridia	S	UPF0210 protein	-	-	-	ko:K09157	-	-	-	-	ko00000	-	-	-	DUF711
MH0094_GL0105570	718252.FP2_07870	3.16e-266	729.0	COG0136@1|root,COG0136@2|Bacteria,1TPC6@1239|Firmicutes,248ZR@186801|Clostridia,3WGVU@541000|Ruminococcaceae	186801|Clostridia	E	Belongs to the aspartate-semialdehyde dehydrogenase family	asd	-	1.2.1.11	ko:K00133	ko00260,ko00261,ko00270,ko00300,ko01100,ko01110,ko01120,ko01130,ko01210,ko01230,map00260,map00261,map00270,map00300,map01100,map01110,map01120,map01130,map01210,map01230	M00016,M00017,M00018,M00033,M00525,M00526,M00527	R02291	RC00684	ko00000,ko00001,ko00002,ko01000	-	-	-	Semialdhyde_dh,Semialdhyde_dhC
O2.UC57-0_GL0131584	1121098.HMPREF1534_02215	8.51e-143	405.0	COG0066@1|root,COG0066@2|Bacteria,4NDVY@976|Bacteroidetes,2FNIN@200643|Bacteroidia,4AK7Q@815|Bacteroidaceae	976|Bacteroidetes	E	Catalyzes the isomerization between 2-isopropylmalate and 3-isopropylmalate, via the formation of 2-isopropylmaleate	leuD	-	4.2.1.33,4.2.1.35	ko:K01704	ko00290,ko00660,ko01100,ko01110,ko01210,ko01230,map00290,map00660,map01100,map01110,map01210,map01230	M00432,M00535	R03896,R03898,R03968,R04001,R10170	RC00976,RC00977,RC01041,RC01046,RC03072	br01601,ko00000,ko00001,ko00002,ko01000	-	-	-	Aconitase_C
NLM032_GL0115096	862965.PARA_07040	2.06e-119	342.0	COG0097@1|root,COG0097@2|Bacteria,1R9YZ@1224|Proteobacteria,1S1Z1@1236|Gammaproteobacteria,1Y6XP@135625|Pasteurellales	135625|Pasteurellales	J	This protein binds to the 23S rRNA, and is important in its secondary structure. It is located near the subunit interface in the base of the L7 L12 stalk, and near the tRNA binding site of the peptidyltransferase center	rplF	GO:0002181,GO:0003674,GO:0003676,GO:0003723,GO:0003735,GO:0005198,GO:0005488,GO:0005575,GO:0005622,GO:0005623,GO:0005737,GO:0005829,GO:0005840,GO:0006412,GO:0006518,GO:0006807,GO:0008150,GO:0008152,GO:0009058,GO:0009059,GO:0009987,GO:0010467,GO:0015934,GO:0019538,GO:0022625,GO:0022626,GO:0032991,GO:0034641,GO:0034645,GO:0043043,GO:0043170,GO:0043226,GO:0043228,GO:0043229,GO:0043232,GO:0043603,GO:…	-	ko:K02933	ko03010,map03010	M00178,M00179	-	-	br01610,ko00000,ko00001,ko00002,ko03011	-	-	-	Ribosomal_L6
MH0016_GL0053245	483216.BACEGG_01643	1.6e-273	755.0	2DWVP@1|root,3423U@2|Bacteria,4P49I@976|Bacteroidetes,2FRB3@200643|Bacteroidia,4APXR@815|Bacteroidaceae	976|Bacteroidetes	-	-	-	-	-	-	-	-	-	-	-	-	-	-	Mfa_like_1
MH0100_GL0041116	411483.FAEPRAA2165_01081	0.0	1064.0	COG0246@1|root,COG0246@2|Bacteria,1TQ97@1239|Firmicutes,247TG@186801|Clostridia,3WGE9@541000|Ruminococcaceae	186801|Clostridia	G	Mannitol dehydrogenase	-	-	1.1.1.57	ko:K00040	ko00040,ko01100,map00040,map01100	M00061	R02454	RC00085	ko00000,ko00001,ko00002,ko01000	-	-	-	Mannitol_dh,Mannitol_dh_C
MH0305_GL0096758	411471.SUBVAR_04917	2e-160	450.0	COG0052@1|root,COG0052@2|Bacteria,1TPNA@1239|Firmicutes,247ZR@186801|Clostridia,3WGT4@541000|Ruminococcaceae	186801|Clostridia	J	Belongs to the universal ribosomal protein uS2 family	rpsB	-	-	ko:K02967	ko03010,map03010	M00178,M00179	-	-	br01610,ko00000,ko00001,ko00002,ko03011	-	-	-	Ribosomal_S2
MH0350_GL0050615	1449050.JNLE01000003_gene2480	5.77e-272	754.0	COG0001@1|root,COG0001@2|Bacteria,1TPNH@1239|Firmicutes,248II@186801|Clostridia,36RBM@31979|Clostridiaceae	186801|Clostridia	H	Aminotransferase class-III	-	-	-	-	-	-	-	-	-	-	-	-	Aminotran_3
MH0006_GL0210382	411474.COPEUT_00966	0.0	1588.0	COG3459@1|root,COG3459@2|Bacteria,1TQY8@1239|Firmicutes,248YP@186801|Clostridia	186801|Clostridia	G	Glycosyltransferase 36 associated	-	-	2.4.1.20	ko:K00702	ko00500,ko01100,map00500,map01100	-	R00952	RC00049	ko00000,ko00001,ko01000	-	GT36	-	Glyco_hydro_36,Glyco_transf_36
O2.UC8-0_GL0051414	1280698.AUJS01000044_gene3375	4.95e-75	224.0	COG0335@1|root,COG0335@2|Bacteria,1V6FT@1239|Firmicutes,24J83@186801|Clostridia,27VMT@189330|Dorea	186801|Clostridia	J	This protein is located at the 30S-50S ribosomal subunit interface and may play a role in the structure and function of the aminoacyl-tRNA binding site	rplS	-	-	ko:K02884	ko03010,map03010	M00178	-	-	br01610,ko00000,ko00001,ko00002,ko03011	-	-	-	Ribosomal_L19
MH0028_GL0067486	428125.CLOLEP_00438	1.99e-149	440.0	COG4799@1|root,COG4799@2|Bacteria,1TQCV@1239|Firmicutes,247WG@186801|Clostridia,3WH24@541000|Ruminococcaceae	186801|Clostridia	I	Carboxyl transferase domain	-	-	-	-	-	-	-	-	-	-	-	-	Carboxyl_trans
SZEY-10A_GL0088279	873513.HMPREF6485_0370	0.0	2206.0	COG1629@1|root,COG4771@2|Bacteria,4P1Z5@976|Bacteroidetes,2FWS8@200643|Bacteroidia	976|Bacteroidetes	P	TonB-linked outer membrane protein, SusC RagA family	-	-	-	-	-	-	-	-	-	-	-	-	CarbopepD_reg_2,Plug,TonB_dep_Rec
N083A_GL0022466	742733.HMPREF9469_05316	1.28e-249	703.0	COG5263@1|root,COG5263@2|Bacteria,1UYGF@1239|Firmicutes,24DXJ@186801|Clostridia,21ZAM@1506553|Lachnoclostridium	186801|Clostridia	S	Putative cell wall binding repeat	-	-	-	-	-	-	-	-	-	-	-	-	CW_binding_1
MH0033_GL0074746	537011.PREVCOP_05712	0.0	2746.0	COG1429@1|root,COG1429@2|Bacteria,4NHR3@976|Bacteroidetes,2FP41@200643|Bacteroidia	976|Bacteroidetes	H	magnesium chelatase	cobN	-	6.6.1.2	ko:K02230	ko00860,ko01100,map00860,map01100	-	R05227	RC02000	ko00000,ko00001,ko01000	-	-	-	CobN-Mg_chel
O2.UC41-1_GL0072494	457421.CBFG_05937	1.22e-74	224.0	COG0103@1|root,COG0103@2|Bacteria,1V3MQ@1239|Firmicutes,24H94@186801|Clostridia,26924@186813|unclassified Clostridiales	186801|Clostridia	J	Ribosomal protein S9/S16	rpsI	-	-	ko:K02996	ko03010,map03010	M00178,M00179	-	-	br01610,ko00000,ko00001,ko00002,ko03011	-	-	-	Ribosomal_S9
MH0093_GL0042294	484018.BACPLE_02435	0.0	1021.0	COG0521@1|root,COG0521@2|Bacteria,4NEQZ@976|Bacteroidetes,2FP3V@200643|Bacteroidia,4AP9X@815|Bacteroidaceae	976|Bacteroidetes	H	Susd and RagB outer membrane lipoprotein	-	-	-	-	-	-	-	-	-	-	-	-	SusD-like,SusD-like_2
MH0391_GL0101141	484018.BACPLE_03807	2.24e-125	357.0	COG0693@1|root,COG0693@2|Bacteria,4NPUE@976|Bacteroidetes,2FMXF@200643|Bacteroidia,4AWBM@815|Bacteroidaceae	976|Bacteroidetes	S	DJ-1 family	thiJ	-	3.5.1.124	ko:K03152	-	-	-	-	ko00000,ko01000,ko01002	-	-	-	DJ-1_PfpI
MH0227_GL0026629	748224.HMPREF9436_03038	3.16e-278	761.0	COG0426@1|root,COG0426@2|Bacteria,1TQE9@1239|Firmicutes,249CU@186801|Clostridia,3WI85@541000|Ruminococcaceae	186801|Clostridia	C	Psort location Cytoplasmic, score	-	-	-	-	-	-	-	-	-	-	-	-	Flavodoxin_5,Lactamase_B
V1.UC17-2_GL0146770	1232436.CAPF01000032_gene1386	2.19e-270	746.0	COG1653@1|root,COG1653@2|Bacteria,2GWCY@201174|Actinobacteria,4CU9E@84998|Coriobacteriia	84998|Coriobacteriia	G	solute-binding protein	-	-	-	ko:K10117	ko02010,map02010	M00196	-	-	ko00000,ko00001,ko00002,ko02000	3.A.1.1.28	-	-	SBP_bac_8
MH0425_GL0011204	748224.HMPREF9436_00105	3.88e-229	634.0	COG1638@1|root,COG1638@2|Bacteria,1TSSW@1239|Firmicutes,24DW9@186801|Clostridia,3WRTX@541000|Ruminococcaceae	186801|Clostridia	G	Bacterial extracellular solute-binding protein, family 7	-	-	-	-	-	-	-	-	-	-	-	-	DctP,TAT_signal
MH0196_GL0002485	349741.Amuc_1525	3.76e-245	674.0	COG4966@1|root,COG4966@2|Bacteria,46WRK@74201|Verrucomicrobia,2IUK5@203494|Verrucomicrobiae	203494|Verrucomicrobiae	NU	Prokaryotic N-terminal methylation motif	-	-	-	-	-	-	-	-	-	-	-	-	N_methyl
MH0009_GL0011416	1236514.BAKL01000011_gene1299	1.05e-214	613.0	COG3637@1|root,COG3637@2|Bacteria,4NEA6@976|Bacteroidetes,2FNRM@200643|Bacteroidia,4AKT2@815|Bacteroidaceae	976|Bacteroidetes	M	SusD family	-	-	-	ko:K21572	-	-	-	-	ko00000,ko02000	8.A.46.1,8.A.46.3	-	-	SusD-like_3,SusD_RagB
MH0089_GL0084344	718252.FP2_30900	5.5e-283	773.0	COG2222@1|root,COG2222@2|Bacteria,1TQUT@1239|Firmicutes,24BTJ@186801|Clostridia	186801|Clostridia	M	sugar isomerase, AgaS family	agaS	-	2.6.1.16	ko:K00820,ko:K02082	ko00250,ko00520,ko01100,ko01130,ko04931,map00250,map00520,map01100,map01130,map04931	-	R00768	RC00010,RC00163,RC02752	ko00000,ko00001,ko01000,ko01002	-	-	-	SIS
765560005-stool1_revised_scaffold3161_6_gene28967	657322.FPR_18550	0.0	891.0	COG1263@1|root,COG1264@1|root,COG1263@2|Bacteria,COG1264@2|Bacteria,1TPJ8@1239|Firmicutes,24809@186801|Clostridia,3WHW5@541000|Ruminococcaceae	186801|Clostridia	G	Psort location CytoplasmicMembrane, score 10.00	nagE	-	2.7.1.193	ko:K02803,ko:K02804	ko00520,ko02060,map00520,map02060	M00267	R05199	RC00017,RC03206	ko00000,ko00001,ko00002,ko01000,ko02000	4.A.1.1.15,4.A.1.1.2,4.A.1.1.5,4.A.1.1.7	-	-	PTS_EIIB,PTS_EIIC
MH0343_GL0029318	1297617.JPJD01000008_gene515	1.2e-281	782.0	COG0459@1|root,COG0459@2|Bacteria,1TP1T@1239|Firmicutes,248BG@186801|Clostridia,2681F@186813|unclassified Clostridiales	186801|Clostridia	O	Prevents misfolding and promotes the refolding and proper assembly of unfolded polypeptides generated under stress conditions	groL	GO:0005575,GO:0005622,GO:0005623,GO:0005737,GO:0044424,GO:0044464	-	ko:K04077	ko03018,ko04212,ko04940,ko05134,ko05152,map03018,map04212,map04940,map05134,map05152	-	-	-	ko00000,ko00001,ko03019,ko03029,ko03110,ko04147	-	-	-	Cpn60_TCP1
MH0417_GL0221704	401526.TcarDRAFT_2018	1.68e-15	74.7	2E34J@1|root,32Y4N@2|Bacteria,1VESM@1239|Firmicutes,4H5ZY@909932|Negativicutes	909932|Negativicutes	S	CotJB protein	-	-	-	ko:K06333	-	-	-	-	ko00000	-	-	-	CotJB
V1.UC5-0_GL0052241	411463.EUBVEN_02605	2.49e-312	851.0	COG1653@1|root,COG1653@2|Bacteria,1TR5H@1239|Firmicutes,24977@186801|Clostridia	186801|Clostridia	G	PFAM extracellular solute-binding protein family 1	-	-	-	ko:K10117	ko02010,map02010	M00196	-	-	ko00000,ko00001,ko00002,ko02000	3.A.1.1.28	-	-	SBP_bac_1
MH0150_GL0049153	411902.CLOBOL_06689	7.97e-57	183.0	28NMA@1|root,2ZBMV@2|Bacteria,1V1WI@1239|Firmicutes,24FSP@186801|Clostridia,221W9@1506553|Lachnoclostridium	186801|Clostridia	S	Replication initiator protein A (RepA) N-terminus	-	-	-	-	-	-	-	-	-	-	-	-	RepA_N
O2.UC48-0_GL0209808	573061.Clocel_1295	5.99e-35	144.0	COG1376@1|root,COG1376@2|Bacteria,1TQMA@1239|Firmicutes,248H0@186801|Clostridia,36DSK@31979|Clostridiaceae	186801|Clostridia	S	PFAM ErfK YbiS YcfS YnhG family protein	-	-	-	-	-	-	-	-	-	-	-	-	PG_binding_4,YkuD
T2D-49A_GL0026823	1216932.CM240_0790	5.89e-180	579.0	COG0366@1|root,COG1501@1|root,COG0366@2|Bacteria,COG1501@2|Bacteria,1TP9E@1239|Firmicutes,248DX@186801|Clostridia,36DSD@31979|Clostridiaceae	186801|Clostridia	G	Alpha-amylase domain	-	-	3.2.1.1	ko:K01176	ko00500,ko01100,ko04973,map00500,map01100,map04973	-	R02108,R02112,R11262	-	ko00000,ko00001,ko01000	-	GH13	-	Alpha-amylase,CBM26
O2.UC28-2_GL0160801	3702.ATCG00340.1	0.0	1508.0	28JJ8@1|root,2QRYE@2759|Eukaryota,37QY5@33090|Viridiplantae,3GH5Y@35493|Streptophyta,3I1XS@3699|Brassicales	35493|Streptophyta	C	PsaA and PsaB bind P700, the primary electron donor of photosystem I (PSI), as well as the electron acceptors A0, A1 and FX. PSI is a plastocyanin-ferredoxin oxidoreductase, converting photonic excitation into a charge separation, which transfers an electron from the donor P700 chlorophyll pair to the spectroscopically characterized acceptors A0, A1, FX, FA and FB in turn. Oxidized P700 is reduce…	psaB	GO:0005575,GO:0005622,GO:0005623,GO:0005737,GO:0009507,GO:0009526,GO:0009532,GO:0009534,GO:0009535,GO:0009536,GO:0009570,GO:0009579,GO:0009941,GO:0010287,GO:0016020,GO:0031967,GO:0031975,GO:0031976,GO:0031984,GO:0034357,GO:0042651,GO:0043226,GO:0043227,GO:0043229,GO:0043231,GO:0044422,GO:0044424,GO:0044434,GO:0044435,GO:0044436,GO:0044444,GO:0044446,GO:0044464,GO:0055035	-	ko:K02690	ko00195,ko01100,map00195,map01100	M00163	-	-	ko00000,ko00001,ko00002,ko00194	-	-	-	PsaA_PsaB
MH0003_GL0114517	435590.BVU_2560	0.0	1365.0	COG0760@1|root,COG0760@2|Bacteria,4NDZZ@976|Bacteroidetes,2FN8C@200643|Bacteroidia,4AKN2@815|Bacteroidaceae	976|Bacteroidetes	O	COG NOG26630 non supervised orthologous group	ppiD	-	5.2.1.8	ko:K01802,ko:K03770	-	-	-	-	ko00000,ko01000,ko03110	-	-	-	Rotamase_2,Rotamase_3,SurA_N_2
MH0251_GL0178030	471875.RUMLAC_00599	0.0	2146.0	COG4733@1|root,COG5434@1|root,COG4733@2|Bacteria,COG5434@2|Bacteria,1UVEV@1239|Firmicutes,25KGZ@186801|Clostridia,3WNUE@541000|Ruminococcaceae	186801|Clostridia	M	Parallel beta-helix repeats	-	-	-	-	-	-	-	-	-	-	-	-	-
sp|O43653|PSCA_HUMAN	9597.XP_003819533.1	1.56e-78	233.0	2E650@1|root,2SCWD@2759|Eukaryota,3A72R@33154|Opisthokonta,3BSVB@33208|Metazoa,3D8ED@33213|Bilateria,48F80@7711|Chordata,49CDF@7742|Vertebrata,3JHHS@40674|Mammalia,35QHF@314146|Euarchontoglires,4MJVH@9443|Primates,4N6ZQ@9604|Hominidae	33208|Metazoa	T	Snake toxin and toxin-like protein	PSCA	GO:0001932,GO:0001933,GO:0003674,GO:0005102,GO:0005488,GO:0005515,GO:0005575,GO:0005576,GO:0005623,GO:0005886,GO:0008150,GO:0009892,GO:0009966,GO:0009968,GO:0010469,GO:0010563,GO:0010605,GO:0010646,GO:0010648,GO:0016020,GO:0019220,GO:0019222,GO:0023051,GO:0023057,GO:0031323,GO:0031324,GO:0031399,GO:0031400,GO:0032268,GO:0032269,GO:0033130,GO:0042325,GO:0042326,GO:0043408,GO:0043409,GO:0044464,GO:…	-	-	-	-	-	-	-	-	-	-	Toxin_TOLIP,UPAR_LY6
MH0119_GL0066613	272559.BF9343_1538	0.0	2071.0	COG1629@1|root,COG4206@1|root,COG1629@2|Bacteria,COG4206@2|Bacteria,4NDXS@976|Bacteroidetes,2FM37@200643|Bacteroidia,4AKK0@815|Bacteroidaceae	976|Bacteroidetes	P	TonB-linked outer membrane protein, SusC RagA family	-	-	-	-	-	-	-	-	-	-	-	-	CarbopepD_reg_2,Plug,TonB_dep_Rec
MH0032_GL0025063	537011.PREVCOP_05319	0.0	2242.0	COG3250@1|root,COG3250@2|Bacteria,4NF3W@976|Bacteroidetes,2FM0P@200643|Bacteroidia	976|Bacteroidetes	G	beta-galactosidase	lacZ	-	3.2.1.23	ko:K01190	ko00052,ko00511,ko00600,ko01100,map00052,map00511,map00600,map01100	-	R01105,R01678,R03355,R04783,R06114	RC00049,RC00452	ko00000,ko00001,ko01000	-	-	-	Bgal_small_N,DUF4981,Glyco_hydro_2,Glyco_hydro_2_C,Glyco_hydro_2_N
V1.UC35-0_GL0033934	879243.Poras_0758	7.09e-252	690.0	COG0526@1|root,COG0526@2|Bacteria,4NEX3@976|Bacteroidetes,2FN8N@200643|Bacteroidia,22XAM@171551|Porphyromonadaceae	976|Bacteroidetes	CO	Antioxidant, AhpC TSA family	-	-	-	-	-	-	-	-	-	-	-	-	AhpC-TSA,DUF4369,Thioredoxin_8
MH0006_GL0130290	1235835.C814_02977	1.22e-89	265.0	COG0098@1|root,COG0098@2|Bacteria,1V1B1@1239|Firmicutes,24G5D@186801|Clostridia,3WICZ@541000|Ruminococcaceae	186801|Clostridia	J	Located at the back of the 30S subunit body where it stabilizes the conformation of the head with respect to the body	rpsE	-	-	ko:K02988	ko03010,map03010	M00178,M00179	-	-	br01610,ko00000,ko00001,ko00002,ko03011	-	-	-	Ribosomal_S5,Ribosomal_S5_C
MH0140_GL0085747	622312.ROSEINA2194_00384	1.8e-188	525.0	COG1344@1|root,COG1344@2|Bacteria,1TP1K@1239|Firmicutes,247JQ@186801|Clostridia	186801|Clostridia	N	Flagellin is the subunit protein which polymerizes to form the filaments of bacterial flagella	-	-	-	ko:K02406	ko02020,ko02040,ko04621,ko04626,ko05132,ko05134,map02020,map02040,map04621,map04626,map05132,map05134	-	-	-	ko00000,ko00001,ko02035	-	-	-	Flagellin_C,Flagellin_N
MH0113_GL0116285	1410617.JHXH01000003_gene525	3.72e-111	322.0	COG0522@1|root,COG0522@2|Bacteria,1TR0J@1239|Firmicutes,248Y5@186801|Clostridia,3WH6V@541000|Ruminococcaceae	186801|Clostridia	J	One of the primary rRNA binding proteins, it binds directly to 16S rRNA where it nucleates assembly of the body of the 30S subunit	rpsD	-	-	ko:K02986	ko03010,map03010	M00178,M00179	-	-	br01610,ko00000,ko00001,ko00002,ko03011	-	-	-	Ribosomal_S4,S4
MH0244_GL0062774	1203611.KB894542_gene814	8.17e-34	148.0	2EYNN@1|root,33RW5@2|Bacteria,4P1NV@976|Bacteroidetes,2FNVN@200643|Bacteroidia	976|Bacteroidetes	-	-	-	-	-	-	-	-	-	-	-	-	-	-	-
sp|P17538|CTRB1_HUMAN	9606.ENSP00000354294	5.95e-197	545.0	COG5640@1|root,KOG3627@2759|Eukaryota,38FVP@33154|Opisthokonta,3BDIJ@33208|Metazoa,3CT3R@33213|Bilateria,482A1@7711|Chordata,48Z7W@7742|Vertebrata,3J2TM@40674|Mammalia,35E0S@314146|Euarchontoglires,4MEUI@9443|Primates,4MYXB@9604|Hominidae	33208|Metazoa	O	Belongs to the peptidase S1 family	CTRB1	GO:0000323,GO:0003674,GO:0003824,GO:0004175,GO:0004252,GO:0005488,GO:0005515,GO:0005575,GO:0005576,GO:0005615,GO:0005622,GO:0005623,GO:0005737,GO:0005764,GO:0005773,GO:0006508,GO:0006725,GO:0006766,GO:0006767,GO:0006807,GO:0007584,GO:0008150,GO:0008152,GO:0008233,GO:0008236,GO:0009056,GO:0009057,GO:0009235,GO:0009605,GO:0009636,GO:0009719,GO:0009725,GO:0009987,GO:0009991,GO:0010033,GO:0010243,GO:…	3.4.21.1	ko:K01310,ko:K09640	-	-	-	-	ko00000,ko01000,ko01002	-	-	-	Trypsin
MH0115_GL0115400	411474.COPEUT_02173	2.47e-32	112.0	COG1841@1|root,COG1841@2|Bacteria	2|Bacteria	J	maturation of LSU-rRNA from tricistronic rRNA transcript (SSU-rRNA, 5.8S rRNA, LSU-rRNA)	rpmD	GO:0000027,GO:0003674,GO:0003735,GO:0005198,GO:0005575,GO:0005622,GO:0005623,GO:0005737,GO:0005829,GO:0005840,GO:0006412,GO:0006518,GO:0006807,GO:0006996,GO:0008150,GO:0008152,GO:0009058,GO:0009059,GO:0009987,GO:0010467,GO:0015934,GO:0016043,GO:0019538,GO:0022607,GO:0022613,GO:0022618,GO:0022625,GO:0022626,GO:0032991,GO:0034622,GO:0034641,GO:0034645,GO:0040007,GO:0042254,GO:0042255,GO:0042273,GO:…	-	ko:K02907	ko03010,map03010	M00178,M00179	-	-	br01610,ko00000,ko00001,ko00002,ko03011	-	-	-	Ribosomal_L30
290338.CKO_03320	1080067.BAZH01000004_gene4113	0.0	994.0	COG2160@1|root,COG2160@2|Bacteria,1MW0J@1224|Proteobacteria,1RQEF@1236|Gammaproteobacteria,3WXNX@544|Citrobacter	1236|Gammaproteobacteria	G	Catalyzes the conversion of L-arabinose to L-ribulose	araA	GO:0003674,GO:0003824,GO:0005575,GO:0005622,GO:0005623,GO:0005737,GO:0005829,GO:0005975,GO:0005996,GO:0006793,GO:0006796,GO:0008150,GO:0008152,GO:0008733,GO:0009056,GO:0009058,GO:0009987,GO:0016052,GO:0016853,GO:0016860,GO:0016861,GO:0019321,GO:0019323,GO:0019566,GO:0019568,GO:0019569,GO:0019572,GO:0019637,GO:0044237,GO:0044238,GO:0044281,GO:0044282,GO:0044424,GO:0044444,GO:0044464,GO:0046365,GO:…	5.3.1.4	ko:K01804	ko00040,ko01100,map00040,map01100	-	R01761	RC00516	ko00000,ko00001,ko01000	-	-	iAPECO1_1312.APECO1_1922,iB21_1397.B21_00063,iBWG_1329.BWG_0058,iE2348C_1286.E2348C_0063,iECBD_1354.ECBD_3555,iECD_1391.ECD_00064,iECED1_1282.ECED1_0061,iECIAI1_1343.ECIAI1_0062,iECNA114_1301.ECNA114_0050,iECO103_1326.ECO103_0063,iECO26_1355.ECO26_0064,iECOK1_1307.ECOK1_0061,iECP_1309.ECP_0063,iECS88_1305.ECS88_0065,iECSE_1348.ECSE_0062,iECW_1372.ECW_m0060,iEKO11_1354.EKO11_3852,iEcE24377_1341.Ec…	Arabinose_Iso_C,Arabinose_Isome
MH0360_GL0035200	935948.KE386495_gene1527	1.27e-227	634.0	COG0050@1|root,COG0050@2|Bacteria,1TPKC@1239|Firmicutes,2485I@186801|Clostridia,42EPJ@68295|Thermoanaerobacterales	186801|Clostridia	J	This protein promotes the GTP-dependent binding of aminoacyl-tRNA to the A-site of ribosomes during protein biosynthesis	tuf	-	-	ko:K02358	-	-	-	-	ko00000,ko03012,ko03029,ko04147	-	-	-	GTP_EFTU,GTP_EFTU_D2,GTP_EFTU_D3
MH0224_GL0101348	457415.HMPREF1006_00023	0.0	974.0	COG0480@1|root,COG0480@2|Bacteria,3TA2B@508458|Synergistetes	508458|Synergistetes	J	elongation factor G	-	-	-	ko:K02355	-	-	-	-	ko00000,ko03012,ko03029	-	-	-	EFG_C,EFG_II,EFG_IV,GTP_EFTU,GTP_EFTU_D2
MH0003_GL0108769	622312.ROSEINA2194_01132	2.54e-155	452.0	COG0443@1|root,COG0443@2|Bacteria,1TP1J@1239|Firmicutes,248QV@186801|Clostridia	186801|Clostridia	O	Heat shock 70 kDa protein	dnaK	-	-	ko:K04043	ko03018,ko04212,ko05152,map03018,map04212,map05152	-	-	-	ko00000,ko00001,ko03019,ko03029,ko03110,ko04147	1.A.33.1	-	-	HSP70
763759525-stool1_revised_C486412_1_gene13181	529818.AMSG_01009T0	2.91e-12	64.3	KOG0077@1|root,KOG0077@2759|Eukaryota	2759|Eukaryota	U	intracellular protein transport	-	-	-	ko:K07953	ko04141,ko05134,map04141,map05134	M00404	-	-	ko00000,ko00001,ko00002,ko01000,ko04031,ko04131	-	-	-	Arf
MH0003_GL0002978	1408437.JNJN01000001_gene1719	2.37e-244	676.0	COG0126@1|root,COG0126@2|Bacteria,1TP3H@1239|Firmicutes,248VS@186801|Clostridia,25V9X@186806|Eubacteriaceae	186801|Clostridia	G	Psort location Cytoplasmic, score	pgk	-	2.7.2.3,5.3.1.1	ko:K00927,ko:K01803	ko00010,ko00051,ko00562,ko00710,ko01100,ko01110,ko01120,ko01130,ko01200,ko01230,map00010,map00051,map00562,map00710,map01100,map01110,map01120,map01130,map01200,map01230	M00001,M00002,M00003,M00165,M00166,M00308,M00552	R01015,R01512	RC00002,RC00043,RC00423	ko00000,ko00001,ko00002,ko01000,ko04147	-	-	-	PGK
MH0086_GL0070060	33035.JPJF01000077_gene61	1.29e-285	785.0	COG2848@1|root,COG2848@2|Bacteria,1TQG8@1239|Firmicutes,247K4@186801|Clostridia,3XYI2@572511|Blautia	186801|Clostridia	S	Psort location Cytoplasmic, score 8.87	-	-	-	ko:K09157	-	-	-	-	ko00000	-	-	-	DUF711
V1.CD41-0_GL0109867	545697.HMPREF0216_02029	0.0	1946.0	COG0046@1|root,COG0047@1|root,COG0046@2|Bacteria,COG0047@2|Bacteria,1TPAS@1239|Firmicutes,247W2@186801|Clostridia,36UJE@31979|Clostridiaceae	186801|Clostridia	F	phosphoribosylformylglycinamidine synthase	purL	-	6.3.5.3	ko:K01952	ko00230,ko01100,ko01110,ko01130,map00230,map01100,map01110,map01130	M00048	R04463	RC00010,RC01160	ko00000,ko00001,ko00002,ko01000	-	-	-	AIRS,AIRS_C,GATase_5
V1.UC26-0_GL0088452	663278.Ethha_1074	1.33e-246	682.0	COG0050@1|root,COG0050@2|Bacteria,1TPKC@1239|Firmicutes,2485I@186801|Clostridia,3WGI1@541000|Ruminococcaceae	186801|Clostridia	J	This protein promotes the GTP-dependent binding of aminoacyl-tRNA to the A-site of ribosomes during protein biosynthesis	tuf	-	-	ko:K02358	-	-	-	-	ko00000,ko03012,ko03029,ko04147	-	-	-	GTP_EFTU,GTP_EFTU_D2,GTP_EFTU_D3
195102.CPE1264	195103.CPF_1472	0.0	3111.0	COG3250@1|root,COG3345@1|root,COG3250@2|Bacteria,COG3345@2|Bacteria,1TR2T@1239|Firmicutes,24CJN@186801|Clostridia,36HVP@31979|Clostridiaceae	186801|Clostridia	G	domain protein	-	-	-	-	-	-	-	-	-	-	-	-	F5_F8_type_C
V1.FI36_GL0213084	357809.Cphy_2471	4.55e-109	325.0	COG0206@1|root,COG0206@2|Bacteria,1TP6W@1239|Firmicutes,247Z5@186801|Clostridia,21YAS@1506553|Lachnoclostridium	186801|Clostridia	D	Essential cell division protein that forms a contractile ring structure (Z ring) at the future cell division site. The regulation of the ring assembly controls the timing and the location of cell division. One of the functions of the FtsZ ring is to recruit other cell division proteins to the septum to produce a new cell wall between the dividing cells. Binds GTP and shows GTPase activity	ftsZ	-	-	ko:K03531	ko04112,map04112	-	-	-	ko00000,ko00001,ko02048,ko03036,ko04812	-	-	-	FtsZ_C,Tubulin
DOF013_GL0023546	411460.RUMTOR_02475	1.54e-81	242.0	COG0099@1|root,COG0099@2|Bacteria,1V3JH@1239|Firmicutes,24HCT@186801|Clostridia,3Y043@572511|Blautia	186801|Clostridia	J	Located at the top of the head of the 30S subunit, it contacts several helices of the 16S rRNA. In the 70S ribosome it contacts the 23S rRNA (bridge B1a) and protein L5 of the 50S subunit (bridge B1b), connecting the 2 subunits	rpsM	-	-	ko:K02952	ko03010,map03010	M00178,M00179	-	-	br01610,ko00000,ko00001,ko00002,ko03011	-	-	-	Ribosomal_S13
764588959-stool1_revised_scaffold28307_1_gene164265	762982.HMPREF9442_01477	0.0	1160.0	COG0674@1|root,COG1014@1|root,COG0674@2|Bacteria,COG1014@2|Bacteria,4NEP3@976|Bacteroidetes,2FN08@200643|Bacteroidia	976|Bacteroidetes	C	2-oxoacid acceptor oxidoreductase, alpha subunit	porA	-	1.2.7.11,1.2.7.3	ko:K00174	ko00010,ko00020,ko00620,ko00650,ko00720,ko01100,ko01120,ko01130,ko01200,map00010,map00020,map00620,map00650,map00720,map01100,map01120,map01130,map01200	M00009,M00011,M00173,M00620	R01196,R01197	RC00004,RC02742,RC02833	br01601,ko00000,ko00001,ko00002,ko01000	-	-	-	PFOR_II,POR,POR_N
159713063-stool1_revised_scaffold2671_4_gene5035	1122971.BAME01000060_gene4566	1.2e-274	753.0	2C62B@1|root,33R47@2|Bacteria,4P1U4@976|Bacteroidetes,2FQ3F@200643|Bacteroidia,22YZW@171551|Porphyromonadaceae	976|Bacteroidetes	S	COG NOG33609 non supervised orthologous group	-	-	-	-	-	-	-	-	-	-	-	-	CarboxypepD_reg
MH0057_GL0006848	667015.Bacsa_0793	2.83e-91	270.0	COG0105@1|root,COG0105@2|Bacteria,4NM5B@976|Bacteroidetes,2FNRV@200643|Bacteroidia,4AN6V@815|Bacteroidaceae	976|Bacteroidetes	F	Nucleoside diphosphate kinase	ndk	-	2.7.4.6	ko:K00940	ko00230,ko00240,ko00983,ko01100,ko01110,ko01130,ko04016,map00230,map00240,map00983,map01100,map01110,map01130,map04016	M00049,M00050,M00052,M00053	R00124,R00139,R00156,R00330,R00570,R00722,R01137,R01857,R02093,R02326,R02331,R03530,R11894,R11895	RC00002	ko00000,ko00001,ko00002,ko01000,ko04131	-	-	-	NDK
N038A_GL0003793	435591.BDI_2723	0.0	1231.0	2DUTV@1|root,33S7W@2|Bacteria,4P1VI@976|Bacteroidetes,2FWJJ@200643|Bacteroidia,22ZT0@171551|Porphyromonadaceae	435591.BDI_2723|-	-	-	-	-	-	-	-	-	-	-	-	-	-	-	-
MH0002_GL0073995	1042156.CXIVA_22710	1.18e-58	181.0	COG0211@1|root,COG0211@2|Bacteria,1V6HW@1239|Firmicutes,24N3D@186801|Clostridia,36JKM@31979|Clostridiaceae	186801|Clostridia	J	Belongs to the bacterial ribosomal protein bL27 family	rpmA	-	-	ko:K02899	ko03010,map03010	M00178	-	-	br01610,ko00000,ko00001,ko00002,ko03011	-	-	-	Ribosomal_L27
MH0054_GL0021304	657309.BXY_30740	0.0	1080.0	COG0702@1|root,COG0702@2|Bacteria,4NHVQ@976|Bacteroidetes,2FPT0@200643|Bacteroidia	976|Bacteroidetes	GM	SusD family	-	-	-	ko:K21572	-	-	-	-	ko00000,ko02000	8.A.46.1,8.A.46.3	-	-	SusD-like_3,SusD_RagB
MH0088_GL0027779	748224.HMPREF9436_01991	6.6e-127	362.0	COG1102@1|root,COG1102@2|Bacteria,1TRCW@1239|Firmicutes,249Z9@186801|Clostridia,3WJ2R@541000|Ruminococcaceae	186801|Clostridia	F	Cytidylate kinase-like family	-	-	-	-	-	-	-	-	-	-	-	-	Cytidylate_kin2
763901136-stool1_revised_C988516_1_gene14563	1122971.BAME01000027_gene2743	6.2e-109	313.0	COG0102@1|root,COG0102@2|Bacteria,4NNGA@976|Bacteroidetes,2FS3I@200643|Bacteroidia,22XMC@171551|Porphyromonadaceae	976|Bacteroidetes	J	This protein is one of the early assembly proteins of the 50S ribosomal subunit, although it is not seen to bind rRNA by itself. It is important during the early stages of 50S assembly	rplM	-	-	ko:K02871	ko03010,map03010	M00178,M00179	-	-	br01610,ko00000,ko00001,ko00002,ko03011	-	-	-	Ribosomal_L13
MH0217_GL0135714	935948.KE386495_gene1902	1.01e-124	374.0	COG1653@1|root,COG1653@2|Bacteria,1TRIH@1239|Firmicutes,248X0@186801|Clostridia,42ESM@68295|Thermoanaerobacterales	186801|Clostridia	G	PFAM extracellular solute-binding protein family 1	-	-	-	ko:K02027	-	M00207	-	-	ko00000,ko00002,ko02000	3.A.1.1	-	-	SBP_bac_1,SBP_bac_8
MH0220_GL0038666	411464.DESPIG_02485	3.31e-201	567.0	COG0426@1|root,COG0426@2|Bacteria,1R4UD@1224|Proteobacteria,43AF5@68525|delta/epsilon subdivisions,2X5UW@28221|Deltaproteobacteria,2MGWS@213115|Desulfovibrionales	28221|Deltaproteobacteria	C	flavodoxin nitric oxide synthase	roo	-	-	-	-	-	-	-	-	-	-	-	Flavodoxin_1,Lactamase_B,Lactamase_B_2
MH0355_GL0247894	880074.BARVI_08235	2.05e-165	476.0	COG1207@1|root,COG1207@2|Bacteria,4NDZP@976|Bacteroidetes,2FR4S@200643|Bacteroidia,22XB3@171551|Porphyromonadaceae	976|Bacteroidetes	M	Sugar nucleotidyl transferase	glmU	-	-	-	-	-	-	-	-	-	-	-	NTP_transf_4
765701615-stool1_revised_C1261192_1_gene199441	718252.FP2_15600	2.4e-130	388.0	COG4166@1|root,COG4166@2|Bacteria,1VRU1@1239|Firmicutes,255ES@186801|Clostridia,3WHC3@541000|Ruminococcaceae	186801|Clostridia	E	Tat pathway signal sequence domain protein	-	-	-	ko:K02035,ko:K15580	ko01501,ko02010,ko02024,map01501,map02010,map02024	M00239,M00439	-	-	ko00000,ko00001,ko00002,ko02000	3.A.1.5,3.A.1.5.1,3.A.1.5.18,3.A.1.5.19,3.A.1.5.25	-	-	SBP_bac_5,TAT_signal
MH0309_GL0023612	1236689.MMALV_03990	6.1e-137	392.0	COG4057@1|root,arCOG04858@2157|Archaea,2XSVR@28890|Euryarchaeota	28890|Euryarchaeota	H	PFAM Methyl-coenzyme M reductase gamma subunit	mcrG	-	2.8.4.1	ko:K00402	ko00680,ko01100,ko01120,ko01200,map00680,map01100,map01120,map01200	M00356,M00357,M00563,M00567	R04541	RC00011,RC01542	ko00000,ko00001,ko00002,ko01000	-	-	-	MCR_gamma
V1.FI37_GL0036680	566552.BIFCAT_01370	6.2e-156	438.0	COG1949@1|root,COG1949@2|Bacteria,2GJR7@201174|Actinobacteria,4CYZY@85004|Bifidobacteriales	201174|Actinobacteria	L	3'-to-5' exoribonuclease specific for small oligoribonucleotides	orn	GO:0000175,GO:0003674,GO:0003824,GO:0004518,GO:0004527,GO:0004532,GO:0004540,GO:0006139,GO:0006725,GO:0006807,GO:0008150,GO:0008152,GO:0008408,GO:0009987,GO:0016070,GO:0016787,GO:0016788,GO:0016796,GO:0016896,GO:0034641,GO:0040007,GO:0043170,GO:0044237,GO:0044238,GO:0046483,GO:0071704,GO:0090304,GO:0090305,GO:0090501,GO:0090503,GO:0140098,GO:1901360	-	ko:K13288	ko03008,map03008	-	-	-	ko00000,ko00001,ko01000,ko03009,ko03019	-	-	-	RNase_T
158742018-stool1_revised_scaffold19460_1_gene48124	742725.HMPREF9450_00669	0.0	2280.0	COG4206@1|root,COG4206@2|Bacteria,4NKA0@976|Bacteroidetes,2FXC1@200643|Bacteroidia	976|Bacteroidetes	H	CarboxypepD_reg-like domain	-	-	-	-	-	-	-	-	-	-	-	-	CarbopepD_reg_2,Plug,TonB_dep_Rec
MH0277_GL0026682	632245.CLP_2046	0.0	1320.0	COG4716@1|root,COG4716@2|Bacteria,1TQZ6@1239|Firmicutes,248TZ@186801|Clostridia,36EKY@31979|Clostridiaceae	186801|Clostridia	S	Myosin-crossreactive antigen	-	-	4.2.1.53	ko:K10254	-	-	-	-	ko00000,ko01000	-	-	-	MCRA
NLF012_GL0063163	411473.RUMCAL_02949	0.0	1010.0	COG4733@1|root,COG4733@2|Bacteria,1TSA1@1239|Firmicutes,24AA9@186801|Clostridia,3WHZ7@541000|Ruminococcaceae	186801|Clostridia	G	hydrolase, family 9	-	-	-	-	-	-	-	-	-	-	-	-	Big_2,Glyco_hydro_9
MH0188_GL0191505	1680.BADO_0326	0.0	1781.0	COG1012@1|root,COG1454@1|root,COG1012@2|Bacteria,COG1454@2|Bacteria,2GJI2@201174|Actinobacteria,4CZ8F@85004|Bifidobacteriales	201174|Actinobacteria	C	belongs to the iron- containing alcohol dehydrogenase family	adhE	-	1.1.1.1,1.2.1.10,1.2.1.81	ko:K04072,ko:K15515	ko00010,ko00071,ko00350,ko00620,ko00625,ko00626,ko00650,ko01100,ko01110,ko01120,ko01130,ko01220,map00010,map00071,map00350,map00620,map00625,map00626,map00650,map01100,map01110,map01120,map01130,map01220	-	R00228,R00623,R00754,R01172,R04880,R05233,R05234,R06917,R06927	RC00004,RC00050,RC00088,RC00099,RC00116,RC00184,RC00649,RC01195	ko00000,ko00001,ko01000	-	-	-	Aldedh,Fe-ADH
MH0090_GL0085200	688246.Premu_2333	2.26e-303	828.0	COG0148@1|root,COG0148@2|Bacteria,4NF5M@976|Bacteroidetes,2FMNI@200643|Bacteroidia	976|Bacteroidetes	G	Catalyzes the reversible conversion of 2- phosphoglycerate into phosphoenolpyruvate. It is essential for the degradation of carbohydrates via glycolysis	eno	-	4.2.1.11	ko:K01689	ko00010,ko00680,ko01100,ko01110,ko01120,ko01130,ko01200,ko01230,ko03018,ko04066,map00010,map00680,map01100,map01110,map01120,map01130,map01200,map01230,map03018,map04066	M00001,M00002,M00003,M00346,M00394	R00658	RC00349	ko00000,ko00001,ko00002,ko01000,ko03019,ko04147	-	-	-	Enolase_C,Enolase_N
MH0370_GL0001163	1232452.BAIB02000021_gene2883	7.6e-133	385.0	COG3966@1|root,COG3966@2|Bacteria,1TSZU@1239|Firmicutes,24GMC@186801|Clostridia	186801|Clostridia	M	D-alanyl-lipoteichoic acid biosynthesis protein DltD	dltD	-	-	ko:K03740	ko01503,ko02020,ko05150,map01503,map02020,map05150	M00725	-	-	ko00000,ko00001,ko00002,ko01504	-	-	-	DltD
763840445-stool2_revised_scaffold50645_1_gene95245	457412.RSAG_01686	7.96e-310	845.0	COG1653@1|root,COG1653@2|Bacteria,1TQ0V@1239|Firmicutes,2481M@186801|Clostridia,3WMKQ@541000|Ruminococcaceae	186801|Clostridia	G	Bacterial extracellular solute-binding protein	-	-	-	ko:K10188	ko02010,map02010	M00199	-	-	ko00000,ko00001,ko00002,ko02000	3.A.1.1.4	-	-	SBP_bac_1,SBP_bac_8
MH0267_GL0174622	411483.FAEPRAA2165_01578	4.68e-279	764.0	COG0183@1|root,COG0183@2|Bacteria,1TP07@1239|Firmicutes,2482I@186801|Clostridia,3WHM7@541000|Ruminococcaceae	186801|Clostridia	I	Belongs to the thiolase family	thlA	-	2.3.1.9	ko:K00626	ko00071,ko00072,ko00280,ko00310,ko00362,ko00380,ko00620,ko00630,ko00640,ko00650,ko00720,ko00900,ko01100,ko01110,ko01120,ko01130,ko01200,ko01212,ko02020,map00071,map00072,map00280,map00310,map00362,map00380,map00620,map00630,map00640,map00650,map00720,map00900,map01100,map01110,map01120,map01130,map01200,map01212,map02020	M00088,M00095,M00373,M00374,M00375	R00238,R01177	RC00004,RC00326	ko00000,ko00001,ko00002,ko01000,ko04147	-	-	-	Thiolase_C,Thiolase_N
O2.CD3-0-PT_GL0031049	880526.KE386488_gene1246	2.01e-96	294.0	COG1866@1|root,COG1866@2|Bacteria,4NEGI@976|Bacteroidetes,2FNYK@200643|Bacteroidia,22U24@171550|Rikenellaceae	976|Bacteroidetes	H	Involved in the gluconeogenesis. Catalyzes the conversion of oxaloacetate (OAA) to phosphoenolpyruvate (PEP) through direct phosphoryl transfer between the nucleoside triphosphate and OAA	pckA	GO:0003674,GO:0003824,GO:0004611,GO:0004612,GO:0005575,GO:0005622,GO:0005623,GO:0005737,GO:0005829,GO:0005975,GO:0005996,GO:0006006,GO:0006094,GO:0008150,GO:0008152,GO:0009058,GO:0016051,GO:0016829,GO:0016830,GO:0016831,GO:0019318,GO:0019319,GO:0044238,GO:0044281,GO:0044283,GO:0044424,GO:0044444,GO:0044464,GO:0046364,GO:0071704,GO:1901576	4.1.1.49	ko:K01610	ko00010,ko00020,ko00620,ko00710,ko01100,ko01110,ko01120,ko01130,ko01200,map00010,map00020,map00620,map00710,map01100,map01110,map01120,map01130,map01200	M00003,M00170	R00341	RC00002,RC02741	ko00000,ko00001,ko00002,ko01000	-	-	-	PEPCK_ATP
O2.UC29-1_GL0027458	1122927.KB895419_gene2460	1.45e-235	719.0	COG1196@1|root,COG4099@1|root,COG4724@1|root,COG1196@2|Bacteria,COG4099@2|Bacteria,COG4724@2|Bacteria,1TPGB@1239|Firmicutes,4HDJJ@91061|Bacilli,26RF7@186822|Paenibacillaceae	91061|Bacilli	G	endo-beta-N-acetylglucosaminidase	-	-	3.2.1.96	ko:K01227	ko00511,map00511	-	-	-	ko00000,ko00001,ko01000	-	-	-	Big_3,F5_F8_type_C,FIVAR,G5,Glyco_hydro_85,Gram_pos_anchor,PKD,YSIRK_signal
MH0315_GL0074616	155864.EDL933_3529	2.29e-220	607.0	COG0524@1|root,COG0524@2|Bacteria,1MX38@1224|Proteobacteria,1RRWT@1236|Gammaproteobacteria,3XPNW@561|Escherichia	1236|Gammaproteobacteria	G	pfkB family carbohydrate kinase	scrK	-	2.7.1.4	ko:K00847	ko00051,ko00500,ko00520,ko01100,map00051,map00500,map00520,map01100	-	R00760,R00867,R03920	RC00002,RC00017	ko00000,ko00001,ko01000	-	-	-	PfkB
O2.UC11-2_GL0068370	545697.HMPREF0216_01099	1.61e-139	412.0	COG3087@1|root,COG3087@2|Bacteria,1V30Z@1239|Firmicutes,249SI@186801|Clostridia,36DPU@31979|Clostridiaceae	186801|Clostridia	D	Lytic transglycosylase with a strong preference for naked glycan strands that lack stem peptides	-	-	-	-	-	-	-	-	-	-	-	-	-
MH0124_GL0064303	411474.COPEUT_01787	0.0	1032.0	COG1866@1|root,COG1866@2|Bacteria,1TPQV@1239|Firmicutes,248JE@186801|Clostridia	186801|Clostridia	H	Involved in the gluconeogenesis. Catalyzes the conversion of oxaloacetate (OAA) to phosphoenolpyruvate (PEP) through direct phosphoryl transfer between the nucleoside triphosphate and OAA	pckA	-	4.1.1.49	ko:K01610	ko00010,ko00020,ko00620,ko00710,ko01100,ko01110,ko01120,ko01130,ko01200,map00010,map00020,map00620,map00710,map01100,map01110,map01120,map01130,map01200	M00003,M00170	R00341	RC00002,RC02741	ko00000,ko00001,ko00002,ko01000	-	-	-	PEPCK_ATP
T2D-53A_GL0071138	1235800.C819_01703	1.71e-220	611.0	COG0115@1|root,COG0115@2|Bacteria,1TQQI@1239|Firmicutes,2480D@186801|Clostridia,27INK@186928|unclassified Lachnospiraceae	186801|Clostridia	EH	Amino-transferase class IV	ilvE	-	2.6.1.42,4.1.3.38	ko:K00826,ko:K02619	ko00270,ko00280,ko00290,ko00770,ko00790,ko01100,ko01110,ko01130,ko01210,ko01230,map00270,map00280,map00290,map00770,map00790,map01100,map01110,map01130,map01210,map01230	M00019,M00036,M00119,M00570	R01090,R01214,R02199,R05553,R10991	RC00006,RC00036,RC01843,RC02148	ko00000,ko00001,ko00002,ko01000,ko01007	-	-	-	Aminotran_4
NOF006_GL0034304	155864.EDL933_2841	4.8e-132	375.0	COG1335@1|root,COG1335@2|Bacteria,1QK2B@1224|Proteobacteria,1RYRR@1236|Gammaproteobacteria,3XMT8@561|Escherichia	1236|Gammaproteobacteria	Q	hydrolase activity	yecD	GO:0005575,GO:0005622,GO:0005623,GO:0005737,GO:0005829,GO:0044424,GO:0044444,GO:0044464	-	-	-	-	-	-	-	-	-	-	Isochorismatase
MH0197_GL0068028	515620.EUBELI_20348	2.45e-226	629.0	COG1454@1|root,COG1454@2|Bacteria,1TPB4@1239|Firmicutes,247IQ@186801|Clostridia,25UQC@186806|Eubacteriaceae	186801|Clostridia	C	Psort location Cytoplasmic, score	fucO	-	1.1.1.1,1.1.1.77	ko:K00048,ko:K13954	ko00010,ko00071,ko00350,ko00625,ko00626,ko00630,ko00640,ko01100,ko01110,ko01120,ko01130,ko01220,map00010,map00071,map00350,map00625,map00626,map00630,map00640,map01100,map01110,map01120,map01130,map01220	-	R00623,R00754,R01781,R02257,R04880,R05233,R05234,R06917,R06927	RC00050,RC00087,RC00088,RC00099,RC00116,RC00649	ko00000,ko00001,ko01000	-	-	-	Fe-ADH
160400887-stool1_revised_C1541366_1_gene15067	1203611.KB894551_gene927	0.0	1032.0	COG4772@1|root,COG4772@2|Bacteria,4NEJW@976|Bacteroidetes,2G3F5@200643|Bacteroidia	976|Bacteroidetes	P	TonB-dependent receptor	-	-	-	-	-	-	-	-	-	-	-	-	CarbopepD_reg_2,Plug,TonB_dep_Rec
MH0197_GL0120601	1519439.JPJG01000031_gene1735	2.38e-202	571.0	COG1744@1|root,COG1744@2|Bacteria,1UZEP@1239|Firmicutes,25C7C@186801|Clostridia,2N8Z1@216572|Oscillospiraceae	186801|Clostridia	S	ABC transporter substrate-binding protein PnrA-like	-	-	-	ko:K07335	-	-	-	-	ko00000	-	-	-	Bmp
V1.FI14_GL0045232	1120998.AUFC01000016_gene29	0.0	956.0	COG1196@1|root,COG1196@2|Bacteria,1TPJV@1239|Firmicutes,249F4@186801|Clostridia,3WCRB@538999|Clostridiales incertae sedis	186801|Clostridia	D	Required for chromosome condensation and partitioning	smc	-	-	ko:K03529	-	-	-	-	ko00000,ko03036	-	-	-	SMC_N,SMC_hinge
MH0041_GL0070562	518637.EUBIFOR_01051	1.18e-133	380.0	COG0088@1|root,COG0088@2|Bacteria,1TPGW@1239|Firmicutes,3VPI4@526524|Erysipelotrichia	526524|Erysipelotrichia	J	Forms part of the polypeptide exit tunnel	rplD	-	-	ko:K02926	ko03010,map03010	M00178	-	-	br01610,ko00000,ko00001,ko00002,ko03011	-	-	-	Ribosomal_L4
MH0165_GL0097586	537011.PREVCOP_05758	3.75e-288	794.0	COG0366@1|root,COG0366@2|Bacteria,4NFE4@976|Bacteroidetes,2FQHN@200643|Bacteroidia	976|Bacteroidetes	G	Alpha amylase, catalytic domain	malL	-	3.2.1.1,3.2.1.10,3.2.1.20,5.4.99.16	ko:K01182,ko:K01187,ko:K05343	ko00052,ko00500,ko01100,map00052,map00500,map01100	-	R00028,R00801,R00802,R01557,R01718,R01791,R02108,R02112,R06087,R06088,R06199,R11262	RC00028,RC00049,RC00059,RC00077,RC00451,RC01816	ko00000,ko00001,ko01000	-	GH13,GH31	-	Alpha-amylase,DUF3459,Malt_amylase_C
T2D-139A_GL0031638	357276.EL88_22205	0.0	2089.0	COG4206@1|root,COG4206@2|Bacteria,4NZWU@976|Bacteroidetes,2G065@200643|Bacteroidia,4AV1I@815|Bacteroidaceae	976|Bacteroidetes	P	Psort location OuterMembrane, score	-	-	-	-	-	-	-	-	-	-	-	-	CarbopepD_reg_2,Plug,STN,TonB_dep_Rec
MH0252_GL0147306	709991.Odosp_3187	9.95e-242	715.0	COG1629@1|root,COG4771@2|Bacteria,4PKF9@976|Bacteroidetes,2G3F1@200643|Bacteroidia,23225@171551|Porphyromonadaceae	976|Bacteroidetes	P	CarboxypepD_reg-like domain	-	-	-	-	-	-	-	-	-	-	-	-	CarbopepD_reg_2,Plug,TonB_dep_Rec
MH0402_GL0062986	411479.BACUNI_01345	1.07e-96	284.0	COG3087@1|root,COG3087@2|Bacteria,4NU0A@976|Bacteroidetes,2FPJ1@200643|Bacteroidia,4AKB9@815|Bacteroidaceae	976|Bacteroidetes	D	Sporulation and cell division repeat protein	-	-	-	-	-	-	-	-	-	-	-	-	SPOR
sp|P54296|MYOM2_HUMAN	9606.ENSP00000262113	0.0	2925.0	2CMVA@1|root,2QS6D@2759|Eukaryota,38FIY@33154|Opisthokonta,3B9YT@33208|Metazoa,3CY39@33213|Bilateria,47ZST@7711|Chordata,492TF@7742|Vertebrata,3J1ZM@40674|Mammalia,35HY2@314146|Euarchontoglires,4MEQJ@9443|Primates,4MYG2@9604|Hominidae	33208|Metazoa	Z	Myomesin 2	MYOM2	GO:0003008,GO:0003012,GO:0003674,GO:0003779,GO:0005198,GO:0005488,GO:0005515,GO:0005575,GO:0005622,GO:0005623,GO:0005737,GO:0005856,GO:0005859,GO:0006936,GO:0006941,GO:0006996,GO:0007010,GO:0007015,GO:0008092,GO:0008150,GO:0008307,GO:0009653,GO:0009987,GO:0010927,GO:0015629,GO:0016043,GO:0016459,GO:0016460,GO:0019899,GO:0019900,GO:0022607,GO:0030016,GO:0030017,GO:0030018,GO:0030029,GO:0030036,GO:…	-	-	-	-	-	-	-	-	-	-	I-set,fn3
MH0212_GL0034623	748224.HMPREF9436_02013	1.06e-202	565.0	COG0667@1|root,COG0667@2|Bacteria,1TPIY@1239|Firmicutes,24AVD@186801|Clostridia,3WRII@541000|Ruminococcaceae	186801|Clostridia	C	Aldo/keto reductase family	-	-	-	ko:K18471	ko00640,map00640	-	R10718	RC00739	ko00000,ko00001,ko01000	-	-	-	Aldo_ket_red
sp|O15530|PDPK1_HUMAN	9606.ENSP00000344220	0.0	1129.0	KOG0592@1|root,KOG0592@2759|Eukaryota,38C50@33154|Opisthokonta,3B9MT@33208|Metazoa,3CYMK@33213|Bilateria,487QZ@7711|Chordata,48ZE3@7742|Vertebrata,3J9U4@40674|Mammalia,35MCW@314146|Euarchontoglires,4M5YU@9443|Primates,4MZKX@9604|Hominidae	33208|Metazoa	T	3-phosphoinositide dependent protein kinase 1	PDPK1	GO:0000003,GO:0001558,GO:0001775,GO:0001932,GO:0001933,GO:0001934,GO:0001936,GO:0001938,GO:0002064,GO:0002065,GO:0002066,GO:0002067,GO:0002068,GO:0002119,GO:0002164,GO:0002218,GO:0002220,GO:0002223,GO:0002253,GO:0002376,GO:0002429,GO:0002682,GO:0002683,GO:0002684,GO:0002694,GO:0002696,GO:0002697,GO:0002699,GO:0002703,GO:0002757,GO:0002758,GO:0002764,GO:0002768,GO:0002886,GO:0003006,GO:0003008,GO:…	2.7.11.1	ko:K06276	ko01524,ko03320,ko04011,ko04068,ko04071,ko04140,ko04150,ko04151,ko04152,ko04210,ko04510,ko04660,ko04664,ko04722,ko04910,ko04919,ko04931,ko04960,ko05145,ko05160,ko05205,ko05213,ko05215,ko05223,ko05231,map01524,map03320,map04011,map04068,map04071,map04140,map04150,map04151,map04152,map04210,map04510,map04660,map04664,map04722,map04910,map04919,map04931,map04960,map05145,map05160,map05205,map05213,m…	-	-	-	ko00000,ko00001,ko01000,ko01001,ko04131	-	-	-	PH_3,Pkinase
V1.CD5-0-PN_GL0013593	1440052.EAKF1_ch0426	1.34e-280	766.0	COG1596@1|root,COG1596@2|Bacteria,1N7GP@1224|Proteobacteria,1RQSM@1236|Gammaproteobacteria,3XNQG@561|Escherichia	1236|Gammaproteobacteria	M	polysaccharide export protein	wza	-	-	ko:K01991	ko02026,map02026	-	-	-	ko00000,ko00001,ko02000	1.B.18	-	-	Poly_export,SLBB
MH0250_GL0207347	340099.Teth39_0366	0.0	1602.0	COG0085@1|root,COG0085@2|Bacteria,1TP96@1239|Firmicutes,247J1@186801|Clostridia,42ETP@68295|Thermoanaerobacterales	186801|Clostridia	K	DNA-dependent RNA polymerase catalyzes the transcription of DNA into RNA using the four ribonucleoside triphosphates as substrates	rpoB	-	2.7.7.6	ko:K03043	ko00230,ko00240,ko01100,ko03020,map00230,map00240,map01100,map03020	M00183	R00435,R00441,R00442,R00443	RC02795	br01611,ko00000,ko00001,ko00002,ko01000,ko03021,ko03400	-	-	-	RNA_pol_Rpb2_1,RNA_pol_Rpb2_2,RNA_pol_Rpb2_3,RNA_pol_Rpb2_45,RNA_pol_Rpb2_6,RNA_pol_Rpb2_7
1042403.BALAC2494_01175	552531.BIF_01620	0.0	885.0	COG2182@1|root,COG2182@2|Bacteria,2GJ8S@201174|Actinobacteria,4CZ8G@85004|Bifidobacteriales	201174|Actinobacteria	G	Bacterial extracellular solute-binding protein	malE	-	-	ko:K15770	ko02010,map02010	M00491	-	-	ko00000,ko00001,ko00002,ko02000	3.A.1.1.16,3.A.1.1.2	-	-	SBP_bac_1,SBP_bac_8
MH0012_GL0133726	349741.Amuc_1396	0.0	1176.0	COG0173@1|root,COG0173@2|Bacteria,46S7W@74201|Verrucomicrobia,2ITZA@203494|Verrucomicrobiae	203494|Verrucomicrobiae	J	Aspartyl-tRNA synthetase with relaxed tRNA specificity since it is able to aspartylate not only its cognate tRNA(Asp) but also tRNA(Asn). Reaction proceeds in two steps L-aspartate is first activated by ATP to form Asp-AMP and then transferred to the acceptor end of tRNA(Asp Asn)	aspS	-	6.1.1.12	ko:K01876	ko00970,map00970	M00359,M00360	R05577	RC00055,RC00523	ko00000,ko00001,ko00002,ko01000,ko01007,ko03016,ko03029	-	-	-	GAD,tRNA-synt_2,tRNA_anti-codon
MH0355_GL0068116	667015.Bacsa_2634	9.64e-290	792.0	COG4806@1|root,COG4806@2|Bacteria,4NHKW@976|Bacteroidetes,2FNVS@200643|Bacteroidia,4AN6H@815|Bacteroidaceae	976|Bacteroidetes	G	Psort location Cytoplasmic, score 8.96	rhaA	GO:0003674,GO:0003824,GO:0005975,GO:0005996,GO:0008150,GO:0008152,GO:0008740,GO:0009056,GO:0016052,GO:0016853,GO:0016860,GO:0016861,GO:0019299,GO:0019301,GO:0019318,GO:0019320,GO:0019321,GO:0019324,GO:0044238,GO:0044281,GO:0044282,GO:0046365,GO:0071704,GO:1901575	5.3.1.14	ko:K01813	ko00051,ko01120,map00051,map01120	-	R02437	RC00434	ko00000,ko00001,ko01000	-	-	-	RhaA
159268001-stool2_revised_C786051_1_gene68743	4577.GRMZM2G094712_P01	6.9e-116	347.0	COG1448@1|root,KOG1411@2759|Eukaryota,37P2V@33090|Viridiplantae,3G8KV@35493|Streptophyta,3KSGB@4447|Liliopsida,3ID4F@38820|Poales	35493|Streptophyta	E	Aspartate aminotransferase	-	GO:0003674,GO:0003824,GO:0004069,GO:0005488,GO:0005507,GO:0005575,GO:0005618,GO:0005622,GO:0005623,GO:0005737,GO:0005773,GO:0005774,GO:0005777,GO:0005829,GO:0005886,GO:0005911,GO:0006082,GO:0006091,GO:0006099,GO:0006101,GO:0006103,GO:0006520,GO:0006522,GO:0006531,GO:0006536,GO:0006807,GO:0007275,GO:0007568,GO:0008150,GO:0008152,GO:0008483,GO:0009060,GO:0009064,GO:0009066,GO:0009078,GO:0009506,GO:…	2.6.1.1	ko:K14454	ko00220,ko00250,ko00270,ko00330,ko00350,ko00360,ko00400,ko00710,ko00950,ko00960,ko01100,ko01110,ko01120,ko01130,ko01200,ko01210,ko01230,map00220,map00250,map00270,map00330,map00350,map00360,map00400,map00710,map00950,map00960,map01100,map01110,map01120,map01130,map01200,map01210,map01230	M00170,M00171	R00355,R00694,R00734,R00896,R02433,R02619,R05052	RC00006	ko00000,ko00001,ko00002,ko01000,ko01007,ko04131,ko04147	-	-	-	Aminotran_1_2
V1.FI31_GL0136833	1408437.JNJN01000043_gene802	5.84e-33	119.0	2CGUA@1|root,349PV@2|Bacteria,1VZ4D@1239|Firmicutes,252PF@186801|Clostridia	186801|Clostridia	-	-	-	-	-	-	-	-	-	-	-	-	-	-	-
MH0020_GL0069918	411476.BACOVA_04911	0.0	2147.0	COG1629@1|root,COG4771@2|Bacteria,4P1Z5@976|Bacteroidetes,2FWS8@200643|Bacteroidia,4AWF7@815|Bacteroidaceae	976|Bacteroidetes	P	TonB-linked outer membrane protein, SusC RagA family	-	-	-	-	-	-	-	-	-	-	-	-	CarbopepD_reg_2,Plug,TonB_dep_Rec
sp|Q00341|VIGLN_HUMAN	9606.ENSP00000375836	0.0	2467.0	KOG2208@1|root,KOG2208@2759|Eukaryota,38D8R@33154|Opisthokonta,3BFE4@33208|Metazoa,3CSZ5@33213|Bilateria,48AYR@7711|Chordata,48XDH@7742|Vertebrata,3JENM@40674|Mammalia,35CJK@314146|Euarchontoglires,4MHPP@9443|Primates,4N141@9604|Hominidae	33208|Metazoa	I	High density lipoprotein binding protein	HDLBP	GO:0000785,GO:0000792,GO:0003674,GO:0003676,GO:0003677,GO:0003690,GO:0003696,GO:0003697,GO:0003723,GO:0003729,GO:0003730,GO:0005488,GO:0005575,GO:0005622,GO:0005623,GO:0005634,GO:0005694,GO:0005700,GO:0005701,GO:0005737,GO:0005829,GO:0005886,GO:0006066,GO:0006323,GO:0006325,GO:0006333,GO:0006338,GO:0006417,GO:0006629,GO:0006996,GO:0007059,GO:0008150,GO:0008152,GO:0008202,GO:0008203,GO:0008289,GO:…	-	-	-	-	-	-	-	-	-	-	KH_1
MH0006_GL0080392	357276.EL88_22200	0.0	1350.0	2DBCI@1|root,2Z8DZ@2|Bacteria,4NF4Y@976|Bacteroidetes,2FQEW@200643|Bacteroidia,4AMHZ@815|Bacteroidaceae	976|Bacteroidetes	S	Susd and RagB outer membrane lipoprotein	-	-	-	-	-	-	-	-	-	-	-	-	SusD-like,SusD-like_2
sp|P40306|PSB10_HUMAN	9597.XP_003812215.1	4.85e-192	533.0	COG0638@1|root,KOG0173@2759|Eukaryota,38CTY@33154|Opisthokonta,3BEBY@33208|Metazoa,3CUEU@33213|Bilateria,47Z2B@7711|Chordata,490US@7742|Vertebrata,3JC81@40674|Mammalia,35KJ5@314146|Euarchontoglires,4MBSM@9443|Primates,4MWTV@9604|Hominidae	33208|Metazoa	O	Proteasome beta subunits C terminal	PSMB10	GO:0000502,GO:0000902,GO:0001775,GO:0002376,GO:0003674,GO:0003824,GO:0004175,GO:0005488,GO:0005515,GO:0005575,GO:0005622,GO:0005623,GO:0005634,GO:0005654,GO:0005737,GO:0005829,GO:0005839,GO:0006464,GO:0006508,GO:0006511,GO:0006807,GO:0006955,GO:0006959,GO:0008150,GO:0008152,GO:0008233,GO:0008283,GO:0009056,GO:0009057,GO:0009653,GO:0009987,GO:0010498,GO:0016043,GO:0016579,GO:0016787,GO:0019538,GO:…	3.4.25.1	ko:K02733,ko:K02739	ko03050,map03050	M00337,M00340	-	-	ko00000,ko00001,ko00002,ko01000,ko01002,ko03051	-	-	-	Pr_beta_C,Proteasome
O2.UC55-0_GL0149269	411459.RUMOBE_03134	1.52e-150	432.0	COG1653@1|root,COG1653@2|Bacteria,1TQHT@1239|Firmicutes,249J6@186801|Clostridia,3XZHY@572511|Blautia	186801|Clostridia	G	Bacterial extracellular solute-binding protein	amyE	-	-	ko:K10117	ko02010,map02010	M00196	-	-	ko00000,ko00001,ko00002,ko02000	3.A.1.1.28	-	-	SBP_bac_8,TAT_signal
T2D-73A_GL0012808	411476.BACOVA_05056	1.56e-189	527.0	COG0284@1|root,COG0284@2|Bacteria,4NE12@976|Bacteroidetes,2FPJM@200643|Bacteroidia,4AKFN@815|Bacteroidaceae	976|Bacteroidetes	F	Belongs to the OMP decarboxylase family. Type 2 subfamily	pyrF	GO:0003674,GO:0003824,GO:0004590,GO:0006139,GO:0006206,GO:0006207,GO:0006725,GO:0006807,GO:0008150,GO:0008152,GO:0009058,GO:0009112,GO:0009987,GO:0016829,GO:0016830,GO:0016831,GO:0018130,GO:0019856,GO:0034641,GO:0044237,GO:0044238,GO:0044249,GO:0044271,GO:0044281,GO:0046112,GO:0046483,GO:0055086,GO:0071704,GO:0072527,GO:0072528,GO:1901360,GO:1901362,GO:1901564,GO:1901566,GO:1901576	4.1.1.23	ko:K01591	ko00240,ko01100,map00240,map01100	M00051	R00965	RC00409	ko00000,ko00001,ko00002,ko01000	-	-	-	OMPdecase
M04067:32:000000000-C6TVP:1:1112:10119:17428_1_216_-	1121344.JHZO01000006_gene1800	3.85e-33	121.0	COG1024@1|root,COG1024@2|Bacteria,1TQ89@1239|Firmicutes,247RK@186801|Clostridia	186801|Clostridia	I	Belongs to the enoyl-CoA hydratase isomerase family	-	-	4.2.1.149	ko:K07546,ko:K08299	ko00623,ko01100,ko01120,ko01220,map00623,map01100,map01120,map01220	M00418	R05599,R10675	RC01095,RC01435	ko00000,ko00001,ko00002,ko01000	-	-	-	ECH_1
V1.UC56-0_GL0065768	216816.GS08_03555	6.82e-309	842.0	COG0148@1|root,COG0148@2|Bacteria,2GJAY@201174|Actinobacteria,4CYT3@85004|Bifidobacteriales	201174|Actinobacteria	G	Catalyzes the reversible conversion of 2- phosphoglycerate into phosphoenolpyruvate. It is essential for the degradation of carbohydrates via glycolysis	eno	-	4.2.1.11	ko:K01689	ko00010,ko00680,ko01100,ko01110,ko01120,ko01130,ko01200,ko01230,ko03018,ko04066,map00010,map00680,map01100,map01110,map01120,map01130,map01200,map01230,map03018,map04066	M00001,M00002,M00003,M00346,M00394	R00658	RC00349	ko00000,ko00001,ko00002,ko01000,ko03019,ko04147	-	-	-	Enolase_C,Enolase_N
MH0003_GL0097145	1122931.AUAE01000033_gene3656	3.6e-208	575.0	28JDU@1|root,2Z984@2|Bacteria,4NJRZ@976|Bacteroidetes,2G382@200643|Bacteroidia	976|Bacteroidetes	S	Family of unknown function (DUF5467)	-	-	-	-	-	-	-	-	-	-	-	-	DUF5467
O2.CD2-0_GL0015153	1121098.HMPREF1534_02680	6.79e-306	852.0	COG1435@1|root,COG1435@2|Bacteria,4NGNY@976|Bacteroidetes,2FMGM@200643|Bacteroidia,4ANJ0@815|Bacteroidaceae	976|Bacteroidetes	F	Pfam:SusD	-	-	-	ko:K21572	-	-	-	-	ko00000,ko02000	8.A.46.1,8.A.46.3	-	-	SusD-like_3,SusD_RagB
MH0120_GL0094560	1235793.C809_01831	1.37e-32	118.0	COG4818@1|root,COG4818@2|Bacteria,1UN6A@1239|Firmicutes,25GXJ@186801|Clostridia,27Q73@186928|unclassified Lachnospiraceae	186801|Clostridia	S	TM2 domain	-	-	-	-	-	-	-	-	-	-	-	-	-
V1.CD3-3-PN_GL0001706	1122931.AUAE01000008_gene3935	0.0	865.0	COG0334@1|root,COG0334@2|Bacteria,4NEBH@976|Bacteroidetes,2FM43@200643|Bacteroidia,22WFZ@171551|Porphyromonadaceae	976|Bacteroidetes	E	Belongs to the Glu Leu Phe Val dehydrogenases family	gdh	GO:0005575,GO:0005623,GO:0009986,GO:0044464	1.4.1.4	ko:K00262	ko00220,ko00250,ko00910,ko01100,map00220,map00250,map00910,map01100	-	R00248	RC00006,RC02799	ko00000,ko00001,ko01000	-	-	-	ELFV_dehydrog,ELFV_dehydrog_N
V1.CD35-0_GL0019182	469610.HMPREF0189_01058	1.78e-289	795.0	COG2848@1|root,COG2848@2|Bacteria,1NAFG@1224|Proteobacteria,2VHDX@28216|Betaproteobacteria	28216|Betaproteobacteria	S	UPF0210 protein	-	-	-	ko:K09157	-	-	-	-	ko00000	-	-	-	DUF711
MH0003_GL0070901	1160707.AJIK01000006_gene987	1.66e-107	325.0	COG0006@1|root,COG0006@2|Bacteria,1TQ44@1239|Firmicutes,4HAT7@91061|Bacilli,26E1Y@186818|Planococcaceae	91061|Bacilli	E	COG0006 Xaa-Pro aminopeptidase	pepP	-	3.4.11.9,3.4.13.9	ko:K01262,ko:K01271	-	-	-	-	ko00000,ko01000,ko01002	-	-	-	Creatinase_N,Peptidase_M24
MH0008_GL0016679	908612.HMPREF9720_1162	0.0	877.0	COG0457@1|root,COG2885@1|root,COG0457@2|Bacteria,COG2885@2|Bacteria,4NIJG@976|Bacteroidetes,2FPCN@200643|Bacteroidia,22UA2@171550|Rikenellaceae	976|Bacteroidetes	M	Tetratricopeptide repeat protein	-	-	-	-	-	-	-	-	-	-	-	-	OmpA,TPR_16,TPR_2,TPR_8
V1.UC39-4_GL0095836	1095747.HMPREF1049_0820	0.0	896.0	COG5016@1|root,COG5016@2|Bacteria,378IQ@32066|Fusobacteria	32066|Fusobacteria	C	Psort location Cytoplasmic, score	pycB	-	4.1.1.3	ko:K01571	ko00620,ko01100,map00620,map01100	-	R00217	RC00040	ko00000,ko00001,ko01000,ko02000	3.B.1.1.1	-	-	HMGL-like,PYC_OADA
O2.UC14-2_GL0091805	457412.RSAG_01921	3.02e-310	845.0	COG1653@1|root,COG1653@2|Bacteria,1TQHT@1239|Firmicutes,249J6@186801|Clostridia,3WICE@541000|Ruminococcaceae	186801|Clostridia	G	Bacterial extracellular solute-binding protein	-	-	-	ko:K10117	ko02010,map02010	M00196	-	-	ko00000,ko00001,ko00002,ko02000	3.A.1.1.28	-	-	SBP_bac_8,TAT_signal
159369152-stool1_revised_C218669_1_gene6717	585394.RHOM_11885	2.36e-170	478.0	COG1024@1|root,COG1024@2|Bacteria,1TQ89@1239|Firmicutes,247RK@186801|Clostridia	186801|Clostridia	I	Belongs to the enoyl-CoA hydratase isomerase family	crt	-	4.2.1.17	ko:K01715	ko00650,ko01200,map00650,map01200	-	R03026	RC00831	ko00000,ko00001,ko01000	-	-	-	ECH_1
MH0205_GL0161266	877411.JMMA01000002_gene1143	4.63e-240	671.0	COG1362@1|root,COG1362@2|Bacteria,1TP6G@1239|Firmicutes,2486Y@186801|Clostridia,3WHAH@541000|Ruminococcaceae	186801|Clostridia	E	M18 family aminopeptidase	apeA	-	-	-	-	-	-	-	-	-	-	-	Peptidase_M18
MH0062_GL0052008	1519439.JPJG01000073_gene1322	0.0	889.0	COG0459@1|root,COG0459@2|Bacteria,1TP1T@1239|Firmicutes,248BG@186801|Clostridia,2N6RJ@216572|Oscillospiraceae	186801|Clostridia	O	Prevents misfolding and promotes the refolding and proper assembly of unfolded polypeptides generated under stress conditions	groL	GO:0005575,GO:0005622,GO:0005623,GO:0005737,GO:0044424,GO:0044464	-	ko:K04077	ko03018,ko04212,ko04940,ko05134,ko05152,map03018,map04212,map04940,map05134,map05152	-	-	-	ko00000,ko00001,ko03019,ko03029,ko03110,ko04147	-	-	-	Cpn60_TCP1
NOF013_GL0072949	411463.EUBVEN_00887	2.39e-127	364.0	COG0088@1|root,COG0088@2|Bacteria,1TPGW@1239|Firmicutes,248SY@186801|Clostridia,25VEH@186806|Eubacteriaceae	186801|Clostridia	J	Forms part of the polypeptide exit tunnel	rplD	-	-	ko:K02926	ko03010,map03010	M00178	-	-	br01610,ko00000,ko00001,ko00002,ko03011	-	-	-	Ribosomal_L4
MH0189_GL0157802	742766.HMPREF9455_00947	0.0	1111.0	COG1053@1|root,COG1053@2|Bacteria,4NFDU@976|Bacteroidetes,2FM67@200643|Bacteroidia,22WBE@171551|Porphyromonadaceae	976|Bacteroidetes	C	SdhA B are the catalytic subcomplex and can exhibit succinate dehydrogenase activity in the absence of SdhC D which are the membrane components and form cytochrome b556	sdhA	-	1.3.5.1,1.3.5.4	ko:K00239	ko00020,ko00190,ko00650,ko00720,ko01100,ko01110,ko01120,ko01130,ko01200,ko05134,map00020,map00190,map00650,map00720,map01100,map01110,map01120,map01130,map01200,map05134	M00009,M00011,M00149,M00173,M00374,M00376	R02164	RC00045	ko00000,ko00001,ko00002,ko01000	-	-	-	FAD_binding_2,Succ_DH_flav_C
T2D-110A_GL0005811	515620.EUBELI_00741	0.0	2220.0	COG0674@1|root,COG1013@1|root,COG1014@1|root,COG0674@2|Bacteria,COG1013@2|Bacteria,COG1014@2|Bacteria,1TQJ2@1239|Firmicutes,248FW@186801|Clostridia,25USH@186806|Eubacteriaceae	186801|Clostridia	C	Oxidoreductase required for the transfer of electrons from pyruvate to flavodoxin	nifJ	-	1.2.7.1	ko:K03737	ko00010,ko00020,ko00620,ko00650,ko00720,ko01100,ko01120,ko01130,ko01200,map00010,map00020,map00620,map00650,map00720,map01100,map01120,map01130,map01200	M00173,M00307	R01196,R10866	RC00004,RC02742	br01601,ko00000,ko00001,ko00002,ko01000	-	-	-	EKR,Fer4,Fer4_16,Fer4_7,PFOR_II,POR,POR_N,TPP_enzyme_C
MH0346_GL0120324	445973.CLOBAR_00120	4.7e-143	404.0	COG0522@1|root,COG0522@2|Bacteria,1TR0J@1239|Firmicutes,248Y5@186801|Clostridia,25SHG@186804|Peptostreptococcaceae	186801|Clostridia	J	One of the primary rRNA binding proteins, it binds directly to 16S rRNA where it nucleates assembly of the body of the 30S subunit	rpsD	-	-	ko:K02986	ko03010,map03010	M00178,M00179	-	-	br01610,ko00000,ko00001,ko00002,ko03011	-	-	-	Ribosomal_S4,S4
MH0094_GL0022444	445970.ALIPUT_01047	1.08e-269	738.0	COG1960@1|root,COG1960@2|Bacteria,4NEHA@976|Bacteroidetes,2FR12@200643|Bacteroidia	976|Bacteroidetes	I	acyl-CoA dehydrogenase	-	-	1.3.8.1	ko:K00248	ko00071,ko00280,ko00650,ko01100,ko01110,ko01120,ko01200,ko01212,map00071,map00280,map00650,map01100,map01110,map01120,map01200,map01212	-	R01175,R01178,R02661,R03172,R04751	RC00052,RC00068,RC00076,RC00120,RC00148	ko00000,ko00001,ko01000	-	-	-	Acyl-CoA_dh_1,Acyl-CoA_dh_M,Acyl-CoA_dh_N
MH0371_GL0199990	1160721.RBI_II00051	6.09e-173	483.0	28J28@1|root,2Z8YU@2|Bacteria,1UYKD@1239|Firmicutes,24GNR@186801|Clostridia,3WHPZ@541000|Ruminococcaceae	186801|Clostridia	-	-	-	-	-	-	-	-	-	-	-	-	-	-	-
MH0417_GL0189356	748224.HMPREF9436_02154	1.49e-148	419.0	COG1898@1|root,COG1898@2|Bacteria,1TRVB@1239|Firmicutes,248VX@186801|Clostridia,3WIH5@541000|Ruminococcaceae	186801|Clostridia	M	Catalyzes the epimerization of the C3' and C5'positions of dTDP-6-deoxy-D-xylo-4-hexulose, forming dTDP-6-deoxy-L-lyxo-4- hexulose	rfbC	-	5.1.3.13	ko:K01790	ko00521,ko00523,ko01130,map00521,map00523,map01130	M00793	R06514	RC01531	ko00000,ko00001,ko00002,ko01000	-	-	iHN637.CLJU_RS02630,iHN637.CLJU_RS02745	dTDP_sugar_isom
V1.UC45-0_GL0067909	411483.FAEPRAA2165_03431	0.0	1034.0	COG2247@1|root,COG2247@2|Bacteria,1UZI1@1239|Firmicutes,24E79@186801|Clostridia,3WNS3@541000|Ruminococcaceae	186801|Clostridia	M	cell wall binding repeat	-	-	-	-	-	-	-	-	-	-	-	-	-
N083A_GL0019510	1163671.JAGI01000001_gene42	0.0	946.0	COG3968@1|root,COG3968@2|Bacteria,1UHUF@1239|Firmicutes,2481B@186801|Clostridia,36EMN@31979|Clostridiaceae	186801|Clostridia	S	glutamine synthetase	glnA	-	6.3.1.2	ko:K01915	ko00220,ko00250,ko00630,ko00910,ko01100,ko01120,ko01230,ko02020,ko04217,ko04724,ko04727,map00220,map00250,map00630,map00910,map01100,map01120,map01230,map02020,map04217,map04724,map04727	-	R00253	RC00010,RC02798	ko00000,ko00001,ko01000,ko04147	-	-	-	GSIII_N,Gln-synt_C
MH0433_GL0071742	742738.HMPREF9460_03479	4.16e-184	525.0	COG1744@1|root,COG1744@2|Bacteria,1TPEU@1239|Firmicutes,248QT@186801|Clostridia,267P3@186813|unclassified Clostridiales	186801|Clostridia	S	ABC transporter substrate-binding protein PnrA-like	tmpC	-	-	ko:K07335	-	-	-	-	ko00000	-	-	-	Bmp
MH0012_GL0237776	743719.PaelaDRAFT_5933	8.3e-127	375.0	COG0673@1|root,COG0673@2|Bacteria,1TQ72@1239|Firmicutes,4HAGN@91061|Bacilli,26ST6@186822|Paenibacillaceae	91061|Bacilli	K	Oxidoreductase	inoDH	-	-	-	-	-	-	-	-	-	-	-	GFO_IDH_MocA,GFO_IDH_MocA_C
sp|Q16836|HCDH_HUMAN	61853.ENSNLEP00000015739	1.41e-216	598.0	COG1250@1|root,KOG2304@2759|Eukaryota,38CEZ@33154|Opisthokonta,3BEMV@33208|Metazoa,3CV40@33213|Bilateria,482S8@7711|Chordata,496A3@7742|Vertebrata,3J49A@40674|Mammalia,35MCV@314146|Euarchontoglires,4MGD8@9443|Primates	33208|Metazoa	I	3-hydroxyacyl-CoA dehydrogenase, NAD binding domain	HADH	GO:0002791,GO:0002792,GO:0003674,GO:0003824,GO:0003857,GO:0005575,GO:0005622,GO:0005623,GO:0005634,GO:0005654,GO:0005737,GO:0005739,GO:0005759,GO:0006082,GO:0006629,GO:0006631,GO:0006635,GO:0008150,GO:0008152,GO:0009056,GO:0009062,GO:0009719,GO:0009725,GO:0009987,GO:0010033,GO:0010243,GO:0010646,GO:0010648,GO:0010817,GO:0014823,GO:0016042,GO:0016054,GO:0016491,GO:0016614,GO:0016616,GO:0019395,GO:…	1.1.1.35	ko:K00022	ko00062,ko00071,ko00280,ko00281,ko00310,ko00380,ko00650,ko00930,ko01100,ko01110,ko01120,ko01130,ko01212,map00062,map00071,map00280,map00281,map00310,map00380,map00650,map00930,map01100,map01110,map01120,map01130,map01212	M00032,M00085,M00087	R01778,R01975,R04203,R04737,R04739,R04741,R04743,R04745,R04748,R05066,R06941,R08094	RC00029,RC00099,RC00103,RC00117,RC00241,RC00525	ko00000,ko00001,ko00002,ko01000	-	-	-	3HCDH,3HCDH_N
MH0343_GL0059508	457415.HMPREF1006_02417	1.68e-89	270.0	COG0549@1|root,COG0549@2|Bacteria,3TAEJ@508458|Synergistetes	508458|Synergistetes	E	Belongs to the carbamate kinase family	-	-	2.7.2.2	ko:K00926	ko00220,ko00230,ko00910,ko01100,ko01120,ko01200,map00220,map00230,map00910,map01100,map01120,map01200	-	R00150,R01395	RC00002,RC00043,RC02803,RC02804	ko00000,ko00001,ko01000	-	-	-	AA_kinase
MH0030_GL0011677	1541959.KQ51_00815	4.31e-168	487.0	COG0719@1|root,COG0719@2|Bacteria,3WSXA@544448|Tenericutes	544448|Tenericutes	O	Uncharacterized protein family (UPF0051)	sufB	-	-	ko:K09014	-	-	-	-	ko00000	-	-	-	UPF0051
MH0003_GL0110918	435590.BVU_3228	0.0	928.0	COG3579@1|root,COG3579@2|Bacteria,4NJ3J@976|Bacteroidetes,2FMZY@200643|Bacteroidia,4AM6R@815|Bacteroidaceae	976|Bacteroidetes	E	Peptidase C1-like family	pepC	-	3.4.22.40	ko:K01372	-	-	-	-	ko00000,ko01000,ko01002	-	-	-	Peptidase_C1_2
V1.CD16-0_GL0098721	742726.HMPREF9448_02709	5.84e-185	541.0	COG0457@1|root,COG0457@2|Bacteria,4NIJG@976|Bacteroidetes,2FPCN@200643|Bacteroidia,22WME@171551|Porphyromonadaceae	976|Bacteroidetes	S	Tetratricopeptide repeat protein	-	-	-	-	-	-	-	-	-	-	-	-	OmpA,TPR_16,TPR_2,TPR_8
O2.UC17-2_GL0109183	763034.HMPREF9446_02425	0.0	1086.0	COG0446@1|root,COG0446@2|Bacteria,4NFNP@976|Bacteroidetes,2FQ3J@200643|Bacteroidia,4AVA6@815|Bacteroidaceae	976|Bacteroidetes	S	Pfam:SusD	-	-	-	ko:K21572	-	-	-	-	ko00000,ko02000	8.A.46.1,8.A.46.3	-	-	SusD-like_3,SusD_RagB
V1.UC5-0_GL0014240	718252.FP2_20550	5.85e-222	617.0	COG2025@1|root,COG2025@2|Bacteria,1TPC8@1239|Firmicutes,247NF@186801|Clostridia,3WGKC@541000|Ruminococcaceae	186801|Clostridia	C	Electron transfer flavoprotein FAD-binding domain	etfA	-	1.3.1.108	ko:K03522,ko:K22432	-	-	-	-	ko00000,ko01000,ko04147	-	-	-	ETF,ETF_alpha,Fer4
N082A_GL0008371	748224.HMPREF9436_03229	4.26e-275	759.0	COG3409@1|root,COG4939@1|root,COG3409@2|Bacteria,COG4939@2|Bacteria,1V2YC@1239|Firmicutes,24ABE@186801|Clostridia	186801|Clostridia	M	FMN-binding domain protein	-	-	-	-	-	-	-	-	-	-	-	-	FMN_bind,PG_binding_1
MH0144_GL0154867	1384066.JAGT01000001_gene656	1.24e-102	330.0	COG2730@1|root,COG4124@1|root,COG2730@2|Bacteria,COG4124@2|Bacteria,1V5CA@1239|Firmicutes,24ERV@186801|Clostridia,3WHHY@541000|Ruminococcaceae	186801|Clostridia	G	Belongs to the glycosyl hydrolase 5 (cellulase A) family	-	-	-	-	-	-	-	-	-	-	-	-	Cellulase
MH0006_GL0208061	626522.GCWU000325_00732	1.1e-267	742.0	COG2195@1|root,COG2195@2|Bacteria,4NG8I@976|Bacteroidetes,2FM0V@200643|Bacteroidia,1WD2U@1283313|Alloprevotella	976|Bacteroidetes	E	Peptidase family M20/M25/M40	pepD_2	-	-	ko:K01270	ko00480,ko01100,map00480,map01100	-	R00899,R04951	RC00096,RC00141	ko00000,ko00001,ko01000,ko01002	-	-	-	M20_dimer,Peptidase_M20
MH0006_GL0155718	515620.EUBELI_02055	2.38e-174	487.0	COG0510@1|root,COG0510@2|Bacteria,1TQW6@1239|Firmicutes,248A0@186801|Clostridia,25YRH@186806|Eubacteriaceae	186801|Clostridia	M	NOG21226 non supervised orthologous group	-	-	-	-	-	-	-	-	-	-	-	-	APH
MH0264_GL0003601	626522.GCWU000325_01697	3.29e-271	750.0	COG1449@1|root,COG1449@2|Bacteria,4NFXW@976|Bacteroidetes,2FMRY@200643|Bacteroidia,1WDDB@1283313|Alloprevotella	976|Bacteroidetes	G	Belongs to the glycosyl hydrolase 57 family	amyA	-	3.2.1.1	ko:K07405	ko00500,ko01100,map00500,map01100	-	R02108,R02112,R11262	-	ko00000,ko00001,ko01000	-	GH57	-	Glyco_hydro_57
sp|P69905|HBA_HUMAN	9597.XP_003809438.1	4.83e-98	285.0	KOG3378@1|root,KOG3378@2759|Eukaryota,3A1RG@33154|Opisthokonta,3BQKH@33208|Metazoa,3D6Q8@33213|Bilateria,48E3W@7711|Chordata,49AT1@7742|Vertebrata,3JGIH@40674|Mammalia,35PZH@314146|Euarchontoglires,4MJPM@9443|Primates,4N6T3@9604|Hominidae	33208|Metazoa	C	hydrogen peroxide catabolic process	HBA	GO:0000302,GO:0001540,GO:0001701,GO:0002262,GO:0002376,GO:0002520,GO:0003008,GO:0003013,GO:0003674,GO:0005488,GO:0005575,GO:0005576,GO:0005615,GO:0005622,GO:0005623,GO:0005737,GO:0005829,GO:0005833,GO:0005840,GO:0006810,GO:0006811,GO:0006820,GO:0006897,GO:0006898,GO:0006950,GO:0006979,GO:0007275,GO:0008015,GO:0008150,GO:0008152,GO:0008217,GO:0009056,GO:0009636,GO:0009790,GO:0009792,GO:0009987,GO:…	-	ko:K13822,ko:K13826	ko05143,ko05144,map05143,map05144	-	-	-	ko00000,ko00001,ko04147	-	-	-	Globin
DLF014_GL0041855	1504822.CCNO01000015_gene845	0.0	1486.0	COG1185@1|root,COG1185@2|Bacteria,2NNX7@2323|unclassified Bacteria	2|Bacteria	J	Involved in mRNA degradation. Catalyzes the phosphorolysis of single-stranded polyribonucleotides processively in the 3'- to 5'-direction	pnp	GO:0000166,GO:0000175,GO:0003674,GO:0003676,GO:0003723,GO:0003729,GO:0003824,GO:0004518,GO:0004527,GO:0004532,GO:0004540,GO:0004654,GO:0005488,GO:0005515,GO:0005575,GO:0005618,GO:0005622,GO:0005623,GO:0005737,GO:0005829,GO:0005886,GO:0006139,GO:0006401,GO:0006402,GO:0006725,GO:0006807,GO:0006950,GO:0008144,GO:0008150,GO:0008152,GO:0008408,GO:0009056,GO:0009057,GO:0009266,GO:0009408,GO:0009628,GO:…	2.7.7.8	ko:K00962	ko00230,ko00240,ko03018,map00230,map00240,map03018	M00394	R00437,R00438,R00439,R00440	RC02795	ko00000,ko00001,ko00002,ko01000,ko03016,ko03019	-	-	-	KH_1,PNPase,RNase_PH,RNase_PH_C,S1
V1.UC39-0_GL0151331	1297617.JPJD01000086_gene622	6.6e-204	583.0	COG4670@1|root,COG4670@2|Bacteria,1TP5H@1239|Firmicutes,247ZG@186801|Clostridia,26AJB@186813|unclassified Clostridiales	186801|Clostridia	I	Coenzyme A transferase	-	-	2.8.3.1	ko:K01026	ko00620,ko00640,ko00643,ko01100,ko01120,map00620,map00640,map00643,map01100,map01120	-	R00928,R01449,R05508	RC00012,RC00014,RC00137	ko00000,ko00001,ko01000	-	-	-	CoA_trans
MH0105_GL0023899	470145.BACCOP_02061	0.0	981.0	COG1904@1|root,COG1904@2|Bacteria,4NFHS@976|Bacteroidetes,2FMMW@200643|Bacteroidia,4AKR4@815|Bacteroidaceae	976|Bacteroidetes	G	glucuronate isomerase	uxaC	-	5.3.1.12	ko:K01812	ko00040,ko01100,map00040,map01100	M00061,M00631	R01482,R01983	RC00376	ko00000,ko00001,ko00002,ko01000	-	-	-	UxaC
V1.CD16-0_GL0044652	469617.FUAG_02615	6.22e-303	829.0	COG1362@1|root,COG1362@2|Bacteria,378B1@32066|Fusobacteria	32066|Fusobacteria	E	M18 family aminopeptidase	-	-	-	-	-	-	-	-	-	-	-	-	Peptidase_M18
MH0274_GL0096590	1203550.HMPREF1475_00522	9.77e-81	244.0	COG0228@1|root,COG0228@2|Bacteria,4NNY8@976|Bacteroidetes,2FN6N@200643|Bacteroidia	976|Bacteroidetes	J	Belongs to the bacterial ribosomal protein bS16 family	rpsP	GO:0003674,GO:0003735,GO:0005198,GO:0005575,GO:0005622,GO:0005623,GO:0005737,GO:0005840,GO:0006412,GO:0006518,GO:0006807,GO:0008150,GO:0008152,GO:0009058,GO:0009059,GO:0009987,GO:0010467,GO:0015935,GO:0019538,GO:0032991,GO:0034641,GO:0034645,GO:0043043,GO:0043170,GO:0043226,GO:0043228,GO:0043229,GO:0043232,GO:0043603,GO:0043604,GO:0044237,GO:0044238,GO:0044249,GO:0044260,GO:0044267,GO:0044271,GO:…	-	ko:K02959	ko03010,map03010	M00178	-	-	br01610,ko00000,ko00001,ko00002,ko03011,ko03029	-	-	-	Ribosomal_S16
T2D-120A_GL0014659	1235803.C825_04225	3.16e-291	795.0	COG0399@1|root,COG0399@2|Bacteria,4NFQ8@976|Bacteroidetes,2FMKJ@200643|Bacteroidia,22ZHY@171551|Porphyromonadaceae	976|Bacteroidetes	E	DegT/DnrJ/EryC1/StrS aminotransferase family	-	-	2.6.1.59	ko:K02805	-	-	-	-	ko00000,ko01000,ko01007	-	-	-	DegT_DnrJ_EryC1
O2.UC18-0_GL0022106	908340.HMPREF9406_2524	8.12e-69	208.0	COG0198@1|root,COG0198@2|Bacteria,1V9ZQ@1239|Firmicutes,24MY0@186801|Clostridia,36JMF@31979|Clostridiaceae	186801|Clostridia	J	One of the proteins that surrounds the polypeptide exit tunnel on the outside of the subunit	rplX	-	-	ko:K02895	ko03010,map03010	M00178,M00179	-	-	br01610,ko00000,ko00001,ko00002,ko03011	-	-	-	KOW,ribosomal_L24
MH0144_GL0099262	1160721.RBI_II00016	1.93e-267	734.0	COG0436@1|root,COG0436@2|Bacteria,1TQD6@1239|Firmicutes,24969@186801|Clostridia,3WGFU@541000|Ruminococcaceae	186801|Clostridia	H	Involved in the synthesis of meso-diaminopimelate (m-DAP or DL-DAP), required for both lysine and peptidoglycan biosynthesis. Catalyzes the direct conversion of tetrahydrodipicolinate to LL-diaminopimelate	dapL	-	2.6.1.83	ko:K10206	ko00300,ko01100,ko01110,ko01130,ko01230,map00300,map01100,map01110,map01130,map01230	M00527	R07613	RC00006,RC01847	ko00000,ko00001,ko00002,ko01000,ko01007	-	-	-	Aminotran_1_2
MH0437_GL0057216	1410630.JNKP01000006_gene168	1.04e-80	241.0	COG0094@1|root,COG0094@2|Bacteria,1TPE0@1239|Firmicutes,247X0@186801|Clostridia,27IA8@186928|unclassified Lachnospiraceae	186801|Clostridia	J	This is 1 of the proteins that binds and probably mediates the attachment of the 5S RNA into the large ribosomal subunit, where it forms part of the central protuberance. In the 70S ribosome it contacts protein S13 of the 30S subunit (bridge B1b), connecting the 2 subunits	rplE	-	-	ko:K02931	ko03010,map03010	M00178,M00179	-	-	br01610,ko00000,ko00001,ko00002,ko03011	-	-	-	Ribosomal_L5,Ribosomal_L5_C
MH0406_GL0069873	1501391.LG35_08925	1.29e-69	210.0	COG0776@1|root,COG0776@2|Bacteria,4NT0D@976|Bacteroidetes,2FTUV@200643|Bacteroidia	976|Bacteroidetes	L	Belongs to the bacterial histone-like protein family	hupA	-	-	ko:K03530	-	-	-	-	ko00000,ko03032,ko03036,ko03400	-	-	-	Bac_DNA_binding
SZEY-101A_GL0058785	435590.BVU_1659	1.41e-211	585.0	COG0673@1|root,COG0673@2|Bacteria,4NGP9@976|Bacteroidetes,2FMTZ@200643|Bacteroidia,4AKIQ@815|Bacteroidaceae	976|Bacteroidetes	E	Catalyzes the reversible NADPH-dependent reductive amination of L-2-amino-6-oxopimelate, the acyclic form of L- tetrahydrodipicolinate, to generate the meso compound, D,L-2,6- diaminopimelate	ddh	-	1.4.1.16	ko:K03340	ko00300,ko01100,ko01110,ko01230,map00300,map01100,map01110,map01230	M00526	R02755	RC00006	ko00000,ko00001,ko00002,ko01000	-	-	-	CoA_binding,DAPDH_C,GFO_IDH_MocA,Semialdhyde_dh
MH0147_GL0020425	742821.HMPREF9464_01116	0.0	1251.0	28MBK@1|root,2ZAQ1@2|Bacteria,1R5CV@1224|Proteobacteria,2W61V@28216|Betaproteobacteria,4PRHU@995019|Sutterellaceae	28216|Betaproteobacteria	M	Arylsulfotransferase (ASST)	-	-	-	-	-	-	-	-	-	-	-	-	Arylsulfotran_N,Arylsulfotrans
NOM027_GL0035999	428125.CLOLEP_02914	8.32e-200	560.0	COG0473@1|root,COG0473@2|Bacteria,1TPEM@1239|Firmicutes,24A63@186801|Clostridia,3WG9H@541000|Ruminococcaceae	186801|Clostridia	C	Catalyzes the oxidation of 3-carboxy-2-hydroxy-4- methylpentanoate (3-isopropylmalate) to 3-carboxy-4-methyl-2- oxopentanoate. The product decarboxylates to 4-methyl-2 oxopentanoate	leuB	-	1.1.1.85	ko:K00052	ko00290,ko00660,ko01100,ko01110,ko01210,ko01230,map00290,map00660,map01100,map01110,map01210,map01230	M00432,M00535	R00994,R04426,R10052	RC00084,RC00417,RC03036	br01601,ko00000,ko00001,ko00002,ko01000	-	-	-	Iso_dh
MH0303_GL0056127	748224.HMPREF9436_00015	9.49e-100	304.0	COG4166@1|root,COG4166@2|Bacteria,1TNYQ@1239|Firmicutes,25E4B@186801|Clostridia,3WSCF@541000|Ruminococcaceae	186801|Clostridia	E	Bacterial extracellular solute-binding proteins, family 5 Middle	oppA	-	-	ko:K15580	ko01501,ko02010,ko02024,map01501,map02010,map02024	M00439	-	-	ko00000,ko00001,ko00002,ko02000	3.A.1.5.1,3.A.1.5.18,3.A.1.5.19,3.A.1.5.25	-	-	SBP_bac_5
MH0113_GL0004587	515620.EUBELI_01171	2.09e-140	399.0	COG0698@1|root,COG0698@2|Bacteria,1TQQJ@1239|Firmicutes,249IB@186801|Clostridia	186801|Clostridia	G	Ribose Galactose Isomerase	-	-	-	-	-	-	-	-	-	-	-	-	DUF3666,LacAB_rpiB
O2.UC52-2_GL0027082	1280696.ATVY01000010_gene2553	4.58e-254	714.0	COG1653@1|root,COG1653@2|Bacteria,1TS6H@1239|Firmicutes,24BIJ@186801|Clostridia,4BWKE@830|Butyrivibrio	186801|Clostridia	G	Domain of unknown function (DUF3502)	-	-	-	ko:K17318	ko02010,map02010	M00603	-	-	ko00000,ko00001,ko00002,ko02000	3.A.1.1.29,3.A.1.1.9	-	-	DUF3502,SBP_bac_1
MH0335_GL0085886	537007.BLAHAN_05969	5.41e-159	446.0	COG0081@1|root,COG0081@2|Bacteria,1TPTS@1239|Firmicutes,247JB@186801|Clostridia,3XZIY@572511|Blautia	186801|Clostridia	J	Binds directly to 23S rRNA. The L1 stalk is quite mobile in the ribosome, and is involved in E site tRNA release	rplA	-	-	ko:K02863	ko03010,map03010	M00178,M00179	-	-	br01610,ko00000,ko00001,ko00002,ko03011	-	-	-	Ribosomal_L1
MH0006_GL0000424	742767.HMPREF9456_00807	8.74e-203	565.0	COG0057@1|root,COG0057@2|Bacteria,4NEMF@976|Bacteroidetes,2FMT7@200643|Bacteroidia,22WYI@171551|Porphyromonadaceae	976|Bacteroidetes	G	Belongs to the glyceraldehyde-3-phosphate dehydrogenase family	gap	-	1.2.1.12	ko:K00134	ko00010,ko00710,ko01100,ko01110,ko01120,ko01130,ko01200,ko01230,ko04066,ko05010,map00010,map00710,map01100,map01110,map01120,map01130,map01200,map01230,map04066,map05010	M00001,M00002,M00003,M00165,M00166,M00308,M00552	R01061	RC00149	ko00000,ko00001,ko00002,ko01000,ko04131,ko04147	-	-	-	Gp_dh_C,Gp_dh_N
O2.UC50-2_GL0078634	97138.C820_00570	1.57e-30	110.0	COG0184@1|root,COG0184@2|Bacteria,1VA5C@1239|Firmicutes,24MRM@186801|Clostridia,36KHC@31979|Clostridiaceae	186801|Clostridia	J	Forms an intersubunit bridge (bridge B4) with the 23S rRNA of the 50S subunit in the ribosome	rpsO	-	-	ko:K02956	ko03010,map03010	M00178,M00179	-	-	br01610,ko00000,ko00001,ko00002,ko03011	-	-	-	Ribosomal_S15
sp|P13473|LAMP2_HUMAN	60711.ENSCSAP00000014348	4.81e-293	800.0	KOG4818@1|root,KOG4818@2759|Eukaryota,39UMY@33154|Opisthokonta,3BCUA@33208|Metazoa,3CW9S@33213|Bilateria,48AIR@7711|Chordata,48WVU@7742|Vertebrata,3J7WG@40674|Mammalia,35KNY@314146|Euarchontoglires,4M8DH@9443|Primates,363K6@314294|Cercopithecoidea	33208|Metazoa	S	membrane protein 2	LAMP2	GO:0000323,GO:0000421,GO:0001775,GO:0002252,GO:0002263,GO:0002274,GO:0002275,GO:0002283,GO:0002366,GO:0002376,GO:0002443,GO:0002444,GO:0002446,GO:0002576,GO:0003674,GO:0005488,GO:0005515,GO:0005575,GO:0005576,GO:0005615,GO:0005622,GO:0005623,GO:0005737,GO:0005764,GO:0005765,GO:0005766,GO:0005767,GO:0005768,GO:0005770,GO:0005773,GO:0005774,GO:0005775,GO:0005776,GO:0005794,GO:0005802,GO:0005886,GO:…	-	ko:K06528	ko04140,ko04142,ko04145,ko05152,map04140,map04142,map04145,map05152	-	-	-	ko00000,ko00001,ko04090,ko04131,ko04147	-	-	-	Lamp
sp|P39023|RL3_HUMAN	61622.XP_010378067.1	2.04e-295	805.0	COG0087@1|root,KOG0746@2759|Eukaryota,38CDY@33154|Opisthokonta,3BANX@33208|Metazoa,3CYPX@33213|Bilateria,48733@7711|Chordata,48WII@7742|Vertebrata,3J889@40674|Mammalia,35CPG@314146|Euarchontoglires,4M77S@9443|Primates,366H3@314294|Cercopithecoidea	33208|Metazoa	J	Ribosomal protein L3	RPL3	GO:0000027,GO:0000184,GO:0000956,GO:0003674,GO:0003735,GO:0005198,GO:0005575,GO:0005622,GO:0005623,GO:0005634,GO:0005730,GO:0005737,GO:0005829,GO:0006139,GO:0006401,GO:0006402,GO:0006412,GO:0006413,GO:0006518,GO:0006605,GO:0006612,GO:0006613,GO:0006614,GO:0006725,GO:0006807,GO:0006810,GO:0006886,GO:0006996,GO:0008104,GO:0008150,GO:0008152,GO:0009056,GO:0009057,GO:0009058,GO:0009059,GO:0009892,GO:…	-	ko:K02925	ko03010,map03010	M00177	-	-	br01610,ko00000,ko00001,ko00002,ko03011	-	-	-	Ribosomal_L3
MH0012_GL0204039	500635.MITSMUL_05072	1.26e-79	236.0	COG0093@1|root,COG0093@2|Bacteria,1V3N0@1239|Firmicutes,4H4B6@909932|Negativicutes	909932|Negativicutes	J	Binds to 23S rRNA. Forms part of two intersubunit bridges in the 70S ribosome	rplN	-	-	ko:K02874	ko03010,map03010	M00178,M00179	-	-	br01610,ko00000,ko00001,ko00002,ko03011	-	-	-	Ribosomal_L14
MH0220_GL0004666	1235800.C819_03618	2.63e-94	290.0	COG0554@1|root,COG0554@2|Bacteria,1TPX3@1239|Firmicutes,2493W@186801|Clostridia,27J4H@186928|unclassified Lachnospiraceae	186801|Clostridia	C	Key enzyme in the regulation of glycerol uptake and metabolism. Catalyzes the phosphorylation of glycerol to yield sn- glycerol 3-phosphate	glpK	GO:0003674,GO:0003824,GO:0004370,GO:0005975,GO:0006066,GO:0006071,GO:0006793,GO:0006796,GO:0008150,GO:0008152,GO:0009987,GO:0016301,GO:0016310,GO:0016740,GO:0016772,GO:0016773,GO:0019400,GO:0019751,GO:0044237,GO:0044238,GO:0044262,GO:0044281,GO:0071704,GO:1901615	2.7.1.30	ko:K00864	ko00561,ko01100,ko03320,ko04626,map00561,map01100,map03320,map04626	-	R00847	RC00002,RC00017	ko00000,ko00001,ko01000,ko04147	-	-	-	FGGY_C,FGGY_N
MH0084_GL0011409	470145.BACCOP_00348	0.0	1006.0	COG0457@1|root,COG0457@2|Bacteria,4NIJG@976|Bacteroidetes,2FPCN@200643|Bacteroidia,4AMCA@815|Bacteroidaceae	976|Bacteroidetes	S	Tetratricopeptide repeat protein	-	-	-	-	-	-	-	-	-	-	-	-	OmpA,TPR_16,TPR_2,TPR_8
NOF008_GL0032408	349741.Amuc_1459	2.27e-97	288.0	COG0576@1|root,COG0576@2|Bacteria,46T79@74201|Verrucomicrobia,2IUHJ@203494|Verrucomicrobiae	203494|Verrucomicrobiae	O	Participates actively in the response to hyperosmotic and heat shock by preventing the aggregation of stress-denatured proteins, in association with DnaK and GrpE. It is the nucleotide exchange factor for DnaK and may function as a thermosensor. Unfolded proteins bind initially to DnaJ	grpE	-	-	ko:K03687	-	-	-	-	ko00000,ko03029,ko03110	-	-	-	GrpE
V1.CD16-0_GL0072263	469618.FVAG_01466	1.06e-212	590.0	COG0462@1|root,COG0462@2|Bacteria,3784I@32066|Fusobacteria	32066|Fusobacteria	F	Involved in the biosynthesis of the central metabolite phospho-alpha-D-ribosyl-1-pyrophosphate (PRPP) via the transfer of pyrophosphoryl group from ATP to 1-hydroxyl of ribose-5-phosphate (Rib-5-P)	prs	-	2.7.6.1	ko:K00948	ko00030,ko00230,ko01100,ko01110,ko01120,ko01130,ko01200,ko01230,map00030,map00230,map01100,map01110,map01120,map01130,map01200,map01230	M00005	R01049	RC00002,RC00078	ko00000,ko00001,ko00002,ko01000	-	-	-	Pribosyl_synth,Pribosyltran_N
O2.UC30-1_GL0134483	537007.BLAHAN_05767	2.4e-179	504.0	COG0685@1|root,COG0685@2|Bacteria,1TQFE@1239|Firmicutes,247ZK@186801|Clostridia,3Y08F@572511|Blautia	186801|Clostridia	C	Psort location Cytoplasmic, score 8.87	metF	-	1.5.1.20	ko:K00297	ko00670,ko00720,ko01100,ko01120,ko01200,ko01523,map00670,map00720,map01100,map01120,map01200,map01523	M00377	R01224,R07168	RC00081	ko00000,ko00001,ko00002,ko01000	-	-	-	MTHFR
MH0001_GL0015204	877424.ATWC01000035_gene1851	0.0	1342.0	COG1882@1|root,COG1882@2|Bacteria,1TPTF@1239|Firmicutes,247YY@186801|Clostridia,27J0U@186928|unclassified Lachnospiraceae	186801|Clostridia	C	Pyruvate formate lyase-like	pflB	-	2.3.1.54	ko:K00656	ko00620,ko00640,ko00650,ko01100,ko01120,map00620,map00640,map00650,map01100,map01120	-	R00212,R06987	RC00004,RC01181,RC02742,RC02833	ko00000,ko00001,ko01000	-	-	-	Gly_radical,PFL-like
MH0011_GL0057525	511680.BUTYVIB_00923	7.46e-63	202.0	COG0840@1|root,COG0840@2|Bacteria,1V27W@1239|Firmicutes,24FT3@186801|Clostridia	186801|Clostridia	NT	Methyl-accepting chemotaxis-like domains (chemotaxis sensory transducer).	-	-	-	-	-	-	-	-	-	-	-	-	MCPsignal
702446.CUU_3919	435590.BVU_2009	8.5e-285	777.0	COG0526@1|root,COG0526@2|Bacteria,4NT67@976|Bacteroidetes,2FQHA@200643|Bacteroidia,4AW6H@815|Bacteroidaceae	976|Bacteroidetes	O	Thioredoxin	resA	-	-	-	-	-	-	-	-	-	-	-	AhpC-TSA,DUF4369,Thioredoxin_8
MH0211_GL0048279	742740.HMPREF9474_00428	1.29e-110	319.0	COG0094@1|root,COG0094@2|Bacteria,1TPE0@1239|Firmicutes,247X0@186801|Clostridia,21ZA2@1506553|Lachnoclostridium	186801|Clostridia	J	This is 1 of the proteins that binds and probably mediates the attachment of the 5S RNA into the large ribosomal subunit, where it forms part of the central protuberance. In the 70S ribosome it contacts protein S13 of the 30S subunit (bridge B1b), connecting the 2 subunits	rplE	-	-	ko:K02931	ko03010,map03010	M00178,M00179	-	-	br01610,ko00000,ko00001,ko00002,ko03011	-	-	-	Ribosomal_L5,Ribosomal_L5_C
N005A_GL0054601	573.JG24_06660	6.32e-113	325.0	COG0783@1|root,COG0783@2|Bacteria,1RAC5@1224|Proteobacteria,1RR4N@1236|Gammaproteobacteria	1236|Gammaproteobacteria	P	During stationary phase, binds the chromosome non- specifically, forming a highly ordered and stable dps-DNA co- crystal within which chromosomal DNA is condensed and protected from diverse damages. It protects DNA from oxidative damage by sequestering intracellular Fe(2 ) ion and storing it in the form of Fe(3 ) oxyhydroxide mineral, which can be released after reduction. One hydrogen peroxide o…	dps	GO:0003674,GO:0003676,GO:0003677,GO:0005488,GO:0005506,GO:0005515,GO:0005575,GO:0005623,GO:0006950,GO:0008150,GO:0008199,GO:0009289,GO:0009295,GO:0009605,GO:0009991,GO:0031667,GO:0042594,GO:0042802,GO:0042995,GO:0043167,GO:0043169,GO:0044464,GO:0046872,GO:0046914,GO:0050896,GO:0097159,GO:1901363	-	ko:K04047	-	-	-	-	ko00000,ko03036	-	-	-	Ferritin
347253.SALIVA_1458	435842.HMPREF0848_01017	0.0	1209.0	COG5295@1|root,COG5295@2|Bacteria	2|Bacteria	UW	Hep Hag repeat protein	sraP	-	-	ko:K18491,ko:K21449	ko04550,map04550	-	-	-	ko00000,ko00001,ko02000,ko03000	1.B.40.2	-	-	Gram_pos_anchor,YadA_head,YadA_stalk
MH0011_GL0028706	1268240.ATFI01000001_gene2682	0.0	2381.0	COG1629@1|root,COG1629@2|Bacteria,4NDXS@976|Bacteroidetes,2FM2D@200643|Bacteroidia,4AK7X@815|Bacteroidaceae	976|Bacteroidetes	P	TonB-linked outer membrane protein, SusC RagA family	-	-	-	-	-	-	-	-	-	-	-	-	CarbopepD_reg_2,Plug,TonB_dep_Rec
O2.UC9-0_GL0075145	411473.RUMCAL_02771	0.0	1694.0	COG4124@1|root,COG4124@2|Bacteria,1UFDU@1239|Firmicutes,250ZA@186801|Clostridia,3WPV2@541000|Ruminococcaceae	186801|Clostridia	G	Belongs to the glycosyl hydrolase 26 family	-	-	-	-	-	-	-	-	-	-	-	-	-
MH0206_GL0213974	698758.AXY_15120	1.89e-100	303.0	COG4974@1|root,COG4974@2|Bacteria,1TPQB@1239|Firmicutes,4HARA@91061|Bacilli	91061|Bacilli	D	Belongs to the 'phage' integrase family. XerC subfamily	xerC	-	-	ko:K03733,ko:K04763	-	-	-	-	ko00000,ko03036	-	-	-	Phage_int_SAM_1,Phage_integrase
DLM021_GL0024797	445970.ALIPUT_01577	0.0	985.0	COG0753@1|root,COG0753@2|Bacteria,4NFQX@976|Bacteroidetes,2FPG9@200643|Bacteroidia	976|Bacteroidetes	C	Belongs to the catalase family	katA	-	1.11.1.6	ko:K03781	ko00380,ko00630,ko01110,ko01130,ko01200,ko04011,ko04016,ko04068,ko04146,ko04211,ko04212,ko04213,ko05014,map00380,map00630,map01110,map01130,map01200,map04011,map04016,map04068,map04146,map04211,map04212,map04213,map05014	M00532	R00009,R00602,R02670	RC00034,RC00767,RC02141,RC02755	ko00000,ko00001,ko00002,ko01000	-	-	-	Catalase,Catalase-rel
MH0321_GL0131840	1120988.AXWV01000060_gene537	2.11e-314	863.0	COG0056@1|root,COG0056@2|Bacteria,1MUG7@1224|Proteobacteria,1RP4V@1236|Gammaproteobacteria,1Y42J@135624|Aeromonadales	135624|Aeromonadales	C	Produces ATP from ADP in the presence of a proton gradient across the membrane. The alpha chain is a regulatory subunit	atpA	-	3.6.3.14	ko:K02111	ko00190,ko00195,ko01100,map00190,map00195,map01100	M00157	-	-	ko00000,ko00001,ko00002,ko00194,ko01000	3.A.2.1	-	-	ATP-synt_ab,ATP-synt_ab_C,ATP-synt_ab_N
sp|P29692|EF1D_HUMAN	9606.ENSP00000410059	1.41e-187	536.0	COG2092@1|root,KOG1668@2759|Eukaryota,38GFD@33154|Opisthokonta,3BGZQ@33208|Metazoa,3CZS5@33213|Bilateria,481AF@7711|Chordata,48WRI@7742|Vertebrata,3J578@40674|Mammalia,35H7H@314146|Euarchontoglires,4M7XN@9443|Primates,4MTKR@9604|Hominidae	33208|Metazoa	K	EF-1 guanine nucleotide exchange domain	EEF1D	GO:0001650,GO:0003674,GO:0003676,GO:0003677,GO:0003723,GO:0003746,GO:0005488,GO:0005515,GO:0005575,GO:0005622,GO:0005623,GO:0005634,GO:0005730,GO:0005737,GO:0005829,GO:0005853,GO:0006139,GO:0006351,GO:0006412,GO:0006414,GO:0006518,GO:0006725,GO:0006807,GO:0008134,GO:0008135,GO:0008150,GO:0008152,GO:0009058,GO:0009059,GO:0009299,GO:0009314,GO:0009628,GO:0009987,GO:0010212,GO:0010467,GO:0010941,GO:…	-	ko:K15410	ko05168,map05168	-	-	-	ko00000,ko00001,ko03012	-	-	-	EF-1_beta_acid,EF1_GNE
667127.HMPREF0484_3964	573.JG24_19185	4.95e-296	813.0	COG0541@1|root,COG0541@2|Bacteria,1MVIA@1224|Proteobacteria,1RMU9@1236|Gammaproteobacteria	1236|Gammaproteobacteria	U	Involved in targeting and insertion of nascent membrane proteins into the cytoplasmic membrane. Binds to the hydrophobic signal sequence of the ribosome-nascent chain (RNC) as it emerges from the ribosomes. The SRP-RNC complex is then targeted to the cytoplasmic membrane where it interacts with the SRP receptor FtsY. Interaction with FtsY leads to the transfer of the RNC complex to the Sec transl…	ffh	GO:0000166,GO:0001882,GO:0001883,GO:0003674,GO:0003824,GO:0003924,GO:0005488,GO:0005525,GO:0005575,GO:0005622,GO:0005623,GO:0005737,GO:0005829,GO:0006605,GO:0006612,GO:0006810,GO:0006886,GO:0008104,GO:0008150,GO:0015031,GO:0015833,GO:0016462,GO:0016787,GO:0016817,GO:0016818,GO:0017076,GO:0017111,GO:0019001,GO:0032549,GO:0032550,GO:0032553,GO:0032555,GO:0032561,GO:0032991,GO:0033036,GO:0034613,GO:…	3.6.5.4	ko:K03106	ko02024,ko03060,ko03070,map02024,map03060,map03070	M00335	-	-	ko00000,ko00001,ko00002,ko01000,ko02044	3.A.5.1,3.A.5.2,3.A.5.7,3.A.5.8,3.A.5.9	-	-	SRP54,SRP54_N,SRP_SPB
160582958-stool1_revised_scaffold12524_2_gene56493	483215.BACFIN_08332	0.0	1432.0	COG1629@1|root,COG1629@2|Bacteria,4PKAS@976|Bacteroidetes,2FWM7@200643|Bacteroidia,4AWEP@815|Bacteroidaceae	976|Bacteroidetes	P	TonB-linked outer membrane protein, SusC RagA family	-	-	-	-	-	-	-	-	-	-	-	-	CarbopepD_reg_2,Plug,STN,TonB_dep_Rec
MH0340_GL0106113	1449050.JNLE01000003_gene2916	4.65e-59	201.0	COG1653@1|root,COG1653@2|Bacteria,1V69E@1239|Firmicutes,24C9E@186801|Clostridia	186801|Clostridia	G	PFAM extracellular solute-binding protein family 1	-	-	-	-	-	-	-	-	-	-	-	-	SBP_bac_1,SBP_bac_8
MH0006_GL0193121	679199.HMPREF9332_01585	0.0	1349.0	COG1554@1|root,COG1554@2|Bacteria,4NEWW@976|Bacteroidetes,2FMF9@200643|Bacteroidia,1WDU6@1283313|Alloprevotella	976|Bacteroidetes	G	Glycosyl hydrolase family 65, N-terminal domain	-	-	3.2.1.51	ko:K15923	ko00511,map00511	-	-	-	ko00000,ko00001,ko01000	-	GH95	-	Glyco_hyd_65N_2
MH0346_GL0119492	445973.CLOBAR_00789	1.84e-218	610.0	2CHCU@1|root,33S16@2|Bacteria,1VSBC@1239|Firmicutes,24Y8S@186801|Clostridia,25RCY@186804|Peptostreptococcaceae	186801|Clostridia	-	-	-	-	-	-	-	-	-	-	-	-	-	-	-
MH0161_GL0009565	457424.BFAG_03074	4.86e-254	701.0	COG0156@1|root,COG0156@2|Bacteria,4NFBU@976|Bacteroidetes,2FN0E@200643|Bacteroidia,4AN4E@815|Bacteroidaceae	976|Bacteroidetes	H	Catalyzes the cleavage of 2-amino-3-ketobutyrate to glycine and acetyl-CoA	kbl	-	2.3.1.29	ko:K00639	ko00260,map00260	-	R00371	RC00004,RC00394	ko00000,ko00001,ko01000,ko01007	-	-	-	Aminotran_1_2
MH0252_GL0166010	471870.BACINT_00368	3.42e-286	796.0	COG1435@1|root,COG1435@2|Bacteria,4NE0A@976|Bacteroidetes,2FM03@200643|Bacteroidia,4AMPA@815|Bacteroidaceae	976|Bacteroidetes	F	SusD family	-	-	-	ko:K21572	-	-	-	-	ko00000,ko02000	8.A.46.1,8.A.46.3	-	-	SusD-like_3,SusD_RagB
V1.UC2-4_GL0010881	1410661.JNKW01000002_gene1425	3.23e-127	382.0	COG1653@1|root,COG1653@2|Bacteria,1TW09@1239|Firmicutes,24BZW@186801|Clostridia	186801|Clostridia	G	transport	-	-	-	ko:K17318	ko02010,map02010	M00603	-	-	ko00000,ko00001,ko00002,ko02000	3.A.1.1.29,3.A.1.1.9	-	-	SBP_bac_1,SBP_bac_8
sp|P80511|S10AC_HUMAN	9606.ENSP00000357726	1.11e-59	184.0	2CZEH@1|root,2SA01@2759|Eukaryota,3A6MD@33154|Opisthokonta,3BSYI@33208|Metazoa,3D993@33213|Bilateria,48G31@7711|Chordata,49CWW@7742|Vertebrata,3JHV2@40674|Mammalia,35R36@314146|Euarchontoglires,4MK5B@9443|Primates,4N7BP@9604|Hominidae	33208|Metazoa	T	S-100/ICaBP type calcium binding domain	S100A12	GO:0001775,GO:0001816,GO:0001906,GO:0001932,GO:0001934,GO:0002252,GO:0002263,GO:0002274,GO:0002275,GO:0002279,GO:0002283,GO:0002366,GO:0002376,GO:0002443,GO:0002444,GO:0002446,GO:0002448,GO:0002548,GO:0002790,GO:0003674,GO:0005102,GO:0005488,GO:0005507,GO:0005509,GO:0005515,GO:0005575,GO:0005576,GO:0005622,GO:0005623,GO:0005634,GO:0005737,GO:0005829,GO:0005856,GO:0005886,GO:0006355,GO:0006805,GO:…	-	ko:K21128	ko04657,map04657	-	-	-	ko00000,ko00001	-	-	-	EF-hand_1,EF-hand_7,S_100
MH0211_GL0026922	1121115.AXVN01000094_gene766	1.63e-101	293.0	COG0102@1|root,COG0102@2|Bacteria,1V3HX@1239|Firmicutes,24HD9@186801|Clostridia,3XZVZ@572511|Blautia	186801|Clostridia	J	This protein is one of the early assembly proteins of the 50S ribosomal subunit, although it is not seen to bind rRNA by itself. It is important during the early stages of 50S assembly	rplM	-	-	ko:K02871	ko03010,map03010	M00178,M00179	-	-	br01610,ko00000,ko00001,ko00002,ko03011	-	-	-	Ribosomal_L13
O2.UC43-0_GL0009697	883158.HMPREF9140_00630	1.28e-143	451.0	COG4412@1|root,COG4886@1|root,COG4412@2|Bacteria,COG4886@2|Bacteria,4NF4S@976|Bacteroidetes,2FNJ2@200643|Bacteroidia	976|Bacteroidetes	N	M6 family metalloprotease domain protein	-	-	-	-	-	-	-	-	-	-	-	-	Peptidase_M6,fn3
MH0100_GL0077023	585394.RHOM_08460	0.0	1224.0	COG1185@1|root,COG1185@2|Bacteria,1TQDW@1239|Firmicutes,248RW@186801|Clostridia	186801|Clostridia	J	Involved in mRNA degradation. Catalyzes the phosphorolysis of single-stranded polyribonucleotides processively in the 3'- to 5'-direction	pnp	-	2.7.7.8	ko:K00962	ko00230,ko00240,ko03018,map00230,map00240,map03018	M00394	R00437,R00438,R00439,R00440	RC02795	ko00000,ko00001,ko00002,ko01000,ko03016,ko03019	-	-	-	KH_1,PNPase,RNase_PH,RNase_PH_C,S1
MH0133_GL0018662	742743.HMPREF9453_01185	0.0	892.0	COG0056@1|root,COG0056@2|Bacteria,1TNZ8@1239|Firmicutes,4H2EY@909932|Negativicutes	909932|Negativicutes	C	Produces ATP from ADP in the presence of a proton gradient across the membrane. The alpha chain is a regulatory subunit	atpA	-	3.6.3.14	ko:K02111	ko00190,ko00195,ko01100,map00190,map00195,map01100	M00157	-	-	ko00000,ko00001,ko00002,ko00194,ko01000	3.A.2.1	-	-	ATP-synt_ab,ATP-synt_ab_C,ATP-synt_ab_N,OSCP
MH0054_GL0053781	272559.BF9343_2882	3.37e-220	607.0	COG3637@1|root,COG4206@1|root,COG3637@2|Bacteria,COG4206@2|Bacteria,4NRZA@976|Bacteroidetes,2FQ3Q@200643|Bacteroidia,4AQ2G@815|Bacteroidaceae	976|Bacteroidetes	M	COG NOG19089 non supervised orthologous group	-	-	-	-	-	-	-	-	-	-	-	-	OMP_b-brl,OMP_b-brl_2
sp|P40313|CTRL_HUMAN	9606.ENSP00000458537	1.77e-194	538.0	COG5640@1|root,KOG3627@2759|Eukaryota,39RFD@33154|Opisthokonta,3B9SA@33208|Metazoa,3CVMP@33213|Bilateria,48556@7711|Chordata,49608@7742|Vertebrata,3J3UK@40674|Mammalia,35C05@314146|Euarchontoglires,4M5NU@9443|Primates,4N49Z@9604|Hominidae	33208|Metazoa	O	Trypsin-like peptidase domain	CTRL	GO:0003674,GO:0003824,GO:0005575,GO:0005576,GO:0005615,GO:0006508,GO:0006807,GO:0008150,GO:0008152,GO:0008233,GO:0008236,GO:0009056,GO:0009057,GO:0016787,GO:0017171,GO:0019538,GO:0030163,GO:0043170,GO:0044238,GO:0044421,GO:0070011,GO:0071704,GO:0140096,GO:1901564,GO:1901565,GO:1901575	-	ko:K09632	ko04972,ko04974,map04972,map04974	-	-	-	ko00000,ko00001,ko01000,ko01002	-	-	-	Trypsin
763678604-stool1_revised_scaffold35385_1_gene83415	435590.BVU_3908	1.39e-41	136.0	arCOG05093@1|root,339N6@2|Bacteria,4NYIM@976|Bacteroidetes,2FVF5@200643|Bacteroidia,4ARS4@815|Bacteroidaceae	976|Bacteroidetes	S	COG NOG33517 non supervised orthologous group	-	-	-	-	-	-	-	-	-	-	-	-	DUF2582
O2.UC52-0_GL0090319	478749.BRYFOR_05867	9.34e-64	217.0	COG0747@1|root,COG0747@2|Bacteria,1TSBC@1239|Firmicutes,24B65@186801|Clostridia	186801|Clostridia	E	Bacterial extracellular solute-binding proteins, family 5 Middle	-	-	-	ko:K02035	ko02024,map02024	M00239	-	-	ko00000,ko00001,ko00002,ko02000	3.A.1.5	-	-	SBP_bac_5
MH0100_GL0122043	1123009.AUID01000032_gene1320	4.62e-128	368.0	COG0813@1|root,COG0813@2|Bacteria,1TQPG@1239|Firmicutes,248G6@186801|Clostridia,268U0@186813|unclassified Clostridiales	186801|Clostridia	F	Phosphorylase superfamily	deoD	-	2.4.2.1	ko:K03784	ko00230,ko00240,ko00760,ko01100,ko01110,map00230,map00240,map00760,map01100,map01110	-	R01561,R01863,R01969,R02147,R02294,R02295,R02297,R02484,R02557,R02748,R08368,R10244	RC00033,RC00063,RC00122	ko00000,ko00001,ko01000	-	-	-	PNP_UDP_1
sp|O60635|TSN1_HUMAN	9606.ENSP00000361072	4.75e-158	444.0	KOG3882@1|root,KOG3882@2759|Eukaryota,38GN7@33154|Opisthokonta,3BJDS@33208|Metazoa,3CX89@33213|Bilateria,48A6E@7711|Chordata,491UG@7742|Vertebrata,3J7D9@40674|Mammalia,35MCM@314146|Euarchontoglires,4MDKY@9443|Primates,4MTRG@9604|Hominidae	33208|Metazoa	S	positive regulation of endocytosis	TSPAN1	GO:0005575,GO:0005622,GO:0005623,GO:0005634,GO:0005654,GO:0005737,GO:0005886,GO:0005887,GO:0006928,GO:0007154,GO:0007165,GO:0007166,GO:0008150,GO:0008283,GO:0009987,GO:0016020,GO:0016021,GO:0016477,GO:0023052,GO:0030054,GO:0030100,GO:0031224,GO:0031226,GO:0031647,GO:0031974,GO:0031981,GO:0031982,GO:0032879,GO:0040011,GO:0043226,GO:0043227,GO:0043229,GO:0043231,GO:0043233,GO:0044422,GO:0044424,GO:…	-	ko:K17348	-	-	-	-	ko00000,ko04147	-	-	-	Tetraspannin
764487809-stool2_revised_scaffold55118_1_gene132932	414684.RC1_1149	4.98e-42	149.0	COG2897@1|root,COG2897@2|Bacteria,1MW4B@1224|Proteobacteria,2TR9R@28211|Alphaproteobacteria,2JQM2@204441|Rhodospirillales	204441|Rhodospirillales	P	Sulfurtransferase	sseA	-	2.8.1.1,2.8.1.2	ko:K01011	ko00270,ko00920,ko01100,ko01120,ko04122,map00270,map00920,map01100,map01120,map04122	-	R01931,R03105,R03106	RC00214	ko00000,ko00001,ko01000	-	-	-	Rhodanese
MH0051_GL0030711	449673.BACSTE_01658	0.0	1184.0	COG1395@1|root,COG1395@2|Bacteria	2|Bacteria	K	domain, Protein	-	-	-	-	-	-	-	-	-	-	-	-	SusD-like_3,SusD_RagB
MH0037_GL0006188	349741.Amuc_0295	2.3e-35	122.0	COG0255@1|root,COG0255@2|Bacteria,46TAV@74201|Verrucomicrobia,2IUWM@203494|Verrucomicrobiae	203494|Verrucomicrobiae	J	Ribosomal L29 protein	-	-	-	ko:K02904	ko03010,map03010	M00178,M00179	-	-	br01610,ko00000,ko00001,ko00002,ko03011	-	-	-	Ribosomal_L29
910312.HMPREF9294_0855	879243.Poras_0505	0.0	1343.0	2DH9G@1|root,2ZYVS@2|Bacteria,4NNXH@976|Bacteroidetes,2FSS0@200643|Bacteroidia	976|Bacteroidetes	-	-	-	-	-	ko:K12516	-	-	-	-	ko00000,ko02000,ko02044	1.B.12.5.5	-	-	-
sp|P28838|AMPL_HUMAN	9593.ENSGGOP00000001095	0.0	1034.0	COG0260@1|root,KOG2597@2759|Eukaryota,38DPB@33154|Opisthokonta,3BD62@33208|Metazoa,3CXT6@33213|Bilateria,481N6@7711|Chordata,495VX@7742|Vertebrata,3JBH4@40674|Mammalia,35IVS@314146|Euarchontoglires,4M6TZ@9443|Primates,4N4G8@9604|Hominidae	33208|Metazoa	E	Leucine aminopeptidase 3	LAP3	GO:0003674,GO:0003824,GO:0004177,GO:0005488,GO:0005515,GO:0005575,GO:0005622,GO:0005623,GO:0005634,GO:0005654,GO:0005737,GO:0005739,GO:0005794,GO:0005802,GO:0005829,GO:0006508,GO:0006807,GO:0007275,GO:0007399,GO:0007417,GO:0007420,GO:0008150,GO:0008152,GO:0008233,GO:0008235,GO:0008237,GO:0008238,GO:0012505,GO:0016319,GO:0016787,GO:0019538,GO:0019904,GO:0030496,GO:0031974,GO:0031981,GO:0031984,GO:…	3.4.11.1,3.4.11.5	ko:K11142	ko00330,ko00480,ko01100,map00330,map00480,map01100	-	R00135,R00899,R04951	RC00096,RC00141	ko00000,ko00001,ko01000,ko01002	-	-	-	Peptidase_M17,Peptidase_M17_N
MH0298_GL0126074	657322.FPR_20890	2.42e-275	768.0	COG4166@1|root,COG4166@2|Bacteria,1TNYQ@1239|Firmicutes,25E4B@186801|Clostridia,3WHJ3@541000|Ruminococcaceae	186801|Clostridia	E	ABC-type oligopeptide transport system periplasmic component	oppA	-	-	ko:K02035,ko:K15580	ko01501,ko02010,ko02024,map01501,map02010,map02024	M00239,M00439	-	-	ko00000,ko00001,ko00002,ko02000	3.A.1.5,3.A.1.5.1,3.A.1.5.18,3.A.1.5.19,3.A.1.5.25	-	-	SBP_bac_5
O2.UC43-0_GL0057817	1002367.HMPREF0673_01772	0.0	1542.0	COG0188@1|root,COG0188@2|Bacteria,4NDWQ@976|Bacteroidetes,2FMCP@200643|Bacteroidia	976|Bacteroidetes	L	A type II topoisomerase that negatively supercoils closed circular double-stranded (ds) DNA in an ATP-dependent manner to modulate DNA topology and maintain chromosomes in an underwound state. Negative supercoiling favors strand separation, and DNA replication, transcription, recombination and repair, all of which involve strand separation. Also able to catalyze the interconversion of other topol…	gyrA	-	5.99.1.3	ko:K02469	-	-	-	-	ko00000,ko01000,ko03032,ko03400	-	-	-	DNA_gyraseA_C,DNA_topoisoIV
MH0206_GL0231856	1341157.RF007C_13850	7.67e-12	68.9	COG2165@1|root,COG2165@2|Bacteria,1VK8F@1239|Firmicutes,24UDT@186801|Clostridia,3WKVM@541000|Ruminococcaceae	186801|Clostridia	NU	Prokaryotic N-terminal methylation motif	-	-	-	ko:K02650	ko02020,map02020	-	-	-	ko00000,ko00001,ko02035,ko02044	3.A.15.2	-	-	N_methyl
MH0036_GL0014487	1120746.CCNL01000011_gene1695	1.1e-123	374.0	COG4799@1|root,COG4799@2|Bacteria	2|Bacteria	I	CoA carboxylase activity	mdcD	-	2.1.3.10,4.1.1.87	ko:K13932,ko:K13933,ko:K20510,ko:K20511	-	-	-	-	ko00000,ko01000,ko02000	3.B.1.1.4	-	-	Carboxyl_trans,MdcE
sp|P38606|VATA_HUMAN	61622.XP_010359319.1	0.0	1227.0	COG1155@1|root,KOG1352@2759|Eukaryota,3AJZ9@33154|Opisthokonta,3BDP5@33208|Metazoa,3CRN9@33213|Bilateria,4858J@7711|Chordata,493NB@7742|Vertebrata,3J314@40674|Mammalia,35JA3@314146|Euarchontoglires,4M8E0@9443|Primates,35XJ5@314294|Cercopithecoidea	33208|Metazoa	C	subunit a	ATP6V1A	GO:0000041,GO:0000221,GO:0000323,GO:0001666,GO:0003674,GO:0003824,GO:0005215,GO:0005575,GO:0005622,GO:0005623,GO:0005737,GO:0005764,GO:0005765,GO:0005773,GO:0005774,GO:0005829,GO:0005886,GO:0005902,GO:0006810,GO:0006811,GO:0006812,GO:0006826,GO:0006873,GO:0006875,GO:0006879,GO:0006885,GO:0006950,GO:0006996,GO:0007032,GO:0007035,GO:0007154,GO:0007165,GO:0007166,GO:0007167,GO:0007169,GO:0007275,GO:…	3.6.3.14	ko:K02145	ko00190,ko01100,ko04145,ko04150,ko04721,ko04966,ko05110,ko05120,ko05323,map00190,map01100,map04145,map04150,map04721,map04966,map05110,map05120,map05323	M00160	-	-	ko00000,ko00001,ko00002,ko01000	3.A.2.2	-	-	ATP-synt_ab,ATP-synt_ab_N,ATP-synt_ab_Xtn
MH0002_GL0043887	435590.BVU_3883	2.17e-251	690.0	COG1087@1|root,COG1087@2|Bacteria,4NEM9@976|Bacteroidetes,2FMV2@200643|Bacteroidia,4AMM1@815|Bacteroidaceae	976|Bacteroidetes	M	Belongs to the NAD(P)-dependent epimerase dehydratase family	galE	-	5.1.3.2	ko:K01784	ko00052,ko00520,ko01100,map00052,map00520,map01100	M00361,M00362,M00632	R00291,R02984	RC00289	ko00000,ko00001,ko00002,ko01000	-	-	-	Epimerase,GDP_Man_Dehyd
sp|Q71UI9|H2AV_HUMAN	10036.XP_005086833.1	2.49e-82	244.0	COG5262@1|root,KOG1757@2759|Eukaryota,39ZW3@33154|Opisthokonta,3BPC4@33208|Metazoa,3D68R@33213|Bilateria,48E2D@7711|Chordata,49ATP@7742|Vertebrata,3JGJM@40674|Mammalia,35PYC@314146|Euarchontoglires,4Q56Q@9989|Rodentia	33208|Metazoa	B	C-terminus of histone H2A	H2AFV	GO:0000228,GO:0000785,GO:0000786,GO:0000790,GO:0000793,GO:0003674,GO:0003676,GO:0003677,GO:0005488,GO:0005575,GO:0005622,GO:0005623,GO:0005634,GO:0005694,GO:0005700,GO:0005701,GO:0006325,GO:0006342,GO:0006355,GO:0006996,GO:0008104,GO:0008150,GO:0009889,GO:0009890,GO:0009892,GO:0009987,GO:0009996,GO:0010369,GO:0010453,GO:0010454,GO:0010468,GO:0010556,GO:0010558,GO:0010605,GO:0010629,GO:0016043,GO:…	-	ko:K11251,ko:K21799	ko04217,ko05034,ko05322,map04217,map05034,map05322	-	-	-	ko00000,ko00001,ko03019,ko03036,ko04147	-	-	-	Histone,Histone_H2A_C
MH0003_GL0099750	471870.BACINT_01036	0.0	2074.0	COG1629@1|root,COG1629@2|Bacteria,COG4771@2|Bacteria,4NDXS@976|Bacteroidetes,2FN3Y@200643|Bacteroidia,4AP89@815|Bacteroidaceae	976|Bacteroidetes	P	TonB-linked outer membrane protein, SusC RagA family	-	-	-	-	-	-	-	-	-	-	-	-	CarbopepD_reg_2,Plug,TonB_dep_Rec
MH0113_GL0101767	657322.FPR_28530	3.19e-313	864.0	COG1109@1|root,COG1109@2|Bacteria,1TP2N@1239|Firmicutes,2481Y@186801|Clostridia,3WGEY@541000|Ruminococcaceae	186801|Clostridia	G	Phosphoglucomutase phosphomannomutase, alpha beta alpha domain	pgcA	-	5.4.2.2,5.4.2.8	ko:K01835,ko:K01840	ko00010,ko00030,ko00051,ko00052,ko00230,ko00500,ko00520,ko00521,ko01100,ko01110,ko01120,ko01130,map00010,map00030,map00051,map00052,map00230,map00500,map00520,map00521,map01100,map01110,map01120,map01130	M00114,M00549	R00959,R01057,R01818,R08639	RC00408	ko00000,ko00001,ko00002,ko01000	-	-	-	PGM_PMM_I,PGM_PMM_II,PGM_PMM_III,PGM_PMM_IV
NOM015_GL0061966	435591.BDI_0257	3.75e-114	327.0	COG1528@1|root,COG1528@2|Bacteria,4NGS7@976|Bacteroidetes,2FQD1@200643|Bacteroidia,22Y73@171551|Porphyromonadaceae	976|Bacteroidetes	P	Iron-storage protein	ftnA	-	1.16.3.2	ko:K02217	-	-	-	-	ko00000,ko01000	-	-	-	Ferritin
V1.CD5-0-PN_GL0009750	861450.HMPREF0080_00715	1.08e-244	672.0	COG3938@1|root,COG3938@2|Bacteria,1TQ61@1239|Firmicutes,4H3NG@909932|Negativicutes	909932|Negativicutes	E	proline racemase	-	-	5.1.1.4	ko:K01777	ko00330,ko01100,map00330,map01100	-	R01255	RC00479	ko00000,ko00001,ko01000	-	-	-	Pro_racemase
MH0293_GL0116698	397288.C806_01769	2.25e-81	264.0	COG4260@1|root,COG4260@2|Bacteria,1TRYU@1239|Firmicutes,24901@186801|Clostridia,27ICK@186928|unclassified Lachnospiraceae	186801|Clostridia	S	SPFH domain-Band 7 family	-	-	-	-	-	-	-	-	-	-	-	-	Band_7_1
MH0233_GL0013433	1507.HMPREF0262_00562	1.52e-97	285.0	COG0049@1|root,COG0049@2|Bacteria,1V1GG@1239|Firmicutes,24FQN@186801|Clostridia,36DC5@31979|Clostridiaceae	186801|Clostridia	J	One of the primary rRNA binding proteins, it binds directly to 16S rRNA where it nucleates assembly of the head domain of the 30S subunit. Is located at the subunit interface close to the decoding center, probably blocks exit of the E-site tRNA	rpsG	-	-	ko:K02992	ko03010,map03010	M00178,M00179	-	-	br01610,ko00000,ko00001,ko00002,ko03011	-	-	-	Ribosomal_S7
DLM014_GL0001639	742726.HMPREF9448_02145	9.18e-310	850.0	COG0055@1|root,COG0055@2|Bacteria,4NF1Q@976|Bacteroidetes,2FP0J@200643|Bacteroidia,22W4U@171551|Porphyromonadaceae	976|Bacteroidetes	C	Produces ATP from ADP in the presence of a proton gradient across the membrane. The catalytic sites are hosted primarily by the beta subunits	atpD	-	3.6.3.14	ko:K02112	ko00190,ko00195,ko01100,map00190,map00195,map01100	M00157	-	-	ko00000,ko00001,ko00002,ko00194,ko01000	3.A.2.1	-	-	ATP-synt_ab,ATP-synt_ab_N
765135172-stool1_revised_scaffold5406_1_gene17130	908612.HMPREF9720_2079	0.0	1524.0	COG0366@1|root,COG0366@2|Bacteria,4NEXF@976|Bacteroidetes,2G31F@200643|Bacteroidia,22UVT@171550|Rikenellaceae	976|Bacteroidetes	G	Alpha-amylase domain	-	GO:0000272,GO:0000287,GO:0001871,GO:0003674,GO:0003824,GO:0004553,GO:0004556,GO:0005488,GO:0005509,GO:0005575,GO:0005975,GO:0005976,GO:0005982,GO:0005983,GO:0006073,GO:0008150,GO:0008152,GO:0009056,GO:0009057,GO:0009251,GO:0009987,GO:0016020,GO:0016052,GO:0016160,GO:0016787,GO:0016798,GO:0019867,GO:0030246,GO:0030247,GO:0043167,GO:0043169,GO:0043170,GO:0044042,GO:0044237,GO:0044238,GO:0044247,GO:…	3.2.1.1,3.2.1.133,3.2.1.135,3.2.1.54	ko:K01176,ko:K01208	ko00500,ko01100,ko04973,map00500,map01100,map04973	-	R02108,R02112,R03122,R11262	-	ko00000,ko00001,ko01000	-	GH13	-	Alpha-amylase,BACON,DUF3459,Malt_amylase_C
MH0187_GL0043905	718252.FP2_20360	0.0	882.0	COG1362@1|root,COG1362@2|Bacteria,1TQ3Z@1239|Firmicutes,248UP@186801|Clostridia,3WH7R@541000|Ruminococcaceae	186801|Clostridia	E	M18 family aminopeptidase	apeB	-	3.4.11.21	ko:K01267	-	-	-	-	ko00000,ko01000,ko01002,ko04131	-	-	-	Peptidase_M18
764285508-stool1_revised_scaffold36063_2_gene88431	515620.EUBELI_00327	1.28e-113	327.0	COG0203@1|root,COG0203@2|Bacteria,1V6JQ@1239|Firmicutes,24J9T@186801|Clostridia,25W4B@186806|Eubacteriaceae	186801|Clostridia	J	Ribosomal protein L17	rplQ	-	-	ko:K02879	ko03010,map03010	M00178	-	-	br01610,ko00000,ko00001,ko00002,ko03011	-	-	-	Ribosomal_L17
MH0323_GL0111943	1408312.JNJS01000002_gene437	1.43e-293	809.0	COG2723@1|root,COG2723@2|Bacteria,1TP19@1239|Firmicutes,2485V@186801|Clostridia,3NH30@46205|Pseudobutyrivibrio	186801|Clostridia	G	Glycosyl hydrolase family 1	-	-	3.2.1.86	ko:K01223	ko00010,ko00500,map00010,map00500	-	R00839,R05133,R05134	RC00049,RC00171,RC00714	ko00000,ko00001,ko01000	-	GT1	-	Glyco_hydro_1
MH0146_GL0045646	1122971.BAME01000022_gene2374	9.04e-60	213.0	COG4206@1|root,COG4206@2|Bacteria,4P258@976|Bacteroidetes,2FWW6@200643|Bacteroidia,231PP@171551|Porphyromonadaceae	976|Bacteroidetes	H	TonB-linked outer membrane protein, SusC RagA family	-	-	-	-	-	-	-	-	-	-	-	-	CarbopepD_reg_2,Plug,STN,TonB_dep_Rec
DOF004_GL0081856	411483.FAEPRAA2165_01089	3.37e-249	683.0	COG0524@1|root,COG0524@2|Bacteria,1TRRY@1239|Firmicutes,248Y3@186801|Clostridia,3WHKM@541000|Ruminococcaceae	186801|Clostridia	G	Kinase, PfkB family	-	-	2.7.1.45	ko:K00874	ko00030,ko01100,ko01120,ko01200,map00030,map01100,map01120,map01200	M00061,M00308,M00631	R01541	RC00002,RC00017	ko00000,ko00001,ko00002,ko01000	-	-	-	PfkB
MH0188_GL0201350	657322.FPR_20770	1.48e-261	720.0	COG1744@1|root,COG1744@2|Bacteria,1TPEU@1239|Firmicutes,248QT@186801|Clostridia,3WJKQ@541000|Ruminococcaceae	186801|Clostridia	S	basic membrane	tmpC	-	-	ko:K07335	-	-	-	-	ko00000	-	-	-	Bmp
MH0203_GL0109459	411469.EUBHAL_00673	3.23e-157	446.0	COG1082@1|root,COG1082@2|Bacteria,1TT50@1239|Firmicutes,248RM@186801|Clostridia	186801|Clostridia	G	Psort location Cytoplasmic, score	-	-	-	-	-	-	-	-	-	-	-	-	AP_endonuc_2
MH0094_GL0091753	1268240.ATFI01000008_gene2525	1.6e-24	116.0	2CD8K@1|root,2ZZZT@2|Bacteria,4PIKQ@976|Bacteroidetes,2FVBH@200643|Bacteroidia,4ASDE@815|Bacteroidaceae	976|Bacteroidetes	S	Domain of unknown function (DUF3869)	-	-	-	-	-	-	-	-	-	-	-	-	DUF3869
MH0230_GL0128480	536227.CcarbDRAFT_2824	7.34e-165	467.0	COG1131@1|root,COG1131@2|Bacteria,1TPBQ@1239|Firmicutes,247M8@186801|Clostridia,36DFE@31979|Clostridiaceae	186801|Clostridia	V	ABC transporter	-	-	-	ko:K01990,ko:K19309	ko02010,map02010	M00254,M00747	-	-	ko00000,ko00001,ko00002,ko02000	3.A.1,3.A.1.131.1	-	-	ABC_tran
MH0361_GL0027526	880074.BARVI_10035	4.55e-216	605.0	COG0282@1|root,COG0282@2|Bacteria,4NFI0@976|Bacteroidetes,2FN9W@200643|Bacteroidia,22WNE@171551|Porphyromonadaceae	976|Bacteroidetes	F	Catalyzes the formation of acetyl phosphate from acetate and ATP. Can also catalyze the reverse reaction	ackA	-	2.7.2.1	ko:K00925	ko00430,ko00620,ko00640,ko00680,ko00720,ko01100,ko01120,ko01200,map00430,map00620,map00640,map00680,map00720,map01100,map01120,map01200	M00357,M00579	R00315,R01353	RC00002,RC00043	ko00000,ko00001,ko00002,ko01000	-	-	-	Acetate_kinase
MH0168_GL0116902	1203550.HMPREF1475_00103	0.0	1488.0	COG1629@1|root,COG4771@2|Bacteria,4NF66@976|Bacteroidetes,2FKYY@200643|Bacteroidia	976|Bacteroidetes	P	Psort location OuterMembrane, score	-	-	-	-	-	-	-	-	-	-	-	-	CarboxypepD_reg,Plug,TonB_dep_Rec
MH0088_GL0020015	471875.RUMLAC_01363	3.94e-200	555.0	COG0191@1|root,COG0191@2|Bacteria,1TQ01@1239|Firmicutes,248B7@186801|Clostridia,3WGNI@541000|Ruminococcaceae	186801|Clostridia	G	Fructose-1,6-bisphosphate aldolase, class II	fba	-	4.1.2.13	ko:K01624	ko00010,ko00030,ko00051,ko00680,ko00710,ko01100,ko01110,ko01120,ko01130,ko01200,ko01230,map00010,map00030,map00051,map00680,map00710,map01100,map01110,map01120,map01130,map01200,map01230	M00001,M00003,M00165,M00167,M00344,M00345	R01068,R01070,R01829,R02568	RC00438,RC00439,RC00603,RC00604	ko00000,ko00001,ko00002,ko01000	-	-	-	F_bP_aldolase
MH0006_GL0207023	1410650.JHWL01000022_gene132	4.74e-189	543.0	COG1653@1|root,COG1653@2|Bacteria,1TQE5@1239|Firmicutes,24F3Y@186801|Clostridia	186801|Clostridia	G	solute-binding protein	-	-	-	ko:K02027	-	M00207	-	-	ko00000,ko00002,ko02000	3.A.1.1	-	-	SBP_bac_1
MH0001_GL0002213	537011.PREVCOP_04025	0.0	984.0	COG1904@1|root,COG1904@2|Bacteria,4NFHS@976|Bacteroidetes,2FMMW@200643|Bacteroidia	976|Bacteroidetes	G	glucuronate isomerase	uxaC	-	5.3.1.12	ko:K01812	ko00040,ko01100,map00040,map01100	M00061,M00631	R01482,R01983	RC00376	ko00000,ko00001,ko00002,ko01000	-	-	-	UxaC
sp|P19823|ITIH2_HUMAN	9606.ENSP00000351190	0.0	1890.0	COG2304@1|root,2QPS2@2759|Eukaryota,38C6V@33154|Opisthokonta,3BE0X@33208|Metazoa,3CW49@33213|Bilateria,48A1Z@7711|Chordata,49623@7742|Vertebrata,3J7IP@40674|Mammalia,35IW5@314146|Euarchontoglires,4MAPH@9443|Primates,4MZV4@9604|Hominidae	33208|Metazoa	O	Inter-alpha-trypsin inhibitor heavy chain	ITIH2	GO:0003674,GO:0004857,GO:0004866,GO:0005575,GO:0005576,GO:0005622,GO:0005623,GO:0005737,GO:0005783,GO:0005788,GO:0006464,GO:0006807,GO:0008150,GO:0008152,GO:0009892,GO:0009987,GO:0010466,GO:0010605,GO:0010951,GO:0012505,GO:0019222,GO:0019538,GO:0030162,GO:0030234,GO:0030414,GO:0031323,GO:0031324,GO:0031974,GO:0032268,GO:0032269,GO:0036211,GO:0043086,GO:0043170,GO:0043226,GO:0043227,GO:0043229,GO:…	-	ko:K19015	-	-	-	-	ko00000,ko00536	-	-	-	ITI_HC_C,VIT,VWA
sp|P80188|NGAL_HUMAN	9606.ENSP00000362108	1.08e-144	407.0	2F6TM@1|root,2T7VZ@2759|Eukaryota,3AGP6@33154|Opisthokonta,3BYDM@33208|Metazoa,3CWHW@33213|Bilateria,48CX5@7711|Chordata,491FY@7742|Vertebrata,3JAP8@40674|Mammalia,35IBM@314146|Euarchontoglires,4M7DF@9443|Primates,4N2NB@9604|Hominidae	33208|Metazoa	W	Lipocalin / cytosolic fatty-acid binding protein family	LCN2	GO:0000302,GO:0001775,GO:0002020,GO:0002237,GO:0002252,GO:0002263,GO:0002274,GO:0002275,GO:0002283,GO:0002366,GO:0002376,GO:0002443,GO:0002444,GO:0002446,GO:0003674,GO:0005488,GO:0005506,GO:0005515,GO:0005575,GO:0005576,GO:0005615,GO:0005622,GO:0005623,GO:0005737,GO:0005829,GO:0006810,GO:0006873,GO:0006875,GO:0006879,GO:0006887,GO:0006915,GO:0006950,GO:0006952,GO:0006955,GO:0006959,GO:0006979,GO:…	-	ko:K21129	ko04657,map04657	-	-	-	ko00000,ko00001	-	-	-	Lipocalin
T2D-105A_GL0042093	357276.EL88_02235	0.0	1686.0	COG1196@1|root,COG1196@2|Bacteria,4PIVU@976|Bacteroidetes,2FQ1R@200643|Bacteroidia,4APFX@815|Bacteroidaceae	976|Bacteroidetes	D	Domain of unknown function	-	-	-	-	-	-	-	-	-	-	-	-	DUF4988
MH0221_GL0009674	199310.c2450	2.96e-113	325.0	COG4283@1|root,COG4283@2|Bacteria,1REKU@1224|Proteobacteria,1S4V0@1236|Gammaproteobacteria,3XR0N@561|Escherichia	1236|Gammaproteobacteria	S	Protein of unknown function (DUF1706)	-	-	-	-	-	-	-	-	-	-	-	-	DUF1706
MH0007_GL0025428	1196323.ALKF01000177_gene1128	2.62e-43	166.0	COG4099@1|root,COG4932@1|root,COG4099@2|Bacteria,COG4932@2|Bacteria,1UJE7@1239|Firmicutes,4IT6J@91061|Bacilli,2778B@186822|Paenibacillaceae	91061|Bacilli	M	S-layer homology domain	-	-	-	-	-	-	-	-	-	-	-	-	MucBP,SLH
sp|P24539|AT5F1_HUMAN	9606.ENSP00000358737	1.04e-173	485.0	KOG3976@1|root,KOG3976@2759|Eukaryota,38FAC@33154|Opisthokonta,3BF80@33208|Metazoa,3CRV5@33213|Bilateria,489MY@7711|Chordata,491QB@7742|Vertebrata,3JEQU@40674|Mammalia,35J11@314146|Euarchontoglires,4MAKX@9443|Primates,4N63N@9604|Hominidae	33208|Metazoa	C	ATP synthesis coupled proton transport	ATP5F1	GO:0000276,GO:0003674,GO:0005215,GO:0005575,GO:0005622,GO:0005623,GO:0005634,GO:0005654,GO:0005737,GO:0005739,GO:0005740,GO:0005743,GO:0005753,GO:0005759,GO:0005929,GO:0006091,GO:0006119,GO:0006139,GO:0006163,GO:0006164,GO:0006725,GO:0006753,GO:0006754,GO:0006793,GO:0006796,GO:0006807,GO:0006810,GO:0006811,GO:0006812,GO:0006839,GO:0006996,GO:0007005,GO:0007006,GO:0007007,GO:0008150,GO:0008152,GO:…	-	ko:K02127	ko00190,ko01100,ko04714,ko05010,ko05012,ko05016,map00190,map01100,map04714,map05010,map05012,map05016	M00158	-	-	ko00000,ko00001,ko00002	3.A.2.1	-	-	Mt_ATP-synt_B
764285508-stool1_revised_scaffold31426_1_gene104740	702450.CUW_0474	5.29e-206	570.0	COG0329@1|root,COG0329@2|Bacteria,1TPCK@1239|Firmicutes,3VQMT@526524|Erysipelotrichia	526524|Erysipelotrichia	H	Catalyzes the condensation of (S)-aspartate-beta- semialdehyde (S)-ASA and pyruvate to 4-hydroxy- tetrahydrodipicolinate (HTPA)	-	-	-	-	-	-	-	-	-	-	-	-	DHDPS
MH0433_GL0029867	658088.HMPREF0987_02407	5.04e-200	582.0	COG4166@1|root,COG4166@2|Bacteria,1VRU1@1239|Firmicutes,255ES@186801|Clostridia	186801|Clostridia	E	ABC transporter, substrate-binding protein, family 5	-	-	-	ko:K02035,ko:K15580	ko01501,ko02010,ko02024,map01501,map02010,map02024	M00239,M00439	-	-	ko00000,ko00001,ko00002,ko02000	3.A.1.5,3.A.1.5.1,3.A.1.5.18,3.A.1.5.19,3.A.1.5.25	-	-	SBP_bac_5,TAT_signal
O2.UC55-0_GL0047887	1007096.BAGW01000028_gene1522	1.86e-172	495.0	COG1744@1|root,COG1744@2|Bacteria,1TPEU@1239|Firmicutes,248QT@186801|Clostridia,2N6G4@216572|Oscillospiraceae	186801|Clostridia	S	ABC transporter substrate-binding protein PnrA-like	tmpC	-	-	ko:K07335	-	-	-	-	ko00000	-	-	-	Bmp
MH0397_GL0173061	29176.XP_003879894.1	3.02e-156	447.0	COG5277@1|root,KOG0676@2759|Eukaryota,3Y9P2@5794|Apicomplexa,3YK9S@5796|Coccidia,3YTBV@5809|Sarcocystidae	5794|Apicomplexa	Z	Belongs to the actin family	ACT1	GO:0000287,GO:0001725,GO:0003674,GO:0003779,GO:0003785,GO:0005488,GO:0005509,GO:0005515,GO:0005523,GO:0005575,GO:0005622,GO:0005623,GO:0005737,GO:0005856,GO:0005865,GO:0005884,GO:0006996,GO:0007010,GO:0007015,GO:0007275,GO:0007517,GO:0007519,GO:0008092,GO:0008150,GO:0008154,GO:0009653,GO:0009887,GO:0009888,GO:0009893,GO:0009987,GO:0010468,GO:0010604,GO:0010628,GO:0010927,GO:0014706,GO:0014866,GO:…	-	ko:K10355	-	-	-	-	ko00000,ko04812	-	-	-	Actin
sp|P43304|GPDM_HUMAN	9597.XP_003832761.1	0.0	1446.0	COG0578@1|root,KOG0042@2759|Eukaryota,38FKM@33154|Opisthokonta,3BB5T@33208|Metazoa,3CRJI@33213|Bilateria,48928@7711|Chordata,493F8@7742|Vertebrata,3J5AP@40674|Mammalia,35I24@314146|Euarchontoglires,4MDA3@9443|Primates,4N5RC@9604|Hominidae	33208|Metazoa	C	Belongs to the FAD-dependent glycerol-3-phosphate dehydrogenase family	GPD2	GO:0001654,GO:0003674,GO:0003824,GO:0004367,GO:0004368,GO:0005488,GO:0005509,GO:0005575,GO:0005622,GO:0005623,GO:0005737,GO:0005739,GO:0005740,GO:0005743,GO:0005975,GO:0005996,GO:0006006,GO:0006066,GO:0006071,GO:0006072,GO:0006091,GO:0006094,GO:0006116,GO:0006127,GO:0006139,GO:0006725,GO:0006732,GO:0006733,GO:0006734,GO:0006753,GO:0006793,GO:0006796,GO:0006807,GO:0007275,GO:0007423,GO:0007610,GO:…	1.1.5.3	ko:K00111	ko00564,ko01110,map00564,map01110	-	R00848	RC00029	ko00000,ko00001,ko01000	-	-	-	DAO,DAO_C,EF-hand_7
V1.UC17-2_GL0148147	411471.SUBVAR_06753	4.44e-311	853.0	COG2407@1|root,COG2407@2|Bacteria,1TQDX@1239|Firmicutes,247N8@186801|Clostridia,3WGMD@541000|Ruminococcaceae	186801|Clostridia	G	Psort location Cytoplasmic, score	-	-	-	-	-	-	-	-	-	-	-	-	Fucose_iso_C
sp|Q15631|TSN_HUMAN	10141.ENSCPOP00000006743	5.02e-158	443.0	KOG3067@1|root,KOG3067@2759|Eukaryota,38HYI@33154|Opisthokonta,3BIEG@33208|Metazoa,3CU17@33213|Bilateria,48CHY@7711|Chordata,490EK@7742|Vertebrata,3J8HI@40674|Mammalia,35A41@314146|Euarchontoglires,4Q3YV@9989|Rodentia	33208|Metazoa	S	Translin	TSN	GO:0003674,GO:0003676,GO:0003677,GO:0003723,GO:0003729,GO:0003824,GO:0004518,GO:0004519,GO:0004521,GO:0004540,GO:0005488,GO:0005515,GO:0005575,GO:0005622,GO:0005623,GO:0005634,GO:0005737,GO:0005829,GO:0006139,GO:0006259,GO:0006310,GO:0006725,GO:0006807,GO:0006950,GO:0008150,GO:0008152,GO:0009605,GO:0009892,GO:0009987,GO:0009991,GO:0010468,GO:0010605,GO:0010608,GO:0010629,GO:0016070,GO:0016246,GO:…	-	-	-	-	-	-	-	-	-	-	Translin
MH0131_GL0111296	1680.BADO_0064	1.84e-234	644.0	COG0115@1|root,COG0115@2|Bacteria,2GN5Z@201174|Actinobacteria,4CZJG@85004|Bifidobacteriales	201174|Actinobacteria	EH	Amino-transferase class IV	pabC	-	4.1.3.38	ko:K02619	ko00790,map00790	-	R05553	RC01843,RC02148	ko00000,ko00001,ko01000	-	-	-	Aminotran_4
MH0398_GL0077650	688246.Premu_2668	2.36e-255	704.0	COG2017@1|root,COG2017@2|Bacteria,4NF5G@976|Bacteroidetes,2FMMZ@200643|Bacteroidia	976|Bacteroidetes	G	Converts alpha-aldose to the beta-anomer	galM	-	5.1.3.3	ko:K01785	ko00010,ko00052,ko01100,ko01110,ko01120,ko01130,map00010,map00052,map01100,map01110,map01120,map01130	M00632	R01602,R10619	RC00563	ko00000,ko00001,ko00002,ko01000	-	-	-	Aldose_epim
MH0003_GL0025892	435590.BVU_3899	0.0	1783.0	COG1305@1|root,COG1305@2|Bacteria,4NFR8@976|Bacteroidetes,2FPAP@200643|Bacteroidia,4AKT9@815|Bacteroidaceae	976|Bacteroidetes	E	Transglutaminase-like protein	-	-	-	-	-	-	-	-	-	-	-	-	Transglut_core
sp|Q96PD5|PGRP2_HUMAN	9606.ENSP00000345968	0.0	1117.0	2CMNT@1|root,2QR3D@2759|Eukaryota,39UHX@33154|Opisthokonta,3B9U3@33208|Metazoa,3D2YM@33213|Bilateria,48A4K@7711|Chordata,493KK@7742|Vertebrata,3JDDW@40674|Mammalia,35CWU@314146|Euarchontoglires,4ME6A@9443|Primates,4MZG0@9604|Hominidae	33208|Metazoa	O	Ami_2	PGLYRP2	GO:0001519,GO:0001817,GO:0001818,GO:0002218,GO:0002221,GO:0002253,GO:0002376,GO:0002682,GO:0002683,GO:0002684,GO:0002694,GO:0002695,GO:0002697,GO:0002698,GO:0002757,GO:0002758,GO:0002764,GO:0003674,GO:0003824,GO:0005488,GO:0005539,GO:0005575,GO:0005576,GO:0005622,GO:0005623,GO:0006518,GO:0006807,GO:0006950,GO:0006952,GO:0006955,GO:0006959,GO:0007154,GO:0007165,GO:0008150,GO:0008152,GO:0008329,GO:…	-	ko:K01446	-	-	R04112	RC00064,RC00141	ko00000	-	-	-	Amidase_2
V1.FI07_GL0065973	411483.FAEPRAA2165_02314	1.64e-263	723.0	COG0136@1|root,COG0136@2|Bacteria,1TPC6@1239|Firmicutes,248ZR@186801|Clostridia,3WGVU@541000|Ruminococcaceae	186801|Clostridia	E	Belongs to the aspartate-semialdehyde dehydrogenase family	asd	-	1.2.1.11	ko:K00133	ko00260,ko00261,ko00270,ko00300,ko01100,ko01110,ko01120,ko01130,ko01210,ko01230,map00260,map00261,map00270,map00300,map01100,map01110,map01120,map01130,map01210,map01230	M00016,M00017,M00018,M00033,M00525,M00526,M00527	R02291	RC00684	ko00000,ko00001,ko00002,ko01000	-	-	-	Semialdhyde_dh,Semialdhyde_dhC
HT14A_GL0001998	1235790.C805_02225	2.4e-155	449.0	COG1363@1|root,COG1363@2|Bacteria,1TQ86@1239|Firmicutes,25CDF@186801|Clostridia,25Y90@186806|Eubacteriaceae	186801|Clostridia	G	M42 glutamyl aminopeptidase	-	-	-	-	-	-	-	-	-	-	-	-	Peptidase_M42
MH0012_GL0153571	1262915.BN574_01727	1.68e-253	699.0	COG3203@1|root,COG3203@2|Bacteria,1V1RK@1239|Firmicutes,4H431@909932|Negativicutes	909932|Negativicutes	M	Psort location OuterMembrane, score	-	-	-	-	-	-	-	-	-	-	-	-	Porin_5,SLH
MH0006_GL0178478	679935.Alfi_1252	2.83e-205	568.0	COG0274@1|root,COG0274@2|Bacteria,4NGE3@976|Bacteroidetes,2FMTH@200643|Bacteroidia,22UE4@171550|Rikenellaceae	976|Bacteroidetes	F	Catalyzes a reversible aldol reaction between acetaldehyde and D-glyceraldehyde 3-phosphate to generate 2-deoxy- D-ribose 5-phosphate	deoC	-	4.1.2.4	ko:K01619	ko00030,map00030	-	R01066	RC00436,RC00437	ko00000,ko00001,ko01000	-	-	-	DeoC
V1.FI17_GL0151762	1122975.AQVC01000042_gene276	5.28e-83	245.0	COG0099@1|root,COG0099@2|Bacteria,4NNGZ@976|Bacteroidetes,2FRYC@200643|Bacteroidia,22Y12@171551|Porphyromonadaceae	976|Bacteroidetes	J	Located at the top of the head of the 30S subunit, it contacts several helices of the 16S rRNA. In the 70S ribosome it contacts the 23S rRNA (bridge B1a) and protein L5 of the 50S subunit (bridge B1b), connecting the 2 subunits	rpsM	-	-	ko:K02952	ko03010,map03010	M00178,M00179	-	-	br01610,ko00000,ko00001,ko00002,ko03011	-	-	-	Ribosomal_S13
MH0178_GL0080370	500635.MITSMUL_04724	3.71e-195	549.0	COG0620@1|root,COG0620@2|Bacteria,1TPDQ@1239|Firmicutes,4H343@909932|Negativicutes	909932|Negativicutes	E	Methionine synthase vitamin-B12 independent	metE	-	-	-	-	-	-	-	-	-	-	-	Meth_synt_2
MH0379_GL0175772	1268240.ATFI01000008_gene2535	9.29e-266	730.0	COG2885@1|root,COG2885@2|Bacteria,4P1BJ@976|Bacteroidetes,2FPC4@200643|Bacteroidia,4AMH8@815|Bacteroidaceae	976|Bacteroidetes	M	OmpA family	-	-	-	ko:K03286	-	-	-	-	ko00000,ko02000	1.B.6	-	-	OMP_b-brl,OmpA
DLF002_GL0036840	411483.FAEPRAA2165_01139	2.7e-233	644.0	COG1879@1|root,COG1879@2|Bacteria,1TQW5@1239|Firmicutes,249PS@186801|Clostridia,3WJGA@541000|Ruminococcaceae	186801|Clostridia	G	COG COG1879 ABC-type sugar transport system, periplasmic component	-	-	-	ko:K10540	ko02010,ko02030,map02010,map02030	M00214	-	-	ko00000,ko00001,ko00002,ko02000	3.A.1.2.3	-	-	Peripla_BP_4
MH0058_GL0022250	471870.BACINT_04654	0.0	1965.0	COG1629@1|root,COG1629@2|Bacteria,4NDXS@976|Bacteroidetes,2FM37@200643|Bacteroidia,4AKK0@815|Bacteroidaceae	976|Bacteroidetes	P	TonB-linked outer membrane protein, SusC RagA family	-	-	-	-	-	-	-	-	-	-	-	-	CarbopepD_reg_2,Plug,TonB_dep_Rec
O2.UC24-1_GL0169438	742726.HMPREF9448_00338	2.77e-207	578.0	COG1932@1|root,COG1932@2|Bacteria,4NE06@976|Bacteroidetes,2FMET@200643|Bacteroidia,22WAK@171551|Porphyromonadaceae	976|Bacteroidetes	E	Catalyzes the reversible conversion of 3- phosphohydroxypyruvate to phosphoserine and of 3-hydroxy-2-oxo-4- phosphonooxybutanoate to phosphohydroxythreonine	serC	-	2.6.1.52	ko:K00831	ko00260,ko00680,ko00750,ko01100,ko01120,ko01130,ko01200,ko01230,map00260,map00680,map00750,map01100,map01120,map01130,map01200,map01230	M00020,M00124	R04173,R05085	RC00006,RC00036	ko00000,ko00001,ko00002,ko01000,ko01007	-	-	-	Aminotran_5
ED12A_GL0027796	873513.HMPREF6485_0585	0.0	1148.0	COG3693@1|root,COG3693@2|Bacteria,4NE1E@976|Bacteroidetes,2FNP0@200643|Bacteroidia	976|Bacteroidetes	G	Glycosyl hydrolase family 10	-	-	-	-	-	-	-	-	-	-	-	-	CBM_4_9,Glyco_hydro_10
N085A_GL0005876	483216.BACEGG_01676	1.32e-106	308.0	COG1528@1|root,COG1528@2|Bacteria,4NGS7@976|Bacteroidetes,2FQD1@200643|Bacteroidia,4AP5J@815|Bacteroidaceae	976|Bacteroidetes	P	Iron-storage protein	ftnA	-	1.16.3.2	ko:K02217	-	-	-	-	ko00000,ko01000	-	-	-	Ferritin
V1.UC35-0_GL0012759	879243.Poras_0497	0.0	1425.0	COG3591@1|root,COG3591@2|Bacteria,4NEAK@976|Bacteroidetes,2FMI1@200643|Bacteroidia,22W04@171551|Porphyromonadaceae	976|Bacteroidetes	E	peptidase	dpp7	GO:0003674,GO:0003824,GO:0004177,GO:0005488,GO:0005575,GO:0005623,GO:0006508,GO:0006518,GO:0006807,GO:0008150,GO:0008152,GO:0008233,GO:0008236,GO:0008238,GO:0008239,GO:0009056,GO:0009279,GO:0009987,GO:0016020,GO:0016787,GO:0017171,GO:0019538,GO:0019867,GO:0030312,GO:0030313,GO:0031975,GO:0033218,GO:0034641,GO:0042277,GO:0043170,GO:0043171,GO:0043603,GO:0044237,GO:0044238,GO:0044248,GO:0044462,GO:…	-	-	-	-	-	-	-	-	-	-	Peptidase_S46
V1.FI07_GL0164726	537011.PREVCOP_06119	3.49e-298	831.0	28KDF@1|root,2Z9ZY@2|Bacteria,4NKFB@976|Bacteroidetes,2FQSI@200643|Bacteroidia	976|Bacteroidetes	-	-	-	-	-	-	-	-	-	-	-	-	-	-	Fimbrillin_C,P_gingi_FimA
V1.CD55-0_GL0035376	411483.FAEPRAA2165_00640	6.59e-158	451.0	2DBS1@1|root,2ZANX@2|Bacteria,1UZPQ@1239|Firmicutes,24D5T@186801|Clostridia,3WMAI@541000|Ruminococcaceae	186801|Clostridia	-	-	-	-	-	-	-	-	-	-	-	-	-	-	-
MH0153_GL0104305	696369.KI912183_gene1434	8.45e-161	469.0	COG4198@1|root,COG4198@2|Bacteria,1TQ52@1239|Firmicutes,24985@186801|Clostridia	186801|Clostridia	S	Psort location Cytoplasmic, score	-	-	-	-	-	-	-	-	-	-	-	-	DUF1015
MH0367_GL0050854	657309.BXY_36920	0.0	1494.0	COG1082@1|root,COG1082@2|Bacteria,4NEWC@976|Bacteroidetes,2FKZT@200643|Bacteroidia,4AMS4@815|Bacteroidaceae	976|Bacteroidetes	G	COG NOG06228 non supervised orthologous group	susB	-	3.2.1.20,3.2.1.3	ko:K01187,ko:K21574	ko00052,ko00500,ko01100,map00052,map00500,map01100	-	R00028,R00801,R00802,R01790,R01791,R06087,R06088	RC00028,RC00049,RC00077	ko00000,ko00001,ko01000	-	GH31,GH97	-	GH97_C,GH97_N,Glyco_hydro_97
159490532-stool1_revised_C514920_1_gene51068	1408437.JNJN01000029_gene1379	1.88e-59	223.0	COG0726@1|root,COG2425@1|root,COG0726@2|Bacteria,COG2425@2|Bacteria,1UZ1Z@1239|Firmicutes,24J54@186801|Clostridia	186801|Clostridia	D	von Willebrand factor, type A	-	-	-	-	-	-	-	-	-	-	-	-	VWA_2
SZEY-81A_GL0086719	573.JG24_27105	1.1e-228	632.0	COG2182@1|root,COG2182@2|Bacteria,1N9AE@1224|Proteobacteria,1RN4E@1236|Gammaproteobacteria	1236|Gammaproteobacteria	G	Functions in the MalKFGE ABC transporter complex to transport maltose into the cell by using ATP hydrolysis	malE	GO:0003674,GO:0005215,GO:0005488,GO:0005575,GO:0005623,GO:0005886,GO:0006810,GO:0006928,GO:0006935,GO:0006950,GO:0006974,GO:0008150,GO:0008643,GO:0009593,GO:0009605,GO:0009730,GO:0009743,GO:0009987,GO:0010033,GO:0015766,GO:0015768,GO:0015772,GO:0015774,GO:0016020,GO:0016021,GO:0016477,GO:0030246,GO:0030288,GO:0030313,GO:0031224,GO:0031975,GO:0032991,GO:0033036,GO:0033037,GO:0033554,GO:0034285,GO:…	-	ko:K10108,ko:K15770	ko02010,ko02030,map02010,map02030	M00194,M00491	-	-	ko00000,ko00001,ko00002,ko02000	3.A.1.1.1,3.A.1.1.16,3.A.1.1.2,3.A.1.1.22	-	iECUMN_1333.ECUMN_4568	SBP_bac_1,SBP_bac_8
sp|Q12769|NU160_HUMAN	9606.ENSP00000367721	0.0	2830.0	KOG4521@1|root,KOG4521@2759|Eukaryota,38EKK@33154|Opisthokonta,3BCME@33208|Metazoa,3CXCW@33213|Bilateria,489JC@7711|Chordata,492KT@7742|Vertebrata,3J74Z@40674|Mammalia,35HZV@314146|Euarchontoglires,4M78H@9443|Primates,4N0BU@9604|Hominidae	33208|Metazoa	UY	Nucleoporin Nup120/160	NUP160	GO:0000724,GO:0000725,GO:0003674,GO:0005198,GO:0005488,GO:0005515,GO:0005575,GO:0005622,GO:0005623,GO:0005634,GO:0005635,GO:0005643,GO:0005737,GO:0005829,GO:0006139,GO:0006259,GO:0006281,GO:0006302,GO:0006310,GO:0006403,GO:0006405,GO:0006406,GO:0006606,GO:0006611,GO:0006725,GO:0006807,GO:0006810,GO:0006886,GO:0006913,GO:0006950,GO:0006974,GO:0006996,GO:0006997,GO:0007275,GO:0008104,GO:0008150,GO:…	-	ko:K14303	ko03013,map03013	M00427	-	-	ko00000,ko00001,ko00002,ko03019,ko03036	1.I.1	-	-	Nup160
sp|P27695|APEX1_HUMAN	9606.ENSP00000216714	1.11e-240	660.0	COG0708@1|root,KOG1294@2759|Eukaryota,38BCR@33154|Opisthokonta,3B9IS@33208|Metazoa,3CT5V@33213|Bilateria,482NT@7711|Chordata,49749@7742|Vertebrata,3JDZW@40674|Mammalia,35IYV@314146|Euarchontoglires,4MG60@9443|Primates,4N5GP@9604|Hominidae	33208|Metazoa	B	telomere maintenance via base-excision repair	APEX1	GO:0000228,GO:0000302,GO:0000723,GO:0000781,GO:0000784,GO:0001947,GO:0002009,GO:0002119,GO:0002164,GO:0003007,GO:0003008,GO:0003013,GO:0003015,GO:0003143,GO:0003674,GO:0003676,GO:0003677,GO:0003682,GO:0003684,GO:0003690,GO:0003691,GO:0003712,GO:0003713,GO:0003714,GO:0003824,GO:0003906,GO:0004518,GO:0004519,GO:0004520,GO:0004521,GO:0004523,GO:0004527,GO:0004528,GO:0004529,GO:0004536,GO:0004540,GO:…	4.2.99.18	ko:K10771	ko03410,map03410	M00296	-	-	ko00000,ko00001,ko00002,ko01000,ko03400	-	-	-	Exo_endo_phos
MH0006_GL0021637	246194.CHY_2295	8.49e-50	162.0	COG0096@1|root,COG0096@2|Bacteria,1V3KK@1239|Firmicutes,24HCP@186801|Clostridia,42G9H@68295|Thermoanaerobacterales	186801|Clostridia	J	One of the primary rRNA binding proteins, it binds directly to 16S rRNA central domain where it helps coordinate assembly of the platform of the 30S subunit	rpsH	-	-	ko:K02994	ko03010,map03010	M00178,M00179	-	-	br01610,ko00000,ko00001,ko00002,ko03011	-	-	-	Ribosomal_S8
MH0233_GL0057729	742738.HMPREF9460_00462	0.0	993.0	COG0459@1|root,COG0459@2|Bacteria,1TP1T@1239|Firmicutes,248BG@186801|Clostridia,2681F@186813|unclassified Clostridiales	186801|Clostridia	O	Prevents misfolding and promotes the refolding and proper assembly of unfolded polypeptides generated under stress conditions	groL	GO:0005575,GO:0005622,GO:0005623,GO:0005737,GO:0044424,GO:0044464	-	ko:K04077	ko03018,ko04212,ko04940,ko05134,ko05152,map03018,map04212,map04940,map05134,map05152	-	-	-	ko00000,ko00001,ko03019,ko03029,ko03110,ko04147	-	-	-	Cpn60_TCP1
V1.CD40-0_GL0121467	537011.PREVCOP_06362	1.93e-240	661.0	2C4R5@1|root,2Z7JK@2|Bacteria,4NHGV@976|Bacteroidetes,2FMRU@200643|Bacteroidia	976|Bacteroidetes	S	Psort location Cytoplasmic, score 8.96	-	-	-	-	-	-	-	-	-	-	-	-	GGGtGRT
MH0011_GL0086464	471870.BACINT_03543	1.32e-273	748.0	COG3489@1|root,COG3489@2|Bacteria,4NHKU@976|Bacteroidetes,2FTBK@200643|Bacteroidia,4AP8S@815|Bacteroidaceae	976|Bacteroidetes	S	Psort location CytoplasmicMembrane, score	-	-	-	-	-	-	-	-	-	-	-	-	Peptidase_M75
556269.OFBG_00076	556269.ACDQ01000001_gene1247	4.43e-274	748.0	COG1932@1|root,COG1932@2|Bacteria,1MUB5@1224|Proteobacteria,2VH5M@28216|Betaproteobacteria,472B6@75682|Oxalobacteraceae	28216|Betaproteobacteria	E	Catalyzes the reversible conversion of 3- phosphohydroxypyruvate to phosphoserine and of 3-hydroxy-2-oxo-4- phosphonooxybutanoate to phosphohydroxythreonine	serC	-	2.6.1.52	ko:K00831	ko00260,ko00680,ko00750,ko01100,ko01120,ko01130,ko01200,ko01230,map00260,map00680,map00750,map01100,map01120,map01130,map01200,map01230	M00020,M00124	R04173,R05085	RC00006,RC00036	ko00000,ko00001,ko00002,ko01000,ko01007	-	-	-	Aminotran_5
O2.UC50-2_GL0053573	622312.ROSEINA2194_01967	2.22e-197	553.0	COG1879@1|root,COG1879@2|Bacteria,1TQW5@1239|Firmicutes,249PS@186801|Clostridia	186801|Clostridia	G	ABC-type sugar transport system periplasmic component	-	-	-	ko:K10540	ko02010,ko02030,map02010,map02030	M00214	-	-	ko00000,ko00001,ko00002,ko02000	3.A.1.2.3	-	-	Peripla_BP_4,TAT_signal
MH0046_GL0008532	484018.BACPLE_00590	0.0	2070.0	COG4206@1|root,COG4773@1|root,COG4206@2|Bacteria,COG4773@2|Bacteria,4P258@976|Bacteroidetes,2FW53@200643|Bacteroidia,4AV3S@815|Bacteroidaceae	976|Bacteroidetes	P	Carboxypeptidase regulatory-like domain	-	-	-	-	-	-	-	-	-	-	-	-	CarbopepD_reg_2,Plug,TonB_dep_Rec
MH0192_GL0155431	411483.FAEPRAA2165_01723	4.96e-305	834.0	COG1653@1|root,COG1653@2|Bacteria,1TRWM@1239|Firmicutes,24AP7@186801|Clostridia,3WHFF@541000|Ruminococcaceae	186801|Clostridia	G	Carbohydrate ABC transporter	-	-	-	ko:K10200	ko02010,map02010	M00205	-	-	ko00000,ko00001,ko00002,ko02000	3.A.1.1.18	-	-	SBP_bac_1,SBP_bac_8,TAT_signal
MH0062_GL0005649	1519439.JPJG01000031_gene1735	1.56e-182	520.0	COG1744@1|root,COG1744@2|Bacteria,1UZEP@1239|Firmicutes,25C7C@186801|Clostridia,2N8Z1@216572|Oscillospiraceae	186801|Clostridia	S	ABC transporter substrate-binding protein PnrA-like	-	-	-	ko:K07335	-	-	-	-	ko00000	-	-	-	Bmp
MH0436_GL0036687	1280698.AUJS01000036_gene77	6.13e-85	251.0	COG0103@1|root,COG0103@2|Bacteria,1V3MQ@1239|Firmicutes,24H94@186801|Clostridia,27VHU@189330|Dorea	186801|Clostridia	J	Ribosomal protein S9/S16	rpsI	-	-	ko:K02996	ko03010,map03010	M00178,M00179	-	-	br01610,ko00000,ko00001,ko00002,ko03011	-	-	-	Ribosomal_S9
159227541-stool2_revised_scaffold28583_1_gene159173	1150600.ADIARSV_4248	1.11e-137	396.0	COG1028@1|root,COG1028@2|Bacteria,4NG8R@976|Bacteroidetes,1IP7R@117747|Sphingobacteriia	976|Bacteroidetes	IQ	Short-chain dehydrogenase reductase sdr	-	-	-	-	-	-	-	-	-	-	-	-	adh_short,adh_short_C2
V1.UC12-4_GL0075688	484018.BACPLE_03200	1.58e-208	577.0	28KH3@1|root,2ZA2M@2|Bacteria,4NKS0@976|Bacteroidetes,2G3A2@200643|Bacteroidia,4AWCH@815|Bacteroidaceae	976|Bacteroidetes	S	Putative zinc-binding metallo-peptidase	-	-	-	-	-	-	-	-	-	-	-	-	Peptidase_Mx1
638301.HMPREF0444_0326	638301.HMPREF0444_0326	1.17e-218	603.0	COG3716@1|root,COG3716@2|Bacteria,1TQA3@1239|Firmicutes,4HA3K@91061|Bacilli,27F9M@186828|Carnobacteriaceae	91061|Bacilli	G	PTS system mannose/fructose/sorbose family IID component	manN	-	-	ko:K02796	ko00051,ko00520,ko01100,ko02060,map00051,map00520,map01100,map02060	M00276	R02630	RC00017,RC03206	ko00000,ko00001,ko00002,ko02000	4.A.6.1	-	-	EIID-AGA
sp|Q15063|POSTN_HUMAN	9606.ENSP00000369071	0.0	1635.0	COG2335@1|root,KOG1437@2759|Eukaryota,39MP0@33154|Opisthokonta,3BB62@33208|Metazoa,3D1UP@33213|Bilateria,4818S@7711|Chordata,492WH@7742|Vertebrata,3J8XE@40674|Mammalia,35DGV@314146|Euarchontoglires,4MFP2@9443|Primates,4N3VV@9604|Hominidae	33208|Metazoa	MW	Four repeated domains in the Fasciclin I family of proteins, present in many other contexts.	POSTN	GO:0000902,GO:0001501,GO:0001525,GO:0001568,GO:0001817,GO:0001819,GO:0001944,GO:0001952,GO:0001953,GO:0002791,GO:0002793,GO:0003008,GO:0003013,GO:0003073,GO:0003674,GO:0005102,GO:0005178,GO:0005488,GO:0005515,GO:0005518,GO:0005539,GO:0005575,GO:0005576,GO:0005615,GO:0005622,GO:0005623,GO:0005737,GO:0005794,GO:0005802,GO:0005886,GO:0006807,GO:0007154,GO:0007155,GO:0007162,GO:0007275,GO:0007399,GO:…	-	ko:K19519	-	-	-	-	ko00000,ko04516	-	-	-	Fasciclin
O2.UC53-0_GL0152541	1122217.KB899579_gene1715	1.07e-173	485.0	COG0149@1|root,COG0149@2|Bacteria,1TP2F@1239|Firmicutes,4H27A@909932|Negativicutes	909932|Negativicutes	G	Involved in the gluconeogenesis. Catalyzes stereospecifically the conversion of dihydroxyacetone phosphate (DHAP) to D-glyceraldehyde-3-phosphate (G3P)	tpiA	-	5.3.1.1	ko:K01803	ko00010,ko00051,ko00562,ko00710,ko01100,ko01110,ko01120,ko01130,ko01200,ko01230,map00010,map00051,map00562,map00710,map01100,map01110,map01120,map01130,map01200,map01230	M00001,M00002,M00003	R01015	RC00423	ko00000,ko00001,ko00002,ko01000,ko04147	-	-	-	TIM
O2.UC32-1_GL0039940	622312.ROSEINA2194_01982	4.26e-170	476.0	COG0081@1|root,COG0081@2|Bacteria,1TPTS@1239|Firmicutes,247JB@186801|Clostridia	186801|Clostridia	J	Binds directly to 23S rRNA. The L1 stalk is quite mobile in the ribosome, and is involved in E site tRNA release	rplA	-	-	ko:K02863	ko03010,map03010	M00178,M00179	-	-	br01610,ko00000,ko00001,ko00002,ko03011	-	-	-	Ribosomal_L1
O2.UC30-0_GL0009503	1046629.Ssal_00085	2.41e-135	384.0	COG0088@1|root,COG0088@2|Bacteria,1TPGW@1239|Firmicutes,4HB01@91061|Bacilli	91061|Bacilli	J	Forms part of the polypeptide exit tunnel	rplD	GO:0003674,GO:0003676,GO:0003723,GO:0003735,GO:0005198,GO:0005488,GO:0005575,GO:0005622,GO:0005623,GO:0005737,GO:0005829,GO:0005840,GO:0006412,GO:0006518,GO:0006807,GO:0008150,GO:0008152,GO:0009058,GO:0009059,GO:0009987,GO:0010467,GO:0015934,GO:0019538,GO:0022625,GO:0022626,GO:0032991,GO:0034641,GO:0034645,GO:0043043,GO:0043170,GO:0043226,GO:0043228,GO:0043229,GO:0043232,GO:0043603,GO:0043604,GO:…	-	ko:K02926	ko03010,map03010	M00178	-	-	br01610,ko00000,ko00001,ko00002,ko03011	-	-	-	Ribosomal_L4
MH0245_GL0044766	657322.FPR_10240	8.39e-162	460.0	COG4608@1|root,COG4608@2|Bacteria,1V36J@1239|Firmicutes,24C3R@186801|Clostridia,3WN2S@541000|Ruminococcaceae	186801|Clostridia	P	Oligopeptide/dipeptide transporter, C-terminal region	oppF	-	-	ko:K10823	ko01501,ko02010,ko02024,map01501,map02010,map02024	M00439	-	-	ko00000,ko00001,ko00002,ko02000	3.A.1.5.1,3.A.1.5.18,3.A.1.5.19,3.A.1.5.25	-	-	ABC_tran,oligo_HPY
764588959-stool1_revised_scaffold13186_1_gene133075	657309.BXY_21750	0.0	1221.0	COG1472@1|root,COG1472@2|Bacteria,4NE90@976|Bacteroidetes,2FMCU@200643|Bacteroidia,4AK8A@815|Bacteroidaceae	976|Bacteroidetes	G	glycosyl hydrolase, family 3	-	-	3.2.1.21	ko:K05349	ko00460,ko00500,ko00940,ko01100,ko01110,map00460,map00500,map00940,map01100,map01110	-	R00026,R02558,R02887,R02985,R03527,R04949,R04998,R10035,R10039,R10040	RC00049,RC00059,RC00171,RC00262,RC00397,RC00451,RC00714,RC00746,RC01248	ko00000,ko00001,ko01000	-	GH3	-	Fn3-like,Glyco_hydro_3,Glyco_hydro_3_C
MH0002_GL0053267	435590.BVU_3019	0.0	1918.0	COG0403@1|root,COG1003@1|root,COG0403@2|Bacteria,COG1003@2|Bacteria,4NEDE@976|Bacteroidetes,2FKZJ@200643|Bacteroidia,4AN4D@815|Bacteroidaceae	976|Bacteroidetes	E	The glycine cleavage system catalyzes the degradation of glycine. The P protein binds the alpha-amino group of glycine through its pyridoxal phosphate cofactor	gcvP	-	1.4.4.2	ko:K00281,ko:K00283	ko00260,ko00630,ko01100,ko01110,ko01130,ko01200,map00260,map00630,map01100,map01110,map01130,map01200	M00532	R01221,R03425	RC00022,RC00929,RC02834,RC02880	ko00000,ko00001,ko00002,ko01000	-	-	-	Aminotran_5,GDC-P
MH0131_GL0149598	518637.EUBIFOR_01231	1.4e-164	462.0	COG0217@1|root,COG0217@2|Bacteria,1TPP5@1239|Firmicutes,3VP19@526524|Erysipelotrichia	526524|Erysipelotrichia	K	Transcriptional regulatory protein	-	-	-	-	-	-	-	-	-	-	-	-	Transcrip_reg
O2.UC40-1_GL0132544	420247.Msm_0265	6.93e-315	857.0	COG2873@1|root,arCOG00061@2157|Archaea,2XSWM@28890|Euryarchaeota,23NN2@183925|Methanobacteria	183925|Methanobacteria	E	sulfhydrylase	-	-	2.5.1.49	ko:K01740	ko00270,ko01100,map00270,map01100	-	R01287,R04859	RC00020,RC02821,RC02848	ko00000,ko00001,ko01000	-	-	-	Cys_Met_Meta_PP
V1.UC26-4_GL0160076	1121344.JHZO01000005_gene114	4.06e-60	212.0	COG0747@1|root,COG0747@2|Bacteria,1UNTX@1239|Firmicutes,24FYB@186801|Clostridia	2|Bacteria	E	S-layer homology domain	-	-	-	-	-	-	-	-	-	-	-	-	B_lectin,DUF1566,SLH
MH0002_GL0033213	585394.RHOM_05840	7.56e-119	344.0	28PTU@1|root,2ZCEZ@2|Bacteria,1U95M@1239|Firmicutes,247W6@186801|Clostridia	186801|Clostridia	S	Psort location Cytoplasmic, score	-	-	-	-	-	-	-	-	-	-	-	-	DUF4867
MH0361_GL0003681	622312.ROSEINA2194_04213	1.79e-252	700.0	COG2182@1|root,COG2182@2|Bacteria,1TPU9@1239|Firmicutes,249BY@186801|Clostridia	186801|Clostridia	G	ABC transporter, solute-binding protein	-	-	-	ko:K15770	ko02010,map02010	M00491	-	-	ko00000,ko00001,ko00002,ko02000	3.A.1.1.16,3.A.1.1.2	-	-	SBP_bac_8
MH0006_GL0057815	357276.EL88_24835	0.0	1380.0	COG0702@1|root,COG0702@2|Bacteria,4NG5U@976|Bacteroidetes,2FN9U@200643|Bacteroidia,4AKVZ@815|Bacteroidaceae	976|Bacteroidetes	GM	COG NOG31573 non supervised orthologous group	-	-	-	ko:K21572	-	-	-	-	ko00000,ko02000	8.A.46.1,8.A.46.3	-	-	SusD-like_3,SusD_RagB
T2D-11A_GL0123611	658086.HMPREF0994_06596	0.0	1238.0	COG1653@1|root,COG1653@2|Bacteria,1TPHG@1239|Firmicutes,24AFQ@186801|Clostridia,27J6A@186928|unclassified Lachnospiraceae	186801|Clostridia	G	ABC transporter substrate-binding protein	-	-	-	ko:K02027,ko:K17318	ko02010,map02010	M00207,M00603	-	-	ko00000,ko00001,ko00002,ko02000	3.A.1.1,3.A.1.1.29,3.A.1.1.9	-	-	-
DLM014_GL0081912	657309.BXY_06650	0.0	1053.0	COG4198@1|root,COG4198@2|Bacteria,4NI11@976|Bacteroidetes,2FNDZ@200643|Bacteroidia,4AM50@815|Bacteroidaceae	976|Bacteroidetes	S	non supervised orthologous group	-	-	-	-	-	-	-	-	-	-	-	-	SusD-like,SusD-like_2
MH0313_GL0013733	33905.BTHE_0664	0.0	972.0	COG4716@1|root,COG4716@2|Bacteria,2GKZ8@201174|Actinobacteria,4CYZK@85004|Bifidobacteriales	201174|Actinobacteria	S	MCRA family	-	-	4.2.1.53	ko:K10254	-	-	-	-	ko00000,ko01000	-	-	-	MCRA
O2.UC50-0_GL0191830	411473.RUMCAL_01492	2.05e-270	750.0	COG1653@1|root,COG1653@2|Bacteria,1TRPJ@1239|Firmicutes,24872@186801|Clostridia,3WHES@541000|Ruminococcaceae	186801|Clostridia	G	ABC-type sugar transport system periplasmic component	-	-	-	-	-	-	-	-	-	-	-	-	-
MH0086_GL0094195	796940.HMPREF9628_01381	6.32e-166	482.0	COG4260@1|root,COG4260@2|Bacteria,1TRYU@1239|Firmicutes,24901@186801|Clostridia,25RME@186804|Peptostreptococcaceae	186801|Clostridia	S	SPFH domain-Band 7 family	-	-	-	-	-	-	-	-	-	-	-	-	Band_7_1,SHOCT
195102.CPE0419	195103.CPF_0422	0.0	1063.0	COG1263@1|root,COG1264@1|root,COG1263@2|Bacteria,COG1264@2|Bacteria,1TPJ8@1239|Firmicutes,24809@186801|Clostridia,36F2F@31979|Clostridiaceae	186801|Clostridia	G	Pts system	-	-	2.7.1.208	ko:K20107,ko:K20108	ko00500,ko02060,map00500,map02060	M00806	R04111	RC00017,RC03206	ko00000,ko00001,ko00002,ko01000,ko02000	4.A.1.1.11,4.A.1.1.12	-	-	PTS_EIIA_1,PTS_EIIB,PTS_EIIC
MH0400_GL0039877	349123.Lreu23DRAFT_4373	9.25e-103	297.0	COG0102@1|root,COG0102@2|Bacteria,1V3HX@1239|Firmicutes,4HG0I@91061|Bacilli,3F696@33958|Lactobacillaceae	91061|Bacilli	J	This protein is one of the early assembly proteins of the 50S ribosomal subunit, although it is not seen to bind rRNA by itself. It is important during the early stages of 50S assembly	rplM	GO:0003674,GO:0003676,GO:0003723,GO:0003729,GO:0003735,GO:0005198,GO:0005488,GO:0005575,GO:0005622,GO:0005623,GO:0005737,GO:0005829,GO:0005840,GO:0006412,GO:0006518,GO:0006807,GO:0008150,GO:0008152,GO:0009058,GO:0009059,GO:0009987,GO:0010467,GO:0015934,GO:0019538,GO:0022625,GO:0022626,GO:0032991,GO:0034641,GO:0034645,GO:0043043,GO:0043170,GO:0043226,GO:0043228,GO:0043229,GO:0043232,GO:0043603,GO:…	-	ko:K02871	ko03010,map03010	M00178,M00179	-	-	br01610,ko00000,ko00001,ko00002,ko03011	-	-	-	Ribosomal_L13
O2.UC13-2_GL0127024	1476973.JMMB01000007_gene155	6.94e-134	381.0	COG0087@1|root,COG0087@2|Bacteria,1TPFT@1239|Firmicutes,247NH@186801|Clostridia,25QSZ@186804|Peptostreptococcaceae	186801|Clostridia	J	One of the primary rRNA binding proteins, it binds directly near the 3'-end of the 23S rRNA, where it nucleates assembly of the 50S subunit	rplC	-	-	ko:K02906	ko03010,map03010	M00178,M00179	-	-	br01610,ko00000,ko00001,ko00002,ko03011	-	-	-	Ribosomal_L3
MH0182_GL0074328	411474.COPEUT_02825	6.16e-183	537.0	COG0366@1|root,COG0366@2|Bacteria,1TSEA@1239|Firmicutes,248HJ@186801|Clostridia	186801|Clostridia	G	Alpha amylase catalytic	-	-	3.2.1.1	ko:K01176	ko00500,ko01100,ko04973,map00500,map01100,map04973	-	R02108,R02112,R11262	-	ko00000,ko00001,ko01000	-	GH13	-	Alpha-amylase,DUF3459
702459.BBPR_0460	702459.BBPR_0460	0.0	2289.0	COG5434@1|root,COG5434@2|Bacteria,2I2HT@201174|Actinobacteria,4D0IE@85004|Bifidobacteriales	201174|Actinobacteria	M	Parallel beta-helix repeats	-	-	-	-	-	-	-	-	-	-	-	-	Beta_helix,FIVAR,Rib
V1.FI29_GL0073957	445972.ANACOL_01880	2.05e-08	61.6	28PRN@1|root,2ZCDE@2|Bacteria,1V21V@1239|Firmicutes,24H7E@186801|Clostridia,3WRAE@541000|Ruminococcaceae	186801|Clostridia	-	-	-	-	-	-	-	-	-	-	-	-	-	-	-
V1.FI20_GL0232731	1121100.JCM6294_3337	6.64e-26	123.0	2EYNN@1|root,33RW5@2|Bacteria,4P1NV@976|Bacteroidetes,2FNVN@200643|Bacteroidia,4AQ51@815|Bacteroidaceae	976|Bacteroidetes	-	-	-	-	-	-	-	-	-	-	-	-	-	-	-
716541.ECL_02725	716541.ECL_02725	1.48e-289	790.0	COG1448@1|root,COG1448@2|Bacteria,1MUT0@1224|Proteobacteria,1RN02@1236|Gammaproteobacteria,3X165@547|Enterobacter	1236|Gammaproteobacteria	E	PFAM aminotransferase, class I	aspC	GO:0003674,GO:0003824,GO:0004069,GO:0004838,GO:0005488,GO:0005515,GO:0005575,GO:0005622,GO:0005623,GO:0005737,GO:0005829,GO:0006082,GO:0006520,GO:0006558,GO:0006725,GO:0006807,GO:0008144,GO:0008150,GO:0008152,GO:0008483,GO:0008652,GO:0009058,GO:0009072,GO:0009073,GO:0009094,GO:0009095,GO:0009987,GO:0016053,GO:0016740,GO:0016769,GO:0017144,GO:0019438,GO:0019752,GO:0019842,GO:0030170,GO:0033585,GO:…	2.6.1.1,2.6.1.57	ko:K00813,ko:K00832	ko00220,ko00250,ko00270,ko00330,ko00350,ko00360,ko00400,ko00401,ko00950,ko00960,ko01100,ko01110,ko01130,ko01210,ko01230,map00220,map00250,map00270,map00330,map00350,map00360,map00400,map00401,map00950,map00960,map01100,map01110,map01130,map01210,map01230	M00024,M00025,M00034,M00040	R00355,R00694,R00734,R00896,R01731,R02433,R02619,R05052,R07396,R10845	RC00006,RC00036	ko00000,ko00001,ko00002,ko01000,ko01007	-	-	iPC815.YPO1410,iSFxv_1172.SFxv_1000	Aminotran_1_2
T2D-11A_GL0052851	742738.HMPREF9460_02095	3.27e-61	233.0	COG0737@1|root,COG1520@1|root,COG0737@2|Bacteria,COG1520@2|Bacteria,1V1CS@1239|Firmicutes,25FM8@186801|Clostridia,2698H@186813|unclassified Clostridiales	186801|Clostridia	F	S-layer homology domain	-	-	-	-	-	-	-	-	-	-	-	-	SLH
MH0307_GL0059939	1378168.N510_00193	2e-271	747.0	COG2873@1|root,COG2873@2|Bacteria,1VYCY@1239|Firmicutes	1239|Firmicutes	E	o-acetylhomoserine	cysD	-	2.5.1.49	ko:K01740	ko00270,ko01100,map00270,map01100	-	R01287,R04859	RC00020,RC02821,RC02848	ko00000,ko00001,ko01000	-	-	-	Cys_Met_Meta_PP
sp|P08133|ANXA6_HUMAN	9606.ENSP00000346550	0.0	1322.0	KOG0819@1|root,KOG0819@2759|Eukaryota,38FEE@33154|Opisthokonta,3BCMH@33208|Metazoa,3CXS1@33213|Bilateria,486J4@7711|Chordata,494WX@7742|Vertebrata,3J803@40674|Mammalia,359XB@314146|Euarchontoglires,4M5VZ@9443|Primates,4N23G@9604|Hominidae	33208|Metazoa	U	Annexin repeats	ANXA6	GO:0000166,GO:0000323,GO:0000910,GO:0001501,GO:0001667,GO:0001725,GO:0001755,GO:0001786,GO:0001882,GO:0001883,GO:0002062,GO:0003413,GO:0003416,GO:0003417,GO:0003418,GO:0003674,GO:0003779,GO:0005215,GO:0005216,GO:0005261,GO:0005262,GO:0005488,GO:0005496,GO:0005515,GO:0005525,GO:0005539,GO:0005543,GO:0005544,GO:0005575,GO:0005622,GO:0005623,GO:0005634,GO:0005635,GO:0005654,GO:0005737,GO:0005739,GO:…	-	ko:K17094,ko:K17095	-	-	-	-	ko00000,ko04131,ko04147	1.A.31.1.1,1.A.31.1.2,1.A.31.1.6	-	-	Annexin
T2D-81A_GL0117229	657322.FPR_21240	7.99e-241	662.0	COG1312@1|root,COG1312@2|Bacteria,1TP5F@1239|Firmicutes,247RB@186801|Clostridia,3WGRF@541000|Ruminococcaceae	186801|Clostridia	H	Catalyzes the dehydration of D-mannonate	uxuA	-	4.2.1.8	ko:K01686	ko00040,ko01100,map00040,map01100	M00061	R05606	RC00543	ko00000,ko00001,ko00002,ko01000	-	-	-	UxuA
MH0230_GL0136941	349741.Amuc_0438	8.45e-108	313.0	COG0100@1|root,COG0100@2|Bacteria,46STW@74201|Verrucomicrobia,2IU6B@203494|Verrucomicrobiae	203494|Verrucomicrobiae	J	Located on the platform of the 30S subunit, it bridges several disparate RNA helices of the 16S rRNA. Forms part of the Shine-Dalgarno cleft in the 70S ribosome	rpsK	-	-	ko:K02948	ko03010,map03010	M00178,M00179	-	-	br01610,ko00000,ko00001,ko00002,ko03011	-	-	-	Ribosomal_S11
T2D-52A_GL0059539	1280692.AUJL01000002_gene2596	1.6e-213	655.0	COG1196@1|root,COG1520@1|root,COG5492@1|root,COG1196@2|Bacteria,COG1520@2|Bacteria,COG5492@2|Bacteria,1UYNK@1239|Firmicutes,24C3F@186801|Clostridia,36H9S@31979|Clostridiaceae	186801|Clostridia	N	beta-propeller repeat	-	-	-	-	-	-	-	-	-	-	-	-	Big_2,Big_3,CW_binding_2,Cadherin-like,DUF4430,PEGA,PQQ_2,PQQ_3
MH0227_GL0091096	748224.HMPREF9436_01652	0.0	897.0	COG1653@1|root,COG1653@2|Bacteria,1TRPJ@1239|Firmicutes,24872@186801|Clostridia,3WHES@541000|Ruminococcaceae	186801|Clostridia	G	ABC-type sugar transport system periplasmic component	-	-	-	-	-	-	-	-	-	-	-	-	SBP_bac_8
MH0212_GL0084034	1203606.HMPREF1526_02829	1.09e-188	538.0	COG1653@1|root,COG1653@2|Bacteria,1TR0C@1239|Firmicutes,248RD@186801|Clostridia,36E9E@31979|Clostridiaceae	186801|Clostridia	G	PFAM Bacterial extracellular solute-binding protein	-	-	-	ko:K10117	ko02010,map02010	M00196	-	-	ko00000,ko00001,ko00002,ko02000	3.A.1.1.28	-	-	SBP_bac_8
sp|P26373|RL13_HUMAN	9606.ENSP00000307889	3.99e-142	402.0	COG4352@1|root,KOG3295@2759|Eukaryota,39QV9@33154|Opisthokonta,3BJ7T@33208|Metazoa,3D0KP@33213|Bilateria,487X9@7711|Chordata,497PF@7742|Vertebrata,3J5WV@40674|Mammalia,35IHJ@314146|Euarchontoglires,4MGVE@9443|Primates,4MU2T@9604|Hominidae	33208|Metazoa	J	ribosomal protein L13	RPL13	GO:0000184,GO:0000956,GO:0001889,GO:0002181,GO:0003674,GO:0003676,GO:0003723,GO:0003735,GO:0005198,GO:0005488,GO:0005575,GO:0005622,GO:0005623,GO:0005634,GO:0005730,GO:0005737,GO:0005783,GO:0005829,GO:0005840,GO:0006139,GO:0006401,GO:0006402,GO:0006412,GO:0006413,GO:0006518,GO:0006605,GO:0006612,GO:0006613,GO:0006614,GO:0006725,GO:0006807,GO:0006810,GO:0006886,GO:0007275,GO:0008104,GO:0008150,GO:…	-	ko:K02873	ko03010,map03010	M00177,M00179	-	-	br01610,ko00000,ko00001,ko00002,ko03011	-	-	-	Ribosomal_L13e
MH0192_GL0080628	718252.FP2_23280	1.95e-248	681.0	COG0524@1|root,COG0524@2|Bacteria,1TRRY@1239|Firmicutes,248Y3@186801|Clostridia,3WHKM@541000|Ruminococcaceae	186801|Clostridia	G	Kinase, PfkB family	-	-	2.7.1.45	ko:K00874	ko00030,ko01100,ko01120,ko01200,map00030,map01100,map01120,map01200	M00061,M00308,M00631	R01541	RC00002,RC00017	ko00000,ko00001,ko00002,ko01000	-	-	-	PfkB
159814214-stool2_revised_scaffold14072_1_gene71901	658086.HMPREF0994_06410	2.53e-91	271.0	COG0244@1|root,COG0244@2|Bacteria,1V3JJ@1239|Firmicutes,24G9R@186801|Clostridia,27ME4@186928|unclassified Lachnospiraceae	186801|Clostridia	J	Forms part of the ribosomal stalk, playing a central role in the interaction of the ribosome with GTP-bound translation factors	rplJ	-	-	ko:K02864	ko03010,map03010	M00178,M00179	-	-	br01610,ko00000,ko00001,ko00002,ko03011	-	-	-	Ribosomal_L10
O2.UC38-1_GL0065094	1077285.AGDG01000040_gene275	2.25e-103	299.0	COG2207@1|root,COG2207@2|Bacteria,4NVK3@976|Bacteroidetes,2FRSW@200643|Bacteroidia,4AN3S@815|Bacteroidaceae	976|Bacteroidetes	K	transcriptional regulator (AraC	-	-	-	-	-	-	-	-	-	-	-	-	HTH_18
V1.CD52-0_GL0017570	1256908.HMPREF0373_02235	1.55e-134	384.0	COG1250@1|root,COG1250@2|Bacteria,1TPJS@1239|Firmicutes,248AE@186801|Clostridia,25V6P@186806|Eubacteriaceae	186801|Clostridia	I	3-hydroxyacyl-CoA dehydrogenase, NAD binding domain	hbd	-	1.1.1.157	ko:K00074	ko00360,ko00362,ko00650,ko01100,ko01120,map00360,map00362,map00650,map01100,map01120	-	R01976,R05576,R06941	RC00029,RC00117	ko00000,ko00001,ko01000	-	-	-	3HCDH,3HCDH_N
O2.UC17-2_GL0095277	1256908.HMPREF0373_01339	0.0	2376.0	COG0674@1|root,COG1013@1|root,COG1014@1|root,COG0674@2|Bacteria,COG1013@2|Bacteria,COG1014@2|Bacteria,1TQJ2@1239|Firmicutes,248FW@186801|Clostridia,25USH@186806|Eubacteriaceae	186801|Clostridia	C	Oxidoreductase required for the transfer of electrons from pyruvate to flavodoxin	nifJ	-	1.2.7.1	ko:K03737	ko00010,ko00020,ko00620,ko00650,ko00720,ko01100,ko01120,ko01130,ko01200,map00010,map00020,map00620,map00650,map00720,map01100,map01120,map01130,map01200	M00173,M00307	R01196,R10866	RC00004,RC02742	br01601,ko00000,ko00001,ko00002,ko01000	-	-	-	EKR,Fer4,Fer4_16,Fer4_7,PFOR_II,POR,POR_N,TPP_enzyme_C
BGI-06A_GL0064380	411469.EUBHAL_01954	2.42e-301	826.0	COG0277@1|root,COG0277@2|Bacteria,1TPBC@1239|Firmicutes,24A99@186801|Clostridia,25VPQ@186806|Eubacteriaceae	186801|Clostridia	C	glycolate oxidase, subunit GlcD	glcD	-	1.1.3.15	ko:K00104	ko00630,ko01100,ko01110,ko01120,ko01130,map00630,map01100,map01110,map01120,map01130	-	R00475	RC00042	ko00000,ko00001,ko01000	-	-	-	FAD-oxidase_C,FAD_binding_4
MH0377_GL0060187	397288.C806_00952	1.16e-185	518.0	COG0214@1|root,COG0214@2|Bacteria,1TPSZ@1239|Firmicutes,248C1@186801|Clostridia,27KFV@186928|unclassified Lachnospiraceae	186801|Clostridia	H	Catalyzes the formation of pyridoxal 5'-phosphate from ribose 5-phosphate (RBP), glyceraldehyde 3-phosphate (G3P) and ammonia. The ammonia is provided by the PdxT subunit. Can also use ribulose 5-phosphate and dihydroxyacetone phosphate as substrates, resulting from enzyme-catalyzed isomerization of RBP and G3P, respectively	pdxS	-	4.3.3.6	ko:K06215	ko00750,map00750	-	R07456	RC00010,RC01783,RC03043	ko00000,ko00001,ko01000	-	-	-	SOR_SNZ
764062976-stool1_revised_C1147373_1_gene51507	1007096.BAGW01000008_gene2104	7.91e-63	198.0	COG1117@1|root,COG1117@2|Bacteria,1TP1M@1239|Firmicutes,247RD@186801|Clostridia,2N6NP@216572|Oscillospiraceae	186801|Clostridia	P	Part of the ABC transporter complex PstSACB involved in phosphate import. Responsible for energy coupling to the transport system	pstB	-	3.6.3.27	ko:K02036	ko02010,map02010	M00222	-	-	ko00000,ko00001,ko00002,ko01000,ko02000	3.A.1.7	-	-	ABC_tran
MH0002_GL0035500	411471.SUBVAR_06188	0.0	1103.0	COG0539@1|root,COG0761@1|root,COG0539@2|Bacteria,COG0761@2|Bacteria,1TQ9N@1239|Firmicutes,247UK@186801|Clostridia,3WGII@541000|Ruminococcaceae	186801|Clostridia	IJM	Catalyzes the conversion of 1-hydroxy-2-methyl-2-(E)- butenyl 4-diphosphate (HMBPP) into a mixture of isopentenyl diphosphate (IPP) and dimethylallyl diphosphate (DMAPP). Acts in the terminal step of the DOXP MEP pathway for isoprenoid precursor biosynthesis	ispH	-	1.17.7.4	ko:K02945,ko:K03527	ko00900,ko01100,ko01110,ko01130,ko03010,map00900,map01100,map01110,map01130,map03010	M00096,M00178	R05884,R08210	RC01137,RC01487	br01610,ko00000,ko00001,ko00002,ko01000,ko03011	-	-	-	LYTB,S1
O2.UC20-0_GL0050924	1280698.AUJS01000015_gene293	8.65e-66	201.0	COG0256@1|root,COG0256@2|Bacteria,1V6DM@1239|Firmicutes,24JCS@186801|Clostridia,27VKN@189330|Dorea	186801|Clostridia	J	This is one of the proteins that binds and probably mediates the attachment of the 5S RNA into the large ribosomal subunit, where it forms part of the central protuberance	rplR	-	-	ko:K02881	ko03010,map03010	M00178,M00179	-	-	br01610,ko00000,ko00001,ko00002,ko03011	-	-	-	Ribosomal_L18p
MH0276_GL0241766	112098.XP_008612213.1	1.23e-128	378.0	COG5023@1|root,KOG1375@2759|Eukaryota	2759|Eukaryota	Z	structural constituent of cytoskeleton	-	GO:0005575,GO:0005622,GO:0005623,GO:0005856,GO:0043226,GO:0043228,GO:0043229,GO:0043232,GO:0044424,GO:0044464	-	ko:K07375	ko04145,ko04540,ko05130,map04145,map04540,map05130	-	-	-	ko00000,ko00001,ko03036,ko04147,ko04812	-	-	-	Tubulin,Tubulin_C
MH0368_GL0056967	471870.BACINT_00725	0.0	1228.0	COG1629@1|root,COG1629@2|Bacteria,4NDXS@976|Bacteroidetes,2FM2D@200643|Bacteroidia,4AK7X@815|Bacteroidaceae	976|Bacteroidetes	P	TonB-linked outer membrane protein, SusC RagA family	-	-	-	-	-	-	-	-	-	-	-	-	CarbopepD_reg_2,Plug,TonB_dep_Rec
V1.CD2-0_GL0008698	1002367.HMPREF0673_01378	1.19e-102	322.0	COG0388@1|root,COG0388@2|Bacteria,4PMRN@976|Bacteroidetes,2G0QF@200643|Bacteroidia	976|Bacteroidetes	S	Pfam:SusD	-	-	-	ko:K21572	-	-	-	-	ko00000,ko02000	8.A.46.1,8.A.46.3	-	-	SusD-like_3,SusD_RagB
T2D-66A_GL0086092	1203606.HMPREF1526_03153	9.75e-232	639.0	COG0524@1|root,COG0524@2|Bacteria,1TRRY@1239|Firmicutes,248Y3@186801|Clostridia,36EZU@31979|Clostridiaceae	186801|Clostridia	G	PFAM PfkB	-	-	2.7.1.45	ko:K00874	ko00030,ko01100,ko01120,ko01200,map00030,map01100,map01120,map01200	M00061,M00308,M00631	R01541	RC00002,RC00017	ko00000,ko00001,ko00002,ko01000	-	-	-	PfkB
195102.CPE0995	195103.CPF_1252	8.95e-251	687.0	COG1363@1|root,COG1363@2|Bacteria,1TQ86@1239|Firmicutes,25CDF@186801|Clostridia,36DEF@31979|Clostridiaceae	186801|Clostridia	G	PFAM peptidase M42 family protein	-	-	-	-	-	-	-	-	-	-	-	-	Peptidase_M42
T2D-6A_GL0183278	1680.BADO_1639	0.0	1712.0	COG0366@1|root,COG5492@1|root,COG0366@2|Bacteria,COG5492@2|Bacteria,2IAM2@201174|Actinobacteria,4CZYB@85004|Bifidobacteriales	201174|Actinobacteria	G	Bacterial Ig-like domain 2	-	-	3.2.1.1	ko:K01176	ko00500,ko01100,ko04973,map00500,map01100,map04973	-	R02108,R02112,R11262	-	ko00000,ko00001,ko01000	-	GH13	-	Alpha-amylase,Big_2,CBM26,CBM_25,SLH
MH0005_GL0021952	547042.BACCOPRO_00339	1.22e-88	260.0	COG0096@1|root,COG0096@2|Bacteria,4NNFW@976|Bacteroidetes,2FRZ6@200643|Bacteroidia,4AQIE@815|Bacteroidaceae	976|Bacteroidetes	J	One of the primary rRNA binding proteins, it binds directly to 16S rRNA central domain where it helps coordinate assembly of the platform of the 30S subunit	rpsH	GO:0003674,GO:0003735,GO:0005198,GO:0005575,GO:0005622,GO:0005623,GO:0005737,GO:0005829,GO:0005840,GO:0015935,GO:0022626,GO:0022627,GO:0032991,GO:0043226,GO:0043228,GO:0043229,GO:0043232,GO:0044391,GO:0044422,GO:0044424,GO:0044444,GO:0044445,GO:0044446,GO:0044464,GO:1990904	-	ko:K02994	ko03010,map03010	M00178,M00179	-	-	br01610,ko00000,ko00001,ko00002,ko03011	-	-	-	Ribosomal_S8
537013.CLOSTMETH_00986	537013.CLOSTMETH_00986	0.0	1036.0	COG0696@1|root,COG0696@2|Bacteria,1TPM4@1239|Firmicutes,247JG@186801|Clostridia,3WGBI@541000|Ruminococcaceae	186801|Clostridia	G	Catalyzes the interconversion of 2-phosphoglycerate and 3-phosphoglycerate	gpmI	-	5.4.2.12	ko:K15633	ko00010,ko00260,ko00680,ko01100,ko01110,ko01120,ko01130,ko01200,ko01230,map00010,map00260,map00680,map01100,map01110,map01120,map01130,map01200,map01230	M00001,M00002,M00003	R01518	RC00536	ko00000,ko00001,ko00002,ko01000	-	-	-	Metalloenzyme,Phosphodiest,iPGM_N
MH0001_GL0006535	537011.PREVCOP_04503	0.0	1186.0	COG1165@1|root,COG1165@2|Bacteria,4NETZ@976|Bacteroidetes,2FMSK@200643|Bacteroidia	976|Bacteroidetes	H	Catalyzes the thiamine diphosphate-dependent decarboxylation of 2-oxoglutarate and the subsequent addition of the resulting succinic semialdehyde-thiamine pyrophosphate anion to isochorismate to yield 2-succinyl-5-enolpyruvyl-6-hydroxy-3- cyclohexene-1-carboxylate (SEPHCHC)	menD	-	2.2.1.9	ko:K02551	ko00130,ko01100,ko01110,map00130,map01100,map01110	M00116	R08165	RC02186	ko00000,ko00001,ko00002,ko01000	-	-	-	TPP_enzyme_C,TPP_enzyme_M_2,TPP_enzyme_N
MH0230_GL0018391	411459.RUMOBE_00265	1.56e-239	662.0	COG4213@1|root,COG4213@2|Bacteria,1TR3Q@1239|Firmicutes,2482X@186801|Clostridia,3Y2A7@572511|Blautia	186801|Clostridia	G	Periplasmic binding protein domain	-	-	-	ko:K10546	ko02010,map02010	M00216	-	-	ko00000,ko00001,ko00002,ko02000	3.A.1.2.5	-	-	Peripla_BP_4
MH0010_GL0040040	657322.FPR_29420	6.94e-282	770.0	COG0426@1|root,COG0426@2|Bacteria,1TQE9@1239|Firmicutes,249CU@186801|Clostridia,3WI85@541000|Ruminococcaceae	186801|Clostridia	C	Psort location Cytoplasmic, score	-	-	-	-	-	-	-	-	-	-	-	-	Flavodoxin_5,Lactamase_B
MH0002_GL0058231	349741.Amuc_1091	0.0	939.0	COG1858@1|root,COG1858@2|Bacteria,46U0N@74201|Verrucomicrobia,2IUGP@203494|Verrucomicrobiae	203494|Verrucomicrobiae	P	Di-haem cytochrome c peroxidase	-	-	1.11.1.5	ko:K00428	-	-	-	-	ko00000,ko01000	-	-	-	CCP_MauG,Cytochrom_C
sp|P48426|PI42A_HUMAN	60711.ENSCSAP00000008634	1.14e-298	814.0	COG5253@1|root,KOG0229@2759|Eukaryota,38FR1@33154|Opisthokonta,3BETP@33208|Metazoa,3CTD7@33213|Bilateria,47Z91@7711|Chordata,491QJ@7742|Vertebrata,3J291@40674|Mammalia,35FNF@314146|Euarchontoglires,4M937@9443|Primates,35W56@314294|Cercopithecoidea	33208|Metazoa	T	Phosphatidylinositol-5-phosphate 4-kinase type	PIP4K2A	GO:0001501,GO:0002376,GO:0002520,GO:0003674,GO:0003824,GO:0005575,GO:0005622,GO:0005623,GO:0005634,GO:0005654,GO:0005737,GO:0005773,GO:0005776,GO:0005829,GO:0005886,GO:0006629,GO:0006644,GO:0006650,GO:0006661,GO:0006793,GO:0006796,GO:0007275,GO:0008150,GO:0008152,GO:0008610,GO:0008654,GO:0009058,GO:0009893,GO:0009894,GO:0009896,GO:0009966,GO:0009987,GO:0010506,GO:0010508,GO:0010638,GO:0010646,GO:…	2.7.1.149	ko:K00920	ko00562,ko04070,ko04810,map00562,map04070,map04810	-	R05803	RC00002,RC00078	ko00000,ko00001,ko01000	-	-	-	PIP5K
sp|P78417|GSTO1_HUMAN	9606.ENSP00000358727	4.33e-179	498.0	KOG0406@1|root,KOG0406@2759|Eukaryota,38D3D@33154|Opisthokonta,3BJ5E@33208|Metazoa,3CXTB@33213|Bilateria,48233@7711|Chordata,48YYD@7742|Vertebrata,3J5BZ@40674|Mammalia,35J8W@314146|Euarchontoglires,4MCMJ@9443|Primates,4MUNS@9604|Hominidae	33208|Metazoa	O	glutathione S-transferase	GSTO1	GO:0000302,GO:0003674,GO:0003824,GO:0004364,GO:0004734,GO:0005488,GO:0005515,GO:0005575,GO:0005576,GO:0005604,GO:0005622,GO:0005623,GO:0005634,GO:0005635,GO:0005737,GO:0005739,GO:0005829,GO:0005975,GO:0005996,GO:0006082,GO:0006518,GO:0006575,GO:0006725,GO:0006726,GO:0006728,GO:0006732,GO:0006749,GO:0006766,GO:0006767,GO:0006790,GO:0006805,GO:0006807,GO:0006873,GO:0006874,GO:0006875,GO:0006937,GO:…	1.5.4.1,2.5.1.18	ko:K00310,ko:K00799	ko00480,ko00790,ko00980,ko00982,ko00983,ko01524,ko05200,ko05204,ko05225,ko05418,map00480,map00790,map00980,map00982,map00983,map01524,map05200,map05204,map05225,map05418	-	R03522,R03984,R07002,R07003,R07004,R07023,R07024,R07025,R07026,R07069,R07070,R07083,R07084,R07091,R07092,R07093,R07094,R07100,R07113,R07116,R08280,R09409,R11905	RC00004,RC00011,RC00069,RC00840,RC00948,RC01043,RC01704,RC01705,RC01706,RC01758,RC01759,RC01765,RC01767,RC01769,RC02243,RC02527,RC02939,RC02940,RC02942,RC02943,RC02944	ko00000,ko00001,ko01000,ko02000	1.A.12.2.2,1.A.12.3.2	-	-	GST_C,GST_C_2,GST_C_3,GST_N_3
MH0100_GL0083632	742743.HMPREF9453_01685	0.0	1040.0	COG0519@1|root,COG0519@2|Bacteria,1TPG8@1239|Firmicutes,4H243@909932|Negativicutes	909932|Negativicutes	F	Catalyzes the synthesis of GMP from XMP	guaA	-	6.3.5.2	ko:K01951	ko00230,ko00983,ko01100,map00230,map00983,map01100	M00050	R01230,R01231,R08244	RC00010,RC00204	ko00000,ko00001,ko00002,ko01000,ko01002	-	-	-	GATase,GMP_synt_C,NAD_synthase,ThiI,tRNA_Me_trans
MH0165_GL0057768	1002367.HMPREF0673_02756	2.9e-138	410.0	COG4826@1|root,COG4826@2|Bacteria,4NG1G@976|Bacteroidetes,2FR07@200643|Bacteroidia	976|Bacteroidetes	O	Belongs to the serpin family	-	-	-	ko:K13963	ko05146,map05146	-	-	-	ko00000,ko00001	-	-	-	Serpin
MH0143_GL0012163	622312.ROSEINA2194_01403	0.0	2132.0	COG0046@1|root,COG0047@1|root,COG0046@2|Bacteria,COG0047@2|Bacteria,1TPAS@1239|Firmicutes,247W2@186801|Clostridia	186801|Clostridia	F	Part of the phosphoribosylformylglycinamidine synthase complex involved in the purines biosynthetic pathway. Catalyzes the ATP-dependent conversion of formylglycinamide ribonucleotide (FGAR) and glutamine to yield formylglycinamidine ribonucleotide (FGAM) and glutamate. The FGAM synthase complex is composed of three subunits. PurQ produces an ammonia molecule by converting glutamine to glutamate.…	purL	-	6.3.5.3	ko:K01952	ko00230,ko01100,ko01110,ko01130,map00230,map01100,map01110,map01130	M00048	R04463	RC00010,RC01160	ko00000,ko00001,ko00002,ko01000	-	-	-	AIRS,AIRS_C,GATase_5
MH0003_GL0049091	411473.RUMCAL_01526	5e-296	812.0	COG5016@1|root,COG5016@2|Bacteria,1VT8P@1239|Firmicutes,247NZ@186801|Clostridia,3WH2N@541000|Ruminococcaceae	186801|Clostridia	C	Pyruvate carboxylase, C-terminal domain subunit K01960	pycB	-	4.1.1.3	ko:K01571	ko00620,ko01100,map00620,map01100	-	R00217	RC00040	ko00000,ko00001,ko01000,ko02000	3.B.1.1.1	-	-	HMGL-like,PYC_OADA
MH0400_GL0078615	349123.Lreu23DRAFT_4399	9.81e-157	439.0	COG0092@1|root,COG0092@2|Bacteria,1TPCP@1239|Firmicutes,4HAUR@91061|Bacilli,3F3Q8@33958|Lactobacillaceae	91061|Bacilli	J	Binds the lower part of the 30S subunit head. Binds mRNA in the 70S ribosome, positioning it for translation	rpsC	GO:0002181,GO:0003674,GO:0003735,GO:0005198,GO:0005575,GO:0005622,GO:0005623,GO:0005737,GO:0005829,GO:0005840,GO:0006412,GO:0006518,GO:0006807,GO:0008150,GO:0008152,GO:0009058,GO:0009059,GO:0009987,GO:0010467,GO:0015935,GO:0019538,GO:0022626,GO:0022627,GO:0032991,GO:0034641,GO:0034645,GO:0043043,GO:0043170,GO:0043226,GO:0043228,GO:0043229,GO:0043232,GO:0043603,GO:0043604,GO:0044237,GO:0044238,GO:…	-	ko:K02982	ko03010,map03010	M00178,M00179	-	-	br01610,ko00000,ko00001,ko00002,ko03011	-	-	-	KH_2,Ribosomal_S3_C
V1.UC51-0_GL0113682	762966.HMPREF9439_02090	1.54e-287	785.0	COG0050@1|root,COG0050@2|Bacteria,1MVC0@1224|Proteobacteria,2VH5D@28216|Betaproteobacteria,4PQIE@995019|Sutterellaceae	28216|Betaproteobacteria	J	This protein promotes the GTP-dependent binding of aminoacyl-tRNA to the A-site of ribosomes during protein biosynthesis	tuf	-	-	ko:K02358	-	-	-	-	ko00000,ko03012,ko03029,ko04147	-	-	-	GTP_EFTU,GTP_EFTU_D2,GTP_EFTU_D3
MH0020_GL0052618	411476.BACOVA_04106	1.61e-292	798.0	COG1409@1|root,COG1409@2|Bacteria,4PMTZ@976|Bacteroidetes,2G0G4@200643|Bacteroidia,4AV7M@815|Bacteroidaceae	976|Bacteroidetes	S	Concanavalin A-like lectin/glucanases superfamily	-	-	-	-	-	-	-	-	-	-	-	-	DUF1735,Laminin_G_3
MH0318_GL0077917	667015.Bacsa_2853	0.0	1603.0	COG1629@1|root,COG4206@1|root,COG1629@2|Bacteria,COG4206@2|Bacteria,4NDXS@976|Bacteroidetes,2FM37@200643|Bacteroidia,4AKK0@815|Bacteroidaceae	976|Bacteroidetes	P	TonB-linked outer membrane protein, SusC RagA family	-	-	-	-	-	-	-	-	-	-	-	-	CarbopepD_reg_2,Plug,TonB_dep_Rec
sp|A0A0A0MS14|HV145_HUMAN	60711.ENSCSAP00000005427	6.39e-73	219.0	2CD1S@1|root,2SQQV@2759|Eukaryota,3AKYV@33154|Opisthokonta,3BST0@33208|Metazoa,3D990@33213|Bilateria,48FYJ@7711|Chordata,49D47@7742|Vertebrata,3JKSN@40674|Mammalia,35SE1@314146|Euarchontoglires,4MN5J@9443|Primates	33208|Metazoa	S	Immunoglobulin V-Type	IGHV1-58	-	-	-	-	-	-	-	-	-	-	-	V-set
MH0002_GL0018169	1203611.KB894545_gene399	0.0	1051.0	COG3488@1|root,COG3488@2|Bacteria,4NF56@976|Bacteroidetes,2G37M@200643|Bacteroidia	976|Bacteroidetes	C	Di-haem oxidoreductase, putative peroxidase	-	-	-	-	-	-	-	-	-	-	-	-	DHOR
MH0343_GL0118271	1235790.C805_03549	3.55e-32	117.0	COG4910@1|root,COG4910@2|Bacteria,1V5ZV@1239|Firmicutes,24KHN@186801|Clostridia,25W9N@186806|Eubacteriaceae	186801|Clostridia	Q	Dehydratase small subunit	pduE	-	4.2.1.28,4.2.1.30	ko:K06122,ko:K13920	ko00561,ko00640,map00561,map00640	-	R01047,R02376	RC00429,RC00707	ko00000,ko00001,ko01000	-	-	-	Dehydratase_SU
450749.HMPREF0874_01844	479436.Vpar_0525	0.0	904.0	COG1538@1|root,COG1538@2|Bacteria,1TRDS@1239|Firmicutes,4H2S7@909932|Negativicutes	909932|Negativicutes	MU	outer membrane efflux protein	tolC	-	-	-	-	-	-	-	-	-	-	-	OEP
V1.FI03_GL0024206	1262914.BN533_01614	1.34e-176	499.0	COG2358@1|root,COG2358@2|Bacteria,1TPXW@1239|Firmicutes,4H2B2@909932|Negativicutes	909932|Negativicutes	S	TRAP transporter solute receptor TAXI family	-	-	-	ko:K07080	-	-	-	-	ko00000	-	-	-	NMT1_3
MH0244_GL0036050	718252.FP2_15610	0.0	1290.0	COG4166@1|root,COG4166@2|Bacteria,1VRU1@1239|Firmicutes,255ES@186801|Clostridia,3WHC3@541000|Ruminococcaceae	186801|Clostridia	E	Tat pathway signal sequence domain protein	-	-	-	ko:K02035,ko:K15580	ko01501,ko02010,ko02024,map01501,map02010,map02024	M00239,M00439	-	-	ko00000,ko00001,ko00002,ko02000	3.A.1.5,3.A.1.5.1,3.A.1.5.18,3.A.1.5.19,3.A.1.5.25	-	-	SBP_bac_5,TAT_signal
MH0012_GL0156124	435591.BDI_3583	0.0	1264.0	COG0446@1|root,COG0446@2|Bacteria,4NE3A@976|Bacteroidetes,2FRH5@200643|Bacteroidia,22WU3@171551|Porphyromonadaceae	976|Bacteroidetes	S	Pfam:SusD	-	-	-	ko:K21572	-	-	-	-	ko00000,ko02000	8.A.46.1,8.A.46.3	-	-	SusD-like_3,SusD_RagB
MH0176_GL0020021	411473.RUMCAL_00787	9.56e-242	671.0	COG0126@1|root,COG0126@2|Bacteria,1TP3H@1239|Firmicutes,248VS@186801|Clostridia,3WGM9@541000|Ruminococcaceae	186801|Clostridia	G	Phosphoglycerate kinase	pgk	-	2.7.2.3,5.3.1.1	ko:K00927,ko:K01803	ko00010,ko00051,ko00562,ko00710,ko01100,ko01110,ko01120,ko01130,ko01200,ko01230,map00010,map00051,map00562,map00710,map01100,map01110,map01120,map01130,map01200,map01230	M00001,M00002,M00003,M00165,M00166,M00308,M00552	R01015,R01512	RC00002,RC00043,RC00423	ko00000,ko00001,ko00002,ko01000,ko04147	-	-	-	PGK
T2D-139A_GL0020499	718252.FP2_20560	1.61e-187	522.0	COG2086@1|root,COG2086@2|Bacteria,1TQA0@1239|Firmicutes,247K9@186801|Clostridia,3WH8V@541000|Ruminococcaceae	186801|Clostridia	C	Psort location Cytoplasmic, score	-	-	1.3.1.108	ko:K03521,ko:K22431	-	-	-	-	ko00000,ko01000	-	-	-	ETF
MH0073_GL0047358	563031.HMPREF0666_02911	0.0	1492.0	COG0058@1|root,COG0058@2|Bacteria,4NGR1@976|Bacteroidetes,2FNN5@200643|Bacteroidia	976|Bacteroidetes	G	alpha-glucan phosphorylase	glgP	-	2.4.1.1,2.4.1.11,2.4.1.8	ko:K00688,ko:K00691,ko:K16153	ko00500,ko01100,ko01110,ko02026,ko04217,ko04910,ko04922,ko04931,map00500,map01100,map01110,map02026,map04217,map04910,map04922,map04931	-	R00292,R01555,R02111	RC00005,RC00049	ko00000,ko00001,ko01000,ko01003	-	GH65,GT3,GT35	-	DUF3417,Glycogen_syn,Phosphorylase
MH0266_GL0126190	411467.BACCAP_04649	0.0	1699.0	COG0737@1|root,COG1387@1|root,COG2374@1|root,COG5263@1|root,COG0737@2|Bacteria,COG1387@2|Bacteria,COG2374@2|Bacteria,COG5263@2|Bacteria,1TPV2@1239|Firmicutes,2491Y@186801|Clostridia	186801|Clostridia	F	Belongs to the 5'-nucleotidase family	-	-	3.1.3.6,3.1.4.16	ko:K01119	ko00230,ko00240,map00230,map00240	-	R01562,R01877,R02148,R02370,R03537,R03538,R03929,R05135	RC00078,RC00296	ko00000,ko00001,ko01000	-	-	-	5_nucleotid_C,CW_binding_2,Metallophos,SLH
MH0006_GL0034013	679199.HMPREF9332_00278	7.99e-308	895.0	COG3525@1|root,COG3525@2|Bacteria,4NKSB@976|Bacteroidetes,2FMP8@200643|Bacteroidia,1WDRS@1283313|Alloprevotella	976|Bacteroidetes	G	beta-N-acetylglucosaminidase	-	-	3.2.1.35	ko:K01197	ko00531,ko01100,map00531,map01100	M00076,M00077	R07824,R07825,R10905	-	ko00000,ko00001,ko00002,ko00536,ko00537,ko01000,ko02042	-	-	-	F5_F8_type_C,Glyco_hydro_20b,NAGidase
sp|P48556|PSMD8_HUMAN	9593.ENSGGOP00000004373	3.31e-240	661.0	KOG3151@1|root,KOG3151@2759|Eukaryota,38EJH@33154|Opisthokonta,3BF0S@33208|Metazoa,3CSPR@33213|Bilateria,4821W@7711|Chordata,48YP1@7742|Vertebrata,3J9UI@40674|Mammalia,35ESG@314146|Euarchontoglires,4MGY4@9443|Primates,4MWC6@9604|Hominidae	33208|Metazoa	O	proteolysis	PSMD8	GO:0000502,GO:0003674,GO:0005488,GO:0005515,GO:0005575,GO:0005622,GO:0005623,GO:0005634,GO:0005654,GO:0005737,GO:0005829,GO:0005838,GO:0006464,GO:0006508,GO:0006511,GO:0006807,GO:0008150,GO:0008152,GO:0008541,GO:0009056,GO:0009057,GO:0009987,GO:0010498,GO:0016043,GO:0016579,GO:0019538,GO:0019941,GO:0022607,GO:0022624,GO:0030163,GO:0031974,GO:0031981,GO:0032991,GO:0034622,GO:0036211,GO:0043161,GO:…	-	ko:K03031	ko03050,ko05169,map03050,map05169	M00341	-	-	ko00000,ko00001,ko00002,ko03051	-	-	-	CSN8_PSD8_EIF3K
MH0028_GL0057486	537013.CLOSTMETH_00302	8.46e-190	540.0	COG0148@1|root,COG0148@2|Bacteria,1TP2S@1239|Firmicutes,247TU@186801|Clostridia,3WGBH@541000|Ruminococcaceae	186801|Clostridia	G	Catalyzes the reversible conversion of 2- phosphoglycerate into phosphoenolpyruvate. It is essential for the degradation of carbohydrates via glycolysis	eno	-	4.2.1.11	ko:K01689	ko00010,ko00680,ko01100,ko01110,ko01120,ko01130,ko01200,ko01230,ko03018,ko04066,map00010,map00680,map01100,map01110,map01120,map01130,map01200,map01230,map03018,map04066	M00001,M00002,M00003,M00346,M00394	R00658	RC00349	ko00000,ko00001,ko00002,ko01000,ko03019,ko04147	-	-	-	Enolase_C,Enolase_N
V1.FI01_GL0201540	203275.BFO_0498	3.83e-155	458.0	COG2913@1|root,COG2913@2|Bacteria,4NNWY@976|Bacteroidetes,2G3FI@200643|Bacteroidia	976|Bacteroidetes	J	COG NOG25454 non supervised orthologous group	-	-	-	ko:K21572	-	-	-	-	ko00000,ko02000	8.A.46.1,8.A.46.3	-	-	SusD-like_3,SusD_RagB
sp|P54578|UBP14_HUMAN	9606.ENSP00000261601	0.0	973.0	KOG1872@1|root,KOG1872@2759|Eukaryota,38F2F@33154|Opisthokonta,3BDEN@33208|Metazoa,3CTZU@33213|Bilateria,4826D@7711|Chordata,48W7X@7742|Vertebrata,3J2I5@40674|Mammalia,35BG2@314146|Euarchontoglires,4MFRA@9443|Primates,4MTVZ@9604|Hominidae	33208|Metazoa	O	negative regulation of ER-associated ubiquitin-dependent protein catabolic process	USP14	GO:0000966,GO:0003674,GO:0003824,GO:0004175,GO:0004197,GO:0004843,GO:0004857,GO:0004866,GO:0005488,GO:0005575,GO:0005622,GO:0005623,GO:0005634,GO:0005737,GO:0005829,GO:0006139,GO:0006396,GO:0006399,GO:0006464,GO:0006508,GO:0006725,GO:0006807,GO:0007154,GO:0007267,GO:0007268,GO:0008033,GO:0008150,GO:0008152,GO:0008192,GO:0008193,GO:0008233,GO:0008234,GO:0009892,GO:0009894,GO:0009895,GO:0009986,GO:…	3.4.19.12	ko:K11843	-	-	-	-	ko00000,ko01000,ko01002,ko04121	-	-	-	UCH
sp|P07305|H10_HUMAN	9541.XP_005567396.1	2.11e-78	239.0	KOG4012@1|root,KOG4012@2759|Eukaryota,38FHA@33154|Opisthokonta,3BJV7@33208|Metazoa,3D2G8@33213|Bilateria,4899U@7711|Chordata,490H0@7742|Vertebrata,3JFI6@40674|Mammalia,35GNG@314146|Euarchontoglires,4MFKM@9443|Primates,3622U@314294|Cercopithecoidea	33208|Metazoa	B	H1 histone family, member 0	H1F0	GO:0000228,GO:0000737,GO:0000785,GO:0000786,GO:0000790,GO:0000791,GO:0003674,GO:0003676,GO:0003677,GO:0003680,GO:0003682,GO:0003690,GO:0005488,GO:0005575,GO:0005622,GO:0005623,GO:0005634,GO:0005654,GO:0005694,GO:0005719,GO:0005737,GO:0005794,GO:0005856,GO:0006139,GO:0006259,GO:0006308,GO:0006309,GO:0006323,GO:0006325,GO:0006333,GO:0006334,GO:0006725,GO:0006807,GO:0006915,GO:0006921,GO:0006996,GO:…	-	ko:K11275	-	-	-	-	ko00000,ko03036	-	-	-	Linker_histone
MH0433_GL0040689	393921.HQ45_08535	2.17e-162	459.0	COG3246@1|root,COG3246@2|Bacteria,4NGNQ@976|Bacteroidetes,2FQZR@200643|Bacteroidia,22WVP@171551|Porphyromonadaceae	976|Bacteroidetes	S	3-keto-5-aminohexanoate cleavage protein	-	-	2.3.1.247	ko:K18013	ko00310,map00310	-	R10564	RC02728,RC03199	ko00000,ko00001,ko01000	-	-	-	BKACE
sp|P23368|MAOM_HUMAN	9606.ENSP00000321070	0.0	1179.0	COG0281@1|root,KOG1257@2759|Eukaryota,38DJY@33154|Opisthokonta,3BA84@33208|Metazoa,3CSHT@33213|Bilateria,486Z0@7711|Chordata,494DS@7742|Vertebrata,3JDI2@40674|Mammalia,35HD4@314146|Euarchontoglires,4MES1@9443|Primates,4N3K0@9604|Hominidae	33208|Metazoa	C	Malic enzyme, N-terminal domain	ME2	GO:0000166,GO:0003674,GO:0003824,GO:0004470,GO:0004471,GO:0004473,GO:0005488,GO:0005575,GO:0005622,GO:0005623,GO:0005737,GO:0005739,GO:0005759,GO:0005829,GO:0005975,GO:0006082,GO:0006090,GO:0006091,GO:0006099,GO:0006101,GO:0006108,GO:0006139,GO:0006140,GO:0006725,GO:0006732,GO:0006733,GO:0006739,GO:0006741,GO:0006753,GO:0006793,GO:0006796,GO:0006807,GO:0007275,GO:0007568,GO:0008150,GO:0008152,GO:…	1.1.1.38,1.1.1.40	ko:K00027,ko:K00029	ko00620,ko00710,ko01100,ko01120,ko01200,ko02020,map00620,map00710,map01100,map01120,map01200,map02020	M00169,M00172	R00214,R00216	RC00105	ko00000,ko00001,ko00002,ko01000	-	-	-	Malic_M,malic
MH0015_GL0033697	1262915.BN574_01345	4.01e-37	127.0	COG0776@1|root,COG0776@2|Bacteria,1V9XQ@1239|Firmicutes,4H539@909932|Negativicutes	909932|Negativicutes	L	Histone-like DNA-binding protein which is capable of wrapping DNA to stabilize it, and thus to prevent its denaturation under extreme environmental conditions	hup	-	-	ko:K03530	-	-	-	-	ko00000,ko03032,ko03036,ko03400	-	-	-	Bac_DNA_binding
MH0343_GL0074339	1297617.JPJD01000007_gene28	4.46e-61	201.0	COG0452@1|root,COG0452@2|Bacteria,1V24V@1239|Firmicutes,24F67@186801|Clostridia,269YD@186813|unclassified Clostridiales	186801|Clostridia	H	Flavoprotein	-	-	-	-	-	-	-	-	-	-	-	-	Flavoprotein
MH0002_GL0035883	411479.BACUNI_00316	0.0	1130.0	COG0561@1|root,COG0561@2|Bacteria,4PMJY@976|Bacteroidetes,2G0E4@200643|Bacteroidia,4AV7Y@815|Bacteroidaceae	976|Bacteroidetes	S	SusD family	-	-	-	ko:K21572	-	-	-	-	ko00000,ko02000	8.A.46.1,8.A.46.3	-	-	SusD-like_3,SusD_RagB
MH0006_GL0077732	679935.Alfi_0312	0.0	1193.0	COG4886@1|root,COG4886@2|Bacteria,4PNS3@976|Bacteroidetes,2G0WU@200643|Bacteroidia,22VJJ@171550|Rikenellaceae	976|Bacteroidetes	S	Domain of unknown function (DUF4302)	-	-	-	-	-	-	-	-	-	-	-	-	DUF4302
MH0006_GL0187893	877411.JMMA01000002_gene734	2.01e-267	744.0	COG0696@1|root,COG0696@2|Bacteria,1TPM4@1239|Firmicutes,247JG@186801|Clostridia,3WGBI@541000|Ruminococcaceae	186801|Clostridia	G	Catalyzes the interconversion of 2-phosphoglycerate and 3-phosphoglycerate	gpmI	-	5.4.2.12	ko:K15633	ko00010,ko00260,ko00680,ko01100,ko01110,ko01120,ko01130,ko01200,ko01230,map00010,map00260,map00680,map01100,map01110,map01120,map01130,map01200,map01230	M00001,M00002,M00003	R01518	RC00536	ko00000,ko00001,ko00002,ko01000	-	-	-	Metalloenzyme,Phosphodiest,iPGM_N
V1.FI35_GL0041213	457412.RSAG_03146	0.0	1243.0	COG3209@1|root,COG3209@2|Bacteria,1TRJ1@1239|Firmicutes,24AU6@186801|Clostridia,3WHF3@541000|Ruminococcaceae	186801|Clostridia	M	COG3209 Rhs family protein	-	-	-	-	-	-	-	-	-	-	-	-	Flg_new,LRR_5,Transglut_core
MH0044_GL0021649	1235803.C825_01149	4.87e-172	518.0	COG1629@1|root,COG1629@2|Bacteria,4NDXS@976|Bacteroidetes,2FM37@200643|Bacteroidia,22Z5E@171551|Porphyromonadaceae	976|Bacteroidetes	P	TonB dependent receptor	ragA	-	-	-	-	-	-	-	-	-	-	-	CarbopepD_reg_2,Plug,TonB_dep_Rec
DOM012_GL0039380	294382.Q5YA70_9CAUD	5.06e-121	356.0	4QG0U@10239|Viruses,4QXSQ@35237|dsDNA viruses no RNA stage,4QUB2@28883|Caudovirales,4QM9J@10699|Siphoviridae	10699|Siphoviridae	-	-	-	-	-	-	-	-	-	-	-	-	-	-	-
MH0002_GL0026851	411473.RUMCAL_00668	0.0	1300.0	COG3459@1|root,COG3459@2|Bacteria,1TQY8@1239|Firmicutes,248YP@186801|Clostridia,3WGK9@541000|Ruminococcaceae	186801|Clostridia	G	Glycosyltransferase family 36	-	-	2.4.1.20	ko:K00702	ko00500,ko01100,map00500,map01100	-	R00952	RC00049	ko00000,ko00001,ko01000	-	GT36	-	Glyco_hydro_36,Glyco_transf_36
MH0325_GL0165282	657322.FPR_26010	0.0	2313.0	COG0046@1|root,COG0047@1|root,COG0046@2|Bacteria,COG0047@2|Bacteria,1TPAS@1239|Firmicutes,247W2@186801|Clostridia,3WGRN@541000|Ruminococcaceae	186801|Clostridia	F	phosphoribosylformylglycinamidine synthase	purL	-	6.3.5.3	ko:K01952	ko00230,ko01100,ko01110,ko01130,map00230,map01100,map01110,map01130	M00048	R04463	RC00010,RC01160	ko00000,ko00001,ko00002,ko01000	-	-	-	AIRS,AIRS_C,GATase_5
MH0314_GL0144412	1519439.JPJG01000031_gene1745	0.0	1125.0	COG0737@1|root,COG0737@2|Bacteria,1TPV2@1239|Firmicutes,2491Y@186801|Clostridia,2N6H5@216572|Oscillospiraceae	186801|Clostridia	F	5'-nucleotidase, C-terminal domain	ushA	-	3.1.3.5,3.6.1.45	ko:K11751	ko00230,ko00240,ko00760,ko01100,ko01110,map00230,map00240,map00760,map01100,map01110	-	R00183,R00511,R00963,R01126,R01227,R01569,R01664,R01968,R02088,R02102,R02323,R02719,R03346	RC00017	ko00000,ko00001,ko01000	-	-	-	5_nucleotid_C,LysM,Metallophos,SLH
MH0028_GL0091025	1203606.HMPREF1526_02618	5.17e-36	127.0	COG1695@1|root,COG1695@2|Bacteria,1TTPJ@1239|Firmicutes,24RBF@186801|Clostridia,36TRV@31979|Clostridiaceae	186801|Clostridia	K	Transcriptional regulator PadR-like family	-	-	-	-	-	-	-	-	-	-	-	-	PadR
V1.CD22-0_GL0034362	457412.RSAG_03155	0.0	2530.0	COG2340@1|root,COG2340@2|Bacteria,1VQX9@1239|Firmicutes,24ZHD@186801|Clostridia	186801|Clostridia	S	Cysteine-rich secretory protein family	-	-	-	-	-	-	-	-	-	-	-	-	-
V1.UC29-0_GL0026323	411483.FAEPRAA2165_01713	1.11e-89	264.0	COG0433@1|root,COG0433@2|Bacteria,1VF8X@1239|Firmicutes,24N9T@186801|Clostridia,3WJSW@541000|Ruminococcaceae	186801|Clostridia	S	Psort location Cytoplasmic, score	-	-	-	-	-	-	-	-	-	-	-	-	-
sp|A0A0B4J2D9|KVD13_HUMAN	60711.ENSCSAP00000012561	1.67e-72	218.0	2CFRM@1|root,2SR2I@2759|Eukaryota,3ANKK@33154|Opisthokonta,3BQUM@33208|Metazoa,3D8IU@33213|Bilateria,48FH1@7711|Chordata,49C57@7742|Vertebrata,3JHFK@40674|Mammalia,35SCT@314146|Euarchontoglires,4MQ0W@9443|Primates,36CMW@314294|Cercopithecoidea	33208|Metazoa	S	Immunoglobulin V-Type	-	-	-	-	-	-	-	-	-	-	-	-	V-set
sp|P0DP09|KV113_HUMAN	60711.ENSCSAP00000012561	1.67e-72	218.0	2CFRM@1|root,2SR2I@2759|Eukaryota,3ANKK@33154|Opisthokonta,3BQUM@33208|Metazoa,3D8IU@33213|Bilateria,48FH1@7711|Chordata,49C57@7742|Vertebrata,3JHFK@40674|Mammalia,35SCT@314146|Euarchontoglires,4MQ0W@9443|Primates,36CMW@314294|Cercopithecoidea	33208|Metazoa	S	Immunoglobulin V-Type	-	-	-	-	-	-	-	-	-	-	-	-	V-set
MH0050_GL0002329	470145.BACCOP_04328	3.44e-266	732.0	COG3489@1|root,COG3489@2|Bacteria,4NHKU@976|Bacteroidetes,2FTBK@200643|Bacteroidia,4AP8S@815|Bacteroidaceae	976|Bacteroidetes	S	Psort location CytoplasmicMembrane, score	-	-	-	-	-	-	-	-	-	-	-	-	Peptidase_M75
158256496-stool1_revised_C890209_1_gene76813	667015.Bacsa_3562	1.14e-164	466.0	COG0524@1|root,COG0524@2|Bacteria,4NFH8@976|Bacteroidetes,2FMY2@200643|Bacteroidia,4AKB4@815|Bacteroidaceae	976|Bacteroidetes	G	Kinase, PfkB family	-	-	2.7.1.45	ko:K00874	ko00030,ko01100,ko01120,ko01200,map00030,map01100,map01120,map01200	M00061,M00308,M00631	R01541	RC00002,RC00017	ko00000,ko00001,ko00002,ko01000	-	-	-	PfkB
MH0350_GL0160060	411459.RUMOBE_03134	3.26e-314	855.0	COG1653@1|root,COG1653@2|Bacteria,1TQHT@1239|Firmicutes,249J6@186801|Clostridia,3XZHY@572511|Blautia	186801|Clostridia	G	Bacterial extracellular solute-binding protein	amyE	-	-	ko:K10117	ko02010,map02010	M00196	-	-	ko00000,ko00001,ko00002,ko02000	3.A.1.1.28	-	-	SBP_bac_8,TAT_signal
MH0382_GL0045660	1415774.U728_3117	1.52e-71	222.0	COG0425@1|root,COG0425@2|Bacteria,1V6BY@1239|Firmicutes,24JW8@186801|Clostridia,36IYS@31979|Clostridiaceae	186801|Clostridia	O	Belongs to the sulfur carrier protein TusA family	yedF	-	-	ko:K04085	ko04122,map04122	-	-	-	ko00000,ko00001,ko01000,ko03016	-	-	-	DrsE,TusA
sp|P84243|H33_HUMAN	10029.XP_007626413.1	1.2e-86	255.0	COG2036@1|root,KOG1745@2759|Eukaryota,39ZTV@33154|Opisthokonta,3BPC3@33208|Metazoa,3DF65@33213|Bilateria,48E67@7711|Chordata,49B23@7742|Vertebrata,3JGEH@40674|Mammalia,35Q15@314146|Euarchontoglires,4Q5CE@9989|Rodentia	33208|Metazoa	B	Histone H3	H3F3A	GO:0000785,GO:0000786,GO:0003674,GO:0003676,GO:0003677,GO:0003682,GO:0005488,GO:0005575,GO:0005622,GO:0005623,GO:0005634,GO:0005694,GO:0006323,GO:0006325,GO:0006333,GO:0006334,GO:0006996,GO:0008150,GO:0009987,GO:0016043,GO:0022607,GO:0031490,GO:0031491,GO:0031492,GO:0031497,GO:0032991,GO:0032993,GO:0034622,GO:0034728,GO:0043226,GO:0043227,GO:0043228,GO:0043229,GO:0043231,GO:0043232,GO:0043933,GO:…	-	ko:K11253	ko05034,ko05202,ko05322,map05034,map05202,map05322	-	-	-	ko00000,ko00001,ko03036,ko04147	-	-	-	Histone
MH0006_GL0095533	479437.Elen_1839	7.86e-232	645.0	COG1960@1|root,COG1960@2|Bacteria,2IBGY@201174|Actinobacteria,4CUP7@84998|Coriobacteriia	84998|Coriobacteriia	C	Acyl-CoA dehydrogenase, C-terminal domain	-	-	-	-	-	-	-	-	-	-	-	-	Acyl-CoA_dh_1,Acyl-CoA_dh_M,Acyl-CoA_dh_N
O2.CD3-0-PT_GL0059017	478749.BRYFOR_08160	0.0	879.0	COG1129@1|root,COG1129@2|Bacteria,1TP6I@1239|Firmicutes,247II@186801|Clostridia	186801|Clostridia	G	import. Responsible for energy coupling to the transport system	araG_1	-	3.6.3.17	ko:K02056	-	M00221	-	-	ko00000,ko00002,ko01000,ko02000	3.A.1.2	-	-	ABC_tran
MH0012_GL0222678	1435051.BMOU_1628	3.53e-52	164.0	COG0211@1|root,COG0211@2|Bacteria,2IQDI@201174|Actinobacteria,4D19N@85004|Bifidobacteriales	201174|Actinobacteria	J	Ribosomal L27 protein	rpmA	GO:0003674,GO:0003735,GO:0005198,GO:0005575,GO:0005618,GO:0005622,GO:0005623,GO:0005737,GO:0005829,GO:0005840,GO:0005886,GO:0008150,GO:0015934,GO:0016020,GO:0022625,GO:0022626,GO:0030312,GO:0032991,GO:0040007,GO:0043226,GO:0043228,GO:0043229,GO:0043232,GO:0044391,GO:0044422,GO:0044424,GO:0044444,GO:0044445,GO:0044446,GO:0044464,GO:0071944,GO:1990904	-	ko:K02899	ko03010,map03010	M00178	-	-	br01610,ko00000,ko00001,ko00002,ko03011	-	-	-	Ribosomal_L27
MH0014_GL0025434	547042.BACCOPRO_00470	1.49e-72	219.0	COG0292@1|root,COG0292@2|Bacteria,4NNKU@976|Bacteroidetes,2FSHF@200643|Bacteroidia,4AQX5@815|Bacteroidaceae	976|Bacteroidetes	J	Binds directly to 23S ribosomal RNA and is necessary for the in vitro assembly process of the 50S ribosomal subunit. It is not involved in the protein synthesizing functions of that subunit	rplT	GO:0000027,GO:0003674,GO:0003735,GO:0005198,GO:0005575,GO:0005622,GO:0005623,GO:0005737,GO:0005829,GO:0005840,GO:0006996,GO:0008150,GO:0009987,GO:0015934,GO:0016043,GO:0022607,GO:0022613,GO:0022618,GO:0022625,GO:0022626,GO:0032991,GO:0034622,GO:0042254,GO:0042255,GO:0042273,GO:0043226,GO:0043228,GO:0043229,GO:0043232,GO:0043933,GO:0044085,GO:0044391,GO:0044422,GO:0044424,GO:0044444,GO:0044445,GO:…	-	ko:K02887	ko03010,map03010	M00178	-	-	br01610,ko00000,ko00001,ko00002,ko03011	-	-	-	Ribosomal_L20
MH0260_GL0002088	411474.COPEUT_01809	3.02e-87	257.0	COG0080@1|root,COG0080@2|Bacteria,1V1BS@1239|Firmicutes,24FSQ@186801|Clostridia	186801|Clostridia	J	Forms part of the ribosomal stalk which helps the ribosome interact with GTP-bound translation factors	rplK	-	-	ko:K02867	ko03010,map03010	M00178,M00179	-	-	br01610,ko00000,ko00001,ko00002,ko03011	-	-	-	Ribosomal_L11,Ribosomal_L11_N
sp|P21912|SDHB_HUMAN	9597.XP_003814497.1	9.56e-207	571.0	COG0479@1|root,KOG3049@2759|Eukaryota,38CDD@33154|Opisthokonta,3BA88@33208|Metazoa,3CY46@33213|Bilateria,48AF3@7711|Chordata,496XX@7742|Vertebrata,3J1U1@40674|Mammalia,35MRM@314146|Euarchontoglires,4MDJJ@9443|Primates,4N19R@9604|Hominidae	33208|Metazoa	C	Iron-sulfur protein (IP) subunit of succinate dehydrogenase (SDH) that is involved in complex II of the mitochondrial electron transport chain and is responsible for transferring electrons from succinate to ubiquinone (coenzyme Q)	SDHB	GO:0000104,GO:0003674,GO:0003824,GO:0005488,GO:0005575,GO:0005622,GO:0005623,GO:0005634,GO:0005654,GO:0005737,GO:0005739,GO:0005740,GO:0005743,GO:0005746,GO:0005749,GO:0005886,GO:0006082,GO:0006091,GO:0006099,GO:0006101,GO:0006105,GO:0006119,GO:0006121,GO:0006139,GO:0006163,GO:0006725,GO:0006753,GO:0006793,GO:0006796,GO:0006807,GO:0008150,GO:0008152,GO:0008177,GO:0009060,GO:0009117,GO:0009123,GO:…	1.3.5.1	ko:K00235	ko00020,ko00190,ko01100,ko01110,ko01120,ko01130,ko01200,ko04714,ko04932,ko05010,ko05012,ko05016,map00020,map00190,map01100,map01110,map01120,map01130,map01200,map04714,map04932,map05010,map05012,map05016	M00009,M00011,M00148	R02164	RC00045	ko00000,ko00001,ko00002,ko01000	-	-	-	Fer2_3,Fer4_17
V1.UC14-1_GL0075572	873513.HMPREF6485_1178	0.0	943.0	COG0516@1|root,COG0517@1|root,COG0516@2|Bacteria,COG0517@2|Bacteria,4NDXQ@976|Bacteroidetes,2FMKX@200643|Bacteroidia	976|Bacteroidetes	F	Catalyzes the conversion of inosine 5'-phosphate (IMP) to xanthosine 5'-phosphate (XMP), the first committed and rate- limiting step in the de novo synthesis of guanine nucleotides, and therefore plays an important role in the regulation of cell growth	guaB	-	1.1.1.205	ko:K00088	ko00230,ko00983,ko01100,ko01110,map00230,map00983,map01100,map01110	M00050	R01130,R08240	RC00143,RC02207	ko00000,ko00001,ko00002,ko01000,ko04147	-	-	-	CBS,IMPDH
sp|A0A075B6S5|KV127_HUMAN	9601.ENSPPYP00000023904	3.13e-77	230.0	2CFRM@1|root,2R7M5@2759|Eukaryota,39B3C@33154|Opisthokonta,3BS9X@33208|Metazoa,3DWCK@33213|Bilateria,48PY8@7711|Chordata,49PE7@7742|Vertebrata,3JKJ0@40674|Mammalia,35TQG@314146|Euarchontoglires,4MPHU@9443|Primates,4N8WS@9604|Hominidae	33208|Metazoa	S	Immunoglobulin V-Type	-	-	-	-	-	-	-	-	-	-	-	-	V-set
MH0163_GL0045931	742735.HMPREF9467_01903	4.63e-67	214.0	COG3601@1|root,COG3601@2|Bacteria,1V4BW@1239|Firmicutes,24E4V@186801|Clostridia,21XRD@1506553|Lachnoclostridium	186801|Clostridia	U	Mediates riboflavin uptake, may also transport FMN and roseoflavin. Probably a riboflavin-binding protein that interacts with the energy-coupling factor (ECF) ABC-transporter complex. Unlike classic ABC transporters this ECF transporter provides the energy necessary to transport a number of different substrates. The substrates themselves are bound by transmembrane, not extracytoplasmic soluble pr…	ribU	-	-	-	-	-	-	-	-	-	-	-	ECF_trnsprt
MH0104_GL0099888	742743.HMPREF9453_00834	2.59e-203	564.0	COG1879@1|root,COG1879@2|Bacteria,1TQ1B@1239|Firmicutes,4H3VQ@909932|Negativicutes	909932|Negativicutes	G	sugar-binding domain protein	rbsB	-	-	ko:K10439,ko:K17213	ko02010,ko02030,map02010,map02030	M00212,M00593	-	-	ko00000,ko00001,ko00002,ko02000	3.A.1.2,3.A.1.2.1,3.A.1.2.13,3.A.1.2.19	-	-	Peripla_BP_4
MH0239_GL0096230	1349822.NSB1T_06115	0.0	1982.0	COG1629@1|root,COG4771@2|Bacteria,4P1Z5@976|Bacteroidetes,2FP9Q@200643|Bacteroidia,22W91@171551|Porphyromonadaceae	976|Bacteroidetes	P	CarboxypepD_reg-like domain	susC	-	-	ko:K21573	-	-	-	-	ko00000,ko02000	1.B.14.6.1	-	-	CarbopepD_reg_2,Plug,TonB_dep_Rec
HT14A_GL0121370	1232452.BAIB02000006_gene1461	0.0	1006.0	COG0459@1|root,COG0459@2|Bacteria,1TP1T@1239|Firmicutes,248BG@186801|Clostridia,2681F@186813|unclassified Clostridiales	186801|Clostridia	O	Prevents misfolding and promotes the refolding and proper assembly of unfolded polypeptides generated under stress conditions	groL	GO:0005575,GO:0005622,GO:0005623,GO:0005737,GO:0044424,GO:0044464	-	ko:K04077	ko03018,ko04212,ko04940,ko05134,ko05152,map03018,map04212,map04940,map05134,map05152	-	-	-	ko00000,ko00001,ko03019,ko03029,ko03110,ko04147	-	-	-	Cpn60_TCP1
MH0002_GL0073467	445970.ALIPUT_02378	1.17e-91	269.0	COG0359@1|root,COG0359@2|Bacteria,4NNRP@976|Bacteroidetes,2FSTU@200643|Bacteroidia,22UHY@171550|Rikenellaceae	976|Bacteroidetes	J	binds to the 23S rRNA	rplI	GO:0003674,GO:0003676,GO:0003723,GO:0005488,GO:0005575,GO:0005622,GO:0005623,GO:0005737,GO:0005829,GO:0005840,GO:0006412,GO:0006518,GO:0006807,GO:0008150,GO:0008152,GO:0009058,GO:0009059,GO:0009987,GO:0010467,GO:0015934,GO:0019538,GO:0022625,GO:0022626,GO:0032991,GO:0034641,GO:0034645,GO:0043043,GO:0043170,GO:0043226,GO:0043228,GO:0043229,GO:0043232,GO:0043603,GO:0043604,GO:0044237,GO:0044238,GO:…	-	ko:K02939	ko03010,map03010	M00178	-	-	br01610,ko00000,ko00001,ko00002,ko03011	-	-	-	Ribosomal_L9_C,Ribosomal_L9_N
MH0001_GL0018365	877420.ATVW01000004_gene382	2.79e-118	340.0	COG1898@1|root,COG1898@2|Bacteria,1TRVB@1239|Firmicutes,248VX@186801|Clostridia,27JD4@186928|unclassified Lachnospiraceae	186801|Clostridia	M	Catalyzes the epimerization of the C3' and C5'positions of dTDP-6-deoxy-D-xylo-4-hexulose, forming dTDP-6-deoxy-L-lyxo-4- hexulose	rfbC	-	5.1.3.13	ko:K01790	ko00521,ko00523,ko01130,map00521,map00523,map01130	M00793	R06514	RC01531	ko00000,ko00001,ko00002,ko01000	-	-	iHN637.CLJU_RS02630,iHN637.CLJU_RS02745	dTDP_sugar_isom
MH0355_GL0095596	1121098.HMPREF1534_00003	0.0	1100.0	COG1629@1|root,COG1629@2|Bacteria,COG4771@2|Bacteria,4NDXS@976|Bacteroidetes,2FM37@200643|Bacteroidia,4AKK0@815|Bacteroidaceae	976|Bacteroidetes	P	TonB-linked outer membrane protein, SusC RagA family	-	-	-	-	-	-	-	-	-	-	-	-	Plug,TonB_dep_Rec
MH0345_GL0067084	1034345.CAEM01000019_gene1815	3.19e-146	421.0	COG0126@1|root,COG0126@2|Bacteria,2GJC6@201174|Actinobacteria,4CUGT@84998|Coriobacteriia	84998|Coriobacteriia	F	Belongs to the phosphoglycerate kinase family	pgk	-	2.7.2.3	ko:K00927	ko00010,ko00710,ko01100,ko01110,ko01120,ko01130,ko01200,ko01230,map00010,map00710,map01100,map01110,map01120,map01130,map01200,map01230	M00001,M00002,M00003,M00165,M00166,M00308,M00552	R01512	RC00002,RC00043	ko00000,ko00001,ko00002,ko01000,ko04147	-	-	-	PGK
O2.UC8-1_GL0146486	411483.FAEPRAA2165_01139	9.5e-224	620.0	COG1879@1|root,COG1879@2|Bacteria,1TQW5@1239|Firmicutes,249PS@186801|Clostridia,3WJGA@541000|Ruminococcaceae	186801|Clostridia	G	COG COG1879 ABC-type sugar transport system, periplasmic component	-	-	-	ko:K10540	ko02010,ko02030,map02010,map02030	M00214	-	-	ko00000,ko00001,ko00002,ko02000	3.A.1.2.3	-	-	Peripla_BP_4
MH0003_GL0090338	428125.CLOLEP_02201	7.35e-185	528.0	COG0766@1|root,COG0766@2|Bacteria,1TPAU@1239|Firmicutes,2488W@186801|Clostridia,3WG8Y@541000|Ruminococcaceae	186801|Clostridia	M	Cell wall formation. Adds enolpyruvyl to UDP-N- acetylglucosamine	murA2	-	2.5.1.7	ko:K00790	ko00520,ko00550,ko01100,map00520,map00550,map01100	-	R00660	RC00350	ko00000,ko00001,ko01000,ko01011	-	-	-	EPSP_synthase
sp|P20933|ASPG_HUMAN	9606.ENSP00000264595	2.39e-256	702.0	COG1446@1|root,KOG1593@2759|Eukaryota,38CB3@33154|Opisthokonta,3BAK9@33208|Metazoa,3CXSF@33213|Bilateria,48A9D@7711|Chordata,48VX9@7742|Vertebrata,3J7EC@40674|Mammalia,35EQR@314146|Euarchontoglires,4MG2Y@9443|Primates,4MTRB@9604|Hominidae	33208|Metazoa	O	Asparaginase	AGA	GO:0000323,GO:0001775,GO:0002252,GO:0002263,GO:0002274,GO:0002275,GO:0002283,GO:0002366,GO:0002376,GO:0002443,GO:0002444,GO:0002446,GO:0003674,GO:0003824,GO:0003948,GO:0005488,GO:0005515,GO:0005575,GO:0005576,GO:0005615,GO:0005622,GO:0005623,GO:0005737,GO:0005764,GO:0005766,GO:0005773,GO:0005775,GO:0005783,GO:0006464,GO:0006517,GO:0006807,GO:0006810,GO:0006887,GO:0006955,GO:0008150,GO:0008152,GO:…	3.5.1.26	ko:K01444	ko00511,ko04142,map00511,map04142	-	-	-	ko00000,ko00001,ko01000	-	-	-	Asparaginase_2
MH0211_GL0040259	1226325.HMPREF1548_00460	0.0	932.0	COG1653@1|root,COG1653@2|Bacteria,1TQWF@1239|Firmicutes,24CWD@186801|Clostridia,36FS2@31979|Clostridiaceae	186801|Clostridia	G	PFAM extracellular solute-binding protein family 1	-	-	-	ko:K17318	ko02010,map02010	M00603	-	-	ko00000,ko00001,ko00002,ko02000	3.A.1.1.29,3.A.1.1.9	-	-	SBP_bac_1,SBP_bac_8
MH0305_GL0135733	585394.RHOM_08555	5.88e-110	323.0	2C4R5@1|root,2Z7JK@2|Bacteria,1TQIE@1239|Firmicutes,24879@186801|Clostridia	186801|Clostridia	S	Psort location Cytoplasmic, score	-	-	-	-	-	-	-	-	-	-	-	-	GGGtGRT
MH0069_GL0042554	484018.BACPLE_00591	0.0	974.0	COG4409@1|root,COG4409@2|Bacteria,4NFNK@976|Bacteroidetes,2FNCR@200643|Bacteroidia,4AMGI@815|Bacteroidaceae	976|Bacteroidetes	G	BNR Asp-box repeat protein	nanH	-	3.2.1.18	ko:K01186	ko00511,ko00600,ko04142,map00511,map00600,map04142	-	R04018	RC00028,RC00077	ko00000,ko00001,ko01000,ko02042	-	GH33	-	BNR_2,BNR_3,BNR_assoc_N
764487809-stool2_revised_scaffold14392_2_gene73983	411483.FAEPRAA2165_02926	2.08e-237	653.0	2C4R5@1|root,2Z7JK@2|Bacteria,1TQIE@1239|Firmicutes,24879@186801|Clostridia,3WGV8@541000|Ruminococcaceae	186801|Clostridia	S	Psort location Cytoplasmic, score	-	-	-	-	-	-	-	-	-	-	-	-	GGGtGRT
MH0007_GL0002774	1519439.JPJG01000023_gene541	0.0	966.0	COG1775@1|root,COG1775@2|Bacteria,1TS7H@1239|Firmicutes,2493U@186801|Clostridia,2N72K@216572|Oscillospiraceae	186801|Clostridia	E	2-hydroxyglutaryl-CoA dehydratase, D-component	fldB	-	1.3.7.8,4.2.1.167	ko:K04113,ko:K20903	ko00362,ko01100,ko01120,ko01220,map00362,map01100,map01120,map01220	M00541	R02451	RC00002,RC01839	ko00000,ko00001,ko00002,ko01000	-	-	-	HGD-D
MH0332_GL0046894	1268240.ATFI01000004_gene3973	0.0	1461.0	2CCCY@1|root,33QDG@2|Bacteria,4P1VV@976|Bacteroidetes,2FPAA@200643|Bacteroidia,4ANVU@815|Bacteroidaceae	976|Bacteroidetes	-	-	-	-	-	-	-	-	-	-	-	-	-	-	-
V1.UC60-0_GL0161828	411460.RUMTOR_01419	0.0	1752.0	COG1196@1|root,COG3250@1|root,COG3345@1|root,COG1196@2|Bacteria,COG3250@2|Bacteria,COG3345@2|Bacteria,1UUUF@1239|Firmicutes,25KCG@186801|Clostridia,3Y1M0@572511|Blautia	186801|Clostridia	DG	FIVAR domain	-	-	-	-	-	-	-	-	-	-	-	-	FIVAR
MH0026_GL0002842	1262914.BN533_01361	0.0	1014.0	COG0427@1|root,COG0427@2|Bacteria,1TPHC@1239|Firmicutes,4H31P@909932|Negativicutes	909932|Negativicutes	C	succinate CoA transferase	scpC	-	2.8.3.18	ko:K18118	ko00020,ko00620,ko00650,ko01100,ko01110,ko01120,ko01130,ko01200,map00020,map00620,map00650,map01100,map01110,map01120,map01130,map01200	M00009,M00011	R10343	RC00012,RC00014	ko00000,ko00001,ko00002,ko01000	-	-	-	AcetylCoA_hyd_C,AcetylCoA_hydro
1045856.EcWSU1_00888	1045856.EcWSU1_00888	2.31e-256	703.0	COG0113@1|root,COG0113@2|Bacteria,1MWMW@1224|Proteobacteria,1RP6Q@1236|Gammaproteobacteria,3X1WW@547|Enterobacter	1236|Gammaproteobacteria	H	Belongs to the ALAD family	hemB	GO:0000287,GO:0003674,GO:0003824,GO:0004655,GO:0005488,GO:0005575,GO:0005622,GO:0005623,GO:0005737,GO:0005829,GO:0006725,GO:0006778,GO:0006779,GO:0006783,GO:0006807,GO:0008150,GO:0008152,GO:0008270,GO:0009058,GO:0009987,GO:0016829,GO:0016835,GO:0016836,GO:0018130,GO:0019438,GO:0033013,GO:0033014,GO:0034641,GO:0042168,GO:0042440,GO:0043167,GO:0043169,GO:0044237,GO:0044249,GO:0044271,GO:0044424,GO:…	4.2.1.24	ko:K01698	ko00860,ko01100,ko01110,ko01120,map00860,map01100,map01110,map01120	M00121	R00036	RC00918,RC01781	ko00000,ko00001,ko00002,ko01000,ko04147	-	-	iECABU_c1320.ECABU_c04500,iEcSMS35_1347.EcSMS35_0398,iJN746.PP_2913,ic_1306.c0477	ALAD
MH0274_GL0121562	1235793.C809_00369	2.18e-130	394.0	COG1344@1|root,COG1344@2|Bacteria,1TP1K@1239|Firmicutes,247JQ@186801|Clostridia,27IQW@186928|unclassified Lachnospiraceae	186801|Clostridia	N	Flagellin is the subunit protein which polymerizes to form the filaments of bacterial flagella	-	-	-	ko:K02406	ko02020,ko02040,ko04621,ko04626,ko05132,ko05134,map02020,map02040,map04621,map04626,map05132,map05134	-	-	-	ko00000,ko00001,ko02035	-	-	-	Flagellin_C,Flagellin_N
158944319-stool2_revised_C1466209_1_gene90847	203119.Cthe_0424	1.88e-121	353.0	COG0510@1|root,COG0510@2|Bacteria,1TQW6@1239|Firmicutes,248A0@186801|Clostridia,3WGQI@541000|Ruminococcaceae	186801|Clostridia	M	Phosphotransferase enzyme family	-	-	-	-	-	-	-	-	-	-	-	-	APH
O2.UC2-0_GL0066060	411473.RUMCAL_00756	9.56e-159	447.0	COG0052@1|root,COG0052@2|Bacteria,1TPNA@1239|Firmicutes,247ZR@186801|Clostridia,3WGT4@541000|Ruminococcaceae	186801|Clostridia	J	Belongs to the universal ribosomal protein uS2 family	rpsB	-	-	ko:K02967	ko03010,map03010	M00178,M00179	-	-	br01610,ko00000,ko00001,ko00002,ko03011	-	-	-	Ribosomal_S2
V1.CD6-0-PT_GL0189833	1235800.C819_04373	1.56e-114	337.0	COG0050@1|root,COG0050@2|Bacteria,1TPKC@1239|Firmicutes,2485I@186801|Clostridia,27I75@186928|unclassified Lachnospiraceae	186801|Clostridia	J	This protein promotes the GTP-dependent binding of aminoacyl-tRNA to the A-site of ribosomes during protein biosynthesis	tuf	-	-	ko:K02358	-	-	-	-	ko00000,ko03012,ko03029,ko04147	-	-	-	GTP_EFTU,GTP_EFTU_D2,GTP_EFTU_D3
SZEY-58A_GL0042940	657322.FPR_20890	0.0	969.0	COG4166@1|root,COG4166@2|Bacteria,1TNYQ@1239|Firmicutes,25E4B@186801|Clostridia,3WHJ3@541000|Ruminococcaceae	186801|Clostridia	E	ABC-type oligopeptide transport system periplasmic component	oppA	-	-	ko:K02035,ko:K15580	ko01501,ko02010,ko02024,map01501,map02010,map02024	M00239,M00439	-	-	ko00000,ko00001,ko00002,ko02000	3.A.1.5,3.A.1.5.1,3.A.1.5.18,3.A.1.5.19,3.A.1.5.25	-	-	SBP_bac_5
V1.UC24-0_GL0025572	1227276.HMPREF9148_01138	2.53e-101	294.0	COG0698@1|root,COG0698@2|Bacteria,4NNSU@976|Bacteroidetes,2FT1X@200643|Bacteroidia	976|Bacteroidetes	G	Ribose 5-phosphate isomerase	rpiB	-	5.3.1.6	ko:K01808	ko00030,ko00051,ko00710,ko01100,ko01110,ko01120,ko01130,ko01200,ko01230,map00030,map00051,map00710,map01100,map01110,map01120,map01130,map01200,map01230	M00004,M00007,M00165,M00167	R01056,R09030	RC00376,RC00434	ko00000,ko00001,ko00002,ko01000	-	-	-	LacAB_rpiB
BGI-28A_GL0066900	469616.FMAG_00100	0.0	878.0	COG0427@1|root,COG0427@2|Bacteria,378P8@32066|Fusobacteria	32066|Fusobacteria	C	Acetyl-CoA hydrolase/transferase C-terminal domain	cat	-	-	ko:K18122	ko00650,ko01100,ko01200,map00650,map01100,map01200	-	R05336	RC00012,RC00014	ko00000,ko00001,ko01000	-	-	-	AcetylCoA_hyd_C,AcetylCoA_hydro
V1.FI17_GL0167783	596327.PORUE0001_0290	0.0	1022.0	COG0459@1|root,COG0459@2|Bacteria,4NDZM@976|Bacteroidetes,2FMH4@200643|Bacteroidia,22WR5@171551|Porphyromonadaceae	976|Bacteroidetes	O	Prevents misfolding and promotes the refolding and proper assembly of unfolded polypeptides generated under stress conditions	groL	GO:0003674,GO:0005488,GO:0005515,GO:0005575,GO:0005622,GO:0005623,GO:0005737,GO:0005829,GO:0006457,GO:0006458,GO:0008150,GO:0009987,GO:0016465,GO:0032991,GO:0044183,GO:0044424,GO:0044444,GO:0044445,GO:0044464,GO:0051082,GO:0061077,GO:0101031,GO:1990220	-	ko:K04077	ko03018,ko04212,ko04940,ko05134,ko05152,map03018,map04212,map04940,map05134,map05152	-	-	-	ko00000,ko00001,ko03019,ko03029,ko03110,ko04147	-	-	-	Cpn60_TCP1
MH0199_GL0012475	411474.COPEUT_02135	3.45e-103	310.0	COG0226@1|root,COG0226@2|Bacteria,1TQ5X@1239|Firmicutes,248QU@186801|Clostridia	186801|Clostridia	P	phosphate binding protein	pstS	-	-	ko:K02040	ko02010,ko02020,ko05152,map02010,map02020,map05152	M00222	-	-	ko00000,ko00001,ko00002,ko02000	3.A.1.7	-	-	PBP_like_2
DLF014_GL0030839	1504822.CCNO01000015_gene560	2.65e-246	676.0	COG0057@1|root,COG0057@2|Bacteria,2NNPP@2323|unclassified Bacteria	2|Bacteria	G	Belongs to the glyceraldehyde-3-phosphate dehydrogenase family	gap	GO:0000166,GO:0003674,GO:0003824,GO:0004365,GO:0005488,GO:0005515,GO:0005575,GO:0005622,GO:0005623,GO:0005737,GO:0006139,GO:0006725,GO:0006732,GO:0006733,GO:0006734,GO:0006735,GO:0006753,GO:0006793,GO:0006796,GO:0006807,GO:0008150,GO:0008152,GO:0009117,GO:0009986,GO:0009987,GO:0016491,GO:0016620,GO:0016903,GO:0019362,GO:0019637,GO:0019674,GO:0022610,GO:0034641,GO:0036094,GO:0043891,GO:0044237,GO:…	1.2.1.12	ko:K00134	ko00010,ko00710,ko01100,ko01110,ko01120,ko01130,ko01200,ko01230,ko04066,ko05010,map00010,map00710,map01100,map01110,map01120,map01130,map01200,map01230,map04066,map05010	M00001,M00002,M00003,M00165,M00166,M00308,M00552	R01061	RC00149	ko00000,ko00001,ko00002,ko01000,ko04131,ko04147	-	-	iJR904.b1416,iJR904.b1417	Gp_dh_C,Gp_dh_N
MH0397_GL0065204	626939.HMPREF9443_01747	4.04e-268	737.0	COG3203@1|root,COG3203@2|Bacteria,1V1RK@1239|Firmicutes,4H431@909932|Negativicutes	909932|Negativicutes	M	Psort location OuterMembrane, score	-	-	-	-	-	-	-	-	-	-	-	-	Porin_5,SLH
159551223-stool1_revised_scaffold18547_1_gene104513	411476.BACOVA_04110	1.69e-264	721.0	COG2152@1|root,COG2152@2|Bacteria,4NGI7@976|Bacteroidetes,2FMV9@200643|Bacteroidia,4AK8Y@815|Bacteroidaceae	976|Bacteroidetes	G	glycosylase	-	-	2.4.1.319,2.4.1.320,2.4.1.339,2.4.1.340	ko:K18785,ko:K20885	-	-	R10811,R10829,R11397,R11398	RC00049,RC02748	ko00000,ko01000	-	GH130	-	Glyco_hydro_130
MH0277_GL0046062	632245.CLP_3640	3.12e-53	168.0	COG0261@1|root,COG0261@2|Bacteria,1V9YH@1239|Firmicutes,24MRS@186801|Clostridia,36JGP@31979|Clostridiaceae	186801|Clostridia	J	This protein binds to 23S rRNA in the presence of protein L20	rplU	-	-	ko:K02888	ko03010,map03010	M00178	-	-	br01610,ko00000,ko00001,ko00002,ko03011	-	-	-	Ribosomal_L21p
MH0040_GL0044599	679935.Alfi_1104	1.66e-255	703.0	COG3325@1|root,COG3325@2|Bacteria,4NN9N@976|Bacteroidetes,2G2MN@200643|Bacteroidia,22VHN@171550|Rikenellaceae	976|Bacteroidetes	G	Putative glycoside hydrolase Family 18, chitinase_18	-	-	-	-	-	-	-	-	-	-	-	-	DUF4849
V1.UC14-1_GL0088089	873513.HMPREF6485_1973	3.5e-108	313.0	COG3087@1|root,COG3087@2|Bacteria,4NU0A@976|Bacteroidetes,2FPJ1@200643|Bacteroidia	976|Bacteroidetes	D	Sporulation and cell division repeat protein	-	-	-	-	-	-	-	-	-	-	-	-	SPOR
V1.UC27-0_GL0075528	357276.EL88_15215	6.11e-66	215.0	2C732@1|root,33T9C@2|Bacteria,4P0P7@976|Bacteroidetes,2FSVN@200643|Bacteroidia,4AR7I@815|Bacteroidaceae	976|Bacteroidetes	S	Domain of unknown function (DUF3869)	-	-	-	-	-	-	-	-	-	-	-	-	DUF3869
MH0001_GL0008417	1235798.C817_01826	0.0	1011.0	COG1653@1|root,COG1653@2|Bacteria,1TSF4@1239|Firmicutes,24DIH@186801|Clostridia	186801|Clostridia	G	ABC-type sugar transport system periplasmic component	-	-	-	ko:K02027	-	M00207	-	-	ko00000,ko00002,ko02000	3.A.1.1	-	-	SBP_bac_1
MH0143_GL0122557	397291.C804_03054	6.59e-100	291.0	COG0098@1|root,COG0098@2|Bacteria,1V1B1@1239|Firmicutes,24G5D@186801|Clostridia,27JEB@186928|unclassified Lachnospiraceae	186801|Clostridia	J	Located at the back of the 30S subunit body where it stabilizes the conformation of the head with respect to the body	rpsE	-	-	ko:K02988	ko03010,map03010	M00178,M00179	-	-	br01610,ko00000,ko00001,ko00002,ko03011	-	-	-	Ribosomal_S5,Ribosomal_S5_C
O2.UC48-1_GL0177684	470145.BACCOP_03642	3.01e-234	644.0	2EXN3@1|root,33QXV@2|Bacteria,4P0W4@976|Bacteroidetes,2FSNI@200643|Bacteroidia,4AR07@815|Bacteroidaceae	976|Bacteroidetes	S	Fimbrillin-like	-	-	-	-	-	-	-	-	-	-	-	-	Mfa_like_1
V1.UC43-0_GL0055224	411459.RUMOBE_01196	1.7e-249	686.0	COG0539@1|root,COG0539@2|Bacteria,1TQ9N@1239|Firmicutes,247UK@186801|Clostridia,3XZ91@572511|Blautia	186801|Clostridia	J	Psort location Cytoplasmic, score 9.98	ispH	-	1.17.7.4	ko:K02945,ko:K03527	ko00900,ko01100,ko01110,ko01130,ko03010,map00900,map01100,map01110,map01130,map03010	M00096,M00178	R05884,R08210	RC01137,RC01487	br01610,ko00000,ko00001,ko00002,ko01000,ko03011	-	-	-	LYTB,S1
sp|P05156|CFAI_HUMAN	9606.ENSP00000378130	0.0	1182.0	COG5640@1|root,KOG3627@2759|Eukaryota,38HQP@33154|Opisthokonta,3B93Q@33208|Metazoa,3D208@33213|Bilateria,4831P@7711|Chordata,494UV@7742|Vertebrata,3JEY1@40674|Mammalia,35CA3@314146|Euarchontoglires,4M7T2@9443|Primates,4N41N@9604|Hominidae	33208|Metazoa	O	Scavenger receptor Cys-rich	CFI	GO:0002673,GO:0002682,GO:0002697,GO:0002920,GO:0003674,GO:0003824,GO:0004175,GO:0004252,GO:0005575,GO:0005576,GO:0005615,GO:0005622,GO:0005623,GO:0005634,GO:0006508,GO:0006807,GO:0008150,GO:0008152,GO:0008233,GO:0008236,GO:0009987,GO:0010033,GO:0010468,GO:0016787,GO:0017171,GO:0019222,GO:0019538,GO:0030162,GO:0030449,GO:0031347,GO:0032101,GO:0034097,GO:0042221,GO:0043170,GO:0043226,GO:0043227,GO:…	3.4.21.45	ko:K01333	ko04610,ko05150,map04610,map05150	-	-	-	ko00000,ko00001,ko01000,ko01002,ko04147	-	-	-	Kazal_2,Ldl_recept_a,SRCR,Trypsin
MH0006_GL0175605	1410616.JHXE01000009_gene564	5.01e-157	454.0	COG1744@1|root,COG1744@2|Bacteria,1TPEU@1239|Firmicutes,248QT@186801|Clostridia,3NGBK@46205|Pseudobutyrivibrio	186801|Clostridia	S	ABC transporter substrate-binding protein PnrA-like	tmpC	-	-	ko:K07335	-	-	-	-	ko00000	-	-	-	Bmp
sp|Q12864|CAD17_HUMAN	9606.ENSP00000027335	0.0	1667.0	KOG3594@1|root,KOG3594@2759|Eukaryota,39FNW@33154|Opisthokonta,3BCMS@33208|Metazoa,3CZ6B@33213|Bilateria,485AD@7711|Chordata,48Z9V@7742|Vertebrata,3JCKN@40674|Mammalia,35GMA@314146|Euarchontoglires,4M6C9@9443|Primates,4MWHS@9604|Hominidae	33208|Metazoa	S	Cadherin repeats.	CDH17	GO:0001775,GO:0002252,GO:0002263,GO:0002285,GO:0002312,GO:0002313,GO:0002314,GO:0002315,GO:0002335,GO:0002366,GO:0002376,GO:0002520,GO:0002521,GO:0003674,GO:0005102,GO:0005178,GO:0005215,GO:0005427,GO:0005488,GO:0005515,GO:0005575,GO:0005622,GO:0005623,GO:0005634,GO:0005886,GO:0005887,GO:0006810,GO:0006857,GO:0006955,GO:0007154,GO:0007155,GO:0007156,GO:0007165,GO:0007166,GO:0007229,GO:0007275,GO:…	-	ko:K06811	ko05226,map05226	-	-	-	ko00000,ko00001,ko04516	-	-	-	Cadherin
sp|Q86VP6|CAND1_HUMAN	118797.XP_007463638.1	0.0	2320.0	KOG1824@1|root,KOG1824@2759|Eukaryota,39JJQ@33154|Opisthokonta,3BDPN@33208|Metazoa,3CT7Y@33213|Bilateria,483UQ@7711|Chordata,48XMB@7742|Vertebrata,3JCFR@40674|Mammalia,4J55H@91561|Cetartiodactyla	33208|Metazoa	S	Cullin-associated NEDD8-dissociated protein 1	CAND1	GO:0000151,GO:0001775,GO:0002252,GO:0002263,GO:0002274,GO:0002275,GO:0002283,GO:0002366,GO:0002376,GO:0002443,GO:0002444,GO:0002446,GO:0003674,GO:0005488,GO:0005515,GO:0005575,GO:0005576,GO:0005622,GO:0005623,GO:0005634,GO:0005654,GO:0005737,GO:0005794,GO:0005829,GO:0006355,GO:0006357,GO:0006464,GO:0006807,GO:0006810,GO:0006873,GO:0006875,GO:0006879,GO:0006887,GO:0006955,GO:0008134,GO:0008150,GO:…	-	ko:K02941,ko:K17263	ko03010,map03010	M00177	-	-	br01610,ko00000,ko00001,ko00002,ko03011,ko04147	-	-	-	TIP120
MH0345_GL0032981	445973.CLOBAR_00102	1.42e-35	121.0	COG0255@1|root,COG0255@2|Bacteria,1VEME@1239|Firmicutes,24QV1@186801|Clostridia,25RVP@186804|Peptostreptococcaceae	186801|Clostridia	J	Belongs to the universal ribosomal protein uL29 family	rpmC	-	-	ko:K02904	ko03010,map03010	M00178,M00179	-	-	br01610,ko00000,ko00001,ko00002,ko03011	-	-	-	Ribosomal_L29
MH0260_GL0059705	571.MC52_12280	0.0	1913.0	COG0060@1|root,COG0060@2|Bacteria,1MVBQ@1224|Proteobacteria,1RMTF@1236|Gammaproteobacteria	1236|Gammaproteobacteria	J	amino acids such as valine, to avoid such errors it has two additional distinct tRNA(Ile)-dependent editing activities. One activity is designated as 'pretransfer' editing and involves the hydrolysis of activated Val-AMP. The other activity is designated 'posttransfer' editing and involves deacylation of mischarged Val-tRNA(Ile)	ileS	GO:0003674,GO:0003824,GO:0004812,GO:0004822,GO:0005488,GO:0005575,GO:0005622,GO:0005623,GO:0005737,GO:0005829,GO:0006082,GO:0006139,GO:0006399,GO:0006412,GO:0006418,GO:0006428,GO:0006518,GO:0006520,GO:0006725,GO:0006807,GO:0008150,GO:0008152,GO:0008270,GO:0009058,GO:0009059,GO:0009987,GO:0010467,GO:0016070,GO:0016874,GO:0016875,GO:0019538,GO:0019752,GO:0034641,GO:0034645,GO:0034660,GO:0043038,GO:…	6.1.1.5	ko:K01870	ko00970,map00970	M00359,M00360	R03656	RC00055,RC00523	ko00000,ko00001,ko00002,ko01000,ko01007,ko03016	-	-	iG2583_1286.G2583_0027,iPC815.YPO0475	Anticodon_1,tRNA-synt_1,zf-FPG_IleRS
MH0003_GL0004366	1410631.JHWZ01000001_gene1121	3.08e-160	469.0	COG1653@1|root,COG1653@2|Bacteria,1TRPJ@1239|Firmicutes,24872@186801|Clostridia,27J2C@186928|unclassified Lachnospiraceae	186801|Clostridia	G	ABC-type sugar transport system periplasmic component	-	-	-	-	-	-	-	-	-	-	-	-	-
MH0251_GL0026138	33035.JPJF01000009_gene1447	0.0	1016.0	COG1874@1|root,COG1874@2|Bacteria,1TQN6@1239|Firmicutes,2488V@186801|Clostridia,3XYX5@572511|Blautia	186801|Clostridia	G	Psort location Cytoplasmic, score 8.87	-	-	-	-	-	-	-	-	-	-	-	-	Glyco_hydro_42,Glyco_hydro_42C,Glyco_hydro_42M
T2D-154A_GL0019772	435590.BVU_3796	3.81e-223	615.0	2CKCF@1|root,2Z94Q@2|Bacteria,4NJ6V@976|Bacteroidetes,2FMRK@200643|Bacteroidia,4AVN8@815|Bacteroidaceae	976|Bacteroidetes	-	-	-	-	-	-	-	-	-	-	-	-	-	-	-
763982056-stool1_revised_scaffold22703_1_gene56592	592028.GCWU000321_00849	7.29e-174	494.0	COG3203@1|root,COG3203@2|Bacteria,1V1RK@1239|Firmicutes,4H431@909932|Negativicutes	909932|Negativicutes	M	Psort location OuterMembrane, score	-	-	-	-	-	-	-	-	-	-	-	-	Porin_5,SLH
V1.CD3-0-PT_GL0051738	1124991.MU9_314	1.14e-218	607.0	COG0050@1|root,COG0050@2|Bacteria,1MVC0@1224|Proteobacteria,1RMYX@1236|Gammaproteobacteria	1236|Gammaproteobacteria	J	This protein promotes the GTP-dependent binding of aminoacyl-tRNA to the A-site of ribosomes during protein biosynthesis	tuf	GO:0005575,GO:0005622,GO:0005623,GO:0005737,GO:0005829,GO:0005886,GO:0016020,GO:0044424,GO:0044444,GO:0044464,GO:0071944	-	ko:K02358	-	-	-	-	ko00000,ko03012,ko03029,ko04147	-	-	-	GTP_EFTU,GTP_EFTU_D2,GTP_EFTU_D3
O2.UC56-0_GL0051483	411901.BACCAC_00406	2.43e-120	344.0	COG0716@1|root,COG0716@2|Bacteria,4NQ9B@976|Bacteroidetes,2FN7V@200643|Bacteroidia,4APFP@815|Bacteroidaceae	976|Bacteroidetes	C	Low-potential electron donor to a number of redox enzymes	fldA	-	-	ko:K03839	-	-	-	-	ko00000	-	-	-	Flavodoxin_1
V1.CD3-3-PN_GL0038210	999419.HMPREF1077_02735	8.9e-173	484.0	COG0235@1|root,COG0235@2|Bacteria,4NIQK@976|Bacteroidetes,2FN5U@200643|Bacteroidia,22WSD@171551|Porphyromonadaceae	976|Bacteroidetes	G	Class II Aldolase and Adducin N-terminal domain	rhaD	GO:0003674,GO:0003824,GO:0005575,GO:0005622,GO:0005623,GO:0005737,GO:0005829,GO:0005975,GO:0005996,GO:0008150,GO:0008152,GO:0009056,GO:0016052,GO:0016829,GO:0016830,GO:0016832,GO:0019321,GO:0019323,GO:0044238,GO:0044281,GO:0044282,GO:0044424,GO:0044444,GO:0044464,GO:0046365,GO:0071704,GO:1901575	4.1.2.19	ko:K01629	ko00040,ko00051,ko01120,map00040,map00051,map01120	-	R01785,R02263	RC00438,RC00599,RC00603,RC00604	ko00000,ko00001,ko01000	-	-	-	Aldolase_II
NLM021_GL0035631	1280671.AUJH01000013_gene2578	8.95e-188	533.0	COG0683@1|root,COG0683@2|Bacteria,1TPQ2@1239|Firmicutes,248H1@186801|Clostridia,4BWKD@830|Butyrivibrio	186801|Clostridia	E	Receptor family ligand binding region	-	-	-	ko:K01999	ko02010,ko02024,map02010,map02024	M00237	-	-	ko00000,ko00001,ko00002,ko02000	3.A.1.4	-	-	Peripla_BP_6
MH0011_GL0034332	420247.Msm_1015	0.0	1104.0	COG4058@1|root,arCOG04857@2157|Archaea,2XTF8@28890|Euryarchaeota,23PD2@183925|Methanobacteria	183925|Methanobacteria	H	Reduction of methyl-coenzyme M (2-(methylthio) ethanesulfonic acid) with 7-mercaptoheptanoylthreonine phosphate to methane and a heterodisulfide	mcrA	-	2.8.4.1	ko:K00399	ko00680,ko01100,ko01120,ko01200,map00680,map01100,map01120,map01200	M00356,M00357,M00563,M00567	R04541	RC00011,RC01542	ko00000,ko00001,ko00002,ko01000	-	-	-	MCR_alpha,MCR_alpha_N
MH0322_GL0142895	398512.JQKC01000042_gene4188	1.89e-100	297.0	COG0092@1|root,COG0092@2|Bacteria,1TPCP@1239|Firmicutes,24833@186801|Clostridia,3WGIF@541000|Ruminococcaceae	186801|Clostridia	J	Binds the lower part of the 30S subunit head. Binds mRNA in the 70S ribosome, positioning it for translation	rpsC	-	-	ko:K02982	ko03010,map03010	M00178,M00179	-	-	br01610,ko00000,ko00001,ko00002,ko03011	-	-	-	KH_2,Ribosomal_S3_C
MH0433_GL0142635	742738.HMPREF9460_04327	9.46e-33	131.0	COG0860@1|root,COG0860@2|Bacteria	2|Bacteria	M	N-Acetylmuramoyl-L-alanine amidase	-	-	3.5.1.28	ko:K01448	ko01503,map01503	M00727	R04112	RC00064,RC00141	ko00000,ko00001,ko00002,ko01000,ko01011,ko03036	-	-	-	Amidase_3
O2.UC28-1_GL0135057	657309.BXY_29890	1.08e-247	714.0	COG1629@1|root,COG4771@2|Bacteria,4P1Z5@976|Bacteroidetes,2FWS8@200643|Bacteroidia,4AWF7@815|Bacteroidaceae	976|Bacteroidetes	P	TonB-linked outer membrane protein, SusC RagA family	-	-	-	-	-	-	-	-	-	-	-	-	CarbopepD_reg_2,Plug,TonB_dep_Rec
NOF010_GL0068847	1121101.HMPREF1532_01063	0.0	919.0	COG2195@1|root,COG2195@2|Bacteria,4NG8I@976|Bacteroidetes,2FM0V@200643|Bacteroidia,4ANJE@815|Bacteroidaceae	976|Bacteroidetes	E	Xaa-His dipeptidase	pepD_2	-	-	ko:K01270	ko00480,ko01100,map00480,map01100	-	R00899,R04951	RC00096,RC00141	ko00000,ko00001,ko01000,ko01002	-	-	-	M20_dimer,Peptidase_M20
NLM009_GL0020699	626522.GCWU000325_02357	0.0	1138.0	COG0341@1|root,COG0342@1|root,COG0341@2|Bacteria,COG0342@2|Bacteria,4NE1X@976|Bacteroidetes,2FMPX@200643|Bacteroidia,1WD7K@1283313|Alloprevotella	976|Bacteroidetes	U	Part of the Sec protein translocase complex. Interacts with the SecYEG preprotein conducting channel. SecDF uses the proton motive force (PMF) to complete protein translocation after the ATP-dependent function of SecA	secD	-	-	ko:K03072,ko:K12257	ko02024,ko03060,ko03070,map02024,map03060,map03070	M00335	-	-	ko00000,ko00001,ko00002,ko02044	2.A.6.4,3.A.5.2,3.A.5.7	-	-	SecD_SecF,Sec_GG
MH0250_GL0096309	1519439.JPJG01000058_gene2053	5.58e-305	837.0	COG0215@1|root,COG0215@2|Bacteria,1TP9D@1239|Firmicutes,247KS@186801|Clostridia,2N6CP@216572|Oscillospiraceae	186801|Clostridia	J	DALR_2	cysS	-	6.1.1.16	ko:K01883	ko00970,map00970	M00359,M00360	R03650	RC00055,RC00523	ko00000,ko00001,ko00002,ko01000,ko01007,ko03016	-	-	-	DALR_2,tRNA-synt_1e,tRNA-synt_1g
MH0155_GL0011358	585543.HMPREF0969_00479	4.42e-193	538.0	29ZZX@1|root,30N1Y@2|Bacteria,4PAQQ@976|Bacteroidetes,2FTGS@200643|Bacteroidia,4ARII@815|Bacteroidaceae	976|Bacteroidetes	S	Domain of unknown function (DUF3869)	-	-	-	-	-	-	-	-	-	-	-	-	DUF3869
MH0203_GL0257829	441769.ABFU01000021_gene2231	1.36e-52	189.0	COG4166@1|root,COG4166@2|Bacteria,1TNYQ@1239|Firmicutes,4HAMK@91061|Bacilli,1ZBB4@1386|Bacillus	91061|Bacilli	E	ABC transporter substrate-binding protein	oppA	-	-	ko:K02035,ko:K15580	ko01501,ko02010,ko02024,map01501,map02010,map02024	M00239,M00439	-	-	ko00000,ko00001,ko00002,ko02000	3.A.1.5,3.A.1.5.1,3.A.1.5.18,3.A.1.5.19,3.A.1.5.25	-	-	SBP_bac_5
O2.UC5-1_GL0081980	435591.BDI_2272	3.24e-291	794.0	COG0050@1|root,COG0050@2|Bacteria,4NEWS@976|Bacteroidetes,2FKZA@200643|Bacteroidia,22W1B@171551|Porphyromonadaceae	976|Bacteroidetes	J	This protein promotes the GTP-dependent binding of aminoacyl-tRNA to the A-site of ribosomes during protein biosynthesis	tuf	-	-	ko:K02358	-	-	-	-	ko00000,ko03012,ko03029,ko04147	-	-	-	GTP_EFTU,GTP_EFTU_D2,GTP_EFTU_D3
sp|P24844|MYL9_HUMAN	10029.XP_007616695.1	4.35e-120	343.0	COG5126@1|root,KOG0031@2759|Eukaryota,38B5J@33154|Opisthokonta,3BDPG@33208|Metazoa,3CV7M@33213|Bilateria,47Z38@7711|Chordata,491DM@7742|Vertebrata,3JBZX@40674|Mammalia,35KGM@314146|Euarchontoglires,4Q6PK@9989|Rodentia	33208|Metazoa	Z	EF-hand domain	MYL9	GO:0000003,GO:0000278,GO:0000281,GO:0000902,GO:0000904,GO:0000910,GO:0001667,GO:0001700,GO:0001725,GO:0001736,GO:0001738,GO:0001894,GO:0002009,GO:0002064,GO:0002065,GO:0002066,GO:0002165,GO:0002682,GO:0003002,GO:0003006,GO:0003008,GO:0003012,GO:0003381,GO:0003382,GO:0003383,GO:0003384,GO:0003674,GO:0005198,GO:0005488,GO:0005515,GO:0005575,GO:0005576,GO:0005622,GO:0005623,GO:0005737,GO:0005819,GO:…	-	ko:K12755,ko:K12757	ko04022,ko04024,ko04270,ko04510,ko04530,ko04611,ko04670,ko04810,ko04921,map04022,map04024,map04270,map04510,map04530,map04611,map04670,map04810,map04921	-	-	-	ko00000,ko00001,ko04147,ko04812	-	-	-	EF-hand_1,EF-hand_6,EF-hand_7,EF-hand_8
MH0370_GL0131037	1511.CLOST_2204	5.42e-131	385.0	COG0683@1|root,COG0683@2|Bacteria,1TPQ2@1239|Firmicutes,248H1@186801|Clostridia,25T9N@186804|Peptostreptococcaceae	186801|Clostridia	E	Receptor family ligand binding region	-	-	-	ko:K01999	ko02010,ko02024,map02010,map02024	M00237	-	-	ko00000,ko00001,ko00002,ko02000	3.A.1.4	-	-	Peripla_BP_6
160400887-stool1_revised_C1519451_1_gene104853	742726.HMPREF9448_02073	2.2e-220	622.0	COG2195@1|root,COG2195@2|Bacteria,4NG8I@976|Bacteroidetes,2FNVV@200643|Bacteroidia,22VWR@171551|Porphyromonadaceae	976|Bacteroidetes	E	Catalyzes the hydrolysis of Xaa-His dipeptides	-	-	-	ko:K01270	ko00480,ko01100,map00480,map01100	-	R00899,R04951	RC00096,RC00141	ko00000,ko00001,ko01000,ko01002	-	-	-	M20_dimer,Peptidase_M20
MH0252_GL0002735	1121115.AXVN01000030_gene3627	0.0	1357.0	COG1529@1|root,COG2080@1|root,COG1529@2|Bacteria,COG2080@2|Bacteria,1TP7U@1239|Firmicutes,248BV@186801|Clostridia,3Y192@572511|Blautia	186801|Clostridia	C	Aldehyde oxidase and xanthine dehydrogenase, a/b hammerhead domain	mop	-	1.2.99.7	ko:K07469	-	-	-	-	ko00000,ko01000	-	-	-	Ald_Xan_dh_C,Ald_Xan_dh_C2,Fer2,Fer2_2
SZEY-10A_GL0009536	873513.HMPREF6485_2679	0.0	1347.0	COG0021@1|root,COG0021@2|Bacteria,4P14U@976|Bacteroidetes,2FN0P@200643|Bacteroidia	976|Bacteroidetes	G	Belongs to the transketolase family	tkt	-	2.2.1.1	ko:K00615	ko00030,ko00710,ko01051,ko01100,ko01110,ko01120,ko01130,ko01200,ko01230,map00030,map00710,map01051,map01100,map01110,map01120,map01130,map01200,map01230	M00004,M00007,M00165,M00167	R01067,R01641,R01830,R06590	RC00032,RC00226,RC00571,RC01560	ko00000,ko00001,ko00002,ko01000	-	-	-	Transket_pyr,Transketolase_C,Transketolase_N
O2.CD3-0-PT_GL0172246	1235793.C809_00610	0.0	897.0	COG2407@1|root,COG2407@2|Bacteria,1TQDX@1239|Firmicutes,247N8@186801|Clostridia,27J0T@186928|unclassified Lachnospiraceae	186801|Clostridia	G	L-fucose isomerase, C-terminal domain	-	-	-	-	-	-	-	-	-	-	-	-	Fucose_iso_C
457391.HMPREF0105_1616	357276.EL88_16010	0.0	1334.0	COG0436@1|root,COG0436@2|Bacteria,4NEN3@976|Bacteroidetes,2FPXS@200643|Bacteroidia,4ANXF@815|Bacteroidaceae	976|Bacteroidetes	E	Pfam:SusD	-	-	-	ko:K21572	-	-	-	-	ko00000,ko02000	8.A.46.1,8.A.46.3	-	-	SusD-like_3,SusD_RagB
MH0436_GL0194099	518637.EUBIFOR_02258	3.22e-36	134.0	COG0666@1|root,COG0666@2|Bacteria,1V2DE@1239|Firmicutes,3VP39@526524|Erysipelotrichia	526524|Erysipelotrichia	S	Ankyrin repeat protein	-	-	-	-	-	-	-	-	-	-	-	-	Ank_2,Ank_5
MH0001_GL0006936	537011.PREVCOP_04073	1.06e-237	659.0	COG0457@1|root,COG0457@2|Bacteria,4NFHT@976|Bacteroidetes	976|Bacteroidetes	NU	tetratricopeptide repeat	-	-	-	-	-	-	-	-	-	-	-	-	TPR_1,TPR_11,TPR_16,TPR_17,TPR_19,TPR_2,TPR_8
V1.UC49-0_GL0148273	1232452.BAIB02000006_gene1278	1.65e-64	198.0	COG0335@1|root,COG0335@2|Bacteria,1V6FT@1239|Firmicutes,24J83@186801|Clostridia,2693H@186813|unclassified Clostridiales	186801|Clostridia	J	This protein is located at the 30S-50S ribosomal subunit interface and may play a role in the structure and function of the aminoacyl-tRNA binding site	rplS	-	-	ko:K02884	ko03010,map03010	M00178	-	-	br01610,ko00000,ko00001,ko00002,ko03011	-	-	-	Ribosomal_L19
469595.CSAG_03669	500640.CIT292_10255	1.76e-268	736.0	COG0683@1|root,COG0683@2|Bacteria,1MWJ1@1224|Proteobacteria,1RP5V@1236|Gammaproteobacteria,3WXH6@544|Citrobacter	1236|Gammaproteobacteria	E	Receptor family ligand binding region	livJ	GO:0005575,GO:0005623,GO:0006810,GO:0006811,GO:0006812,GO:0006820,GO:0006865,GO:0008150,GO:0015711,GO:0015803,GO:0015804,GO:0015818,GO:0015820,GO:0015829,GO:0015849,GO:0030288,GO:0030313,GO:0031975,GO:0042597,GO:0044464,GO:0046942,GO:0051179,GO:0051234,GO:0071702,GO:0071705	-	ko:K01999	ko02010,ko02024,map02010,map02024	M00237	-	-	ko00000,ko00001,ko00002,ko02000	3.A.1.4	-	iECNA114_1301.ECNA114_3569,iECSF_1327.ECSF_3279,iECs_1301.ECs4309,iEcSMS35_1347.EcSMS35_3743,iG2583_1286.G2583_4163,iSFxv_1172.SFxv_3794,iSSON_1240.SSON_3698,iS_1188.S4285,iZ_1308.Z4834	Peripla_BP_6
MH0161_GL0177017	411473.RUMCAL_00586	9.41e-119	342.0	COG0088@1|root,COG0088@2|Bacteria,1TPGW@1239|Firmicutes,248SY@186801|Clostridia,3WGQT@541000|Ruminococcaceae	186801|Clostridia	J	Forms part of the polypeptide exit tunnel	rplD	-	-	ko:K02926	ko03010,map03010	M00178	-	-	br01610,ko00000,ko00001,ko00002,ko03011	-	-	-	Ribosomal_L4
MH0073_GL0005555	484018.BACPLE_01961	0.0	1277.0	COG0614@1|root,COG0614@2|Bacteria,4NGP1@976|Bacteroidetes,2FNKG@200643|Bacteroidia,4AMD2@815|Bacteroidaceae	976|Bacteroidetes	P	SusD family	-	-	-	ko:K21572	-	-	-	-	ko00000,ko02000	8.A.46.1,8.A.46.3	-	-	SusD-like_3,SusD_RagB
V1.CD3-0-PT_GL0031066	1124991.MU9_1062	3.67e-179	499.0	COG1319@1|root,COG1319@2|Bacteria,1Q59D@1224|Proteobacteria,1RZFY@1236|Gammaproteobacteria	1236|Gammaproteobacteria	C	flavin adenine dinucleotide binding	ygfM	-	-	ko:K12529	ko00450,map00450	-	R07229	RC02420	ko00000,ko00001	-	-	-	CO_deh_flav_C,FAD_binding_5
sp|P62820|RAB1A_HUMAN	10042.XP_006974880.1	6.71e-147	413.0	KOG0084@1|root,KOG0084@2759|Eukaryota,38DXZ@33154|Opisthokonta,3BEKS@33208|Metazoa,3CWWC@33213|Bilateria,481IY@7711|Chordata,48XFV@7742|Vertebrata,3JAH3@40674|Mammalia,35P95@314146|Euarchontoglires,4PYZS@9989|Rodentia	33208|Metazoa	U	Ras-related protein Rab-1A	RAB1A	GO:0000003,GO:0000045,GO:0000139,GO:0000166,GO:0000278,GO:0000280,GO:0000281,GO:0000902,GO:0000904,GO:0000910,GO:0001816,GO:0001882,GO:0001883,GO:0002790,GO:0002791,GO:0002793,GO:0003674,GO:0003824,GO:0003924,GO:0005488,GO:0005515,GO:0005525,GO:0005575,GO:0005622,GO:0005623,GO:0005737,GO:0005768,GO:0005769,GO:0005783,GO:0005789,GO:0005794,GO:0005829,GO:0005886,GO:0006464,GO:0006807,GO:0006810,GO:…	-	ko:K07874,ko:K07875	ko05134,map05134	-	-	-	ko00000,ko00001,ko04031,ko04131,ko04147	-	-	-	Ras
MH0193_GL0038749	478749.BRYFOR_07614	2.8e-79	238.0	2DZM7@1|root,32VDP@2|Bacteria,1VCFC@1239|Firmicutes,24PP9@186801|Clostridia	186801|Clostridia	-	-	-	-	-	-	-	-	-	-	-	-	-	-	-
MH0012_GL0065798	411459.RUMOBE_03279	2.26e-37	126.0	COG0255@1|root,COG0255@2|Bacteria,1VEME@1239|Firmicutes,24QV1@186801|Clostridia,3Y0MW@572511|Blautia	186801|Clostridia	J	Belongs to the universal ribosomal protein uL29 family	rpmC	-	-	ko:K02904	ko03010,map03010	M00178,M00179	-	-	br01610,ko00000,ko00001,ko00002,ko03011	-	-	-	Ribosomal_L29
MH0391_GL0158881	762968.HMPREF9441_01697	1.56e-241	671.0	COG1748@1|root,COG1748@2|Bacteria,4NE0Y@976|Bacteroidetes,2FMKT@200643|Bacteroidia	976|Bacteroidetes	E	Saccharopine dehydrogenase	LYS1	-	1.5.1.7	ko:K00290	ko00300,ko00310,ko01100,ko01110,ko01130,ko01230,map00300,map00310,map01100,map01110,map01130,map01230	M00030,M00032	R00715	RC00217,RC01532	ko00000,ko00001,ko00002,ko01000	-	-	-	Sacchrp_dh_C,Sacchrp_dh_NADP
SZEY-10A_GL0062917	642492.Clole_2316	4.82e-179	506.0	COG0280@1|root,COG0280@2|Bacteria,1TPQ0@1239|Firmicutes,247W9@186801|Clostridia	186801|Clostridia	C	phosphate acetyltransferase	pta	-	2.3.1.8	ko:K00625	ko00430,ko00620,ko00640,ko00680,ko00720,ko01100,ko01120,ko01200,map00430,map00620,map00640,map00680,map00720,map01100,map01120,map01200	M00357,M00579	R00230,R00921	RC00004,RC02746,RC02816	ko00000,ko00001,ko00002,ko01000	-	-	-	PTA_PTB
O2.CD1-0-PT_GL0046658	556261.HMPREF0240_02811	1.16e-186	525.0	COG1304@1|root,COG1304@2|Bacteria,1TPC4@1239|Firmicutes,249TX@186801|Clostridia,36F63@31979|Clostridiaceae	186801|Clostridia	C	FMN-dependent	lldD	-	-	-	-	-	-	-	-	-	-	-	FMN_dh
MH0412_GL0129572	411471.SUBVAR_05542	3.44e-161	465.0	COG1131@1|root,COG1131@2|Bacteria,1TQUS@1239|Firmicutes,25AZ1@186801|Clostridia,3WH5S@541000|Ruminococcaceae	186801|Clostridia	V	ABC-type multidrug transport system ATPase component	-	-	-	ko:K01990	-	M00254	-	-	ko00000,ko00002,ko02000	3.A.1	-	-	ABC_tran
sp|Q86UX7|URP2_HUMAN	9598.ENSPTRP00000041266	0.0	1334.0	KOG3727@1|root,KOG3727@2759|Eukaryota,38BG0@33154|Opisthokonta,3BG0V@33208|Metazoa,3D10R@33213|Bilateria,489M4@7711|Chordata,49517@7742|Vertebrata,3J4P3@40674|Mammalia,35KV1@314146|Euarchontoglires,4MB9R@9443|Primates,4N5KE@9604|Hominidae	33208|Metazoa	D	FERM central domain	FERMT3	GO:0000902,GO:0000904,GO:0001775,GO:0002102,GO:0002576,GO:0003674,GO:0005102,GO:0005178,GO:0005488,GO:0005515,GO:0005575,GO:0005576,GO:0005622,GO:0005623,GO:0005737,GO:0005856,GO:0006810,GO:0006887,GO:0006950,GO:0007154,GO:0007155,GO:0007159,GO:0007165,GO:0007166,GO:0007229,GO:0007596,GO:0007599,GO:0008150,GO:0009611,GO:0009653,GO:0009987,GO:0012505,GO:0015629,GO:0016043,GO:0016192,GO:0022407,GO:…	-	ko:K17084	ko04611,map04611	-	-	-	ko00000,ko00001,ko04147	-	-	-	FERM_M,PH
V1.CD40-0_GL0071436	457412.RSAG_02568	4.17e-110	318.0	COG0440@1|root,COG0440@2|Bacteria,1V3PG@1239|Firmicutes,24A0D@186801|Clostridia,3WJE7@541000|Ruminococcaceae	186801|Clostridia	E	Small subunit of acetolactate synthase	-	-	2.2.1.6	ko:K01653	ko00290,ko00650,ko00660,ko00770,ko01100,ko01110,ko01130,ko01210,ko01230,map00290,map00650,map00660,map00770,map01100,map01110,map01130,map01210,map01230	M00019,M00570	R00006,R00014,R00226,R03050,R04672,R04673,R08648	RC00027,RC00106,RC01192,RC02744,RC02893	ko00000,ko00001,ko00002,ko01000	-	-	-	ACT,ACT_5,ALS_ss_C
SZEY-81A_GL0038040	1391647.AVSV01000009_gene1866	6.51e-176	498.0	COG1453@1|root,COG1453@2|Bacteria,1UHW8@1239|Firmicutes,25E55@186801|Clostridia,36UIK@31979|Clostridiaceae	186801|Clostridia	S	Sulfite reductase, subunit A	asrA	-	-	ko:K16950	ko00920,ko01120,map00920,map01120	-	R00858,R10146	RC00065	ko00000,ko00001	-	-	-	Fer4_22
MH0064_GL0003599	435590.BVU_1368	2.21e-225	637.0	COG0702@1|root,COG0702@2|Bacteria,4NFWH@976|Bacteroidetes,2FPBZ@200643|Bacteroidia,4AKNE@815|Bacteroidaceae	976|Bacteroidetes	GM	SusD family	-	-	-	ko:K21572	-	-	-	-	ko00000,ko02000	8.A.46.1,8.A.46.3	-	-	SusD-like_3,SusD_RagB
V1.CD10-0_GL0022500	445973.CLOBAR_01620	1.62e-128	365.0	COG1592@1|root,COG1592@2|Bacteria,1TSUY@1239|Firmicutes,248GY@186801|Clostridia,25SGN@186804|Peptostreptococcaceae	186801|Clostridia	C	Rubrerythrin	-	GO:0000302,GO:0003674,GO:0003824,GO:0004601,GO:0005488,GO:0005506,GO:0006091,GO:0006950,GO:0006970,GO:0006979,GO:0008150,GO:0008152,GO:0009055,GO:0009056,GO:0009266,GO:0009268,GO:0009408,GO:0009409,GO:0009628,GO:0009636,GO:0009651,GO:0009987,GO:0010035,GO:0010446,GO:0016209,GO:0016491,GO:0016684,GO:0016692,GO:0016999,GO:0017001,GO:0017144,GO:0022900,GO:0033554,GO:0034599,GO:0034605,GO:0034614,GO:…	-	-	-	-	-	-	-	-	-	-	Rubrerythrin
V1.CD25-0_GL0010110	457405.FSDG_01982	1.11e-133	386.0	28JGY@1|root,2Z9AH@2|Bacteria,3786Y@32066|Fusobacteria	32066|Fusobacteria	-	-	-	-	-	-	-	-	-	-	-	-	-	-	-
sp|P13010|XRCC5_HUMAN	9606.ENSP00000375978	0.0	1441.0	KOG2326@1|root,KOG2326@2759|Eukaryota,38H1Y@33154|Opisthokonta,3BAAS@33208|Metazoa,3CV59@33213|Bilateria,483WH@7711|Chordata,48YV6@7742|Vertebrata,3JD79@40674|Mammalia,35E0Q@314146|Euarchontoglires,4MBKA@9443|Primates,4MZM6@9604|Hominidae	33208|Metazoa	L	X-ray repair cross-complementing protein	XRCC5	GO:0000228,GO:0000723,GO:0000726,GO:0000781,GO:0000782,GO:0000783,GO:0000784,GO:0001067,GO:0001775,GO:0001817,GO:0001819,GO:0001932,GO:0001934,GO:0002218,GO:0002244,GO:0002252,GO:0002253,GO:0002263,GO:0002274,GO:0002275,GO:0002283,GO:0002366,GO:0002376,GO:0002443,GO:0002444,GO:0002446,GO:0002520,GO:0002682,GO:0002684,GO:0003674,GO:0003676,GO:0003677,GO:0003678,GO:0003690,GO:0003723,GO:0003824,GO:…	-	ko:K10885	ko03450,map03450	M00297	-	-	ko00000,ko00001,ko00002,ko03400	-	-	-	Ku,Ku_C,Ku_N,Ku_PK_bind
MH0426_GL0036863	515620.EUBELI_00672	1.06e-302	824.0	COG0436@1|root,COG0436@2|Bacteria,1TQD6@1239|Firmicutes,24969@186801|Clostridia,25UU2@186806|Eubacteriaceae	186801|Clostridia	E	Involved in the synthesis of meso-diaminopimelate (m-DAP or DL-DAP), required for both lysine and peptidoglycan biosynthesis. Catalyzes the direct conversion of tetrahydrodipicolinate to LL-diaminopimelate	dapL	-	2.6.1.83	ko:K10206	ko00300,ko01100,ko01110,ko01130,ko01230,map00300,map01100,map01110,map01130,map01230	M00527	R07613	RC00006,RC01847	ko00000,ko00001,ko00002,ko01000,ko01007	-	-	-	Aminotran_1_2
MH0283_GL0029197	537011.PREVCOP_05319	0.0	2031.0	COG3250@1|root,COG3250@2|Bacteria,4NF3W@976|Bacteroidetes,2FM0P@200643|Bacteroidia	976|Bacteroidetes	G	beta-galactosidase	lacZ	-	3.2.1.23	ko:K01190	ko00052,ko00511,ko00600,ko01100,map00052,map00511,map00600,map01100	-	R01105,R01678,R03355,R04783,R06114	RC00049,RC00452	ko00000,ko00001,ko01000	-	-	-	Bgal_small_N,DUF4981,Glyco_hydro_2,Glyco_hydro_2_C,Glyco_hydro_2_N
MH0257_GL0060461	1349822.NSB1T_08355	3.63e-159	447.0	COG0745@1|root,COG0745@2|Bacteria,4NF1I@976|Bacteroidetes,2FNZV@200643|Bacteroidia,22WBV@171551|Porphyromonadaceae	976|Bacteroidetes	K	COG0745 Response regulators consisting of a CheY-like receiver domain and a winged-helix DNA-binding domain	rprY	-	-	-	-	-	-	-	-	-	-	-	Response_reg,Trans_reg_C
MH0343_GL0010851	457415.HMPREF1006_00793	8.19e-108	311.0	COG1839@1|root,COG1839@2|Bacteria,3TAT0@508458|Synergistetes	508458|Synergistetes	S	Adenosine specific kinase	-	-	-	ko:K09129	-	-	-	-	ko00000	-	-	-	Adenosine_kin
548480.HMPREF0175_1314	218140.BPSY_1554	8.93e-295	883.0	COG5492@1|root,COG5492@2|Bacteria,2GK37@201174|Actinobacteria,4CZ3N@85004|Bifidobacteriales	201174|Actinobacteria	G	domain, Protein	-	-	-	-	-	-	-	-	-	-	-	-	Big_4
469590.BSCG_03698	484018.BACPLE_03838	0.0	1709.0	COG4206@1|root,COG4206@2|Bacteria,4P258@976|Bacteroidetes,2FWW6@200643|Bacteroidia,4AWE3@815|Bacteroidaceae	976|Bacteroidetes	H	TonB-linked outer membrane protein, SusC RagA family	-	-	-	-	-	-	-	-	-	-	-	-	CarbopepD_reg_2,Plug,TonB_dep_Rec
MH0055_GL0067975	484018.BACPLE_03750	0.0	1625.0	COG1554@1|root,COG1554@2|Bacteria,4NEWW@976|Bacteroidetes,2FMF9@200643|Bacteroidia,4AMRU@815|Bacteroidaceae	976|Bacteroidetes	G	COG NOG04001 non supervised orthologous group	-	-	3.2.1.51	ko:K15923	ko00511,map00511	-	-	-	ko00000,ko00001,ko01000	-	GH95	-	Glyco_hyd_65N_2
SZEY-58A_GL0069677	411479.BACUNI_02285	0.0	2266.0	COG1629@1|root,COG4771@2|Bacteria,4NF66@976|Bacteroidetes,2FKYY@200643|Bacteroidia,4AN2X@815|Bacteroidaceae	976|Bacteroidetes	P	Psort location OuterMembrane, score	-	-	-	-	-	-	-	-	-	-	-	-	CarboxypepD_reg,TonB_dep_Rec
159814214-stool2_revised_scaffold7595_1_gene32778	479436.Vpar_0176	1.51e-181	506.0	COG0834@1|root,COG0834@2|Bacteria,1UYGZ@1239|Firmicutes,4H2MZ@909932|Negativicutes	909932|Negativicutes	ET	Belongs to the bacterial solute-binding protein 3 family	glnH	-	-	ko:K02030	-	M00236	-	-	ko00000,ko00002,ko02000	3.A.1.3	-	-	SBP_bac_3
sp|P05026|AT1B1_HUMAN	9606.ENSP00000356790	2.69e-229	630.0	KOG3927@1|root,KOG3927@2759|Eukaryota,38CMY@33154|Opisthokonta,3BDEE@33208|Metazoa,3D0QA@33213|Bilateria,485IP@7711|Chordata,48VZH@7742|Vertebrata,3JA4Y@40674|Mammalia,35BQ5@314146|Euarchontoglires,4M5XY@9443|Primates,4MXCR@9604|Hominidae	33208|Metazoa	C	This is the non-catalytic component of the active enzyme, which catalyzes the hydrolysis of ATP coupled with the exchange of Na( ) and K( ) ions across the plasma membrane. The beta subunit regulates, through assembly of alpha beta heterodimers, the number of sodium pumps transported to the plasma membrane	ATP1B1	GO:0001508,GO:0001666,GO:0001671,GO:0002028,GO:0002376,GO:0003008,GO:0003012,GO:0003013,GO:0003015,GO:0003674,GO:0003824,GO:0005215,GO:0005391,GO:0005488,GO:0005515,GO:0005575,GO:0005623,GO:0005886,GO:0005887,GO:0005890,GO:0005901,GO:0005911,GO:0006139,GO:0006163,GO:0006725,GO:0006753,GO:0006793,GO:0006796,GO:0006807,GO:0006810,GO:0006811,GO:0006812,GO:0006813,GO:0006814,GO:0006873,GO:0006874,GO:…	-	ko:K01540	ko04022,ko04024,ko04260,ko04261,ko04911,ko04918,ko04919,ko04925,ko04960,ko04961,ko04964,ko04970,ko04971,ko04972,ko04973,ko04974,ko04976,ko04978,map04022,map04024,map04260,map04261,map04911,map04918,map04919,map04925,map04960,map04961,map04964,map04970,map04971,map04972,map04973,map04974,map04976,map04978	-	-	-	ko00000,ko00001,ko04090	3.A.3.1	-	-	Na_K-ATPase
HT14A_GL0087919	1105031.HMPREF1141_1500	4.79e-89	266.0	28J28@1|root,2Z8YU@2|Bacteria,1UYKD@1239|Firmicutes,24GNR@186801|Clostridia,36MD5@31979|Clostridiaceae	186801|Clostridia	-	-	-	-	-	-	-	-	-	-	-	-	-	-	-
DOM005_GL0003472	411479.BACUNI_03042	5.04e-82	243.0	COG0103@1|root,COG0103@2|Bacteria,4NNN1@976|Bacteroidetes,2FSGZ@200643|Bacteroidia,4AQR7@815|Bacteroidaceae	976|Bacteroidetes	J	Belongs to the universal ribosomal protein uS9 family	rpsI	GO:0000462,GO:0003674,GO:0003676,GO:0003723,GO:0003735,GO:0005198,GO:0005488,GO:0005575,GO:0005622,GO:0005623,GO:0005737,GO:0005829,GO:0005840,GO:0006139,GO:0006364,GO:0006396,GO:0006412,GO:0006518,GO:0006725,GO:0006807,GO:0008150,GO:0008152,GO:0009058,GO:0009059,GO:0009987,GO:0010467,GO:0015935,GO:0016070,GO:0016072,GO:0019538,GO:0022613,GO:0022626,GO:0022627,GO:0030490,GO:0032991,GO:0034470,GO:…	-	ko:K02996	ko03010,map03010	M00178,M00179	-	-	br01610,ko00000,ko00001,ko00002,ko03011	-	-	-	Ribosomal_S9
T2D-35A_GL0004763	585394.RHOM_11440	1.8e-241	664.0	COG2152@1|root,COG2152@2|Bacteria,1TQE7@1239|Firmicutes,249D0@186801|Clostridia	186801|Clostridia	G	PFAM Glycosidase	-	-	2.4.1.319,2.4.1.320	ko:K18785	-	-	R10811,R10829	RC00049	ko00000,ko01000	-	-	-	Glyco_hydro_130
sp|Q96KG9|SCYL1_HUMAN	9606.ENSP00000270176	0.0	1486.0	KOG1243@1|root,KOG1243@2759|Eukaryota,38BPK@33154|Opisthokonta,3BJ3X@33208|Metazoa,3D2CX@33213|Bilateria,489EF@7711|Chordata,49272@7742|Vertebrata,3JD41@40674|Mammalia,35DMX@314146|Euarchontoglires,4M83H@9443|Primates,4MSJV@9604|Hominidae	33208|Metazoa	T	SCY1-like 1 (S. cerevisiae)	SCYL1	GO:0003674,GO:0003824,GO:0004672,GO:0004713,GO:0005575,GO:0005622,GO:0005623,GO:0005737,GO:0005793,GO:0005794,GO:0005798,GO:0005801,GO:0005815,GO:0005829,GO:0005856,GO:0006464,GO:0006468,GO:0006793,GO:0006796,GO:0006807,GO:0006810,GO:0006890,GO:0008150,GO:0008152,GO:0009987,GO:0012505,GO:0012506,GO:0015630,GO:0016020,GO:0016192,GO:0016301,GO:0016310,GO:0016740,GO:0016772,GO:0016773,GO:0018108,GO:…	-	ko:K08876	-	-	-	-	ko00000,ko01001,ko03016	-	-	-	Pkinase
MH0239_GL0002964	563192.HMPREF0179_02078	9.86e-286	781.0	COG0050@1|root,COG0050@2|Bacteria,1MVC0@1224|Proteobacteria,42MWZ@68525|delta/epsilon subdivisions,2WJ2B@28221|Deltaproteobacteria,2M88A@213115|Desulfovibrionales	28221|Deltaproteobacteria	J	This protein promotes the GTP-dependent binding of aminoacyl-tRNA to the A-site of ribosomes during protein biosynthesis	tuf	-	-	ko:K02358	-	-	-	-	ko00000,ko03012,ko03029,ko04147	-	-	-	GTP_EFTU,GTP_EFTU_D2,GTP_EFTU_D3
469613.HMPREF0864_03950	1453496.AT03_01445	1e-119	343.0	COG5405@1|root,COG5405@2|Bacteria,1MVF2@1224|Proteobacteria,1RP7P@1236|Gammaproteobacteria	1236|Gammaproteobacteria	O	Protease subunit of a proteasome-like degradation complex believed to be a general protein degrading machinery	hslV	GO:0000166,GO:0000287,GO:0000502,GO:0003674,GO:0003824,GO:0004175,GO:0004298,GO:0005488,GO:0005515,GO:0005524,GO:0005575,GO:0005622,GO:0005623,GO:0005737,GO:0005829,GO:0006508,GO:0006807,GO:0006950,GO:0008144,GO:0008150,GO:0008152,GO:0008233,GO:0009056,GO:0009057,GO:0009266,GO:0009376,GO:0009408,GO:0009628,GO:0009987,GO:0016043,GO:0016787,GO:0017076,GO:0019538,GO:0019904,GO:0022607,GO:0030163,GO:…	3.4.25.2	ko:K01419	-	-	-	-	ko00000,ko01000,ko01002	-	-	-	Proteasome
O2.UC29-1_GL0072995	428125.CLOLEP_01619	1.63e-193	545.0	COG3842@1|root,COG3842@2|Bacteria,1TP2M@1239|Firmicutes,247JR@186801|Clostridia,3WGC7@541000|Ruminococcaceae	186801|Clostridia	P	Belongs to the ABC transporter superfamily	msmX	-	-	ko:K10112	ko02010,map02010	M00194,M00196,M00197,M00200,M00201,M00206,M00207,M00491,M00602,M00605,M00606	-	-	ko00000,ko00001,ko00002,ko02000	3.A.1.1	-	-	ABC_tran,TOBE,TOBE_2
MH0057_GL0034227	667015.Bacsa_1898	5.66e-79	235.0	COG0103@1|root,COG0103@2|Bacteria,4NNN1@976|Bacteroidetes,2FSGZ@200643|Bacteroidia,4AQR7@815|Bacteroidaceae	976|Bacteroidetes	J	Belongs to the universal ribosomal protein uS9 family	rpsI	GO:0000462,GO:0003674,GO:0003676,GO:0003723,GO:0003735,GO:0005198,GO:0005488,GO:0005575,GO:0005622,GO:0005623,GO:0005737,GO:0005829,GO:0005840,GO:0006139,GO:0006364,GO:0006396,GO:0006412,GO:0006518,GO:0006725,GO:0006807,GO:0008150,GO:0008152,GO:0009058,GO:0009059,GO:0009987,GO:0010467,GO:0015935,GO:0016070,GO:0016072,GO:0019538,GO:0022613,GO:0022626,GO:0022627,GO:0030490,GO:0032991,GO:0034470,GO:…	-	ko:K02996	ko03010,map03010	M00178,M00179	-	-	br01610,ko00000,ko00001,ko00002,ko03011	-	-	-	Ribosomal_S9
764892411-stool1_revised_scaffold56363_1_gene9389	1160721.RBI_I01944	1.3e-148	418.0	COG0087@1|root,COG0087@2|Bacteria,1TPFT@1239|Firmicutes,247NH@186801|Clostridia,3WHH0@541000|Ruminococcaceae	186801|Clostridia	J	One of the primary rRNA binding proteins, it binds directly near the 3'-end of the 23S rRNA, where it nucleates assembly of the 50S subunit	rplC	-	-	ko:K02906	ko03010,map03010	M00178,M00179	-	-	br01610,ko00000,ko00001,ko00002,ko03011	-	-	-	Ribosomal_L3
MH0268_GL0059689	411483.FAEPRAA2165_01583	2.68e-253	696.0	COG2025@1|root,COG2025@2|Bacteria,1TPC8@1239|Firmicutes,247NF@186801|Clostridia,3WGKC@541000|Ruminococcaceae	186801|Clostridia	C	Electron transfer flavoprotein FAD-binding domain	etfA	-	1.3.1.108	ko:K03522,ko:K22432	-	-	-	-	ko00000,ko01000,ko04147	-	-	-	ETF,ETF_alpha,Fer4
MH0001_GL0008986	537011.PREVCOP_06456	0.0	1732.0	COG1501@1|root,COG1501@2|Bacteria,4NE1H@976|Bacteroidetes,2FM4Z@200643|Bacteroidia	976|Bacteroidetes	G	Belongs to the glycosyl hydrolase 31 family	-	-	3.2.1.177	ko:K01811	-	-	-	-	ko00000,ko01000	-	GH31	-	DUF4968,DUF5110,Gal_mutarotas_2,Glyco_hydro_31
sp|Q9NZM1|MYOF_HUMAN	9606.ENSP00000352208	0.0	4160.0	KOG1326@1|root,KOG1326@2759|Eukaryota,38D4M@33154|Opisthokonta,3BBII@33208|Metazoa,3CUEE@33213|Bilateria,480VN@7711|Chordata,48YZV@7742|Vertebrata,3JCSH@40674|Mammalia,35MSA@314146|Euarchontoglires,4MH64@9443|Primates,4N66X@9604|Hominidae	33208|Metazoa	M	Myoferlin	MYOF	GO:0000003,GO:0001778,GO:0003008,GO:0003012,GO:0003013,GO:0003674,GO:0005488,GO:0005509,GO:0005543,GO:0005544,GO:0005575,GO:0005622,GO:0005623,GO:0005634,GO:0005635,GO:0005737,GO:0005768,GO:0005769,GO:0005770,GO:0005815,GO:0005856,GO:0005886,GO:0005887,GO:0005901,GO:0006928,GO:0006936,GO:0006950,GO:0007009,GO:0007276,GO:0007283,GO:0008015,GO:0008150,GO:0008289,GO:0009266,GO:0009408,GO:0009611,GO:…	-	ko:K18261,ko:K22125	-	-	-	-	ko00000,ko04131,ko04147	-	-	-	C2,FerA,FerB,FerI,Ferlin_C
MH0069_GL0079771	470145.BACCOP_01358	1.16e-93	275.0	COG0203@1|root,COG0203@2|Bacteria,4NNW0@976|Bacteroidetes,2FNPH@200643|Bacteroidia,4AK8D@815|Bacteroidaceae	976|Bacteroidetes	J	Ribosomal protein L17	rplQ	GO:0003674,GO:0003735,GO:0005198,GO:0005575,GO:0005622,GO:0005623,GO:0005737,GO:0005829,GO:0005840,GO:0015934,GO:0022625,GO:0022626,GO:0032991,GO:0043226,GO:0043228,GO:0043229,GO:0043232,GO:0044391,GO:0044422,GO:0044424,GO:0044444,GO:0044445,GO:0044446,GO:0044464,GO:1990904	-	ko:K02879	ko03010,map03010	M00178	-	-	br01610,ko00000,ko00001,ko00002,ko03011	-	-	-	Ribosomal_L17
sp|A0A075B6I9|LV746_HUMAN	9593.ENSGGOP00000023583	2.14e-80	238.0	2CFRM@1|root,2RYIN@2759|Eukaryota,39XSH@33154|Opisthokonta,3BHVR@33208|Metazoa,3D9K0@33213|Bilateria,48FHZ@7711|Chordata,49CJZ@7742|Vertebrata,3JHGC@40674|Mammalia,35QSM@314146|Euarchontoglires,4MNA1@9443|Primates	33208|Metazoa	S	Immunoglobulin lambda variable 7-46 (gene pseudogene)	IGLV7-46	-	-	-	-	-	-	-	-	-	-	-	V-set
V1.UC42-0_GL0067958	411473.RUMCAL_02949	6.23e-134	413.0	COG4733@1|root,COG4733@2|Bacteria,1TSA1@1239|Firmicutes,24AA9@186801|Clostridia,3WHZ7@541000|Ruminococcaceae	186801|Clostridia	G	hydrolase, family 9	-	-	-	-	-	-	-	-	-	-	-	-	Big_2,Glyco_hydro_9
O2.UC40-1_GL0019396	1121115.AXVN01000019_gene155	1.13e-83	253.0	2EB5C@1|root,335VY@2|Bacteria,1VI1F@1239|Firmicutes,24S7Z@186801|Clostridia	186801|Clostridia	-	-	-	-	-	-	-	-	-	-	-	-	-	-	-
V1.CD1-0-PN_GL0053310	545693.BMQ_4937	2.93e-118	352.0	COG0166@1|root,COG0166@2|Bacteria,1TP29@1239|Firmicutes,4H9VI@91061|Bacilli,1ZB6B@1386|Bacillus	91061|Bacilli	G	Belongs to the GPI family	pgi	GO:0003674,GO:0003824,GO:0004347,GO:0005575,GO:0005622,GO:0005623,GO:0005737,GO:0005975,GO:0005996,GO:0006006,GO:0006082,GO:0006090,GO:0006091,GO:0006094,GO:0006096,GO:0006139,GO:0006163,GO:0006164,GO:0006165,GO:0006725,GO:0006732,GO:0006733,GO:0006753,GO:0006754,GO:0006757,GO:0006793,GO:0006796,GO:0006807,GO:0008150,GO:0008152,GO:0009056,GO:0009058,GO:0009108,GO:0009117,GO:0009123,GO:0009124,GO:…	5.3.1.9	ko:K01810	ko00010,ko00030,ko00500,ko00520,ko01100,ko01110,ko01120,ko01130,ko01200,map00010,map00030,map00500,map00520,map01100,map01110,map01120,map01130,map01200	M00001,M00004,M00114	R02739,R02740,R03321	RC00376,RC00563	ko00000,ko00001,ko00002,ko01000,ko04147	-	-	-	PGI
MH0276_GL0211091	537011.PREVCOP_05581	2.73e-102	296.0	COG3015@1|root,COG3015@2|Bacteria,4NSEQ@976|Bacteroidetes,2FSUC@200643|Bacteroidia	976|Bacteroidetes	MP	lipoprotein NlpE involved in copper resistance	nlpE	-	-	-	-	-	-	-	-	-	-	-	META,NlpE
764143897-stool2_revised_scaffold21591_1_gene6799	657322.FPR_30080	2.74e-213	590.0	COG0264@1|root,COG0264@2|Bacteria,1TPFJ@1239|Firmicutes,248J2@186801|Clostridia,3WGCR@541000|Ruminococcaceae	186801|Clostridia	J	Associates with the EF-Tu.GDP complex and induces the exchange of GDP to GTP. It remains bound to the aminoacyl-tRNA.EF- Tu.GTP complex up to the GTP hydrolysis stage on the ribosome	tsf	-	-	ko:K02357	-	-	-	-	ko00000,ko03012,ko03029	-	-	-	EF_TS
MH0101_GL0045123	428125.CLOLEP_01129	3.79e-293	809.0	COG0696@1|root,COG0696@2|Bacteria,1TPM4@1239|Firmicutes,247JG@186801|Clostridia,3WGBI@541000|Ruminococcaceae	186801|Clostridia	G	Catalyzes the interconversion of 2-phosphoglycerate and 3-phosphoglycerate	gpmI	-	5.4.2.12	ko:K15633	ko00010,ko00260,ko00680,ko01100,ko01110,ko01120,ko01130,ko01200,ko01230,map00010,map00260,map00680,map01100,map01110,map01120,map01130,map01200,map01230	M00001,M00002,M00003	R01518	RC00536	ko00000,ko00001,ko00002,ko01000	-	-	-	Metalloenzyme,Phosphodiest,iPGM_N
764588959-stool1_revised_scaffold16889_1_gene67850	762968.HMPREF9441_01251	9.24e-194	540.0	COG0673@1|root,COG0673@2|Bacteria,4NGP9@976|Bacteroidetes,2FMTZ@200643|Bacteroidia	976|Bacteroidetes	E	Catalyzes the reversible NADPH-dependent reductive amination of L-2-amino-6-oxopimelate, the acyclic form of L- tetrahydrodipicolinate, to generate the meso compound, D,L-2,6- diaminopimelate	ddh	-	1.4.1.16	ko:K03340	ko00300,ko01100,ko01110,ko01230,map00300,map01100,map01110,map01230	M00526	R02755	RC00006	ko00000,ko00001,ko00002,ko01000	-	-	-	CoA_binding,DAPDH_C,GFO_IDH_MocA,Semialdhyde_dh
MH0259_GL0121993	518637.EUBIFOR_02359	4.61e-185	516.0	COG3715@1|root,COG3715@2|Bacteria,1U8TN@1239|Firmicutes,3VPSV@526524|Erysipelotrichia	526524|Erysipelotrichia	G	Psort location CytoplasmicMembrane, score 10.00	-	-	-	-	-	-	-	-	-	-	-	-	EII-Sor
155864.Z3797	199310.c3056	1.35e-300	819.0	COG1104@1|root,COG1104@2|Bacteria,1MU1C@1224|Proteobacteria,1RNCD@1236|Gammaproteobacteria,3XMZ0@561|Escherichia	1236|Gammaproteobacteria	E	Master enzyme that delivers sulfur to a number of partners involved in Fe-S cluster assembly, tRNA modification or cofactor biosynthesis. Catalyzes the removal of elemental sulfur and selenium atoms from cysteine and selenocysteine to produce alanine. Functions as a sulfur delivery protein for Fe-S cluster synthesis onto IscU, an Fe-S scaffold assembly protein, as well as other S acceptor protein…	iscS	GO:0001522,GO:0003674,GO:0003824,GO:0004123,GO:0005488,GO:0005575,GO:0005622,GO:0005623,GO:0005737,GO:0005829,GO:0006139,GO:0006396,GO:0006399,GO:0006400,GO:0006725,GO:0006790,GO:0006807,GO:0008033,GO:0008144,GO:0008150,GO:0008152,GO:0008483,GO:0009000,GO:0009058,GO:0009451,GO:0009987,GO:0010467,GO:0016043,GO:0016070,GO:0016226,GO:0016740,GO:0016769,GO:0016782,GO:0016783,GO:0016829,GO:0016846,GO:…	2.8.1.7	ko:K04487	ko00730,ko01100,ko04122,map00730,map01100,map04122	-	R07460,R11528,R11529	RC01789,RC02313	ko00000,ko00001,ko01000,ko02048,ko03016,ko03029	-	-	iPC815.YPO2896,iYL1228.KPN_02862	Aminotran_5
T2D-62A_GL0035037	658086.HMPREF0994_00631	3.87e-221	630.0	COG1344@1|root,COG1344@2|Bacteria,1TP1K@1239|Firmicutes,247JQ@186801|Clostridia,27IQW@186928|unclassified Lachnospiraceae	186801|Clostridia	N	Flagellin is the subunit protein which polymerizes to form the filaments of bacterial flagella	hag	-	-	ko:K02406	ko02020,ko02040,ko04621,ko04626,ko05132,ko05134,map02020,map02040,map04621,map04626,map05132,map05134	-	-	-	ko00000,ko00001,ko02035	-	-	-	Flagellin_C,Flagellin_N
MH0067_GL0032307	1121098.HMPREF1534_02314	0.0	2075.0	COG1629@1|root,COG4771@2|Bacteria,4P1Z5@976|Bacteroidetes,2G3FU@200643|Bacteroidia,4AV1P@815|Bacteroidaceae	976|Bacteroidetes	P	TonB-linked outer membrane protein, SusC RagA family	-	-	-	-	-	-	-	-	-	-	-	-	CarbopepD_reg_2,Plug,TonB_dep_Rec
MH0233_GL0066454	658088.HMPREF0987_02244	8.45e-192	543.0	COG0151@1|root,COG0151@2|Bacteria,1TRZ2@1239|Firmicutes,2497Y@186801|Clostridia,27P12@186928|unclassified Lachnospiraceae	186801|Clostridia	F	ATP-grasp domain	-	-	-	-	-	-	-	-	-	-	-	-	ATP-grasp_4,GARS_A
MH0002_GL0056088	1410670.JHXF01000001_gene2645	1.85e-77	232.0	COG0103@1|root,COG0103@2|Bacteria,1V3MQ@1239|Firmicutes,24H94@186801|Clostridia,3WIS1@541000|Ruminococcaceae	186801|Clostridia	J	Belongs to the universal ribosomal protein uS9 family	rpsI	-	-	ko:K02996	ko03010,map03010	M00178,M00179	-	-	br01610,ko00000,ko00001,ko00002,ko03011	-	-	-	Ribosomal_S9
MH0376_GL0187623	411479.BACUNI_03783	0.0	1162.0	COG1629@1|root,COG1629@2|Bacteria,4NDXS@976|Bacteroidetes,2FM37@200643|Bacteroidia,4AKK0@815|Bacteroidaceae	976|Bacteroidetes	P	TonB-linked outer membrane protein, SusC RagA family	-	-	-	-	-	-	-	-	-	-	-	-	CarbopepD_reg_2,Plug,TonB_dep_Rec
SZEY-27A_GL0056024	445970.ALIPUT_02104	0.0	1374.0	COG3590@1|root,COG3590@2|Bacteria,4NEYB@976|Bacteroidetes,2FP7Y@200643|Bacteroidia	976|Bacteroidetes	O	Peptidase family M13	pepO	-	3.4.24.71	ko:K01415,ko:K07386	-	-	-	-	ko00000,ko01000,ko01002,ko04147	-	-	-	Peptidase_M13,Peptidase_M13_N
V1.CD46-0_GL0013103	742723.HMPREF9477_01262	3.55e-297	811.0	COG0304@1|root,COG0304@2|Bacteria,1TPA7@1239|Firmicutes,247VF@186801|Clostridia,27JJP@186928|unclassified Lachnospiraceae	186801|Clostridia	I	Catalyzes the condensation reaction of fatty acid synthesis by the addition to an acyl acceptor of two carbons from malonyl-ACP	fabF	-	2.3.1.179	ko:K09458	ko00061,ko00780,ko01100,ko01212,map00061,map00780,map01100,map01212	M00083,M00572	R04355,R04726,R04952,R04957,R04960,R04963,R04968,R07762,R10115,R10119	RC00039,RC02728,RC02729,RC02888	ko00000,ko00001,ko00002,ko01000,ko01004	-	-	-	Ketoacyl-synt_C,ketoacyl-synt
MH0121_GL0043030	411471.SUBVAR_05023	1.38e-256	712.0	COG0544@1|root,COG0544@2|Bacteria,1TQQ8@1239|Firmicutes,248C3@186801|Clostridia,3WGS8@541000|Ruminococcaceae	186801|Clostridia	D	Involved in protein export. Acts as a chaperone by maintaining the newly synthesized protein in an open conformation. Functions as a peptidyl-prolyl cis-trans isomerase	tig	GO:0005575,GO:0005622,GO:0005623,GO:0005737,GO:0044424,GO:0044464	-	ko:K03545	-	-	-	-	ko00000	-	-	-	FKBP_C,Trigger_C,Trigger_N
T2D-62A_GL0030235	469596.HMPREF9488_00891	1.66e-83	251.0	COG0655@1|root,COG0655@2|Bacteria,1V26K@1239|Firmicutes,3VQHY@526524|Erysipelotrichia	526524|Erysipelotrichia	S	NADPH-dependent FMN reductase	-	-	-	-	-	-	-	-	-	-	-	-	FMN_red
MH0003_GL0030545	1120746.CCNL01000008_gene578	7.37e-139	399.0	COG3959@1|root,COG3959@2|Bacteria,2NP12@2323|unclassified Bacteria	2|Bacteria	G	Transketolase, thiamine diphosphate binding domain	tktA	-	2.2.1.1	ko:K00615	ko00030,ko00710,ko01051,ko01100,ko01110,ko01120,ko01130,ko01200,ko01230,map00030,map00710,map01051,map01100,map01110,map01120,map01130,map01200,map01230	M00004,M00007,M00165,M00167	R01067,R01641,R01830,R06590	RC00032,RC00226,RC00571,RC01560	ko00000,ko00001,ko00002,ko01000	-	-	-	Transketolase_N
V1.UC50-1_GL0128894	1507.HMPREF0262_03454	4.6e-190	533.0	COG0057@1|root,COG0057@2|Bacteria,1TNYU@1239|Firmicutes,247IZ@186801|Clostridia,36DD0@31979|Clostridiaceae	186801|Clostridia	G	Belongs to the glyceraldehyde-3-phosphate dehydrogenase family	gap	-	1.2.1.12	ko:K00134	ko00010,ko00710,ko01100,ko01110,ko01120,ko01130,ko01200,ko01230,ko04066,ko05010,map00010,map00710,map01100,map01110,map01120,map01130,map01200,map01230,map04066,map05010	M00001,M00002,M00003,M00165,M00166,M00308,M00552	R01061	RC00149	ko00000,ko00001,ko00002,ko01000,ko04131,ko04147	-	-	-	Gp_dh_C,Gp_dh_N
MH0096_GL0020632	445970.ALIPUT_01315	3.68e-246	680.0	COG0050@1|root,COG0050@2|Bacteria,4NEWS@976|Bacteroidetes,2FKZA@200643|Bacteroidia,22UC0@171550|Rikenellaceae	976|Bacteroidetes	J	This protein promotes the GTP-dependent binding of aminoacyl-tRNA to the A-site of ribosomes during protein biosynthesis	tuf	-	-	ko:K02358	-	-	-	-	ko00000,ko03012,ko03029,ko04147	-	-	-	GTP_EFTU,GTP_EFTU_D2,GTP_EFTU_D3
O2.UC17-1_GL0107870	742722.HMPREF9463_00948	1.08e-102	301.0	COG0244@1|root,COG0244@2|Bacteria,2GM0V@201174|Actinobacteria,4CVPQ@84998|Coriobacteriia	84998|Coriobacteriia	J	Forms part of the ribosomal stalk, playing a central role in the interaction of the ribosome with GTP-bound translation factors	rplJ	-	-	ko:K02864	ko03010,map03010	M00178,M00179	-	-	br01610,ko00000,ko00001,ko00002,ko03011	-	-	-	Ribosomal_L10
MH0002_GL0039425	140626.JHWB01000009_gene1677	2.25e-263	730.0	COG1362@1|root,COG1362@2|Bacteria,1TP6G@1239|Firmicutes,2486Y@186801|Clostridia	186801|Clostridia	E	M18 family aminopeptidase	apeA	-	-	-	-	-	-	-	-	-	-	-	Peptidase_M18
MH0125_GL0055638	1203611.KB894554_gene2854	6.32e-80	246.0	COG3325@1|root,COG3325@2|Bacteria	2|Bacteria	G	chitin binding	-	-	3.2.1.96	ko:K01227	ko00511,map00511	-	-	-	ko00000,ko00001,ko01000	-	-	-	DUF1735,DUF4849,Glyco_hydro_18,Laminin_G_3,fn3
195102.CPE0959	195103.CPF_1206	8.65e-30	105.0	2BQYD@1|root,32JVN@2|Bacteria,1UR7M@1239|Firmicutes,24W40@186801|Clostridia,36P2B@31979|Clostridiaceae	186801|Clostridia	-	-	-	-	-	-	-	-	-	-	-	-	-	-	-
sp|Q9H444|CHM4B_HUMAN	1026970.XP_008853274.1	3.75e-142	403.0	KOG1656@1|root,KOG1656@2759|Eukaryota,38GD2@33154|Opisthokonta,3BC2M@33208|Metazoa,3CVA3@33213|Bilateria,483U8@7711|Chordata,48XP6@7742|Vertebrata,3J83U@40674|Mammalia,35AHX@314146|Euarchontoglires,4PV2N@9989|Rodentia	33208|Metazoa	U	Charged multivesicular body protein 4B	CHMP4B	GO:0000003,GO:0000070,GO:0000278,GO:0000280,GO:0000281,GO:0000815,GO:0000819,GO:0000902,GO:0000904,GO:0000910,GO:0000920,GO:0001894,GO:0003006,GO:0003674,GO:0005488,GO:0005515,GO:0005575,GO:0005622,GO:0005623,GO:0005634,GO:0005635,GO:0005737,GO:0005768,GO:0005770,GO:0005771,GO:0005829,GO:0005886,GO:0006508,GO:0006511,GO:0006605,GO:0006612,GO:0006620,GO:0006807,GO:0006810,GO:0006886,GO:0006914,GO:…	-	ko:K12194	ko04144,ko04217,map04144,map04217	M00412	-	-	ko00000,ko00001,ko00002,ko04131,ko04147	-	-	-	Snf7
MH0301_GL0149701	199310.c3610	0.0	1392.0	COG1629@1|root,COG4771@2|Bacteria,1MUC1@1224|Proteobacteria,1RNHR@1236|Gammaproteobacteria,3XM4N@561|Escherichia	1236|Gammaproteobacteria	P	Colicin I receptor	fepA	-	-	ko:K16089,ko:K19611	ko02020,map02020	-	-	-	ko00000,ko00001,ko02000	1.B.14.1,1.B.14.1.22,1.B.14.1.3,1.B.14.1.5,1.B.14.10	-	iECABU_c1320.ECABU_c12070,iSDY_1059.SDY_0512	Plug,TonB_dep_Rec
M04067:32:000000000-C6TVP:1:2117:5397:19055_3_245_-	7213.XP_004532375.1	1.35e-47	162.0	COG0260@1|root,COG0822@1|root,KOG2597@2759|Eukaryota,KOG3361@2759|Eukaryota,3A1JG@33154|Opisthokonta,3BPFS@33208|Metazoa,3D6D7@33213|Bilateria,41YUX@6656|Arthropoda,3SM0M@50557|Insecta,452WM@7147|Diptera	33208|Metazoa	C	Scaffold protein for the de novo synthesis of iron- sulfur (Fe-S) clusters within mitochondria, which is required for maturation of both mitochondrial and cytoplasmic 2Fe-2S and 4Fe-4S proteins	-	-	-	ko:K22068	-	-	-	-	ko00000,ko03029	-	-	-	Fe-S_biosyn,NifU_N
sp|P03951|FA11_HUMAN	9606.ENSP00000384957	0.0	1317.0	COG5640@1|root,KOG3627@2759|Eukaryota,38FRU@33154|Opisthokonta,3BJ16@33208|Metazoa,3CVJW@33213|Bilateria,48AP4@7711|Chordata,48V40@7742|Vertebrata,3J58Q@40674|Mammalia,35HZF@314146|Euarchontoglires,4MGKC@9443|Primates,4MSBP@9604|Hominidae	33208|Metazoa	O	PAN domain	F11	GO:0002254,GO:0002353,GO:0002526,GO:0002542,GO:0002673,GO:0002675,GO:0003674,GO:0003824,GO:0004175,GO:0004177,GO:0004252,GO:0005488,GO:0005515,GO:0005575,GO:0005576,GO:0005615,GO:0005623,GO:0005886,GO:0006508,GO:0006807,GO:0006950,GO:0006952,GO:0006954,GO:0007596,GO:0007597,GO:0007599,GO:0008150,GO:0008152,GO:0008233,GO:0008236,GO:0008238,GO:0009611,GO:0009893,GO:0009987,GO:0010467,GO:0010468,GO:…	3.4.21.27,3.4.21.34	ko:K01323,ko:K01324	ko04610,map04610	-	-	-	ko00000,ko00001,ko01000,ko01002	-	-	-	PAN_1,PAN_4,Trypsin
sp|P05121|PAI1_HUMAN	9606.ENSP00000223095	3.65e-293	800.0	COG4826@1|root,KOG2392@2759|Eukaryota,39R8P@33154|Opisthokonta,3BEGU@33208|Metazoa,3CVEI@33213|Bilateria,48592@7711|Chordata,496PP@7742|Vertebrata,3J7XD@40674|Mammalia,35C3B@314146|Euarchontoglires,4MEXJ@9443|Primates,4MURD@9604|Hominidae	33208|Metazoa	V	SERine Proteinase INhibitors	SERPINE1	GO:0000003,GO:0000302,GO:0001300,GO:0001525,GO:0001568,GO:0001666,GO:0001678,GO:0001775,GO:0001817,GO:0001819,GO:0001890,GO:0001893,GO:0001944,GO:0001952,GO:0001953,GO:0002020,GO:0002237,GO:0002274,GO:0002376,GO:0002576,GO:0002682,GO:0002684,GO:0002685,GO:0002687,GO:0002688,GO:0002690,GO:0003006,GO:0003674,GO:0004857,GO:0004866,GO:0004867,GO:0005102,GO:0005488,GO:0005515,GO:0005575,GO:0005576,GO:…	-	ko:K03982	ko04066,ko04115,ko04218,ko04371,ko04390,ko04610,ko04933,ko05142,map04066,map04115,map04218,map04371,map04390,map04610,map04933,map05142	-	-	-	ko00000,ko00001,ko00536,ko04147	-	-	-	Serpin
MH0430_GL0055656	1236689.MMALV_04000	0.0	962.0	COG4058@1|root,arCOG04857@2157|Archaea,2XTF8@28890|Euryarchaeota	28890|Euryarchaeota	H	Reduction of methyl-coenzyme M (2-(methylthio) ethanesulfonic acid) with 7-mercaptoheptanoylthreonine phosphate to methane and a heterodisulfide	mcrA	-	2.8.4.1	ko:K00399	ko00680,ko01100,ko01120,ko01200,map00680,map01100,map01120,map01200	M00356,M00357,M00563,M00567	R04541	RC00011,RC01542	ko00000,ko00001,ko00002,ko01000	-	-	-	MCR_alpha,MCR_alpha_N
MH0118_GL0098201	470145.BACCOP_02582	2e-158	447.0	COG0811@1|root,COG0811@2|Bacteria,4NEA2@976|Bacteroidetes,2FMMQ@200643|Bacteroidia,4AN3A@815|Bacteroidaceae	976|Bacteroidetes	U	MotA TolQ ExbB proton channel family	exbB	-	-	ko:K03561	-	-	-	-	ko00000,ko02000	1.A.30.2.1	-	-	MotA_ExbB
V1.CD29-0_GL0149445	479437.Elen_1801	6.74e-229	636.0	COG0334@1|root,COG0334@2|Bacteria,2GKXG@201174|Actinobacteria,4CUBQ@84998|Coriobacteriia	84998|Coriobacteriia	C	Belongs to the Glu Leu Phe Val dehydrogenases family	-	-	1.4.1.4	ko:K00262	ko00220,ko00250,ko00910,ko01100,map00220,map00250,map00910,map01100	-	R00248	RC00006,RC02799	ko00000,ko00001,ko01000	-	-	-	ELFV_dehydrog,ELFV_dehydrog_N
MH0041_GL0026310	226186.BT_3560	0.0	1703.0	COG1629@1|root,COG4772@1|root,COG1629@2|Bacteria,COG4772@2|Bacteria,4NFW1@976|Bacteroidetes,2FQ7H@200643|Bacteroidia,4AW7A@815|Bacteroidaceae	976|Bacteroidetes	P	Psort location OuterMembrane, score	-	-	-	-	-	-	-	-	-	-	-	-	CarbopepD_reg_2,CarboxypepD_reg,TonB_dep_Rec
MH0405_GL0169214	742743.HMPREF9453_01165	2.77e-252	716.0	COG4206@1|root,COG4206@2|Bacteria,1TP8J@1239|Firmicutes,4H2PP@909932|Negativicutes	909932|Negativicutes	P	TonB-dependent receptor	-	-	-	-	-	-	-	-	-	-	-	-	Plug,TonB_dep_Rec
ED15A_GL0014206	411470.RUMGNA_03435	0.0	892.0	COG1362@1|root,COG1362@2|Bacteria,1TP6G@1239|Firmicutes,2486Y@186801|Clostridia,3XZF0@572511|Blautia	186801|Clostridia	E	Psort location Cytoplasmic, score 8.87	apeA	-	-	-	-	-	-	-	-	-	-	-	Peptidase_M18
MH0305_GL0137824	411471.SUBVAR_06000	0.0	1451.0	COG1882@1|root,COG1882@2|Bacteria,1TPTF@1239|Firmicutes,247YY@186801|Clostridia,3WGGK@541000|Ruminococcaceae	186801|Clostridia	C	TIGRFAM formate acetyltransferase	pflB	-	2.3.1.54	ko:K00656	ko00620,ko00640,ko00650,ko01100,ko01120,map00620,map00640,map00650,map01100,map01120	-	R00212,R06987	RC00004,RC01181,RC02742,RC02833	ko00000,ko00001,ko01000	-	-	-	Gly_radical,PFL-like
T2D-45A_GL0129726	1122981.AUME01000045_gene1580	0.0	1178.0	COG1629@1|root,COG4771@2|Bacteria,4NF66@976|Bacteroidetes,2FKYY@200643|Bacteroidia	976|Bacteroidetes	P	Psort location OuterMembrane, score	-	-	-	-	-	-	-	-	-	-	-	-	CarboxypepD_reg,Plug,TonB_dep_Rec
sp|P08621|RU17_HUMAN	61622.XP_010367740.1	5.25e-216	607.0	COG0724@1|root,KOG0113@2759|Eukaryota,38HHQ@33154|Opisthokonta,3BDR7@33208|Metazoa,3CUFB@33213|Bilateria,4884Z@7711|Chordata,48WDK@7742|Vertebrata,3J6SQ@40674|Mammalia,35N2Y@314146|Euarchontoglires,4MDTE@9443|Primates,35Z7V@314294|Cercopithecoidea	33208|Metazoa	A	Small nuclear ribonucleoprotein	SNRNP70	GO:0000003,GO:0000243,GO:0000375,GO:0000377,GO:0000398,GO:0003006,GO:0003674,GO:0003676,GO:0003723,GO:0003729,GO:0005488,GO:0005515,GO:0005575,GO:0005622,GO:0005623,GO:0005634,GO:0005654,GO:0005681,GO:0005684,GO:0005685,GO:0005737,GO:0006139,GO:0006396,GO:0006397,GO:0006725,GO:0006807,GO:0007276,GO:0007281,GO:0007283,GO:0007292,GO:0008150,GO:0008152,GO:0008380,GO:0009892,GO:0009893,GO:0009894,GO:…	-	ko:K11093	ko03040,map03040	M00351	-	-	ko00000,ko00001,ko00002,ko03041	-	-	-	RRM_1,U1snRNP70_N
V1.UC52-0_GL0010442	720554.Clocl_3918	3.8e-292	808.0	COG0459@1|root,COG0459@2|Bacteria,1TP1T@1239|Firmicutes,248BG@186801|Clostridia,3WGUG@541000|Ruminococcaceae	186801|Clostridia	O	Prevents misfolding and promotes the refolding and proper assembly of unfolded polypeptides generated under stress conditions	groL	GO:0005575,GO:0005622,GO:0005623,GO:0005737,GO:0044424,GO:0044464	-	ko:K04077	ko03018,ko04212,ko04940,ko05134,ko05152,map03018,map04212,map04940,map05134,map05152	-	-	-	ko00000,ko00001,ko03019,ko03029,ko03110,ko04147	-	-	-	Cpn60_TCP1
sp|O00116|ADAS_HUMAN	61853.ENSNLEP00000007325	0.0	1274.0	COG0277@1|root,KOG1233@2759|Eukaryota,38DGT@33154|Opisthokonta,3BDRD@33208|Metazoa,3CUN9@33213|Bilateria,47ZMD@7711|Chordata,4932N@7742|Vertebrata,3J309@40674|Mammalia,35FDD@314146|Euarchontoglires,4MI4J@9443|Primates	33208|Metazoa	C	Catalyzes the exchange of an acyl for a long-chain alkyl group and the formation of the ether bond in the biosynthesis of ether phospholipids	AGPS	GO:0000166,GO:0003674,GO:0003824,GO:0005488,GO:0005575,GO:0005622,GO:0005623,GO:0005634,GO:0005730,GO:0005737,GO:0005739,GO:0005777,GO:0005778,GO:0005782,GO:0005829,GO:0006605,GO:0006625,GO:0006629,GO:0006662,GO:0006810,GO:0006886,GO:0006996,GO:0007031,GO:0008104,GO:0008150,GO:0008152,GO:0008609,GO:0008610,GO:0008611,GO:0009058,GO:0009987,GO:0015031,GO:0015833,GO:0016020,GO:0016043,GO:0016740,GO:…	2.5.1.26	ko:K00803	ko00565,ko01100,ko04146,map00565,map01100,map04146	-	R04311	RC00020,RC02886	ko00000,ko00001,ko01000	-	-	-	FAD-oxidase_C,FAD_binding_4
V1.UC35-0_GL0061989	861452.HMPREF9093_00967	9.97e-142	408.0	COG1158@1|root,COG1158@2|Bacteria,378DX@32066|Fusobacteria	32066|Fusobacteria	K	Facilitates transcription termination by a mechanism that involves Rho binding to the nascent RNA, activation of Rho's RNA-dependent ATPase activity, and release of the mRNA from the DNA template	rho	-	-	ko:K03628	ko03018,map03018	-	-	-	ko00000,ko00001,ko03019,ko03021	-	-	-	ATP-synt_ab,Rho_N,Rho_RNA_bind
MH0068_GL0040050	272559.BF9343_1638	0.0	1042.0	COG1395@1|root,COG1395@2|Bacteria,4P0EC@976|Bacteroidetes,2G3FP@200643|Bacteroidia,4AV3T@815|Bacteroidaceae	976|Bacteroidetes	K	Pfam:SusD	-	-	-	ko:K21572	-	-	-	-	ko00000,ko02000	8.A.46.1,8.A.46.3	-	-	SusD-like_3,SusD_RagB
MH0002_GL0076881	349741.Amuc_1641	7.21e-203	562.0	COG0190@1|root,COG0190@2|Bacteria,46TG7@74201|Verrucomicrobia,2ITSZ@203494|Verrucomicrobiae	203494|Verrucomicrobiae	H	Catalyzes the oxidation of 5,10- methylenetetrahydrofolate to 5,10-methenyltetrahydrofolate and then the hydrolysis of 5,10-methenyltetrahydrofolate to 10- formyltetrahydrofolate	folD	-	1.5.1.5,3.5.4.9	ko:K01491	ko00670,ko00720,ko01100,ko01120,ko01200,map00670,map00720,map01100,map01120,map01200	M00140,M00377	R01220,R01655	RC00202,RC00578	ko00000,ko00001,ko00002,ko01000	-	-	-	THF_DHG_CYH,THF_DHG_CYH_C
MH0222_GL0201332	873513.HMPREF6485_0822	1.18e-291	845.0	COG0366@1|root,COG0366@2|Bacteria,4NEXF@976|Bacteroidetes	976|Bacteroidetes	G	Belongs to the glycosyl hydrolase 13 family	-	-	3.2.1.1	ko:K01176	ko00500,ko01100,ko04973,map00500,map01100,map04973	-	R02108,R02112,R11262	-	ko00000,ko00001,ko01000	-	GH13	-	Alpha-amylase,CBM26
V1.FI30_GL0172678	1160721.RBI_I01026	1.16e-221	616.0	COG0620@1|root,COG0620@2|Bacteria,1TPDQ@1239|Firmicutes,248U0@186801|Clostridia,3WH02@541000|Ruminococcaceae	186801|Clostridia	E	Psort location Cytoplasmic, score	-	-	-	-	-	-	-	-	-	-	-	-	Meth_synt_2
DOF004_GL0061748	1414720.CBYM010000034_gene1911	0.0	2011.0	COG4733@1|root,COG4733@2|Bacteria,1URCK@1239|Firmicutes,24CZ8@186801|Clostridia,36FVE@31979|Clostridiaceae	186801|Clostridia	G	domain protein	-	-	-	-	-	-	-	-	-	-	-	-	F5_F8_type_C,Peptidase_M60,fn3
160704339-stool1_revised_C1391361_1_gene91802	1121334.KB911070_gene1363	9.47e-207	578.0	COG0050@1|root,COG0050@2|Bacteria,1TPKC@1239|Firmicutes,2485I@186801|Clostridia,3WGI1@541000|Ruminococcaceae	186801|Clostridia	J	This protein promotes the GTP-dependent binding of aminoacyl-tRNA to the A-site of ribosomes during protein biosynthesis	tuf	-	-	ko:K02358	-	-	-	-	ko00000,ko03012,ko03029,ko04147	-	-	-	GTP_EFTU,GTP_EFTU_D2,GTP_EFTU_D3
MH0003_GL0075872	657309.BXY_47990	1.78e-289	788.0	COG3325@1|root,COG3325@2|Bacteria,4NIWR@976|Bacteroidetes,2FRKF@200643|Bacteroidia,4AP76@815|Bacteroidaceae	976|Bacteroidetes	G	Putative glycoside hydrolase Family 18, chitinase_18	-	-	-	-	-	-	-	-	-	-	-	-	DUF4849
537011.PREVCOP_06458	537011.PREVCOP_06458	0.0	1780.0	COG1472@1|root,COG1472@2|Bacteria,4NE90@976|Bacteroidetes,2FMV4@200643|Bacteroidia	976|Bacteroidetes	G	Glycosyl hydrolase family 3	-	-	3.2.1.21	ko:K05349	ko00460,ko00500,ko00940,ko01100,ko01110,map00460,map00500,map00940,map01100,map01110	-	R00026,R02558,R02887,R02985,R03527,R04949,R04998,R10035,R10039,R10040	RC00049,RC00059,RC00171,RC00262,RC00397,RC00451,RC00714,RC00746,RC01248	ko00000,ko00001,ko01000	-	GH3	-	Fn3-like,Glyco_hydro_3,Glyco_hydro_3_C,PA14
DOF012_GL0001570	479436.Vpar_1106	2.11e-131	373.0	COG3637@1|root,COG3637@2|Bacteria,1VHX2@1239|Firmicutes,4H5UT@909932|Negativicutes	909932|Negativicutes	M	Outer membrane protein beta-barrel domain	-	-	-	-	-	-	-	-	-	-	-	-	OMP_b-brl
MH0189_GL0124612	869213.JCM21142_72865	1.05e-105	315.0	COG0811@1|root,COG0811@2|Bacteria,4NEA2@976|Bacteroidetes,47JQQ@768503|Cytophagia	976|Bacteroidetes	U	PFAM MotA TolQ ExbB proton channel family	exbB	-	-	ko:K03561	-	-	-	-	ko00000,ko02000	1.A.30.2.1	-	-	MotA_ExbB
1045856.EcWSU1_03123	1045856.EcWSU1_03123	0.0	1521.0	COG0209@1|root,COG0209@2|Bacteria,1MUJ8@1224|Proteobacteria,1RMPV@1236|Gammaproteobacteria,3X1KA@547|Enterobacter	1236|Gammaproteobacteria	F	Provides the precursors necessary for DNA synthesis. Catalyzes the biosynthesis of deoxyribonucleotides from the corresponding ribonucleotides	nrdA	GO:0000166,GO:0003674,GO:0003824,GO:0004748,GO:0005488,GO:0005515,GO:0005524,GO:0005575,GO:0005622,GO:0005623,GO:0005737,GO:0005829,GO:0005971,GO:0006139,GO:0006725,GO:0006753,GO:0006793,GO:0006796,GO:0006807,GO:0008144,GO:0008150,GO:0008152,GO:0009058,GO:0009117,GO:0009165,GO:0009262,GO:0009263,GO:0009987,GO:0015949,GO:0016491,GO:0016725,GO:0016728,GO:0017076,GO:0018130,GO:0019438,GO:0019637,GO:…	1.17.4.1	ko:K00525	ko00230,ko00240,ko01100,map00230,map00240,map01100	M00053	R02017,R02018,R02019,R02024	RC00613	ko00000,ko00001,ko00002,ko01000,ko03400	-	-	iSDY_1059.SDY_2428	ATP-cone,Ribonuc_red_lgC,Ribonuc_red_lgN
763597684-stool1_revised_C1116082_1_gene40001	483216.BACEGG_00282	2.65e-117	364.0	28J57@1|root,30DVS@2|Bacteria,4NPH4@976|Bacteroidetes,2FP77@200643|Bacteroidia,4AKX0@815|Bacteroidaceae	976|Bacteroidetes	S	COG NOG26374 non supervised orthologous group	-	-	-	-	-	-	-	-	-	-	-	-	Calycin_like,DUF5018,PCMD
MH0093_GL0078686	537011.PREVCOP_04943	0.0	923.0	COG0696@1|root,COG0696@2|Bacteria,4NEQT@976|Bacteroidetes,2FMVJ@200643|Bacteroidia	976|Bacteroidetes	G	Catalyzes the interconversion of 2-phosphoglycerate and 3-phosphoglycerate	gpmI	-	5.4.2.12	ko:K15633	ko00010,ko00260,ko00680,ko01100,ko01110,ko01120,ko01130,ko01200,ko01230,map00010,map00260,map00680,map01100,map01110,map01120,map01130,map01200,map01230	M00001,M00002,M00003	R01518	RC00536	ko00000,ko00001,ko00002,ko01000	-	-	-	Metalloenzyme,Phosphodiest,iPGM_N
MH0004_GL0009847	470145.BACCOP_00549	1.69e-284	775.0	COG1649@1|root,COG1649@2|Bacteria,4NGFW@976|Bacteroidetes,2FQJQ@200643|Bacteroidia,4APKW@815|Bacteroidaceae	976|Bacteroidetes	S	PFAM Uncharacterised BCR, COG1649	-	-	-	-	-	-	-	-	-	-	-	-	DUF4015
T2D-83A_GL0004094	1415775.U729_413	0.0	2618.0	COG3250@1|root,COG3250@2|Bacteria,1TPK7@1239|Firmicutes,247VE@186801|Clostridia,36FQM@31979|Clostridiaceae	186801|Clostridia	G	Belongs to the glycosyl hydrolase 2 family	-	-	3.2.1.23	ko:K01190	ko00052,ko00511,ko00600,ko01100,map00052,map00511,map00600,map01100	-	R01105,R01678,R03355,R04783,R06114	RC00049,RC00452	ko00000,ko00001,ko01000	-	-	-	Big_4,CBM_6,DUF4982,F5_F8_type_C,FIVAR,Glyco_hydro_2,Glyco_hydro_2_C,Glyco_hydro_2_N
O2.UC32-1_GL0160903	457421.CBFG_05879	1.29e-199	561.0	COG2828@1|root,COG2828@2|Bacteria,1TPP6@1239|Firmicutes,24E0P@186801|Clostridia	186801|Clostridia	S	PrpF protein	-	-	5.3.3.6	ko:K20451	ko00760,ko01120,map00760,map01120	-	R03070	RC00844	ko00000,ko00001,ko01000	-	-	-	PrpF
N087A_GL0008415	1235792.C808_02367	3.04e-32	112.0	COG0267@1|root,COG0267@2|Bacteria,1VEJ4@1239|Firmicutes,24QK0@186801|Clostridia,27PFN@186928|unclassified Lachnospiraceae	186801|Clostridia	J	Ribosomal protein L33	rpmG	-	-	ko:K02913	ko03010,map03010	M00178	-	-	br01610,ko00000,ko00001,ko00002,ko03011	-	-	-	Ribosomal_L33
MH0002_GL0075813	349741.Amuc_0155	0.0	1266.0	COG1109@1|root,COG1109@2|Bacteria,46SB1@74201|Verrucomicrobia,2ITGG@203494|Verrucomicrobiae	203494|Verrucomicrobiae	G	Phosphoglucomutase/phosphomannomutase, alpha/beta/alpha domain III	-	-	5.4.2.2	ko:K01835	ko00010,ko00030,ko00052,ko00230,ko00500,ko00520,ko00521,ko01100,ko01110,ko01120,ko01130,map00010,map00030,map00052,map00230,map00500,map00520,map00521,map01100,map01110,map01120,map01130	M00549	R00959,R01057,R08639	RC00408	ko00000,ko00001,ko00002,ko01000	-	-	-	PGM_PMM_I,PGM_PMM_II,PGM_PMM_III,PGM_PMM_IV
MH0110_GL0063322	1007096.BAGW01000016_gene953	2.31e-111	322.0	COG1592@1|root,COG1592@2|Bacteria,1TSUY@1239|Firmicutes,248GY@186801|Clostridia,2N6FR@216572|Oscillospiraceae	186801|Clostridia	C	Rubrerythrin	rbr3A	-	-	-	-	-	-	-	-	-	-	-	Rubrerythrin
SZEY-81A_GL0079227	1449126.JQKL01000020_gene3319	3.18e-145	423.0	COG1744@1|root,COG1744@2|Bacteria,1TPEU@1239|Firmicutes,248IH@186801|Clostridia,268EB@186813|unclassified Clostridiales	186801|Clostridia	S	ABC transporter substrate-binding protein PnrA-like	-	-	-	ko:K07335	-	-	-	-	ko00000	-	-	-	Bmp
T2D-31A_GL0041046	1121334.KB911071_gene2141	1.4e-88	271.0	COG3842@1|root,COG3842@2|Bacteria,1TP2M@1239|Firmicutes,247JR@186801|Clostridia,3WGC7@541000|Ruminococcaceae	186801|Clostridia	P	Belongs to the ABC transporter superfamily	msmX	-	-	ko:K10112	ko02010,map02010	M00194,M00196,M00197,M00200,M00201,M00206,M00207,M00491,M00602,M00605,M00606	-	-	ko00000,ko00001,ko00002,ko02000	3.A.1.1	-	-	ABC_tran,TOBE,TOBE_2
sp|Q9BY76|ANGL4_HUMAN	9606.ENSP00000301455	8.06e-299	814.0	KOG2579@1|root,KOG2579@2759|Eukaryota,390TY@33154|Opisthokonta,3BGHM@33208|Metazoa,3CWA0@33213|Bilateria,488TV@7711|Chordata,491Z1@7742|Vertebrata,3J4RF@40674|Mammalia,35FBE@314146|Euarchontoglires,4MBT6@9443|Primates,4N68D@9604|Hominidae	33208|Metazoa	S	Fibrinogen-related domains (FReDs)	ANGPTL4	GO:0001666,GO:0003674,GO:0004857,GO:0005488,GO:0005515,GO:0005575,GO:0005576,GO:0005615,GO:0006950,GO:0007154,GO:0008150,GO:0009267,GO:0009605,GO:0009628,GO:0009893,GO:0009987,GO:0009991,GO:0010941,GO:0016043,GO:0019216,GO:0019222,GO:0022603,GO:0022607,GO:0030234,GO:0031667,GO:0031668,GO:0031669,GO:0033554,GO:0036293,GO:0042592,GO:0042594,GO:0042802,GO:0042981,GO:0043066,GO:0043067,GO:0043069,GO:…	-	ko:K05466,ko:K08767	ko03320,ko04010,ko04014,ko04015,ko04066,ko04151,ko04979,ko05167,map03320,map04010,map04014,map04015,map04066,map04151,map04979,map05167	-	-	-	ko00000,ko00001,ko04052,ko04147	-	-	-	Fibrinogen_C
DLM027_GL0048941	471875.RUMLAC_00230	9.61e-251	692.0	COG0683@1|root,COG0683@2|Bacteria,1TPQ2@1239|Firmicutes,248H1@186801|Clostridia,3WI31@541000|Ruminococcaceae	186801|Clostridia	E	ABC-type branched-chain amino acid transport systems periplasmic component	braC	-	-	ko:K01999	ko02010,ko02024,map02010,map02024	M00237	-	-	ko00000,ko00001,ko00002,ko02000	3.A.1.4	-	-	Peripla_BP_6
N009A_GL0100081	1263831.F543_22920	2.11e-219	605.0	COG2826@1|root,COG2826@2|Bacteria,1PP49@1224|Proteobacteria,1RN7B@1236|Gammaproteobacteria,1Y9HR@135625|Pasteurellales	135625|Pasteurellales	L	Transposase and inactivated derivatives, IS30 family	-	-	-	-	-	-	-	-	-	-	-	-	HTH_38,rve
MH0290_GL0055874	397288.C806_02742	1.07e-154	449.0	COG1344@1|root,COG1344@2|Bacteria,1TP1K@1239|Firmicutes,247JQ@186801|Clostridia,27IQW@186928|unclassified Lachnospiraceae	186801|Clostridia	N	Flagellin is the subunit protein which polymerizes to form the filaments of bacterial flagella	-	-	-	ko:K02406	ko02020,ko02040,ko04621,ko04626,ko05132,ko05134,map02020,map02040,map04621,map04626,map05132,map05134	-	-	-	ko00000,ko00001,ko02035	-	-	-	Flagellin_C,Flagellin_N
MH0233_GL0086206	1408437.JNJN01000089_gene626	0.0	1086.0	COG3033@1|root,COG3033@2|Bacteria,1TRGV@1239|Firmicutes,248WC@186801|Clostridia,25YS6@186806|Eubacteriaceae	186801|Clostridia	E	Beta-eliminating lyase	tnaA	-	4.1.99.1	ko:K01667	ko00380,map00380	-	R00673	RC00209,RC00355	ko00000,ko00001,ko01000	-	-	-	Beta_elim_lyase
MH0332_GL0001128	763034.HMPREF9446_00361	4.27e-199	556.0	COG2367@1|root,COG2367@2|Bacteria,4NE3C@976|Bacteroidetes,2FMI6@200643|Bacteroidia,4AP3Z@815|Bacteroidaceae	976|Bacteroidetes	V	COG2367 Beta-lactamase class A	per1	-	3.5.2.6	ko:K17836	ko00311,ko01130,ko01501,map00311,map01130,map01501	M00627,M00628	R06363	RC01499	ko00000,ko00001,ko00002,ko01000,ko01504	-	-	-	Beta-lactamase2
MH0115_GL0027259	484018.BACPLE_03347	7.99e-215	595.0	28IMU@1|root,2Z8N9@2|Bacteria,4NI7J@976|Bacteroidetes,2FNXR@200643|Bacteroidia,4ANQN@815|Bacteroidaceae	976|Bacteroidetes	S	Fimbrillin-A associated anchor proteins Mfa1 and Mfa2	-	-	-	-	-	-	-	-	-	-	-	-	Mfa2
V1.UC38-0_GL0016161	1256908.HMPREF0373_02667	5.6e-131	384.0	COG2160@1|root,COG2160@2|Bacteria,1TPXC@1239|Firmicutes,24A08@186801|Clostridia,25Y20@186806|Eubacteriaceae	186801|Clostridia	G	Catalyzes the conversion of L-arabinose to L-ribulose	araA	-	5.3.1.4	ko:K01804	ko00040,ko01100,map00040,map01100	-	R01761	RC00516	ko00000,ko00001,ko01000	-	-	-	Arabinose_Iso_C,Arabinose_Isome
sp|P26196|DDX6_HUMAN	60711.ENSCSAP00000015478	0.0	948.0	COG0513@1|root,KOG0326@2759|Eukaryota,38DGD@33154|Opisthokonta,3BB9C@33208|Metazoa,3CUXR@33213|Bilateria,4814Z@7711|Chordata,493K7@7742|Vertebrata,3JAG3@40674|Mammalia,35HNC@314146|Euarchontoglires,4M9JT@9443|Primates,363N0@314294|Cercopithecoidea	33208|Metazoa	A	Belongs to the DEAD box helicase family	DDX6	GO:0000003,GO:0000288,GO:0000291,GO:0000785,GO:0000792,GO:0000932,GO:0000956,GO:0001520,GO:0002064,GO:0002065,GO:0002066,GO:0002682,GO:0002697,GO:0002831,GO:0003006,GO:0003008,GO:0003674,GO:0003676,GO:0003723,GO:0003724,GO:0003824,GO:0004004,GO:0004386,GO:0005488,GO:0005515,GO:0005575,GO:0005622,GO:0005623,GO:0005634,GO:0005694,GO:0005730,GO:0005737,GO:0005739,GO:0005829,GO:0005856,GO:0005929,GO:…	3.6.4.13	ko:K12614	ko03018,map03018	M00395	-	-	ko00000,ko00001,ko00002,ko01000,ko03019,ko03036	-	-	-	DEAD,Helicase_C
V1.UC31-4_GL0099877	1280692.AUJL01000002_gene2596	3.24e-206	654.0	COG1196@1|root,COG1520@1|root,COG5492@1|root,COG1196@2|Bacteria,COG1520@2|Bacteria,COG5492@2|Bacteria,1UYNK@1239|Firmicutes,24C3F@186801|Clostridia,36H9S@31979|Clostridiaceae	186801|Clostridia	N	beta-propeller repeat	-	-	-	-	-	-	-	-	-	-	-	-	Big_2,Big_3,CW_binding_2,Cadherin-like,DUF4430,PEGA,PQQ_2,PQQ_3
sp|P0DJD7|PEPA4_HUMAN	9606.ENSP00000367391	5.1e-286	780.0	KOG1339@1|root,KOG1339@2759|Eukaryota,38C9I@33154|Opisthokonta,3BJZI@33208|Metazoa,3CU62@33213|Bilateria,47ZHD@7711|Chordata,48W3E@7742|Vertebrata,3J1QS@40674|Mammalia,35HEW@314146|Euarchontoglires,4MIA3@9443|Primates,4MTVW@9604|Hominidae	33208|Metazoa	O	Belongs to the peptidase A1 family	PGA5	GO:0003674,GO:0003824,GO:0004175,GO:0004190,GO:0005575,GO:0005576,GO:0005622,GO:0005623,GO:0005737,GO:0005768,GO:0005770,GO:0005771,GO:0006508,GO:0006807,GO:0006914,GO:0008150,GO:0008152,GO:0008233,GO:0009056,GO:0009057,GO:0009987,GO:0012505,GO:0016787,GO:0019538,GO:0030163,GO:0031410,GO:0031904,GO:0031906,GO:0031974,GO:0031982,GO:0043170,GO:0043226,GO:0043227,GO:0043229,GO:0043233,GO:0044237,GO:…	3.4.23.1	ko:K06002	ko04974,map04974	-	-	-	ko00000,ko00001,ko01000,ko01002	-	-	-	A1_Propeptide,Asp
MH0092_GL0112268	7222.FBpp0159088	1.29e-11	68.6	28P3B@1|root,2QVPV@2759|Eukaryota,39W1J@33154|Opisthokonta,3CPP5@33208|Metazoa,3E5U5@33213|Bilateria,42AWF@6656|Arthropoda,3T0A9@50557|Insecta,452DH@7147|Diptera,45SZX@7214|Drosophilidae	33208|Metazoa	S	Repeats found in Drosophila proteins.	-	-	-	-	-	-	-	-	-	-	-	-	DUF3421
MH0332_GL0002155	411902.CLOBOL_01361	1.09e-261	736.0	COG5263@1|root,COG5263@2|Bacteria,1UYGF@1239|Firmicutes,24DXJ@186801|Clostridia,21ZAM@1506553|Lachnoclostridium	186801|Clostridia	S	Putative cell wall binding repeat	-	-	-	-	-	-	-	-	-	-	-	-	CW_binding_1
V1.UC58-4_GL0124609	888727.HMPREF9092_0232	2.67e-272	746.0	COG0050@1|root,COG0050@2|Bacteria,1TPKC@1239|Firmicutes,2485I@186801|Clostridia,3WCCR@538999|Clostridiales incertae sedis	186801|Clostridia	J	This protein promotes the GTP-dependent binding of aminoacyl-tRNA to the A-site of ribosomes during protein biosynthesis	tuf	-	-	ko:K02358	-	-	-	-	ko00000,ko03012,ko03029,ko04147	-	-	-	GTP_EFTU,GTP_EFTU_D2,GTP_EFTU_D3
MH0006_GL0225613	1235797.C816_00678	5.34e-28	101.0	COG1841@1|root,COG1841@2|Bacteria,1UD3D@1239|Firmicutes,257RZ@186801|Clostridia,2N7T2@216572|Oscillospiraceae	186801|Clostridia	J	Ribosomal protein L30p/L7e	rpmD	-	-	ko:K02907	ko03010,map03010	M00178,M00179	-	-	br01610,ko00000,ko00001,ko00002,ko03011	-	-	-	Ribosomal_L30
sp|P02747|C1QC_HUMAN	9606.ENSP00000363770	4.4e-105	311.0	2ARD3@1|root,2RZM2@2759|Eukaryota,39SCT@33154|Opisthokonta,3BHEK@33208|Metazoa,3CTCN@33213|Bilateria,482DY@7711|Chordata,4987R@7742|Vertebrata,3J783@40674|Mammalia,35GUJ@314146|Euarchontoglires,4MMH6@9443|Primates,4MYS3@9604|Hominidae	33208|Metazoa	W	C1q domain	C1QC	GO:0002250,GO:0002252,GO:0002253,GO:0002376,GO:0002443,GO:0002449,GO:0002455,GO:0002460,GO:0002673,GO:0002682,GO:0002683,GO:0002684,GO:0002697,GO:0002761,GO:0002762,GO:0002920,GO:0003674,GO:0003824,GO:0004175,GO:0004252,GO:0005575,GO:0005576,GO:0005602,GO:0005615,GO:0006508,GO:0006807,GO:0006955,GO:0006956,GO:0006958,GO:0006959,GO:0007154,GO:0007267,GO:0008150,GO:0008152,GO:0008233,GO:0008236,GO:…	-	ko:K03986,ko:K03988	ko04610,ko05020,ko05133,ko05142,ko05150,ko05322,map04610,map05020,map05133,map05142,map05150,map05322	-	-	-	ko00000,ko00001	-	-	-	C1q,Collagen
MH0131_GL0028902	420247.Msm_1282	0.0	887.0	arCOG02488@1|root,arCOG02488@2157|Archaea	2157|Archaea	E	Periplasmic copper-binding protein (NosD)	-	-	-	-	-	-	-	-	-	-	-	-	Beta_helix,Big_3_5
DLM022_GL0057628	1235803.C825_00663	0.0	1548.0	COG0823@1|root,COG1506@1|root,COG0823@2|Bacteria,COG1506@2|Bacteria,4NETS@976|Bacteroidetes,2FRBH@200643|Bacteroidia,22ZE0@171551|Porphyromonadaceae	976|Bacteroidetes	EU	Dipeptidyl peptidase IV (DPP IV) N-terminal region	-	-	3.4.14.5	ko:K01278	ko04974,map04974	-	-	-	ko00000,ko00001,ko01000,ko01002,ko04090,ko04147	-	-	-	DPPIV_N,Peptidase_S9
sp|P13535|MYH8_HUMAN	9606.ENSP00000384330	0.0	2108.0	COG5022@1|root,KOG0161@2759|Eukaryota,38CVC@33154|Opisthokonta,3BBPR@33208|Metazoa,3CSM1@33213|Bilateria,480QG@7711|Chordata,490K5@7742|Vertebrata,3JC0Z@40674|Mammalia,3596I@314146|Euarchontoglires,4MEVX@9443|Primates,4MTUA@9604|Hominidae	33208|Metazoa	Z	Myosin N-terminal SH3-like domain	MYH8	GO:0000146,GO:0000166,GO:0002026,GO:0002027,GO:0003007,GO:0003008,GO:0003009,GO:0003012,GO:0003013,GO:0003015,GO:0003205,GO:0003206,GO:0003208,GO:0003229,GO:0003231,GO:0003674,GO:0003676,GO:0003723,GO:0003725,GO:0003774,GO:0003779,GO:0003824,GO:0004721,GO:0004722,GO:0005198,GO:0005488,GO:0005515,GO:0005516,GO:0005524,GO:0005575,GO:0005622,GO:0005623,GO:0005737,GO:0005829,GO:0005856,GO:0005859,GO:…	-	ko:K10352,ko:K17751	ko04260,ko04261,ko04530,ko05416,map04260,map04261,map04530,map05416	-	-	-	ko00000,ko00001,ko04147,ko04812	-	-	-	Myosin_N,Myosin_head,Myosin_tail_1
O2.UC31-2_GL0083289	397287.C807_00384	3.04e-103	303.0	COG0235@1|root,COG0235@2|Bacteria,1TS5G@1239|Firmicutes,248NY@186801|Clostridia,27JI3@186928|unclassified Lachnospiraceae	186801|Clostridia	G	Class II Aldolase and Adducin N-terminal domain	-	-	4.1.2.17	ko:K01628	ko00051,ko01120,map00051,map01120	-	R02262	RC00603,RC00604	ko00000,ko00001,ko01000	-	-	-	Aldolase_II
MH0244_GL0033025	718252.FP2_20560	4.64e-189	526.0	COG2086@1|root,COG2086@2|Bacteria,1TQA0@1239|Firmicutes,247K9@186801|Clostridia,3WH8V@541000|Ruminococcaceae	186801|Clostridia	C	Psort location Cytoplasmic, score	-	-	1.3.1.108	ko:K03521,ko:K22431	-	-	-	-	ko00000,ko01000	-	-	-	ETF
MH0068_GL0008836	272559.BF9343_3896	2.29e-61	188.0	COG0089@1|root,COG0089@2|Bacteria,4NS7H@976|Bacteroidetes,2FT3A@200643|Bacteroidia,4ARB9@815|Bacteroidaceae	976|Bacteroidetes	J	One of the early assembly proteins it binds 23S rRNA. One of the proteins that surrounds the polypeptide exit tunnel on the outside of the ribosome. Forms the main docking site for trigger factor binding to the ribosome	rplW	-	-	ko:K02892	ko03010,map03010	M00178,M00179	-	-	br01610,ko00000,ko00001,ko00002,ko03011	-	-	-	Ribosomal_L23
MH0012_GL0125329	272562.CA_C2564	1.1e-190	535.0	2C4R5@1|root,2Z7JK@2|Bacteria,1TQIE@1239|Firmicutes,24879@186801|Clostridia,36FFQ@31979|Clostridiaceae	186801|Clostridia	S	GGGtGRT protein	-	-	-	-	-	-	-	-	-	-	-	-	GGGtGRT
sp|O75695|XRP2_HUMAN	9606.ENSP00000218340	7.15e-235	648.0	KOG2512@1|root,KOG2512@2759|Eukaryota,38FK3@33154|Opisthokonta,3BGQK@33208|Metazoa,3CZHY@33213|Bilateria,47YZA@7711|Chordata,491RE@7742|Vertebrata,3JF4Z@40674|Mammalia,35BV9@314146|Euarchontoglires,4M856@9443|Primates,4N2EW@9604|Hominidae	33208|Metazoa	O	Tubulin binding cofactor C	RP2	GO:0001654,GO:0001655,GO:0001822,GO:0001894,GO:0001895,GO:0001947,GO:0002009,GO:0003007,GO:0003008,GO:0003143,GO:0003407,GO:0003674,GO:0005096,GO:0005488,GO:0005515,GO:0005575,GO:0005622,GO:0005623,GO:0005634,GO:0005654,GO:0005737,GO:0005794,GO:0005814,GO:0005815,GO:0005856,GO:0005886,GO:0005929,GO:0006457,GO:0006810,GO:0006892,GO:0007275,GO:0007368,GO:0007389,GO:0007399,GO:0007423,GO:0007507,GO:…	-	ko:K18272	-	-	-	-	ko00000,ko04147	-	-	-	NDK,TBCC
V1.FI07_GL0032500	748224.HMPREF9436_02676	0.0	1181.0	COG0480@1|root,COG0480@2|Bacteria,1TPWN@1239|Firmicutes,247N4@186801|Clostridia,3WGA7@541000|Ruminococcaceae	186801|Clostridia	J	translation elongation	fusA2	-	-	ko:K02355	-	-	-	-	ko00000,ko03012,ko03029	-	-	-	EFG_C,EFG_II,EFG_IV,GTP_EFTU,GTP_EFTU_D2
T2D-105A_GL0112290	1235800.C819_00344	0.0	1182.0	COG1185@1|root,COG1185@2|Bacteria,1TQDW@1239|Firmicutes,248RW@186801|Clostridia,27IWZ@186928|unclassified Lachnospiraceae	186801|Clostridia	J	Involved in mRNA degradation. Catalyzes the phosphorolysis of single-stranded polyribonucleotides processively in the 3'- to 5'-direction	pnp	-	2.7.7.8	ko:K00962	ko00230,ko00240,ko03018,map00230,map00240,map03018	M00394	R00437,R00438,R00439,R00440	RC02795	ko00000,ko00001,ko00002,ko01000,ko03016,ko03019	-	-	-	KH_1,PNPase,RNase_PH,RNase_PH_C,S1
MH0310_GL0019321	411467.BACCAP_04649	5.03e-204	631.0	COG0737@1|root,COG1387@1|root,COG2374@1|root,COG5263@1|root,COG0737@2|Bacteria,COG1387@2|Bacteria,COG2374@2|Bacteria,COG5263@2|Bacteria,1TPV2@1239|Firmicutes,2491Y@186801|Clostridia	186801|Clostridia	F	Belongs to the 5'-nucleotidase family	-	-	3.1.3.6,3.1.4.16	ko:K01119	ko00230,ko00240,map00230,map00240	-	R01562,R01877,R02148,R02370,R03537,R03538,R03929,R05135	RC00078,RC00296	ko00000,ko00001,ko01000	-	-	-	5_nucleotid_C,CW_binding_2,Metallophos,SLH
sp|Q8TCT8|SPP2A_HUMAN	9606.ENSP00000261854	0.0	965.0	KOG2443@1|root,KOG2442@2759|Eukaryota,38HX5@33154|Opisthokonta,3BD7B@33208|Metazoa,3CZ0G@33213|Bilateria,48121@7711|Chordata,48VQQ@7742|Vertebrata,3J95K@40674|Mammalia,35A8U@314146|Euarchontoglires,4MHV3@9443|Primates,4MZSG@9604|Hominidae	33208|Metazoa	S	Signal peptide peptidase	SPPL2A	GO:0000323,GO:0001959,GO:0002682,GO:0003674,GO:0003824,GO:0004175,GO:0004190,GO:0005488,GO:0005515,GO:0005575,GO:0005622,GO:0005623,GO:0005634,GO:0005654,GO:0005737,GO:0005764,GO:0005765,GO:0005768,GO:0005770,GO:0005773,GO:0005774,GO:0005783,GO:0005789,GO:0005798,GO:0005813,GO:0005815,GO:0005856,GO:0005886,GO:0006508,GO:0006509,GO:0006807,GO:0008150,GO:0008152,GO:0008233,GO:0009966,GO:0010008,GO:…	-	ko:K09596,ko:K09597,ko:K14212	-	-	-	-	ko00000,ko01000,ko01002	-	-	-	PA,Peptidase_A22B
MH0259_GL0037926	553174.HMPREF0659_A7116	0.0	1199.0	COG1629@1|root,COG1629@2|Bacteria,4NDXS@976|Bacteroidetes,2FM2D@200643|Bacteroidia	976|Bacteroidetes	P	TonB-linked outer membrane protein, SusC RagA family	-	-	-	-	-	-	-	-	-	-	-	-	CarbopepD_reg_2,Plug,TonB_dep_Rec
NLF011_GL0009327	1235794.C811_02029	1.35e-41	159.0	COG1131@1|root,COG1131@2|Bacteria,2GNQJ@201174|Actinobacteria,4CVHN@84998|Coriobacteriia	84998|Coriobacteriia	V	PFAM ABC transporter	-	-	-	-	-	-	-	-	-	-	-	-	ABC_tran
158458797-stool1_revised_scaffold27113_1_gene26752	869213.JCM21142_114629	5.87e-33	121.0	2EVQR@1|root,33P4R@2|Bacteria,4NXG3@976|Bacteroidetes	976|Bacteroidetes	-	-	-	-	-	-	-	-	-	-	-	-	-	-	-
MH0336_GL0013640	1121334.KB911072_gene2609	8.62e-200	565.0	COG0126@1|root,COG0126@2|Bacteria,1TP3H@1239|Firmicutes,248VS@186801|Clostridia,3WGM9@541000|Ruminococcaceae	186801|Clostridia	G	Phosphoglycerate kinase	pgk	-	2.7.2.3,5.3.1.1	ko:K00927,ko:K01803	ko00010,ko00051,ko00562,ko00710,ko01100,ko01110,ko01120,ko01130,ko01200,ko01230,map00010,map00051,map00562,map00710,map01100,map01110,map01120,map01130,map01200,map01230	M00001,M00002,M00003,M00165,M00166,M00308,M00552	R01015,R01512	RC00002,RC00043,RC00423	ko00000,ko00001,ko00002,ko01000,ko04147	-	-	-	PGK
MH0176_GL0004818	1121098.HMPREF1534_03196	2.81e-234	645.0	COG3717@1|root,COG3717@2|Bacteria,4NDUV@976|Bacteroidetes,2FMP5@200643|Bacteroidia,4AM3B@815|Bacteroidaceae	976|Bacteroidetes	G	Catalyzes the isomerization of 5-dehydro-4-deoxy-D- glucuronate to 3-deoxy-D-glycero-2,5-hexodiulosonate	kduI	-	5.3.1.17	ko:K01815	ko00040,map00040	-	R04383	RC00541	ko00000,ko00001,ko01000	-	-	-	KduI
O2.UC53-0_GL0211491	1414720.CBYM010000001_gene881	4.44e-204	570.0	COG1363@1|root,COG1363@2|Bacteria,1TQ86@1239|Firmicutes,25CDF@186801|Clostridia,36DEF@31979|Clostridiaceae	186801|Clostridia	G	PFAM peptidase M42 family protein	-	-	-	-	-	-	-	-	-	-	-	-	Peptidase_M42
MH0316_GL0095279	622312.ROSEINA2194_02155	8.68e-128	382.0	COG1344@1|root,COG1344@2|Bacteria,1TP1K@1239|Firmicutes,247JQ@186801|Clostridia	186801|Clostridia	N	Flagellin is the subunit protein which polymerizes to form the filaments of bacterial flagella	-	-	-	ko:K02406	ko02020,ko02040,ko04621,ko04626,ko05132,ko05134,map02020,map02040,map04621,map04626,map05132,map05134	-	-	-	ko00000,ko00001,ko02035	-	-	-	Flagellin_C,Flagellin_N
MH0382_GL0031961	428126.CLOSPI_01979	0.0	1946.0	COG1196@1|root,COG2273@1|root,COG3250@1|root,COG3525@1|root,COG1196@2|Bacteria,COG2273@2|Bacteria,COG3250@2|Bacteria,COG3525@2|Bacteria,1TQ3T@1239|Firmicutes,3VQAY@526524|Erysipelotrichia	526524|Erysipelotrichia	G	F5 8 type C domain protein	-	-	-	-	-	-	-	-	-	-	-	-	F5_F8_type_C,FIVAR,Glyco_hydro_20,Glyco_hydro_20b
NLM023_GL0064163	657322.FPR_06530	3.47e-85	251.0	COG0433@1|root,COG0433@2|Bacteria,1VF8X@1239|Firmicutes,24N9T@186801|Clostridia,3WJSW@541000|Ruminococcaceae	186801|Clostridia	S	Psort location Cytoplasmic, score	-	-	-	-	-	-	-	-	-	-	-	-	-
O2.UC46-1_GL0046201	657322.FPR_01370	3.36e-271	741.0	COG3842@1|root,COG3842@2|Bacteria,1TP2M@1239|Firmicutes,247JR@186801|Clostridia,3WGC7@541000|Ruminococcaceae	186801|Clostridia	P	Belongs to the ABC transporter superfamily	-	-	-	ko:K10112	ko02010,map02010	M00194,M00196,M00197,M00200,M00201,M00206,M00207,M00491,M00602,M00605,M00606	-	-	ko00000,ko00001,ko00002,ko02000	3.A.1.1	-	-	ABC_tran,TOBE,TOBE_2
MH0388_GL0009610	657322.FPR_25860	3.55e-237	659.0	COG0126@1|root,COG0126@2|Bacteria,1TP3H@1239|Firmicutes,248VS@186801|Clostridia,3WGM9@541000|Ruminococcaceae	186801|Clostridia	G	Phosphoglycerate kinase	pgk	-	2.7.2.3,5.3.1.1	ko:K00927,ko:K01803	ko00010,ko00051,ko00562,ko00710,ko01100,ko01110,ko01120,ko01130,ko01200,ko01230,map00010,map00051,map00562,map00710,map01100,map01110,map01120,map01130,map01200,map01230	M00001,M00002,M00003,M00165,M00166,M00308,M00552	R01015,R01512	RC00002,RC00043,RC00423	ko00000,ko00001,ko00002,ko01000,ko04147	-	-	-	PGK
MH0373_GL0022384	411477.PARMER_01983	1.31e-164	462.0	COG3822@1|root,COG3822@2|Bacteria,4P1IF@976|Bacteroidetes,2FM0T@200643|Bacteroidia	976|Bacteroidetes	S	ABC-type sugar transport system, auxiliary component	-	-	5.3.1.15	ko:K09988	ko00040,map00040	-	R01898	RC00516	ko00000,ko00001,ko01000	-	-	-	-
MH0197_GL0196762	1408306.JHXX01000016_gene780	7.87e-39	147.0	COG5662@1|root,COG5662@2|Bacteria,1UHWV@1239|Firmicutes,24JF8@186801|Clostridia,4C28A@830|Butyrivibrio	186801|Clostridia	K	Domain of unknown function (DUF4349)	-	-	-	-	-	-	-	-	-	-	-	-	DUF4349,zf-HC2
MH0366_GL0034700	1410632.JHWW01000018_gene1508	3.13e-100	295.0	COG1592@1|root,COG1592@2|Bacteria,1V1FF@1239|Firmicutes,248V2@186801|Clostridia,27JPZ@186928|unclassified Lachnospiraceae	186801|Clostridia	C	Rubrerythrin	rbr	-	-	-	-	-	-	-	-	-	-	-	Flavin_Reduct,Rubrerythrin
158499257-stool2_revised_scaffold26617_2_gene94686	1002367.HMPREF0673_02056	3.45e-105	306.0	COG1592@1|root,COG1592@2|Bacteria,4NH0J@976|Bacteroidetes,2FNC9@200643|Bacteroidia	976|Bacteroidetes	C	Rubrerythrin	rbr	-	-	-	-	-	-	-	-	-	-	-	Rubrerythrin
[truncated: 17,155 more rows]
