# Supplementary material for: Meta4P: A User-Friendly Tool to Parse Label-Free Quantitative Metaproteomic Data and Taxonomic/Functional Annotations
Source: J Proteome Res. 2023 Apr 28;22(6):2109–13. doi: 10.1021/acs.jproteome.2c00803 (PMC10243107; doi:10.1021/acs.jproteome.2c00803)
Supplement: Supplementary file 4 — pr2c00803_si_005.txt [file pr2c00803_si_005.txt]

family	KEGG_Pathway	Pathway name	Abundance F1	Abundance F2	Abundance F3	Abundance F4	Abundance F5	Abundance F6	Abundance F7	Abundance F8	Abundance F9	Abundance F10	Abundance F11	Abundance F12	Abundance F13	Abundance F14	Abundance F15	Abundance F16	Abundance F17	Abundance F18	Abundance F19	Abundance F20	Abundance F21	Abundance F22	Abundance F23	Abundance F24
Acidaminococcaceae	map00020	Citrate cycle (TCA cycle)	255037.38658815337	329767.0774331237	725234.7366721104	2300565.443263741	1215121.156124712	10497281.540209536	1781926.791667522	11992028.19318489			988410.1791826991	2138699.4744714284	1359392.7251574867		9481508.665039271	12720108.072412828	3137827.6973282853	738741.1250869698	502163.99669143994		1416677.110122215	249381.95671348163	1303012.1546222237	3032957.280782161
Acidaminococcaceae	map00190	Oxidative phosphorylation							59362.93183652944	191782.037739991								139536.30714984224		125455.15915745252		116744.93813287641		49373.26830559216
Acidaminococcaceae	map00195	Photosynthesis							59362.93183652944	191782.037739991								139536.30714984224		125455.15915745252		116744.93813287641		49373.26830559216
Acidaminococcaceae	map00220	Arginine biosynthesis	1600782.702895547	719439.994147508		2261683.591608359	456015.99892514845	7108598.009351386		1473354.6033777231	2838730.8282067054	4554639.773173076	502920.585016386	262293.94770311855	1211845.4804564777	375748.15819557244	533086.8852676925	3186520.2427045186	747402.9557593083	1252776.0767287416	175197.1095072053	989375.2898668142	452702.26272482413	295736.3971161427	738272.2621635355	449156.849250747
Acidaminococcaceae	map00230	Purine metabolism	130652.1741605006	42422.5324006392	40169.21862201622	14970.410038769744				617304.1206070919						208254.59172955583		71158.6527716718		34962.799301670086		22774.227385696297		23742.125495957476	97631.18568531246	110620.07581422338
Acidaminococcaceae	map00240	Pyrimidine metabolism	72860.60914357782							574782.7567317698								38042.901286771375		34962.799301670086						52797.384415832385
Acidaminococcaceae	map00250	Alanine, aspartate and glutamate metabolism	1600782.702895547	719439.994147508		2261683.591608359	456015.99892514845	7108598.009351386		1349125.5052987237	2838730.8282067054	4554639.773173076	502920.585016386	262293.94770311855	1211845.4804564777	375748.15819557244	533086.8852676925	3186520.2427045186	747402.9557593083	533835.1374972881	175197.1095072053	989375.2898668142	452702.26272482413	271186.57459693647	738272.2621635355	449156.849250747
Acidaminococcaceae	map00261	Monobactam biosynthesis				175808.87711412646	79889.98587011393			448584.8520419139	332461.4004520469	221552.5875960654					173127.5738226335	236792.68747371022	88484.43464136118				3849247.0373392175
Acidaminococcaceae	map00280	Valine, leucine and isoleucine degradation	2252710.7810956277	942715.2394940641	440021.817691347	617376.8608824608	1461999.6587643535	1471244.3956819477	797488.0874417117	3733326.274852912	499309.9053501473	2200623.3281978876	232602.11300397394	3360373.7580272057	264711.4435058709	1140442.267140326	6059400.404581165	10432688.988452896	11532630.780962495	305459.32304934144	1002567.3008964391	104417.09250544115	936006.5080825344	746068.0167822909	803772.5837361938	484558.6796919066
Acidaminococcaceae	map00300	Lysine biosynthesis				175808.87711412646	79889.98587011393			448584.8520419139	332461.4004520469	221552.5875960654					173127.5738226335	236792.68747371022	88484.43464136118				3849247.0373392175
Acidaminococcaceae	map00340	Histidine metabolism	74884.45354243241					103970.08811454076		1724.1403625314747				2907.2398319622926			15650.384677915225			21509.126533278333				33222.41158447562		22951.148886951338
Acidaminococcaceae	map00430	Taurine and hypotaurine metabolism	1600782.702895547	719439.994147508		2261683.591608359	456015.99892514845	7108598.009351386		1349125.5052987237	2838730.8282067054	4554639.773173076	502920.585016386	262293.94770311855	1211845.4804564777	375748.15819557244	533086.8852676925	3186520.2427045186	747402.9557593083	533835.1374972881	175197.1095072053	989375.2898668142	452702.26272482413	271186.57459693647	738272.2621635355	449156.849250747
Acidaminococcaceae	map00471			27443.066105929516		35287.84739861424		422713.6059090669					90371.23499578686		38358.67988499664			264787.2335585145	165039.13082573906
Acidaminococcaceae	map00620	Pyruvate metabolism	255037.38658815337	329767.0774331237	725234.7366721104	2300565.443263741	1215121.156124712	10497281.540209536	1781926.791667522	11992028.19318489			988410.1791826991	2138699.4744714284	1359392.7251574867		9481508.665039271	12720108.072412828	3137827.6973282853	738741.1250869698	502163.99669143994		1416677.110122215	249381.95671348163	1303012.1546222237	3032957.280782161
Acidaminococcaceae	map00630	Glyoxylate and dicarboxylate metabolism	2252710.7810956277	942715.2394940641	440021.817691347	617376.8608824608	1461999.6587643535	1471244.3956819477	797488.0874417117	3733326.274852912	499309.9053501473	2200623.3281978876	232602.11300397394	3360373.7580272057	264711.4435058709	1140442.267140326	6059400.404581165	10432688.988452896	11532630.780962495	305459.32304934144	1002567.3008964391	104417.09250544115	936006.5080825344	746068.0167822909	803772.5837361938	484558.6796919066
Acidaminococcaceae	map00640	Propanoate metabolism	2252710.7810956277	942715.2394940641	440021.817691347	617376.8608824608	1461999.6587643535	1471244.3956819477	797488.0874417117	3733326.274852912	499309.9053501473	2200623.3281978876	232602.11300397394	3360373.7580272057	264711.4435058709	1140442.267140326	6059400.404581165	10432688.988452896	11532630.780962495	305459.32304934144	1002567.3008964391	104417.09250544115	936006.5080825344	746068.0167822909	803772.5837361938	484558.6796919066
Acidaminococcaceae	map00650	Butanoate metabolism	255037.38658815337	329767.0774331237	725234.7366721104	2300565.443263741	1215121.156124712	10497281.540209536	1781926.791667522	11992028.19318489			988410.1791826991	2138699.4744714284	1359392.7251574867		9481508.665039271	12720108.072412828	3137827.6973282853	738741.1250869698	502163.99669143994		1416677.110122215	249381.95671348163	1303012.1546222237	3032957.280782161
Acidaminococcaceae	map00720	Carbon fixation pathways in prokaryotes	2252710.7810956277	942715.2394940641	440021.817691347	617376.8608824608	1461999.6587643535	1471244.3956819477	797488.0874417117	3733326.274852912	499309.9053501473	2200623.3281978876	232602.11300397394	3360373.7580272057	264711.4435058709	1140442.267140326	6059400.404581165	10432688.988452896	11532630.780962495	305459.32304934144	1002567.3008964391	104417.09250544115	936006.5080825344	746068.0167822909	803772.5837361938	484558.6796919066
Acidaminococcaceae	map00860	Porphyrin metabolism						16275.86485062406	11279.17774763421			25593.68743584244				272361.03225667134	3944.9428459123587	232258.13588379885
Acidaminococcaceae	map00900	Terpenoid backbone biosynthesis																263455.9729793522
Acidaminococcaceae	map00910	Nitrogen metabolism	1600782.702895547	719439.994147508		2261683.591608359	456015.99892514845	7108598.009351386		1349125.5052987237	2838730.8282067054	4554639.773173076	502920.585016386	262293.94770311855	1211845.4804564777	375748.15819557244	533086.8852676925	3186520.2427045186	747402.9557593083	533835.1374972881	175197.1095072053	989375.2898668142	452702.26272482413	271186.57459693647	738272.2621635355	449156.849250747
Acidaminococcaceae	map00983	Drug metabolism - other enzymes								574782.7567317698								38042.901286771375		34962.799301670086
Acidaminococcaceae	map01100	Metabolic pathways	4314067.498282261	2034344.843475335	1205425.7729854737	5370405.182907457	3213026.799684328	19197369.898208033	2650056.9886933975	18458104.222167056	3670502.1340088993	7002409.376402872	1723932.877203059	5764274.420033715	2835949.6491198353	1996806.0493221257	16266718.85623459	27282519.059828617	15506345.86869145	2478903.609857454	1679928.4070950844	1233311.547890828	6654632.9182687905	1397524.1759979404	2942688.1862072656	4100244.0344259893
Acidaminococcaceae	map01110	Biosynthesis of secondary metabolites	312828.95160507614	372189.60983376286	765403.9552941266	2491344.7304166374	1295011.1419948258	10513557.405060159	1793205.9694151562	13182146.263912896	332461.4004520469	247146.27503190783	988410.1791826991	2138699.4744714284	1359392.7251574867	208254.59172955583	9658581.181707818	13291515.385637563	3226312.1319696466	1492644.8636200936	502163.99669143994	22774.227385696297	5265924.147461433	297673.9047286453	1400643.340307536	3090779.972180552
Acidaminococcaceae	map01120	Microbial metabolism in diverse environments	2507748.167683781	1272482.3169271878	1165256.5543634575	3093751.1812603287	2757010.8007591795	11984801.800742107	2590694.056856868	16173939.320079716	831771.3058021942	2447769.6032297956	1221012.292186673	5499073.232498634	1624104.1686633576	1140442.267140326	15717981.586288983	23389589.748339433	14758942.91293214	1044200.4481363113	1504731.297587879	104417.09250544115	6201930.655543966	995449.9734957725	2106784.7383584175	3517515.9604740674
Acidaminococcaceae	map01130		312828.95160507614	372189.60983376286	765403.9552941266	2491344.7304166374	1295011.1419948258	10497281.540209536	1781926.791667522	13182146.263912896	332461.4004520469	221552.5875960654	988410.1791826991	2138699.4744714284	1359392.7251574867	208254.59172955583	9654636.238861905	13291515.385637563	3226312.1319696466	1492644.8636200936	502163.99669143994	22774.227385696297	5265924.147461433	297673.9047286453	1400643.340307536	3090779.972180552
Acidaminococcaceae	map01200	Carbon metabolism	2507748.167683781	1299925.3830331173	1165256.5543634575	2953230.1515448163	2677120.8148890655	12391239.54180055	2579414.8791092336	15725354.468037803	499309.9053501473	2200623.3281978876	1311383.5271824598	5499073.232498634	1662462.8485483543	1140442.267140326	15540909.069620436	23417584.29442424	14835497.609116519	1044200.4481363113	1504731.297587879	104417.09250544115	2352683.618204749	995449.9734957725	2106784.7383584175	3517515.9604740674
Acidaminococcaceae	map01210	2-Oxocarboxylic acid metabolism								124229.09807899961										718940.9392314536				24549.82251920619
Acidaminococcaceae	map01230	Biosynthesis of amino acids				175808.87711412646	79889.98587011393			572813.9501209136	332461.4004520469	221552.5875960654					173127.5738226335	236792.68747371022	88484.43464136118	718940.9392314536			3849247.0373392175	24549.82251920619
Acidaminococcaceae	map02010	ABC transporters	1318613.3709427349	588260.8738105881	1226598.8052617467	1041465.9765651835	2707184.650881215	1814268.7760944725	774021.2888173133	3662248.011269219	1685493.040814236	1247861.4741147168	1322404.7693374953	1993335.638177604	1019794.5676701062	2672891.9072068287	2053179.9062235984	2931022.0198920695	3050334.748057595	336150.41406979226	433566.1479999554	1367442.7546803218	509981.486157879	1625899.889819401	1106313.1100919775	572657.9590794077
Acidaminococcaceae	map02024	Quorum sensing	682796.4032003396	644032.1892852127	3064385.5395323695	1915443.2604175473	1481607.436508896	830154.5599953632	247988.0851752589	7940247.567656528	617017.9979715338	744771.4233871277	1065680.0297449252	1300397.2369243093	1034498.5943534117	947670.0034659395	1140670.5458712254	638543.3159150638	1417419.9534121386	955835.9320738696	280300.51134245814	1947988.3443601818	393037.2943623306	462008.0781166303	980556.0490390708	851263.7020163926
Acidaminococcaceae	map02030	Bacterial chemotaxis		103628.96538224834				270997.2849619207							116748.7516640532	358429.72311390063	160166.02737643698	530748.9262169714			228286.40119050935
Acidaminococcaceae	map03010	Ribosome				63184.214374087605	75418.57710912447	217557.61404671046	170908.14128805837	1246683.7500468702		121950.61764782594			64339.74583819747	188101.59398453054	448098.6395876352	1052171.2558926905					190832.14473303178	42306.51132085287	388705.05903392995
Acidaminococcaceae	map03020	RNA polymerase	72860.60914357782																							52797.384415832385
Acidaminococcaceae	map04016	MAPK signaling pathway - plant								574782.7567317698								38042.901286771375		34962.799301670086
Acidaminococcaceae	map04217	Necroptosis		27443.066105929516		35287.84739861424		422713.6059090669					90371.23499578686		38358.67988499664			264787.2335585145	165039.13082573906
Acidaminococcaceae	map04964	Proximal tubule bicarbonate reclamation		27443.066105929516		35287.84739861424		422713.6059090669					90371.23499578686		38358.67988499664			264787.2335585145	165039.13082573906
Akkermansiaceae	map00010	Glycolysis / Gluconeogenesis	1242922.4489201133	3279002.951003924	1356748.9490168048	459375.4743115557	1246164.694656422	651876.6609137964	11228713.745735852	13833653.843265971	3896521.788250887	3780354.154435664	1088753.077599254	2157410.981065226	2578540.295589888	699951.5865392338	1737013.2967436705	873088.3653269678	325555.07675817126	3561053.3580203066	1575314.9421860124	375024.1476672437	604325.1227647957	1016358.6143213551	4993802.725609481	1101135.190567852
Akkermansiaceae	map00020	Citrate cycle (TCA cycle)	685055.9362213096	1871288.6575876533	24195071.83640639	425978.4416560533	1208397.9706489819	882270.6947158828	9580652.706158338	20871467.26148306	1934559.7381451058	1165605.98489779	2060206.8382587824	1175520.4335152954	1536862.3875421288	2193434.462267559	1072594.3831545908	1106688.8260066938	2886647.598020195	1925195.195941894	1455183.3697673748	446036.0064085971	1346533.7591553782	866534.1637868088	3047975.7686313633	1931988.8477610592
Akkermansiaceae	map00030	Pentose phosphate pathway	441217.42735168914	1118951.3450020438	768259.1506895949	135764.6583927978	367326.90167411056	383616.086789983	1676944.3449506727	2259873.7601664006	947775.9964716596	959253.0895420237		115807.39151794015	1468955.7117013414		134989.0001887876	58688.510738592486		36647.53706698027	335515.79776281805		53046.884634312344		930074.154723085	78355.67432080132
Akkermansiaceae	map00051	Fructose and mannose metabolism	502094.5984478659	2165536.610075203	783251.1149596345	404363.08541229926	1013440.3212286583	1085242.12867045	3828920.4092569877	4709791.980011519	947775.9964716596	959253.0895420237	615836.7833726223	527766.6129567995	2402670.264205915	702407.6025272489	1618091.893255886	532228.9404344262	592704.125343206	1958627.9175556146	1346937.8985150678	913685.6210868775	385149.94496449985	1295549.6361032655	1960194.8079932467	625486.5346262092
Akkermansiaceae	map00052	Galactose metabolism	175375.83452822812	632421.1047559092	145234.15891154244	204336.2477608824	184748.52285171227		1196053.5655090942	2922979.2828896926	1205470.5611790984	163606.13753574563		354993.2229554131	298859.25375703524	106380.94426623543	1559817.4288324115	1342281.6905396539	315469.00920229946	642018.52483928	1370588.4616141873	1616752.3557665886	2265565.322955925	1630510.0239532872	276252.9689250473	362454.6243790915
Akkermansiaceae	map00061	Fatty acid biosynthesis					158500.10361006437		128824.4636405271	232238.33277769314													50499.00650178357
Akkermansiaceae	map00190	Oxidative phosphorylation	639933.4571316942	390009.24205555255		232305.37332978548	1172342.5257679492	347723.0177513928	3225514.8636175585	6686969.237257858	1275783.8961210172	311397.03163163457	404524.9398365263	1108260.931095448	1363248.988994096		1091908.0639397097	1224163.7607958151	1326694.9527151021	673645.9671369508	1477726.223971877	348874.01141748216	774986.7823790903	958204.2083800292	915123.7308004934	1384163.1351631714
Akkermansiaceae	map00195	Photosynthesis	324045.73547030607	119724.26678425277			959807.5317925736		92328.2932178832	465792.1725832486	542674.8249213449		192154.40874445852	125377.09555826026	154909.3097375218		221335.12464140094	77542.82474778815	641774.6121208433	271266.8303534848	809589.5308874353		137588.7622036174	156726.81329155946	131185.90424583963	113486.60414987915
Akkermansiaceae	map00220	Arginine biosynthesis					62677.887628846525	175233.99117451452	422640.7679784397	2054067.590619266					303403.5322039655		168258.24179097798				705053.6236394171	514887.9657264159		184821.75730987958	107720.68585577735
Akkermansiaceae	map00230	Purine metabolism	100867.58152328429	345722.74607861094	62382.638798759115	151926.41118234347	655269.5516290739	398569.65613008675	816893.6180817952	1630004.8114437712	820239.8835000377	2065572.684713698	39276.935479687316	249258.4570157958	150331.13611314615		180416.25680138488	248234.55511924485	1061004.4851966896	139314.99604793044	586574.5687831814		100586.19368312211	248981.19587906188	281222.89268138347	469973.86240099324
Akkermansiaceae	map00240	Pyrimidine metabolism		220718.7196571929	88087.05052487359	151926.41118234347	671064.12370819	440052.45934822207	1175755.8856745467	2527935.339017163	975898.304235914	2065572.684713698	258708.38613994612	263521.78856793215	293561.0075834937	122018.07514797323	189906.72330182808	353262.92895661993	1137375.7877893655	139314.99604793044	586574.5687831814	82854.33297811203	177104.25798651425	116598.4950046424	84479.72120347549	503684.15453578776
Akkermansiaceae	map00250	Alanine, aspartate and glutamate metabolism			25704.411726114467	180801.60740503573	202166.6884664623	331111.8524356878	674765.6660910127	5095313.877618675	505466.1870536824	50116.40786815312	1968598.4084811364	266784.4136977021	418860.2801923491	306532.0827740314	326249.91406607744	6515.153559779234	10943.759299033607	428668.50598971185	705053.6236394171	727646.3258647987	4814.531589826942	184821.75730987958	117935.1814346638
Akkermansiaceae	map00260	Glycine, serine and threonine metabolism		680080.674298573		17758.24713554775	1139576.2450006558	73149.70631570726	1762440.9778241804	2966328.6033971542	1519827.892281171	379522.672559537	47427.1432076404	264472.24589839426	116249.38521315716	74529.49963933614	251434.0621649273	240665.81417769764	1138207.291984825	389667.2136520806	207358.60381357034		119511.1848300572	171402.41324445183	192239.33416952938	107110.83030265871
Akkermansiaceae	map00270	Cysteine and methionine metabolism	214334.85937757336	119273.17384965289		324566.5927059634	987212.8905082459		3811637.496467347	9779874.000597771	469189.1928444451	232955.42129278593	723645.369837813	1345111.4578105018	807088.4686724133	94763.78743281015	375096.3239771165	249607.6225423538	2181740.674341281	421060.18913363817	1735045.281607259	172879.9645864314	225590.96825521116		1133484.8528408473	690689.1777284961
Akkermansiaceae	map00280	Valine, leucine and isoleucine degradation	394406.9959035299	2745393.692914176	595508.2994857604	479083.1246460426	791229.3743534599	326163.7995850597	2810386.496049059	4211386.584083641	1314966.6612789968	582766.9790282771	818848.6507935383	17860528.237999205	840094.6288558239	177589.87451908813	644562.248734561	1201881.598485048	7914099.939247244	279299.11830571253	1223737.9688405336	746059.4867342986	268865.6866877037	879132.5397170283	619418.1115156007	875189.5037116786
Akkermansiaceae	map00290	Valine, leucine and isoleucine biosynthesis	342842.87685807224	2583547.4079050627	1562685.5498160971	569624.6170928861	309908.8113295802	316649.8717726474	1033498.906017095	1789666.971513137	394056.9391159348	463056.8539266469	884025.4232371738	2643706.0595427454	852694.0174838512	1161814.1901480916	94827.92787789383		927702.4597009378	10169547.31898761	685239.4223138439	552764.0034957781	164031.1379192285	37364837.71732526	482179.80405525217	261400.40251968915
Akkermansiaceae	map00300	Lysine biosynthesis	153418.02526883563	459182.8666473372			189608.65092075669		243042.55745021236	609284.2212782778		841988.2015986579			60892.63628773476		247102.32671967667	246246.00934838378	103247.14890988923		1013857.5469138045	492961.8600361456		307181.73211115896
Akkermansiaceae	map00330	Arginine and proline metabolism							250395.77248954153	518036.18110185576							133720.02506778584				705053.6236394171	172879.9645864314			84045.31704116757
Akkermansiaceae	map00350	Tyrosine metabolism							250395.77248954153	518036.18110185576							133720.02506778584				705053.6236394171	172879.9645864314			84045.31704116757
Akkermansiaceae	map00360	Phenylalanine metabolism							250395.77248954153	518036.18110185576							133720.02506778584				705053.6236394171	172879.9645864314			84045.31704116757
Akkermansiaceae	map00380	Tryptophan metabolism	130090.45327559538	151531.60326743763	264665.2707195038	488313.4168155904			238690.79886387894	1432977.2105722567	761196.8400552548				234230.5490314716	790004.9987141653	699266.456913606		3004987.0190424034	89503.82747537488				116528.59943276309	621939.5835147854	496742.15218658163
Akkermansiaceae	map00400	Phenylalanine, tyrosine and tryptophan biosynthesis							250395.77248954153	518036.18110185576							133720.02506778584				705053.6236394171	172879.9645864314			84045.31704116757
Akkermansiaceae	map00401	Novobiocin biosynthesis							250395.77248954153	518036.18110185576							133720.02506778584				705053.6236394171	172879.9645864314			84045.31704116757
Akkermansiaceae	map00410	beta-Alanine metabolism				180801.60740503573	123694.22875849967	155877.86126117324	228455.84639842343	2991386.9826385165	505466.1870536824	50116.40786815312	1968598.4084811364	252521.08214556574	115456.7479883836	290130.3957446722	148501.20577465626			428668.50598971185		212758.36013838282
Akkermansiaceae	map00430	Taurine and hypotaurine metabolism		288942.8451809		852506.9569215883	123694.22875849967	155877.86126117324	364446.345117975	3161957.29644436	505466.1870536824	50116.40786815312	2340474.5855958946	628198.949649263	115456.7479883836	290130.3957446722	148501.20577465626		300755.68199107243	428668.50598971185		212758.36013838282	135565.2661904266
Akkermansiaceae	map00471							175233.99117451452		977452.2414647163					303403.5322039655							342008.0011399845		146232.6126759947
Akkermansiaceae	map00500	Starch and sucrose metabolism	12067.366176126461	39977.71383554968	623024.9917780525	201740.95319284842	101326.8058036544	609761.2030974034	1145885.971303054	2251921.7081125486		4383700.865176219	178326.71862190193	394870.7365882036	196170.4016717184	141833.85039868872	35042.27560571222	255691.40854295314	6311.921686651731	36647.53706698027		297157.412217895	17199.01773585171		94612.31627196632	228422.09567824705
Akkermansiaceae	map00511	Other glycan degradation	175375.83452822812	421716.60321290354		515240.88302880473	500232.81781825854	206443.1171864394	2030701.5522812821	2706544.549482775	557729.5123187831	1231079.980884128	758442.4712454394	239185.83143747295	298859.25375703524	364703.31385206897	1492143.3882085446	1652142.5406251096	562488.3792464797	1083651.2806338342	1562481.7399341937	1886705.9585529706	2448493.4786178283	1987572.2412344476	537589.9838392857	463435.92932135495
Akkermansiaceae	map00513	Various types of N-glycan biosynthesis		89938.43910953106		243875.230326591	244018.4185300722	206443.1171864394	1096525.4933929117	755472.5519705713	349151.1459535151	1176046.570294958	758442.4712454394			168179.59411717486			203699.6085406887	405850.43024731474	191893.27832000644	269953.602786382	235975.04029621583	184606.56390878127	343875.6459682328	260624.2070603189
Akkermansiaceae	map00520	Amino sugar and nucleotide sugar metabolism	237865.56739684968	1070175.3016055191	1249837.6944533857	492083.991180263	420270.58078637795	2057666.2752638366	10050488.110061668	15226272.508020055	3459341.063229887	2583528.617688576	1902842.118430013	220837.29692255557	1358417.3264357427	1496602.6710362388	746767.2677119853	399901.59005297616	826505.1049299754	1148347.6281750307	511468.497400839	4477354.658011967	2087294.1646602293	366635.5742206526	1070387.9373350793	1151568.1143817313
Akkermansiaceae	map00531	Glycosaminoglycan degradation		89938.43910953106		243875.230326591	244018.4185300722	206443.1171864394	1096525.4933929117	755472.5519705713	349151.1459535151	1176046.570294958	758442.4712454394			168179.59411717486			203699.6085406887	405850.43024731474	191893.27832000644	269953.602786382	235975.04029621583	184606.56390878127	343875.6459682328	260624.2070603189
Akkermansiaceae	map00540	Lipopolysaccharide biosynthesis								120087.70342219253		167340.424613543											37309.33029719414
Akkermansiaceae	map00562	Inositol phosphate metabolism	28616.632600243214	589818.9467112399			496583.2324484047		951938.4810781967	1395994.5964099336				411959.22143885924	791601.5721246492		420878.0095423865	476046.28705184377		1583362.8764127279	415971.9740036236	145396.18995911774	301662.9933733565	1016358.6143213551	1024150.5792215851	156116.54239931877
Akkermansiaceae	map00600	Sphingolipid metabolism	175375.83452822812	331778.1641033725		68571.58936808459	184748.52285171227		710807.7847173176	1667207.9633119563	208578.366365268			239185.83143747295	298859.25375703524	196523.7197348941	1424828.4286436238	1546912.6523867059	264582.1256305632	642018.52483928	1370588.4616141873	1616752.3557665886	2212518.4383216123	1630510.0239532872	160200.13954504186	202811.72226103608
Akkermansiaceae	map00603	Glycosphingolipid biosynthesis - globo and isoglobo series		89938.43910953106		243875.230326591	244018.4185300722	206443.1171864394	1096525.4933929117	755472.5519705713	349151.1459535151	1176046.570294958	758442.4712454394			168179.59411717486			203699.6085406887	405850.43024731474	191893.27832000644	269953.602786382	235975.04029621583	184606.56390878127	343875.6459682328	260624.2070603189
Akkermansiaceae	map00604	Glycosphingolipid biosynthesis - ganglio series		89938.43910953106		243875.230326591	244018.4185300722	206443.1171864394	1096525.4933929117	755472.5519705713	349151.1459535151	1176046.570294958	758442.4712454394			168179.59411717486			203699.6085406887	405850.43024731474	191893.27832000644	269953.602786382	235975.04029621583	184606.56390878127	343875.6459682328	260624.2070603189
Akkermansiaceae	map00620	Pyruvate metabolism	642869.8937331527	1714940.5927318907	440480.50529997295	865378.4178428203	1012167.1055388409	344012.13794813	6907144.848441151	13682940.203634627	1746922.8188288733	1195318.305109302	2308462.6848229715	1779801.25992128	818347.141805415	1342520.9847898681	1608860.8744507967	593538.4314541456	2502482.9394170083	1333144.4564337262	787046.6766829332	136241.51938405004	568002.9896861005		2182067.728741454	702466.6218321059
Akkermansiaceae	map00630	Glyoxylate and dicarboxylate metabolism	363820.656909524	3016198.4700312666	860173.5702052643	642829.9487556695	1196322.4052962922	326163.7995850597	6068273.768322749	13300852.192815257	2479470.1775604174	349811.5577354912	1577931.880360999	16982116.94536807	566840.8819859659	924235.1852691339	1395549.14880171	1451489.2210274017	12489690.645283895	450922.4229483417	883250.7821806879	746059.4867342986	166394.37910445785	1093772.841461022	2072939.2957839076	1646930.8588900368
Akkermansiaceae	map00640	Propanoate metabolism	313016.1139039867	3311861.259948506	24350099.63059218	826221.8814566317	722431.1312919639	665600.6087414436	3719614.2710288083	7256852.068584076	1282025.4029698572	670173.7409844019	1190724.8279082966	17314704.681008287	182808.24656895248	1906186.3260779034	875505.2851955348	1201881.598485048	7909287.1275648	407497.5327481785	538498.5465266898	843221.4817254136	638360.4788456978	879132.5397170283	1340306.955536467	815621.1668677717
Akkermansiaceae	map00650	Butanoate metabolism	552111.9588432795	545518.1225919031		606780.049061089	336229.2227338753	503600.879012566	4266945.863804032	10285883.13050796	2003777.9906634828	700398.5089527774	2482272.464936989	541646.8069102896	1386267.6639318136	660204.6190206057	587526.1587096936	857081.2034643401	875136.173907607	1028881.4382785824	903072.5302998064	561632.371555865	687780.7023779768	801477.3950884697	1059128.7617985092	1270676.5310132923
Akkermansiaceae	map00660	C5-Branched dibasic acid metabolism	106114.94382404412	277524.72185343003	23754591.331106417		241110.5682680841	339436.80915638385	1004332.0114064261	3701000.752895276		320362.18324891076		190259.95072620132		1797658.18925728	325770.96433886763			297668.7704256579		97161.99499111495	397960.663886796		848024.8544413222	201832.06567578227
Akkermansiaceae	map00670	One carbon pool by folate					37697.763093746704		128999.64918954861	467068.17681435985														33054.93361289154		107110.83030265871
Akkermansiaceae	map00680	Methane metabolism	468046.4609056752	1579649.520697201	145234.15891154244	825228.2550448981	1072142.5387999832	73149.70631570726	5599938.94386028	11235272.196146581	1813241.1933263259	1143814.0615373058	1142948.6901602119	881454.4947840584	1422587.396415165	100231.54937368147	371721.33853590256	249607.6225423538	3179795.9111988386	315538.0233644134	680268.033416816		250171.98116072163		1882792.526890255	429288.775208807
Akkermansiaceae	map00710	Carbon fixation in photosynthetic organisms	1413343.8682894832	1888531.8279265347	148009.29302723677	129937.74759249004	1744693.638804577	148901.27014002393	11592306.28638831	18229720.22117927	2190573.7315850435	2934502.415947398	847833.4301089589	2227151.2487102076	2665488.8621792374	281049.9133583094	1619804.393310411	1294480.9385794462	1876172.1806677647	2846487.1760084373	1477772.7368110754	511265.66705129377	363222.8237093392	1016358.6143213551	5545838.121178269	1421876.81559268
Akkermansiaceae	map00720	Carbon fixation pathways in prokaryotes	1271773.7292985276	1601315.0597790538	24350099.63059218	1252200.323112685	1389949.37479624	1162224.8966328602	9866265.714447323	22846179.765969038	3216585.1411149628	1125494.1415047713	2587670.174202756	18007335.152700838	1821543.9709766712	2301962.599088182	1150242.5622560102	1593678.5371130104	10213077.617407773	1257468.7035659307	1578964.708666924	1328337.012526946	1387701.0115596573	1260647.8545872832	3609807.559543717	2056642.015023723
Akkermansiaceae	map00770	Pantothenate and CoA biosynthesis	342842.87685807224	2583547.4079050627	1562685.5498160971	569624.6170928861	309908.8113295802	316649.8717726474	1033498.906017095	1789666.971513137	394056.9391159348	463056.8539266469	884025.4232371738	2643706.0595427454	852694.0174838512	1161814.1901480916	94827.92787789383		927702.4597009378	10169547.31898761	685239.4223138439	552764.0034957781	164031.1379192285	37364837.71732526	482179.80405525217	261400.40251968915
Akkermansiaceae	map00909	Sesquiterpenoid and triterpenoid biosynthesis								474471.62485167827	570604.6774262033	729091.0581940003						175511.21996229002					114671.28615331305	88334.63734317175	218954.43044826263
Akkermansiaceae	map00950	Isoquinoline alkaloid biosynthesis							250395.77248954153	518036.18110185576							133720.02506778584				705053.6236394171	172879.9645864314			84045.31704116757
Akkermansiaceae	map00960	Tropane, piperidine and pyridine alkaloid biosynthesis							250395.77248954153	518036.18110185576							133720.02506778584				705053.6236394171	172879.9645864314			84045.31704116757
Akkermansiaceae	map00970	Aminoacyl-tRNA biosynthesis	118094.24270134009	147743.46850685912	158540.5275414324		70606.29672925852	148682.38567779775	115365.6659762328	462355.33530112816					143845.67135527058	155292.59111650186	60684.97048563652	60841.74624955134	129078.13630112051	305818.61202355544	94342.29660353108		31648.670060817436		199930.99806479004	260382.5292426501
Akkermansiaceae	map01100	Metabolic pathways	3507738.1734822607	11008249.779481705	27984433.882625286	2992810.1054572747	5608614.7323819455	3592422.8290932644	28231089.26131948	52776088.254037894	9594269.192339558	14412418.910831386	7662802.6861159215	25104968.593641568	6677725.838415869	6172397.332310125	7376529.959575456	5887324.827780904	15160967.251019256	16859440.475157082	8418358.346580783	6511740.48446765	4997478.488877547	42885740.25169819	10381690.883971851	5852886.343222002
Akkermansiaceae	map01110	Biosynthesis of secondary metabolites	2194816.213879554	7030096.292734508	26938691.100658823	1938488.373821434	3100701.6778099774	2014690.4612755901	19996185.786992457	39173096.08488553	6532000.705226812	10541181.686626896	4789853.86323521	6161244.617422349	4959697.845592268	4537021.037260544	4041356.019731535	2524553.8922856324	6858824.972605255	15002576.955327168	4757418.626576153	2252424.3423325787	1946762.3967689364	39963802.243441716	8963972.124080725	4254098.322283329
Akkermansiaceae	map01120	Microbial metabolism in diverse environments	2310732.4795326833	6411434.593188572	25886226.021703307	1944452.290002093	3209450.798842078	2945369.751716158	22693325.419899415	40243596.10229501	6853370.384009404	4617079.634355599	6006982.0614996245	20710860.864028495	4540568.909873821	3490982.241084744	4240886.606871043	3468314.9046500092	12256167.65602338	5357721.320126127	3378575.8399148635	1916119.5203325723	1972083.51907878	2911623.648121348	8412073.86961561	3868203.743596185
Akkermansiaceae	map01130		2265555.0596164833	8700159.8568009	26938691.100658823	1860616.084203022	3061109.6623044913	2688674.12534409	26177854.666176155	41439064.692473285	9042036.243162042	4940732.722992547	3304235.112976279	5807446.446805444	5363938.574582268	4475131.014393116	4381034.188776982	3235115.8284720266	8254528.4051496405	14851990.782231526	4161854.0354872113	1546704.1221580503	3409783.914176981	40053304.72290394	9283028.372847755	4662528.7621752955
Akkermansiaceae	map01200	Carbon metabolism	2408562.394312345	5949924.970398986	25385799.18611697	1888209.7346563132	2947522.6967201787	1618990.6897385505	20281146.957779456	36109445.67019248	6161325.040539317	4439519.230011706	2635097.3174103964	19987600.807655957	4549508.97539481	3421844.961065648	3723785.0556702674	3412132.2512674266	14668450.549722577	4044297.1958018085	2919343.813637572	1703361.1601941895	1689364.0049330138	2911608.850870847	8789411.245926114	4190383.1702837856
Akkermansiaceae	map01210	2-Oxocarboxylic acid metabolism	342842.87685807224	2583547.4079050627	1562685.5498160971	569624.6170928861	309908.8113295802	316649.8717726474	1313730.0479054293	2338154.9979128446	394056.9391159348	463056.8539266469	919463.2829668215	2643706.0595427454	852694.0174838512	1161814.1901480916	228547.95294567966		927702.4597009378	10169547.31898761	1390293.045953261	725643.9680822095	164031.1379192285	37429894.486023605	602639.2068911733	261400.40251968915
Akkermansiaceae	map01212	Fatty acid metabolism					158500.10361006437		128824.4636405271	232238.33277769314													50499.00650178357
Akkermansiaceae	map01230	Biosynthesis of amino acids	1502959.1138651299	4864471.085293885	1710694.842843334	717320.6118209239	1758423.273255956	389799.57808835467	10000711.726703284	13092848.987933531	2577599.998485034	4424108.443467985	966890.4261744618	4222524.973655344	3028342.460917582	1491691.5534113918	1950962.6980941822	1003917.1902052218	2033817.6571508287	12720395.684358612	3537171.0940241427	1593629.9757855989	465694.13129258505	38792023.97709	5022154.191191811	1253988.442903562
Akkermansiaceae	map01501	beta-Lactam resistance	99392.92350493306	100786.69021291069		830342.1121817013	206294.19915590165	537798.6834892094	616890.365529984	1142619.5987705116	675257.4295543104	373369.5186443611	938612.0509207841		221304.63811054273	1535862.849612227		84953.83489100372	697674.6087105883		2085571.165984216	1559390.4948432697	86681.25366867239
Akkermansiaceae	map02024	Quorum sensing	99392.92350493306	100786.69021291069		1011143.7195867371	329988.4279144013	693676.5447503827	845346.2119284074	4134006.581409028	1180723.616607993	423485.92651251424	2907210.4594019204	252521.08214556574	336761.3860989263	1825993.2453568992	148501.20577465626	84953.83489100372	697674.6087105883	428668.50598971185	2085571.165984216	1772148.8549816525	86681.25366867239
Akkermansiaceae	map02026	Biofilm formation - Escherichia coli	12067.366176126461	39977.71383554968		201740.95319284842		121771.10230273721	762895.4499277931	1202637.6148632285		4383700.865176219	178326.71862190193	394870.7365882036		141833.85039868872	35042.27560571222	197002.89780436066	6311.921686651731				17199.01773585171		16927.870614274463	150066.4213574457
Akkermansiaceae	map03010	Ribosome	2478782.957253368	1496246.3734228336	1949177.3310066338	3008069.8986849226	2842327.675217057	1672758.9336497653	16663249.071298156	20365531.10873796	16276193.737336325	1513635.8218741973	8318418.7506826455	6994498.996155877	1315979.3378861179	622679.1390539955	5402554.191733798	2366503.070245316	3779317.7502110996	1889151.2270835738	1492511.396910868	1464189.690363641	1224737.2636314756	753115.8425690867	2535867.868436307	2527979.9383440954
Akkermansiaceae	map03018	RNA degradation	150071.3004907049	98694.95604457473		99777.22332041191	889500.8011189194	85371.89438814245	3615285.603657251	15597337.960624795	1741703.1597784646	1533208.1197239715		514788.4545874158	150331.13611314615		435386.161842884	269810.2753250281	227742.19272329583	1978396.2500514798	231320.6422845023		1723021.4959463142	1282880.955533104	1374821.2017688418	501741.71966694726
Akkermansiaceae	map03020	RNA polymerase				151926.41118234347			148796.15414627778	356077.4300053254	245915.50534635497	189132.55216534657		146559.33494924364				29953.873061505183							57609.40384040859
Akkermansiaceae	map03030	DNA replication							329028.1876694721	449901.1483739929			48637.07819236827						544063.2699901644						238493.91495260983
Akkermansiaceae	map03070	Bacterial secretion system	683221.5395403368	378481.042934967	25854410.03357795	1409206.2290158002	1079642.8799113038		8783327.115521396	3516163.267358891	535045.4806408858	1353710.6313741524	1351707.0462755882	3068283.4799112547	259575.06336477486	347975.30651281774	333764.5432394601	132167.1413988203	1007663.7102052233	325001.9379732404	472273.1688761004	594983.2108132349	333915.3530482714	786171.9876527796	61711.94857896596	439729.48288534174
Akkermansiaceae	map03320	PPAR signaling pathway		301374.1216586985	440480.50529997295			195110.86780810612	590695.1511699999	785021.9218613947			787449.5522354692	354931.5827090317						665894.8977543989			199232.5625546227		97964.49949366321	30191.47586317775
Akkermansiaceae	map03430	Mismatch repair							329028.1876694721	449901.1483739929			48637.07819236827						544063.2699901644						238493.91495260983
Akkermansiaceae	map03440	Homologous recombination							329028.1876694721	449901.1483739929			48637.07819236827						544063.2699901644						238493.91495260983
Akkermansiaceae	map04011	MAPK signaling pathway - yeast	130090.45327559538	151531.60326743763	264665.2707195038	488313.4168155904				982318.9315248564	761196.8400552548				234230.5490314716	790004.9987141653	699266.456913606		3004987.0190424034	89503.82747537488				116528.59943276309	621939.5835147854	496742.15218658163
Akkermansiaceae	map04013	MAPK signaling pathway - fly			409074.1734230044		207858.6113927412		808672.9064834068	6213098.460844677	422883.67053379165		50206.41286111961			575505.4888196888	143124.61993146397			153142.9501991599						167820.31579398125
Akkermansiaceae	map04016	MAPK signaling pathway - plant	130090.45327559538	151531.60326743763	264665.2707195038	488313.4168155904				982318.9315248564	761196.8400552548				234230.5490314716	790004.9987141653	699266.456913606		3004987.0190424034	89503.82747537488				116528.59943276309	621939.5835147854	496742.15218658163
Akkermansiaceae	map04066	HIF-1 signaling pathway	536864.1517862896	313544.7160127654	148009.29302723677		110153.42864659993		4995488.766639435	3466115.4625865044	1565165.467675081	1976886.7563565834		147173.272967507	50368.92499172369		929712.224847569	152204.19702542908		903537.2987443071	381532.72939063574	229627.957708126			2474183.222757763	836471.4979845542
Akkermansiaceae	map04068	FoxO signaling pathway	130090.45327559538	452905.7249261361	1114219.9494424812	488313.4168155904	207858.6113927412	195110.86780810612	1399368.0576534066	7980439.314230928	1184080.5105890464		837655.9650965888	354931.5827090317	234230.5490314716	1365510.487533854	842391.07684507		3004987.0190424034	908541.6754289337			199232.5625546227	116528.59943276309	719904.0830084486	694753.9438437406
Akkermansiaceae	map04141	Protein processing in endoplasmic reticulum	152095.20136946347	427065.8667479928	161317.0581738129		113634.35762689168		160398.33215742855	844929.0782975778	326411.9677630793	368961.85799610656	112630.97297527612		479582.015795575	386838.48754651716	105479.36868000771	150575.05368721244	252775.39596577233	257372.56057469215	157033.61937105661	185406.92153425564	107138.57680502202	457710.1887817351	357513.5703223222	389625.232573079
Akkermansiaceae	map04142	Lysosome		89938.43910953106		243875.230326591	244018.4185300722	206443.1171864394	1248917.983300645	1138297.3125008945	349151.1459535151	1176046.570294958	758442.4712454394			258322.36958583354		275344.67415053025	203699.6085406887	405850.43024731474	191893.27832000644	269953.602786382	235975.04029621583	184606.56390878127	343875.6459682328	260624.2070603189
Akkermansiaceae	map04146	Peroxisome	130090.45327559538	151531.60326743763	673739.4441425082	488313.4168155904	207858.6113927412		808672.9064834068	7195417.392369534	1184080.5105890464		50206.41286111961		234230.5490314716	1365510.487533854	842391.07684507		3004987.0190424034	242646.7776745348				116528.59943276309	621939.5835147854	664562.467980563
Akkermansiaceae	map04151	PI3K-Akt signaling pathway	152095.20136946347	728439.9884066914	601797.5634737859		113634.35762689168	195110.86780810612	751093.4833274283	1629951.0001589726	326411.9677630793	368961.85799610656	900080.5252107454	354931.5827090317	479582.015795575	386838.48754651716	105479.36868000771	150575.05368721244	252775.39596577233	923267.4583290911	157033.61937105661	185406.92153425564	306371.13935964473	457710.1887817351	455478.0698159854	419816.70843625674
Akkermansiaceae	map04152	AMPK signaling pathway		301374.1216586985	440480.50529997295			195110.86780810612	590695.1511699999	1188100.3413504309			787449.5522354692	354931.5827090317						665894.8977543989			199232.5625546227		97964.49949366321	30191.47586317775
Akkermansiaceae	map04211	Longevity regulating pathway	130090.45327559538	151531.60326743763	673739.4441425082	488313.4168155904	207858.6113927412		808672.9064834068	7195417.392369534	1184080.5105890464		50206.41286111961		234230.5490314716	1365510.487533854	842391.07684507		3004987.0190424034	242646.7776745348				116528.59943276309	621939.5835147854	664562.467980563
Akkermansiaceae	map04212	Longevity regulating pathway - worm	280161.7537663003	250226.55931201237	673739.4441425082	588090.6401360023	522083.1154571614		3912083.1524917413	21242136.229666084	2601734.5478800777	1533208.1197239715	50206.41286111961	412089.3325208636	234230.5490314716	1365510.487533854	1155749.06993292	142924.1728264642	3068135.2545676637	2081728.0316780843	231320.6422845023		1625368.8930373297	1282811.0599612247	1996760.7852836272	946921.3864071479
Akkermansiaceae	map04213	Longevity regulating pathway - multiple species	130090.45327559538	230782.84731421352	673739.4441425082	488313.4168155904	207858.6113927412		1303186.826861944	8283564.100271174	1184080.5105890464		50206.41286111961	158885.4922299162	234230.5490314716	1365510.487533854	842391.07684507	51241.2352468744	3423316.8172203684	242646.7776745348			176268.4853441487	116528.59943276309	621939.5835147854	664562.467980563
Akkermansiaceae	map04214	Apoptosis - fly		282373.84682730504	478078.787794912		251971.34141751216		829893.1640825178	1619154.1641573685		129200.06817037187	726463.045187359	947183.2951434836				146209.43166028248	1327269.4342423514			58785.416750751385	53373.17060728065		108786.92145334407
Akkermansiaceae	map04217	Necroptosis	164162.56754558993	467043.5805835425	161317.0581738129	201740.95319284842	113634.35762689168	121771.10230273721	923293.7820852217	2047566.6931608063	326411.9677630793	4752662.723172325	290957.69159717805	394870.7365882036	479582.015795575	528672.3379452059	140521.64428571993	347577.95149157307	259087.31765242407	257372.56057469215	157033.61937105661	185406.92153425564	124337.59454087373	457710.1887817351	374441.44093659666	539691.6539305247
Akkermansiaceae	map04612	Antigen processing and presentation	152095.20136946347	427065.8667479928	161317.0581738129		113634.35762689168		160398.33215742855	844929.0782975778	326411.9677630793	368961.85799610656	112630.97297527612		479582.015795575	386838.48754651716	105479.36868000771	150575.05368721244	252775.39596577233	257372.56057469215	157033.61937105661	185406.92153425564	107138.57680502202	457710.1887817351	357513.5703223222	389625.232573079
Akkermansiaceae	map04621	NOD-like receptor signaling pathway	152095.20136946347	427065.8667479928	161317.0581738129		113634.35762689168		160398.33215742855	844929.0782975778	326411.9677630793	368961.85799610656	112630.97297527612		479582.015795575	386838.48754651716	105479.36868000771	150575.05368721244	252775.39596577233	257372.56057469215	157033.61937105661	185406.92153425564	107138.57680502202	457710.1887817351	357513.5703223222	389625.232573079
Akkermansiaceae	map04626	Plant-pathogen interaction	152095.20136946347	427065.8667479928	161317.0581738129		113634.35762689168		160398.33215742855	844929.0782975778	326411.9677630793	368961.85799610656	112630.97297527612		479582.015795575	386838.48754651716	105479.36868000771	150575.05368721244	252775.39596577233	257372.56057469215	157033.61937105661	185406.92153425564	107138.57680502202	457710.1887817351	357513.5703223222	389625.232573079
Akkermansiaceae	map04657	IL-17 signaling pathway	152095.20136946347	427065.8667479928	161317.0581738129		113634.35762689168		160398.33215742855	844929.0782975778	326411.9677630793	368961.85799610656	112630.97297527612		479582.015795575	386838.48754651716	105479.36868000771	150575.05368721244	252775.39596577233	257372.56057469215	157033.61937105661	185406.92153425564	107138.57680502202	457710.1887817351	357513.5703223222	389625.232573079
Akkermansiaceae	map04659	Th17 cell differentiation	152095.20136946347	427065.8667479928	161317.0581738129		113634.35762689168		160398.33215742855	844929.0782975778	326411.9677630793	368961.85799610656	112630.97297527612		479582.015795575	386838.48754651716	105479.36868000771	150575.05368721244	252775.39596577233	257372.56057469215	157033.61937105661	185406.92153425564	107138.57680502202	457710.1887817351	357513.5703223222	389625.232573079
Akkermansiaceae	map04724	Glutamatergic synapse						175233.99117451452		977452.2414647163					303403.5322039655							342008.0011399845		146232.6126759947
Akkermansiaceae	map04727	GABAergic synapse				180801.60740503573	123694.22875849967	331111.8524356878	228455.84639842343	3968839.224103233	505466.1870536824	50116.40786815312	1968598.4084811364	252521.08214556574	418860.2801923491	290130.3957446722	148501.20577465626			428668.50598971185		554766.3612783673		146232.6126759947
Akkermansiaceae	map04910	Insulin signaling pathway	12067.366176126461	341351.83549424814	440480.50529997295	201740.95319284842		316881.9701108433	1353590.6010977929	1987659.5367246233		4383700.865176219	965776.2708573712	749802.3192972352		141833.85039868872	35042.27560571222	197002.89780436066	6311.921686651731	665894.8977543989			216431.5802904744		114892.37010793768	180257.89722062345
Akkermansiaceae	map04914	Progesterone-mediated oocyte maturation	152095.20136946347	427065.8667479928	161317.0581738129		113634.35762689168		160398.33215742855	844929.0782975778	326411.9677630793	368961.85799610656	112630.97297527612		479582.015795575	386838.48754651716	105479.36868000771	150575.05368721244	252775.39596577233	257372.56057469215	157033.61937105661	185406.92153425564	107138.57680502202	457710.1887817351	357513.5703223222	389625.232573079
Akkermansiaceae	map04915	Estrogen signaling pathway	152095.20136946347	427065.8667479928	161317.0581738129		113634.35762689168		160398.33215742855	844929.0782975778	326411.9677630793	368961.85799610656	112630.97297527612		479582.015795575	386838.48754651716	105479.36868000771	150575.05368721244	252775.39596577233	257372.56057469215	157033.61937105661	185406.92153425564	107138.57680502202	457710.1887817351	357513.5703223222	389625.232573079
Akkermansiaceae	map04920	Adipocytokine signaling pathway		301374.1216586985	440480.50529997295			195110.86780810612	590695.1511699999	785021.9218613947			787449.5522354692	354931.5827090317						665894.8977543989			199232.5625546227		97964.49949366321	30191.47586317775
Akkermansiaceae	map04922	Glucagon signaling pathway	12067.366176126461	341351.83549424814	440480.50529997295	201740.95319284842		316881.9701108433	1353590.6010977929	1987659.5367246233		4383700.865176219	965776.2708573712	749802.3192972352		141833.85039868872	35042.27560571222	197002.89780436066	6311.921686651731	665894.8977543989			216431.5802904744		114892.37010793768	180257.89722062345
Akkermansiaceae	map04931	Insulin resistance	12067.366176126461	341351.83549424814	440480.50529997295	201740.95319284842		316881.9701108433	1353590.6010977929	1987659.5367246233		4383700.865176219	965776.2708573712	749802.3192972352		141833.85039868872	35042.27560571222	197002.89780436066	6311.921686651731	665894.8977543989			216431.5802904744		114892.37010793768	180257.89722062345
Akkermansiaceae	map04940	Type I diabetes mellitus	150071.3004907049	98694.95604457473		280578.8307254476	437918.73282291985	155877.86126117324	3331866.092406758	17038105.819935065	1923120.2243447136	1583324.5275921244	1968598.4084811364	664610.4146664294	115456.7479883836	290130.3957446722	461859.1988625063	142924.1728264642	63148.23552526035	2267749.759993261	231320.6422845023	212758.36013838282	1625368.8930373297	1166282.4605284615	1374821.2017688418	282358.918426585
Akkermansiaceae	map04964	Proximal tubule bicarbonate reclamation		301374.1216586985	440480.50529997295			370344.85898262064	590695.1511699999	1762474.163326111			787449.5522354692	354931.5827090317	303403.5322039655					665894.8977543989		342008.0011399845	199232.5625546227	146232.6126759947	97964.49949366321	30191.47586317775
Akkermansiaceae	map05010	Alzheimer disease	536864.1517862896	313544.7160127654	148009.29302723677		110153.42864659993		4995488.766639435	3466115.4625865044	1565165.467675081	1976886.7563565834		147173.272967507	50368.92499172369		929712.224847569	152204.19702542908		903537.2987443071	381532.72939063574	229627.957708126			2474183.222757763	836471.4979845542
Akkermansiaceae	map05014	Amyotrophic lateral sclerosis	130090.45327559538	151531.60326743763	264665.2707195038	488313.4168155904				982318.9315248564	761196.8400552548				234230.5490314716	790004.9987141653	699266.456913606		3004987.0190424034	89503.82747537488				116528.59943276309	621939.5835147854	496742.15218658163
Akkermansiaceae	map05016	Huntington disease			409074.1734230044		207858.6113927412		808672.9064834068	6213098.460844677	422883.67053379165		50206.41286111961			575505.4888196888	143124.61993146397			153142.9501991599						167820.31579398125
Akkermansiaceae	map05111	Biofilm formation - Vibrio cholerae	683221.5395403368	378481.042934967	25854410.03357795	1409206.2290158002	1079642.8799113038		8783327.115521396	3516163.267358891	535045.4806408858	1353710.6313741524	1351707.0462755882	3068283.4799112547	259575.06336477486	347975.30651281774	333764.5432394601	132167.1413988203	1007663.7102052233	325001.9379732404	472273.1688761004	594983.2108132349	333915.3530482714	786171.9876527796	61711.94857896596	439729.48288534174
Akkermansiaceae	map05134	Legionellosis	414894.53240568633	368979.9313158745		276168.58496452746	526759.4980397958	144062.0306626401	4940704.720385341	17168607.988448255	1864426.5221298577	1844605.1513556058	156234.25307872143	701215.0572855874	1119446.2143844133		752382.9460228874	943276.7025592668	254857.8235920937	2241460.3907870157	899457.3353689439	348874.01141748216	1988881.902390862	1899914.5328682272	2008977.4353139333	1397885.0727797537
Akkermansiaceae	map05152	Tuberculosis	150071.3004907049	98694.95604457473		99777.22332041191	314224.5040644202		3103410.2460083347	14046718.83729655	1417654.0372910313	1533208.1197239715		412089.3325208636			313357.99308785005	142924.1728264642	63148.23552526035	1839081.2540035495	231320.6422845023		1625368.8930373297	1166282.4605284615	1374821.2017688418	282358.918426585
Akkermansiaceae	map05200	Pathways in cancer	152095.20136946347	427065.8667479928	161317.0581738129		113634.35762689168		160398.33215742855	844929.0782975778	326411.9677630793	368961.85799610656	112630.97297527612		479582.015795575	386838.48754651716	105479.36868000771	150575.05368721244	252775.39596577233	257372.56057469215	157033.61937105661	185406.92153425564	107138.57680502202	457710.1887817351	357513.5703223222	389625.232573079
Akkermansiaceae	map05206	MicroRNAs in cancer						175233.99117451452		977452.2414647163					303403.5322039655							342008.0011399845		146232.6126759947
Akkermansiaceae	map05215	Prostate cancer	152095.20136946347	427065.8667479928	161317.0581738129		113634.35762689168		160398.33215742855	844929.0782975778	326411.9677630793	368961.85799610656	112630.97297527612		479582.015795575	386838.48754651716	105479.36868000771	150575.05368721244	252775.39596577233	257372.56057469215	157033.61937105661	185406.92153425564	107138.57680502202	457710.1887817351	357513.5703223222	389625.232573079
Akkermansiaceae	map05230	Central carbon metabolism in cancer						175233.99117451452		1380530.6609537525					303403.5322039655							342008.0011399845		146232.6126759947
Akkermansiaceae	map05418	Fluid shear stress and atherosclerosis	152095.20136946347	427065.8667479928	161317.0581738129		176312.2452557382		332643.32764632674	1403508.2463502719	326411.9677630793	368961.85799610656	112630.97297527612		479582.015795575	386838.48754651716	140017.58540319983	150575.05368721244	252775.39596577233	257372.56057469215	157033.61937105661	185406.92153425564	107138.57680502202	496299.33341561997	381188.93913693196	389625.232573079
Atopobiaceae	map00010	Glycolysis / Gluconeogenesis								212985.75587422596			120554.00338121415	216535.24822052236
Atopobiaceae	map00030	Pentose phosphate pathway								212985.75587422596			120554.00338121415	216535.24822052236
Atopobiaceae	map00051	Fructose and mannose metabolism								212985.75587422596			120554.00338121415	216535.24822052236
Atopobiaceae	map00052	Galactose metabolism							37927.369976865724	35470.10995703821		66881.37806890735		48350.04942489286							37132.905972800065		23054.00746625533
Atopobiaceae	map00620	Pyruvate metabolism		262145.11989513406	417104.5531047984	377083.7648914095		354979.492548049		218614.96079010895					423551.08779133303	498789.66979467403	84770.59000944665		184088.19676600813	257891.28674882636	598321.8954720271	1144753.7990619494		206355.31253489372	347576.7343195664
Atopobiaceae	map00680	Methane metabolism								212985.75587422596			120554.00338121415	216535.24822052236
Atopobiaceae	map00710	Carbon fixation in photosynthetic organisms		262145.11989513406	417104.5531047984	377083.7648914095		354979.492548049		431600.7166643349			120554.00338121415	216535.24822052236	423551.08779133303	498789.66979467403	84770.59000944665		184088.19676600813	257891.28674882636	598321.8954720271	1144753.7990619494		206355.31253489372	347576.7343195664
Atopobiaceae	map00720	Carbon fixation pathways in prokaryotes		262145.11989513406	417104.5531047984	377083.7648914095		354979.492548049		218614.96079010895					423551.08779133303	498789.66979467403	84770.59000944665		184088.19676600813	257891.28674882636	598321.8954720271	1144753.7990619494		206355.31253489372	347576.7343195664
Atopobiaceae	map01100	Metabolic pathways		262145.11989513406	417104.5531047984	377083.7648914095		354979.492548049		431600.7166643349			120554.00338121415	216535.24822052236	423551.08779133303	498789.66979467403	84770.59000944665		184088.19676600813	257891.28674882636	598321.8954720271	1144753.7990619494		206355.31253489372	347576.7343195664
Atopobiaceae	map01110	Biosynthesis of secondary metabolites								212985.75587422596			120554.00338121415	216535.24822052236
Atopobiaceae	map01120	Microbial metabolism in diverse environments		262145.11989513406	417104.5531047984	377083.7648914095		354979.492548049		431600.7166643349			120554.00338121415	216535.24822052236	423551.08779133303	498789.66979467403	84770.59000944665		184088.19676600813	257891.28674882636	598321.8954720271	1144753.7990619494		206355.31253489372	347576.7343195664
Atopobiaceae	map01130									212985.75587422596			120554.00338121415	216535.24822052236
Atopobiaceae	map01200	Carbon metabolism		262145.11989513406	417104.5531047984	377083.7648914095		354979.492548049		431600.7166643349			120554.00338121415	216535.24822052236	423551.08779133303	498789.66979467403	84770.59000944665		184088.19676600813	257891.28674882636	598321.8954720271	1144753.7990619494		206355.31253489372	347576.7343195664
Atopobiaceae	map01230	Biosynthesis of amino acids								212985.75587422596			120554.00338121415	216535.24822052236
Atopobiaceae	map02010	ABC transporters	2456.9431445990604	436260.3018952994		1916.4295888395764		16615.18738582471		196548.23245968125			292880.3270641817	130840.77134320898	139252.80704762565				1145031.4717830184	5510.521413359977
Atopobiaceae	map03070	Bacterial secretion system	117928.89374819743	146676.3573552463	115526.80879808072		133788.01918219565	306851.8678989358	98470.74416048209	47798.17734611656	254247.63949264426			103202.71307992091			45783.0341330419				301956.54520227073	191013.25167946963	20969.81912054407		85099.45472355734
Atopobiaceae	map05111	Biofilm formation - Vibrio cholerae	117928.89374819743	146676.3573552463	115526.80879808072		133788.01918219565	306851.8678989358	98470.74416048209	47798.17734611656	254247.63949264426			103202.71307992091			45783.0341330419				301956.54520227073	191013.25167946963	20969.81912054407		85099.45472355734
Azospirillaceae	map00010	Glycolysis / Gluconeogenesis	2210801.0786404666			28525.700810379683				9114.355955441366			13431.319338674079	73111.82805985275					117762.64156885068				5029.656668398892
Azospirillaceae	map00710	Carbon fixation in photosynthetic organisms	2210801.0786404666			28525.700810379683				9114.355955441366			13431.319338674079	73111.82805985275					117762.64156885068				5029.656668398892
Azospirillaceae	map01100	Metabolic pathways	2210801.0786404666			28525.700810379683				9114.355955441366			13431.319338674079	73111.82805985275					117762.64156885068				5029.656668398892
Azospirillaceae	map01110	Biosynthesis of secondary metabolites	2210801.0786404666			28525.700810379683				9114.355955441366			13431.319338674079	73111.82805985275					117762.64156885068				5029.656668398892
Azospirillaceae	map01120	Microbial metabolism in diverse environments	2210801.0786404666			28525.700810379683				9114.355955441366			13431.319338674079	73111.82805985275					117762.64156885068				5029.656668398892
Azospirillaceae	map01130		2210801.0786404666			28525.700810379683				9114.355955441366			13431.319338674079	73111.82805985275					117762.64156885068				5029.656668398892
Azospirillaceae	map01200	Carbon metabolism	2210801.0786404666			28525.700810379683				9114.355955441366			13431.319338674079	73111.82805985275					117762.64156885068				5029.656668398892
Azospirillaceae	map01230	Biosynthesis of amino acids	2210801.0786404666			28525.700810379683				9114.355955441366			13431.319338674079	73111.82805985275					117762.64156885068				5029.656668398892
Azospirillaceae	map01501	beta-Lactam resistance		302418.9456099852			129921.09518088317		53716.69243552741				185504.36148085212								309928.52959913854		85256.7492580628		36366.26749495454
Azospirillaceae	map01503	Cationic antimicrobial peptide (CAMP) resistance		302418.9456099852			129921.09518088317		53716.69243552741				185504.36148085212								309928.52959913854		85256.7492580628		36366.26749495454
Azospirillaceae	map02020	Two-component system		302418.9456099852			129921.09518088317		53716.69243552741				185504.36148085212								309928.52959913854		85256.7492580628		36366.26749495454
Azospirillaceae	map03070	Bacterial secretion system		302418.9456099852			129921.09518088317		53716.69243552741				185504.36148085212								309928.52959913854		85256.7492580628		36366.26749495454
Azospirillaceae	map04066	HIF-1 signaling pathway	2210801.0786404666			28525.700810379683				9114.355955441366			13431.319338674079	73111.82805985275					117762.64156885068				5029.656668398892
Azospirillaceae	map04626	Plant-pathogen interaction		302418.9456099852			129921.09518088317		53716.69243552741				185504.36148085212								309928.52959913854		85256.7492580628		36366.26749495454
Azospirillaceae	map05010	Alzheimer disease	2210801.0786404666			28525.700810379683				9114.355955441366			13431.319338674079	73111.82805985275					117762.64156885068				5029.656668398892
Azospirillaceae	map05133	Pertussis		302418.9456099852			129921.09518088317		53716.69243552741				185504.36148085212								309928.52959913854		85256.7492580628		36366.26749495454
Bacillaceae	map00040	Pentose and glucuronate interconversions		223854.05542727193					83128.93837521801				150894.50327395432		155165.99821627294			58796.77485060175	465585.3197768108						417046.0812568489	115862.16521164242
Bacillaceae	map00051	Fructose and mannose metabolism		223854.05542727193					83128.93837521801				150894.50327395432		155165.99821627294			58796.77485060175	465585.3197768108						417046.0812568489	115862.16521164242
Bacillaceae	map01100	Metabolic pathways		223854.05542727193					83128.93837521801				150894.50327395432		155165.99821627294			58796.77485060175	465585.3197768108						417046.0812568489	115862.16521164242
Bacillaceae	map03010	Ribosome	935722.6435952205			156027.4052582354	2180612.658611341	112576.27007419744			7670963.623064522	3291218.88099452		249178.36253541202	116270.34473106863		393356.2936404767	996803.0490183932	277093.21002665476	1799131.8115423266	1170633.9630602605		1092092.6748372423	481417.5002255426	1065395.8477190356	1567983.1815478331
Bacteroidaceae	map00010	Glycolysis / Gluconeogenesis	6541913.501906933	2619063.518334469	3630641.329705898	2188616.423816826	6093112.341678522	9161714.218878238	4325148.502302124	2086176.7116708187	18404095.856937025	10244564.06221876	5815267.473779095	23469871.57122897	2848040.303879748	6989785.160395824	4072402.923467	2352589.979590297	2251757.4403728	2374929.8781487206	2684938.7692548456	19893965.759451404	2802684.8986832253	1293387.3121568225	4742164.735705033	6642954.290310147
Bacteroidaceae	map00020	Citrate cycle (TCA cycle)	7796666.87901376	2416625.1234133523	14774447.821001701	6781473.807593665	2753304.6001003254	5933216.043576293	1760427.3282846415	2793842.2630017083	14284633.58920481	7092950.601908947	3690312.5085714567	9058141.970050609	4257218.889330273	10163591.364504438	8076662.3485993715	5946678.616794263	2527150.8751907917	3539593.13676509	891844.8141346918	23672805.621452317	1923112.1871981036	1445391.7788315269	5578754.764130211	11800468.70204425
Bacteroidaceae	map00030	Pentose phosphate pathway	2829865.070056542	790655.5444613742	3032239.3603642	458479.6976290015	2546059.226678243	818511.17270544	825334.2520179811	614237.8851459173	1234533.9271714897	3318347.7331113094	335815.81868263544	15917667.695042549	634609.0056647455	4211480.326707199	1263452.8151701943	418414.69062614907	1078436.6444297503	379927.78966386954	1300140.7554373655	822611.7296276675	2237176.3859598823	484686.15661444457	1024759.764266089	1022418.6287429401
Bacteroidaceae	map00040	Pentose and glucuronate interconversions	12607171.349472128	5001623.281010074	78900677.8607545	10920854.71248258	1837877.8096620743	9390243.92099045	2343085.682162595	4326131.0973090045	4452653.420841383	3794312.501776791	6578674.117048285	25185364.68844437	1784354.4872402134	28329262.226136442	4013733.5617442075	5097759.5550322775	4771848.014680678	4908536.553474181	1404229.224857885	3376268.958311722	1463797.724851395	1508892.7417200701	2083666.5343721379	3029574.631748158
Bacteroidaceae	map00051	Fructose and mannose metabolism	27690891.21840827	12541198.62249555	110025879.7907345	7258252.40715167	7393373.127232925	6628737.74116167	4207012.110151903	46678692.59690951	9422924.595238311	12572063.754784735	32283915.957426798	39177345.99397141	3124260.419324169	27425553.968606986	9137596.695757614	8642389.688302672	34356879.27815793	4890463.05944926	2657267.660116782	26951712.70291811	4753665.391382068	878319.200307856	8558611.243262615	4636578.3328158595
Bacteroidaceae	map00052	Galactose metabolism	9357142.095318468	1841644.866010845	3113852.928042155	3796906.1117289686	4501391.56622932	3743403.7924712016	3258862.000357477	3339716.70933749	8626307.553862859	2548898.0696081305	5664722.036651936	5502954.374033455	2293724.204730359	4805737.612364957	1850899.7998280304	2106815.3266840843	3696147.392668877	1237959.5813832253	2164700.45754589	6667789.512069814	1542510.9185781016	2048301.2251958617	6632562.004976765	5785934.634044379
Bacteroidaceae	map00053	Ascorbate and aldarate metabolism	215604.41667608617		1385108.3028836413	114604.8405539602		184234.30980348814	361136.677312194		1019834.6331408949	1966412.044661798	429082.0861098813	193366.1417787783		258952.79622859287	199726.10910215776		213158.0045544242		554080.5525828776		165710.72140034207	165203.3486210522	93262.27385023888
Bacteroidaceae	map00120	Primary bile acid biosynthesis	154869.44584098322			94152.5572005643																572155.2990531864
Bacteroidaceae	map00121	Secondary bile acid biosynthesis	154869.44584098322			94152.5572005643																572155.2990531864
Bacteroidaceae	map00190	Oxidative phosphorylation	402204.3693885022	1272359.8384219734	6594960.502837511	523214.7943325732	2511009.0676942365	308274.1138171108	751688.4656413286	1352942.0777791548	2872794.244649056	4329251.23427598	1659839.9360213904	527242.8261032224		677903.9527214122	1812978.7438402413	670197.295372481	944652.1388797042	1062792.321656116	423261.1797742792	10590452.361274388	757909.3187503908	385533.9680521476	954859.9925642351	1859689.34693274
Bacteroidaceae	map00220	Arginine biosynthesis	1674943.5439769104	807442.0799350177	838674.3490986337	1559551.1408486767	211011.81056132857	2625247.730308719	821871.3369144776	799358.6839137098	2202815.064668202	1258961.7687309803	2124803.031345585	7561944.502017674	1203769.0108143725	1985028.027460931	4286773.363062248	3147843.2266234304	916701.9717276415	2110197.64318988	855835.4013156206	2111292.0744145294	616849.6562505843	315681.1280520057	1412589.8827439682	2160026.6976041924
Bacteroidaceae	map00230	Purine metabolism	518861.3639393116	616173.1337340216	1172561.0178595288	269472.2929675164	935015.8291168739	531582.0671025947	407619.8432151312	736831.0280815462	1380575.9965841728	1134786.8028248297	4640715.764987819	1147090.7642931277	389008.66337277606	671075.1024071623	787224.2103615633	1156938.3557295222	1329558.961541544	455355.46341352235		2901433.3395495573	1693888.3314157024	727739.6356961874	569261.3783618995	1087955.3472143023
Bacteroidaceae	map00240	Pyrimidine metabolism	87881.18140979248		3253268.8833715236	592167.0058018873		785582.581584581	613120.7936928421		1377629.1939200605	494026.32739754725	114879.67907361523	1261214.2409172428	572398.9599410343	2113679.226274529	562303.8504175952	859505.5560923264	282630.87423495646	785686.9132634652	426073.9403137549	4877989.110732051		388837.2713259622	167148.0069058485	331499.63482044084
Bacteroidaceae	map00250	Alanine, aspartate and glutamate metabolism	2284061.730909565	1624759.15420932	4194374.495565878	1663186.1757486218	211011.81056132857	3291325.8203490344	1366857.4042511976	2865906.37694856	3277791.016102112	3438408.013391732	2325949.2224480677	8127481.95457361	1660323.051432954	2318904.3241247837	4335246.255903628	3507118.5396778183	1506584.1410263623	2232654.8847108586	855835.4013156206	4665680.625160993	699444.1058659554	872979.3143167396	2060430.9961712947	3316100.997846996
Bacteroidaceae	map00260	Glycine, serine and threonine metabolism	1040506.4690425671	2815646.2983149844	2446957.428987778	543211.2190614264	1313316.6817593325	587642.3695540413	110640.4363680906	323932.402659271	1116804.4259314972	206801.89230681094	190508.70713678777	2119079.9361228547	728730.6610528609	3969510.8267824673	2323368.8443225985	2333247.1261224253	3925633.1276503527	2289871.809566301	529736.7951186837	1587658.6996390107	4016558.073079364	1081269.1529872937	2444398.8490857794	1797851.083088912
Bacteroidaceae	map00270	Cysteine and methionine metabolism	4635105.6566777835	422950.01823664026	2596052.4094254905	6408902.054595743	304219.79015269515	3037234.7608148945	1368576.916033124	824915.659111589	5905842.695049538	1669578.7283521425		7554458.840832873	2688705.1051010303	8457361.983013123	4469322.146737064	5018000.479428103	666580.6583929094	2488647.6912463647	468583.6343604127	9724995.854852244	843084.1473270764	860149.5867969422	3420919.264604357	8904372.825568402
Bacteroidaceae	map00280	Valine, leucine and isoleucine degradation	101247.36853467477	62709.458795104954	1094169.461121481					36424.03578357438	183846.36230696557		81034.86806087541	246326.10639992822			25938.689666976654	35382.08544466202				76047.49060281969				128329.05605425015
Bacteroidaceae	map00290	Valine, leucine and isoleucine biosynthesis			1094169.461121481																	868603.8457163082
Bacteroidaceae	map00380	Tryptophan metabolism	212751.26171016664		1028930.605085776	151962.28583975183		285131.62019431294			403142.1223920728			431670.80779898976		619768.3311295047		126709.98870433473	188857.89847365327							54948.4961338277
Bacteroidaceae	map00410	beta-Alanine metabolism		97888.86706882216	225431.15626437677			304609.63324360654		155152.5338533827		389831.738986522		115808.16772126306						122457.24152097807			60686.388307992085		254444.48780229694	850217.0630118563
Bacteroidaceae	map00430	Taurine and hypotaurine metabolism		97888.86706882216	225431.15626437677			304609.63324360654		155152.5338533827	395449.078031991	389831.738986522		115808.16772126306						122457.24152097807			60686.388307992085		254444.48780229694	850217.0630118563
Bacteroidaceae	map00450	Selenocompound metabolism	134845.88368135912	335464.58651508135			175633.72991441833	222083.48316706973		826981.240057302	595736.977132212		941120.4757239636	629082.2496256625	172285.4249901038			249199.7547099721	964897.2643472805	205458.153621734		1716853.5151570104		67666.5128051117	2292458.1099473718	177207.32020191656
Bacteroidaceae	map00460	Cyanoamino acid metabolism	1415217.163487174	617592.4194131787	5978481.73411773	788608.5354227242	1325829.1546451347	1250274.2948907553	1292074.4702400684	1919380.7096821363	2125004.140019996	3622248.5654778713	201146.191102483	2911174.7510463973	3635791.7425455675	1255433.9630493918	783098.5885664457	1360605.7231734034	1443154.8170124912	958171.3280340191		931543.6314902164	826014.0956458747	1061422.0713180301	1689287.6104563083	474070.8075015083
Bacteroidaceae	map00480	Glutathione metabolism	1062898.047998706	938093.2509609556	2745805.7665849263	624904.5679319401	230864.35806166165	290734.01013846917	532554.2057775578	857478.2777198005	792111.0794003863	2263609.289184084	1058451.1932832652	2404840.217925146	508388.41726430855	3178865.3118509194	540727.9743474587	874119.4026396831	179954.76363396135	486244.56190403155	914778.3432993181	10004552.602106147	582530.57278867	775372.539170437	600732.9429563254	301343.98526279995
Bacteroidaceae	map00500	Starch and sucrose metabolism	5488439.932740916	2044992.8636138057	4329820.945883746	3863019.49070687	4337821.590828117	5834746.58572176	1858551.847316057	1329144.7200835047	5949882.944148674	4240115.386813475	3607382.3216319527	5023660.238383474	6233652.404106733	5223617.606446017	2214367.3447134984	2808926.548027545	2736584.09202568	1694668.0105188983	714444.9263892244	575724.5059471717	1435142.5416337997	2719398.411810867	6656897.227558482	4275701.8996770885
Bacteroidaceae	map00511	Other glycan degradation	5641101.365319043	1677697.2058960171	548452.6527161798	2033678.9254556806	734419.6825330781	3465915.431346278	2708913.2386760633	2764759.0618191655	8590415.441942818	4908147.233311714	1886807.9353877183	1062696.186630984	812690.3364908762	1855916.7250175646	684363.8010231734	2168503.2289364613	1863982.673777827	2999311.933414419	1303658.5479037655	5281661.010170842	853749.4520574657	812865.3936878031	1536455.7947477004	2000552.7259437488
Bacteroidaceae	map00513	Various types of N-glycan biosynthesis	283176.19920083456	502074.6526043678		169389.52982727406		260790.1251967904	2134467.8099482064	686552.6689569283	1354219.6828398844	1240374.0945972814	574796.9810104757		221533.0056187588	778153.3108021088	65158.74903566871	231136.19426524272		311616.5580793261		334389.54440281156	331331.93843993964	165524.7974514554	275300.6710612313	302602.71437426435
Bacteroidaceae	map00520	Amino sugar and nucleotide sugar metabolism	998653.0286403149	1245576.8249860718	2798152.6362559656	1639301.4196597203	3933619.466495254	1523630.8816407784	4029675.267709858	3340363.1072068275	14235566.033982383	10374784.293275017	6400475.396013672	1677637.7521064377	1524878.80192358	5113186.7603073185	2176304.209417766	1831179.4408463724	3808321.555027626	2225268.8105548522	851192.031029759	1839605.8629302233	2422119.55651348	1052971.94054532	1140095.7205017465	5242000.512648048
Bacteroidaceae	map00521	Streptomycin biosynthesis	148674.5847398283	1274015.5568318474	768817.1101977746		1051956.962797627		354438.73710455105	108882.81593350299	181086.49601655654		1139867.1528141962	55162.64530330682			294567.94804492034	96715.41021412642	426129.062174537		245634.26079878717	339911.9907745204	262704.537959464		187638.20024520723	1189621.802835159
Bacteroidaceae	map00531	Glycosaminoglycan degradation	1206021.0535378922	1464054.9664414935	34799541.11620038	6503685.823358865	10538264.280343791	5495027.723330222	3136934.843000751	2199148.804691629	6310102.815238356	3343474.726466186	6357668.669898896	3860592.8616896067	8200141.346281955	1836200.216329539	21174667.627509296	2270524.913601808	4654449.598070912	1720836.8866507406	884110.6840261077	2637574.8338745157	1564708.996087562	3194082.5533895227	3310823.483059137	2538085.424298242
Bacteroidaceae	map00540	Lipopolysaccharide biosynthesis					350110.29013337276				72245.11431203049		79148.954306094			51184.89830687143	37075.35918215109		42607.30162706517
Bacteroidaceae	map00562	Inositol phosphate metabolism	2993952.1048077033	1788853.4135540042	768817.1101977746	1019825.5979239241	2684357.969728505	3701114.7305793827	1626763.5393431461	1150731.2030338857	3082029.400756181	6172067.643325839	3839967.9157914696	3908867.5951358224	1040421.5953877758	2563681.1253059004	1933996.0207629725	1043217.3632505608	714580.9576660469	888294.1705110999	1356190.6064127143	7733169.606238078	864248.1219200194	540690.4005175015	1051773.1146987411	3521276.1615244835
Bacteroidaceae	map00564	Glycerophospholipid metabolism	720562.0944158544				364922.7183664135		175997.49131302998		152968.78967617906	1339656.5117173807		66223.05267656498	200621.55586822628	117859.8781555396	597010.4729353519	952604.9324492611		67236.68382193333			373366.04065816995	2205964.6017838097	5139289.916399221	422362.38501219114
Bacteroidaceae	map00600	Sphingolipid metabolism	5357925.166118209	862302.7036419263	773883.8089805566	1864289.3956284064	734419.6825330781	3509734.9393930943	574445.4287278568	2233358.92671562	7236195.759102934	3978769.2703309804	1084472.1437480538	1003011.6718445931	591157.3308721173	887913.2636515831	619205.0519875046	1937367.0346712184	1479330.135361071	2810152.616856071	1303658.5479037655	4436010.431718239	494163.78341227927	647340.5962363477	1515599.6114887663	2548167.074581341
Bacteroidaceae	map00603	Glycosphingolipid biosynthesis - globo and isoglobo series	283176.19920083456	502074.6526043678		169389.52982727406		260790.1251967904	2134467.8099482064	686552.6689569283	1354219.6828398844	1240374.0945972814	574796.9810104757		221533.0056187588	778153.3108021088	65158.74903566871	231136.19426524272		311616.5580793261		334389.54440281156	331331.93843993964	165524.7974514554	275300.6710612313	302602.71437426435
Bacteroidaceae	map00604	Glycosphingolipid biosynthesis - ganglio series	283176.19920083456	502074.6526043678		169389.52982727406		260790.1251967904	2134467.8099482064	686552.6689569283	1354219.6828398844	1240374.0945972814	574796.9810104757		221533.0056187588	778153.3108021088	65158.74903566871	231136.19426524272		311616.5580793261		334389.54440281156	331331.93843993964	165524.7974514554	275300.6710612313	302602.71437426435
Bacteroidaceae	map00620	Pyruvate metabolism	7394462.509625258	1144265.2849913791	8179487.31816419	6667687.763594697	587919.6460323837	5624941.929759182	1557456.9696867026	1440900.1852225536	12559007.155171977	4073297.2309005796	2187251.9968795646	8530899.143947385	4257218.889330273	9723631.652392488	6263683.604759131	5503510.873306299	1582498.7363110876	2803165.0850200597	658291.6770054968	13925331.64482098	1187515.52088114	1059857.8107793792	4682762.762667714	10472659.912382854
Bacteroidaceae	map00630	Glyoxylate and dicarboxylate metabolism	5514141.946119747	1074114.1621744887	2602141.3924838966	7003279.333616793	425589.37231456884	3525016.2275305972	1419730.955191798	1334139.6203982283	7423783.248399483	1774601.1478931636	81034.86806087541	8052924.19555874	3076936.2056667674	11959511.34573508	5197709.72319277	5414810.950729041	3254576.652476773	3281890.2319956785	1129888.700742705	10938771.476893866	1020202.9733280998	1754786.6478292146	3683704.875854831	9404590.470349237
Bacteroidaceae	map00640	Propanoate metabolism	101247.36853467477	62709.458795104954						36424.03578357438	579295.4403389567		81034.86806087541	246326.10639992822			25938.689666976654	35382.08544466202								128329.05605425015
Bacteroidaceae	map00650	Butanoate metabolism	1878089.938109675	1885190.1586344265	13609036.32140885	372571.7529979214	2449084.8099476304	997130.6306980036	391850.4122515174	2116547.159971322	2779204.1271221377	5813203.612543327	3690312.5085714567	3302041.748423378	1426022.4826762832	2222077.5252270605	3507573.438670459	1216318.9119494178	1443932.6025966424	1350694.8202828425	423261.1797742792	14265958.86132429	1128900.7862096876	585242.1920345847	2324882.2399740377	3746312.9394877045
Bacteroidaceae	map00660	C5-Branched dibasic acid metabolism																				792556.3551134885
Bacteroidaceae	map00670	One carbon pool by folate	353807.57880906016	84872.05758781765							231165.41527181878		4640715.764987819						270159.581402797			159530.89964259745	110429.37158551437
Bacteroidaceae	map00680	Methane metabolism	6286512.499714179	1702611.410012782	4413664.9955256265	6804341.237665396	1496066.508406247	3745381.2439006	1727322.5242420882	1426754.8834725453	11538892.51268485	3568666.85307441	399941.4617441233	21048699.362882182	2914790.172434328	11366389.121366605	5332252.537515652	6475262.418004333	902620.0162334995	2749709.4155663694	2034442.0090855598	15190222.00031379	1896104.7558146885	1366853.768956512	4557497.268494584	11115944.759871945
Bacteroidaceae	map00710	Carbon fixation in photosynthetic organisms	10185372.119117822	1654587.690593285	3452059.8999938276	8107539.027619236	3913640.286411559	11878785.38554008	3610680.9304720587	2243951.9577909326	19894192.725090127	11102533.251327325	2700100.762977273	23054917.388673708	4400109.905887385	12919706.19513919	6393859.607298506	5718268.9352871915	2203930.770340806	3474028.8454015814	2869416.491833282	19416723.48087983	3507529.4085716205	1818471.9725802979	4897811.376696119	12257819.544704685
Bacteroidaceae	map00720	Carbon fixation pathways in prokaryotes	5470873.369449367	2272960.7685973495	8374185.8745703595	6522688.098594711	2608946.3184476853	3345508.8746320056	1571547.274631063	2442586.4199584248	9922470.877567945	6796601.495672718	3394712.1821590797	8581786.259413905	3460164.0930821104	8857362.032608252	7309095.353086637	5287616.836831812	1967933.4065492363	3539593.13676509	1081552.856779776	20495859.051193498	1760074.290886749	1445391.7788315269	5242054.101969656	11212835.019194327
Bacteroidaceae	map00730	Thiamine metabolism	138828.21716162062	135739.25154970068	156574.09580184193		138108.32593838582	141590.8183762893		198713.293926137	415937.5247806923			1158179.4206160693	395074.70186848636	922705.034418934					313436.5362802776		5396607.200242414	256463.10581400633	405012.18592080695
Bacteroidaceae	map00750	Vitamin B6 metabolism	475468.8098454451	288160.4082092873	2043313.3892997731	100796.22588012819		384992.52303265163	59486.3972094167	35060.29897930311	185852.35728059075	150120.391003511	190508.70713678777	610836.5426459489	191975.89221018553	571281.6514542692	152029.34869128198	431665.76109907887	207397.6837869096	220317.84285155093	27987.884721903	581650.5817605664	176351.7638521759	186632.0919550214	402699.88144175446	330486.12579524145
Bacteroidaceae	map00760	Nicotinate and nicotinamide metabolism		328273.1640976169		65916.20751518678		540427.5818861803					145769.6515365707				148116.38426776815						71807.46026160859			190295.2691462694
Bacteroidaceae	map00770	Pantothenate and CoA biosynthesis			1094169.461121481																	868603.8457163082
Bacteroidaceae	map00790	Folate biosynthesis	138828.21716162062	135739.25154970068	156574.09580184193		138108.32593838582	141590.8183762893		198713.293926137	415937.5247806923			1158179.4206160693	395074.70186848636	922705.034418934	3846.917128968006				313436.5362802776		5396607.200242414	256463.10581400633	405012.18592080695	17345.47934524548
Bacteroidaceae	map00860	Porphyrin metabolism	560046.3364381606	1740399.5511682136	1976536.6618402041	1117576.1126685813	473382.8395477275	1524285.0667603216		715992.7202137362	162921.8530145324	1272841.7000186178	2673849.9585944465	2804922.1362086236	497558.9080705102	261144.25817902162	103705.75768859687	259996.95337477967	4093514.910538792	1002694.6391232618	188664.73828391667		83457.22823913064	368795.8665934953	496094.46514743794	259043.50010894984
Bacteroidaceae	map00910	Nitrogen metabolism	1674943.5439769104	807442.0799350177	838674.3490986337	1559551.1408486767	211011.81056132857	2625247.730308719	821871.3369144776	799358.6839137098	2202815.064668202	1258961.7687309803	2124803.031345585	7561944.502017674	1203769.0108143725	1985028.027460931	4286773.363062248	3147843.2266234304	916701.9717276415	2110197.64318988	855835.4013156206	2111292.0744145294	616849.6562505843	315681.1280520057	1412589.8827439682	2160026.6976041924
Bacteroidaceae	map00940	Phenylpropanoid biosynthesis	1115690.419378622	116117.84852876594	3225894.380320846	684973.5005227791	1325829.1546451347	1085716.2036558655	747088.4029033484	559006.886369846	1918900.3798943562	2473394.5352309244		2628118.46084237	3198971.4551758966	1255433.9630493918	783098.5885664457	1360605.7231734034	1309716.2447828697	958171.3280340191			826014.0956458747	900170.0212489967	1510921.1038749386	355207.4303410599
Bacteroidaceae	map00944	Flavone and flavonol biosynthesis			354162.0814218173	1117576.1126685813	260696.21597675368			122191.00183369014		650589.2706972613	2673849.9585944465	2148753.301375524				82414.7974007813	3951426.5773540596		188664.73828391667			40323.683687011246	241966.3633552302
Bacteroidaceae	map00970	Aminoacyl-tRNA biosynthesis	125466.66138886365							193576.95311472137				408718.0098182603						144691.3683827062
Bacteroidaceae	map00983	Drug metabolism - other enzymes	87881.18140979248	398219.49741295446	4402310.346246885	1440270.825502952	260696.21597675368	450910.8800438053	731344.4867688257	308000.69404605904	1316211.187646262	650589.2706972613	2788729.6376680615	2715214.9210128123	648491.4336188764	1550541.6849580947	596123.6945920177	1035742.1080568316	4837013.234658664	764422.8066977358	614738.6785976716	5704552.584947886	1486873.762081899	527841.3877985526	575707.4293341115	255415.1260034609
Bacteroidaceae	map01051	Biosynthesis of ansamycins	167297.59051510607		620942.3426010706		63155.635486072504		433935.062728208	102026.02684161278	239595.0120925584	1295759.8570686318		205922.80233873343		817591.1377710921	225357.25969890706		661039.0737611502		117221.03751438062		1321891.0006285463	157779.80168529428		141142.58792008957
Bacteroidaceae	map01100	Metabolic pathways	42953052.645008564	21072541.447320193	154203772.81356397	34592731.68161982	28952400.383980617	41838603.66497938	17642539.677585937	22178272.164548192	65148987.762425914	38046072.67565916	37892783.71422218	81079962.82372539	27396103.87140059	70421843.24474086	46438690.11066502	28017188.668826174	23294906.966062956	21974909.698715065	11680167.374622066	74242853.84510647	20148234.103733975	17212643.09065287	31048347.880204752	39696262.83430197
Bacteroidaceae	map01110	Biosynthesis of secondary metabolites	15158831.611732114	5709066.456631872	28081524.280483264	11676684.014471991	10886363.95551659	16253494.739887623	8250643.0298979	7289110.241280125	31994673.650950916	19904780.921961565	13437202.104131533	38215327.05497994	10568488.950114116	24330454.474878024	12330182.35193391	11364166.707465772	13055125.578827126	7711669.747675604	4466455.133497667	46334607.97234205	8320650.016155375	7288510.683127193	16347997.06812845	18885841.985982195
Bacteroidaceae	map01120	Microbial metabolism in diverse environments	27538126.199669126	11340518.840999931	55101538.34561915	9683043.024056174	11462913.353150187	14341512.830677273	9244241.27545615	48213880.317740194	33362115.518244013	21002751.00234414	34102458.3507834	36873990.749353334	6193984.854195786	19368582.822542604	16716698.984598784	12499559.785230717	36849747.94067906	5827993.102678211	4842078.212495678	62010547.81650754	9139846.422976004	3233260.0185312815	17226755.87473669	19525128.786224645
Bacteroidaceae	map01130		14700073.817678621	6567330.3979037795	23533971.566531632	9778687.982429119	9008541.718880499	13764243.966895884	6797196.955799093	5278824.065895461	29238555.897799972	16732707.01719094	13703198.6167919	33337929.14704674	6622992.228174966	22560246.820583325	12168154.45025793	9350575.35473805	8047815.756628997	6638863.166913656	4469375.676821388	45465031.80359582	6381162.421812771	3915495.5561936004	10106943.578540357	19124817.152234744
Bacteroidaceae	map01200	Carbon metabolism	13675398.181604581	4884258.603779684	20311553.099211853	9429942.205938421	6621745.91897642	13444080.37274283	4514434.029241839	4964652.511613036	29916006.043450955	16732707.01719094	6867808.619585114	30697090.05269245	6592088.821939901	21479085.730221737	11515565.465052089	9202591.76840987	6617941.029022862	5956930.696042899	4281438.957446009	39624627.7692586	5026117.434274419	3867522.337099557	8403773.770140463	17236331.968521643
Bacteroidaceae	map01210	2-Oxocarboxylic acid metabolism			1094169.461121481																	868603.8457163082
Bacteroidaceae	map01230	Biosynthesis of amino acids	4742263.988059183	1714142.963701664	5531016.295151748	1940666.8732062567	3747071.7367142206	7023082.862450834	2600849.6226478987	1929641.4601260487	12851069.045548307	9631415.832216416	3059317.4310439234	21140482.727915972	1909413.0597205195	7406630.666532546	2695115.4096740866	3069982.549707257	1470690.0359738811	1598797.8563558192	2857693.3462549644	15911012.842184983	3190188.6619052626	1390117.762720658	2429154.2254899815	5374836.30009485
Bacteroidaceae	map01501	beta-Lactam resistance		228823.77942905572					272279.8810770069					339798.3734338939		603314.0266249443	150734.05387175182						384549.4031955746		204898.91915338024
Bacteroidaceae	map01503	Cationic antimicrobial peptide (CAMP) resistance		228823.77942905572					272279.8810770069					339798.3734338939		603314.0266249443	150734.05387175182						384549.4031955746		204898.91915338024
Bacteroidaceae	map02020	Two-component system	138828.21716162062	364563.0309787564	156574.09580184193	409428.75033360557	483732.43956468045	141590.8183762893	820997.9881203966	382641.11574923387	509527.6423076107	1357938.7815053337	156779.42432949808	1497977.7940499634	395074.70186848636	1526019.0610438783	150734.05387175182	311765.8478778555		326364.26991108607	472992.6922657893	334237.0242955596	5942525.588259054	256463.10581400633	668779.096175925	785697.3645030898
Bacteroidaceae	map02024	Quorum sensing	633186.2145011828	1374925.180484577	1500046.641690089	701327.1671376138	2402568.179595682	326074.72710841586	504682.4953751899	1212695.1265186954	3135801.590781225	2063281.3419421397	428928.4040651857	3408599.876889053	777236.4097282451	4279455.508653889	759094.3265976809	700427.8645947048	1934949.347767759	1418660.4295474568	165399.78774670337	196019.0090069342	961511.8277060908	319088.55488118273	634763.7722247	2493130.7183910515
Bacteroidaceae	map02026	Biofilm formation - Escherichia coli		105152.6930179027	284071.2836205499	92607.60983169454	297717.02252017724	1319359.3678900292	167676.8949575754		619940.7772508648	766894.1169246886		172739.7949513162	941363.3517449766	570207.1989638282	264826.5438951792	123428.42211479884		242730.8855863671	82036.86391305106		111685.99092027704	236458.11993916638	207044.49028013612	239707.3874514048
Bacteroidaceae	map03010	Ribosome	1867241.8873317735	3654493.097608121	2121523.6287829573	4109914.1825422826	786606.9355318709	176932.50221520942	714816.4302741404	2664098.1976974774	3330452.7244599024	2072175.3328845836	616319.6472211521	3879756.239899113	125083.40332241125	877952.0708056614	1459422.8349364132	2242515.30441194	2643735.7048212932	1437135.8864120166	807308.1931341992	10374396.943084333	687956.8248591751	976812.2769706758	449345.7264393312	2182402.928188726
Bacteroidaceae	map03018	RNA degradation	235948.8250330322	531076.0627335922	31953.085190276655	141233.67430263545	220651.6330839881	116828.21918783957	299259.2109995473	299149.0184164852	5981572.032927881		168707.96092986234	2684395.869952971		2010390.1631787682	936461.4965564372	1804414.6561712115	501421.749086441	38514.59286277342	459024.49071976444	4959623.0543038	320425.8931052898	366151.5837688458	1021045.5009001567	1869998.0488922067
Bacteroidaceae	map03030	DNA replication		81072.97682493465		269472.2929675164		334671.7015407758	181012.57441546675		243494.0554328643	494026.32739754725			146591.2182230115	337198.80574330967	552794.6917722464	468127.8248673214		238309.78498962588				116506.53335745398		444776.6516733574
Bacteroidaceae	map03060	Protein export	594974.0254391346	279003.6453234804	1274615.485425712	305000.81810792506	89461.50936571842		195216.3684650598	41224.936397603284	252026.56323976137	205820.39732869528		631807.6353280151		1711522.1640990048	318473.35728076653	94659.07421243643	696821.410037007		91520.75213271477	196019.0090069342	90066.02928731343
Bacteroidaceae	map03070	Bacterial secretion system	594974.0254391346	507827.4247525361	1274615.485425712	305000.81810792506	89461.50936571842		467496.2495420667	41224.936397603284	252026.56323976137	205820.39732869528		971606.0087619091		2314836.190723949	469207.41115251835	94659.07421243643	696821.410037007		91520.75213271477	196019.0090069342	474615.432482888		204898.91915338024
Bacteroidaceae	map03430	Mismatch repair		81072.97682493465		269472.2929675164		334671.7015407758	181012.57441546675		243494.0554328643	494026.32739754725			146591.2182230115	337198.80574330967	552794.6917722464	468127.8248673214		238309.78498962588				116506.53335745398		444776.6516733574
Bacteroidaceae	map03440	Homologous recombination		81072.97682493465		269472.2929675164		334671.7015407758	181012.57441546675		243494.0554328643	494026.32739754725			146591.2182230115	337198.80574330967	552794.6917722464	468127.8248673214		238309.78498962588				116506.53335745398		444776.6516733574
Bacteroidaceae	map04011	MAPK signaling pathway - yeast	212751.26171016664		1028930.605085776	151962.28583975183		285131.62019431294			403142.1223920728			431670.80779898976		619768.3311295047		126709.98870433473	188857.89847365327							54948.4961338277
Bacteroidaceae	map04013	MAPK signaling pathway - fly	1900277.4188642711		829280.7307015063	208929.6826196801	111275.84090004762	178766.89371992133	206567.3925073793	68645.5087699457	678329.9880037977		71269.52969882764	3072595.728410078	195733.51383146006	3973246.067643947	77002.23324025226	394246.2874368387	1078062.8854633388	3625.4845693835196	174505.4862312331	3386380.62285255	194022.08668149836	85591.1673133404	62296.4395151832	1359527.877150246
Bacteroidaceae	map04016	MAPK signaling pathway - plant	212751.26171016664		1028930.605085776	151962.28583975183		285131.62019431294			403142.1223920728			431670.80779898976		619768.3311295047		126709.98870433473	188857.89847365327							54948.4961338277
Bacteroidaceae	map04066	HIF-1 signaling pathway	78282.03443980667	400718.69674683956	239490.04301979113	666635.7665153152	137651.240455356	2613821.648785747	545707.2103325312	299149.0184164852	9196990.176727727	216159.28886195523	168707.96092986234	1897068.5540540507	376762.46668063395	1804787.1475999434	544765.479909788	1273923.235831752		133372.2879012098	459024.49071976444	6443773.813704033	222148.94639023556	458631.2684586131	877763.0862115924	1812890.8404598995
Bacteroidaceae	map04068	FoxO signaling pathway	2113028.6805744376		1858211.3357872823	360891.9684594319	111275.84090004762	463898.51391423424	206567.3925073793	68645.5087699457	1081472.1103958706		71269.52969882764	3504266.5362090683	195733.51383146006	4593014.398773452	77002.23324025226	520956.27614117344	1266920.7839369923	3625.4845693835196	174505.4862312331	3386380.62285255	194022.08668149836	85591.1673133404	62296.4395151832	1414476.3732840735
Bacteroidaceae	map04071	Sphingolipid signaling pathway		97888.86706882216	225431.15626437677			304609.63324360654		155152.5338533827		389831.738986522		115808.16772126306						122457.24152097807			60686.388307992085		254444.48780229694	850217.0630118563
Bacteroidaceae	map04142	Lysosome	1442807.3545183914	1240372.5362426294	620049.764070343	2850879.254349049	881463.1039826593	3465915.431346278	2590279.9921539975	981228.2728374922	3422276.8126798617	5069184.60123433	3411621.31579864	2887693.897093815	644550.3880948775	983233.1272342198	397969.91142782423	1625326.5463991642	4706541.116178567	2999311.933414419	188664.73828391667	3198110.2125418386	764809.3335442268	435631.34189569985	1645600.8073915283	856907.1072238153
Bacteroidaceae	map04146	Peroxisome	2113028.6805744376		1858211.3357872823	360891.9684594319	111275.84090004762	463898.51391423424	206567.3925073793	68645.5087699457	1081472.1103958706		71269.52969882764	3504266.5362090683	195733.51383146006	4593014.398773452	77002.23324025226	520956.27614117344	1266920.7839369923	3625.4845693835196	174505.4862312331	3386380.62285255	194022.08668149836	85591.1673133404	62296.4395151832	1414476.3732840735
Bacteroidaceae	map04211	Longevity regulating pathway	2113028.6805744376		1858211.3357872823	360891.9684594319	111275.84090004762	463898.51391423424	206567.3925073793	68645.5087699457	1081472.1103958706		71269.52969882764	3504266.5362090683	195733.51383146006	4593014.398773452	77002.23324025226	520956.27614117344	1266920.7839369923	3625.4845693835196	174505.4862312331	3386380.62285255	194022.08668149836	85591.1673133404	62296.4395151832	1414476.3732840735
Bacteroidaceae	map04212	Longevity regulating pathway - worm	2348977.50560747	130357.36598675259	1890164.420977559	360891.9684594319	194276.23352867976	580726.7331020738	206567.3925073793	68645.5087699457	2128462.1030061767		71269.52969882764	4529800.173167186	195733.51383146006	5024151.805862041	468698.2498869015	1051447.6964806328	1768342.5330234333	3625.4845693835196	174505.4862312331	3386380.62285255	292299.03339655255	206579.46609990543	446381.96110476163	1847387.7742447006
Bacteroidaceae	map04213	Longevity regulating pathway - multiple species	2113028.6805744376		1858211.3357872823	360891.9684594319	111275.84090004762	463898.51391423424	206567.3925073793	68645.5087699457	1081472.1103958706		71269.52969882764	3504266.5362090683	195733.51383146006	4593014.398773452	77002.23324025226	520956.27614117344	1266920.7839369923	3625.4845693835196	174505.4862312331	3386380.62285255	194022.08668149836	85591.1673133404	62296.4395151832	1414476.3732840735
Bacteroidaceae	map04217	Necroptosis		105152.6930179027	284071.2836205499	92607.60983169454	297717.02252017724	1319359.3678900292	167676.8949575754	183927.82182309683	619940.7772508648	815235.0351624099		172739.7949513162	941363.3517449766	570207.1989638282	264826.5438951792	249571.99551404925		242730.8855863671	241593.01989856278	283814.9947659984	250742.32330791553	236458.11993916638	207044.49028013612	493524.1946831504
Bacteroidaceae	map04626	Plant-pathogen interaction		228823.77942905572					272279.8810770069					339798.3734338939		603314.0266249443	150734.05387175182						384549.4031955746		204898.91915338024
Bacteroidaceae	map04724	Glutamatergic synapse								183927.82182309683		48340.918237721264						126143.57339925041			159556.15598551172	283814.9947659984	139056.33238763848			253816.8072317456
Bacteroidaceae	map04727	GABAergic synapse		97888.86706882216	225431.15626437677			304609.63324360654		339080.3556764795		438172.6572242433		115808.16772126306				126143.57339925041		122457.24152097807	159556.15598551172	283814.9947659984	199742.72069563056		254444.48780229694	1104033.870243602
Bacteroidaceae	map04910	Insulin signaling pathway		105152.6930179027	284071.2836205499	92607.60983169454	297717.02252017724	1319359.3678900292	167676.8949575754		619940.7772508648	766894.1169246886		172739.7949513162	941363.3517449766	570207.1989638282	264826.5438951792	123428.42211479884		242730.8855863671	82036.86391305106		111685.99092027704	236458.11993916638	207044.49028013612	239707.3874514048
Bacteroidaceae	map04922	Glucagon signaling pathway		105152.6930179027	284071.2836205499	92607.60983169454	297717.02252017724	1319359.3678900292	167676.8949575754		619940.7772508648	766894.1169246886		172739.7949513162	941363.3517449766	570207.1989638282	264826.5438951792	123428.42211479884		242730.8855863671	82036.86391305106		111685.99092027704	236458.11993916638	207044.49028013612	239707.3874514048
Bacteroidaceae	map04931	Insulin resistance		105152.6930179027	284071.2836205499	92607.60983169454	297717.02252017724	1319359.3678900292	167676.8949575754		619940.7772508648	766894.1169246886		172739.7949513162	941363.3517449766	570207.1989638282	264826.5438951792	123428.42211479884		242730.8855863671	82036.86391305106		111685.99092027704	236458.11993916638	207044.49028013612	239707.3874514048
Bacteroidaceae	map04940	Type I diabetes mellitus	107543.11888143039	97888.86706882216	257384.2414546534		83000.39262863211	304609.63324360654		155152.5338533827	1046989.9926103059	389831.738986522		257370.4706207558						122457.24152097807			158963.3350230463		540149.8505421889	895736.062258688
Bacteroidaceae	map04974	Protein digestion and absorption	263734.36391495663		259508.5817639235									114192.16091565193		223346.6926694095		152396.48159800694				372107.191637366		146949.31565535732	204268.68084236103
Bacteroidaceae	map05010	Alzheimer disease	78282.03443980667		239490.04301979113	525402.0922126797		2613821.648785747	246447.999332984		4262408.136410153	216159.28886195523		238206.32105919748	376762.46668063395	225534.3915097641				94857.6950384364		1484150.7594002334		213467.98347633233	240803.10690101417	375804.1925283198
Bacteroidaceae	map05014	Amyotrophic lateral sclerosis	212751.26171016664		1028930.605085776	151962.28583975183		285131.62019431294			403142.1223920728			431670.80779898976		619768.3311295047		126709.98870433473	188857.89847365327							54948.4961338277
Bacteroidaceae	map05016	Huntington disease	1900277.4188642711		829280.7307015063	208929.6826196801	111275.84090004762	178766.89371992133	206567.3925073793	68645.5087699457	678329.9880037977		71269.52969882764	3072595.728410078	195733.51383146006	3973246.067643947	77002.23324025226	394246.2874368387	1078062.8854633388	3625.4845693835196	174505.4862312331	3386380.62285255	194022.08668149836	85591.1673133404	62296.4395151832	1359527.877150246
Bacteroidaceae	map05133	Pertussis		228823.77942905572					272279.8810770069					339798.3734338939		603314.0266249443	150734.05387175182						384549.4031955746		204898.91915338024
Bacteroidaceae	map05134	Legionellosis	317844.7180596187	1272359.8384219734	6626913.588027787		2248385.346696574	308274.1138171108	202970.3585979388	1352942.0777791548	3200831.764200272	1451475.1033990113	1503060.5116918923	505913.7193410011		677903.9527214122	1710318.9407460168	484575.02089387586	944652.1388797042	736428.05174503	423261.1797742792	7362445.602260014	833873.613032018	385533.9680521476	1181697.3642023893	1373327.7889082273
Bacteroidaceae	map05146	Amoebiasis	120021.31281902584	106001.84913622355			200438.20988001098		46620.33481441511	130441.95587723002		303650.0393185462	427421.49038116937	108395.64914583525	68144.06081601181					135564.87845160533			147538.17401306352
Bacteroidaceae	map05152	Tuberculosis	235948.8250330322	130357.36598675259	31953.085190276655		83000.39262863211	116828.21918783957			1046989.9926103059			1025533.6369581183		431137.4070885889	391696.0166466493	530491.4203394594	501421.749086441				98276.9467150542	120988.29878656504	384085.52158957836	432911.40096062707
Barnesiellaceae	map00052	Galactose metabolism						343817.03479431185						168895.24533908258			63857.928708589854							144346.90330694048	232592.05447044727
Barnesiellaceae	map00220	Arginine biosynthesis	45393.9880736827	74339.14049960834		95584.10993776415	2265962.959843306		182492.72444398073	241795.52892102764		71774.20387901829	108359.40227178614	1129334.6184517213	58044.34153880707		172683.70495907438					45043.9636789549		65865.52772521228		207881.37579248243
Barnesiellaceae	map00240	Pyrimidine metabolism																							121934.02156654859
Barnesiellaceae	map00250	Alanine, aspartate and glutamate metabolism	45393.9880736827	74339.14049960834		95584.10993776415	2265962.959843306		182492.72444398073	241795.52892102764		71774.20387901829	108359.40227178614	1129334.6184517213	58044.34153880707		172683.70495907438					45043.9636789549		65865.52772521228		207881.37579248243
Barnesiellaceae	map00500	Starch and sucrose metabolism						343817.03479431185						168895.24533908258			63857.928708589854							144346.90330694048	232592.05447044727
Barnesiellaceae	map00910	Nitrogen metabolism	45393.9880736827	74339.14049960834		95584.10993776415	2265962.959843306		182492.72444398073	241795.52892102764		71774.20387901829	108359.40227178614	1129334.6184517213	58044.34153880707		172683.70495907438					45043.9636789549		65865.52772521228		207881.37579248243
Barnesiellaceae	map00983	Drug metabolism - other enzymes																							121934.02156654859
Barnesiellaceae	map01100	Metabolic pathways	45393.9880736827	74339.14049960834		95584.10993776415	2265962.959843306	343817.03479431185	182492.72444398073	241795.52892102764		71774.20387901829	108359.40227178614	1298229.8637908038	58044.34153880707		236541.63366766425					45043.9636789549		210212.43103215276	354526.07603699586	207881.37579248243
Bifidobacteriaceae	map00010	Glycolysis / Gluconeogenesis	10700948.339528583	21976294.409992658	415598.30767466786	602400.0045376001	7059025.0390850175	777741.8978277406	6747682.389380131	2175973.381132837	1867331.530879553	982012.6492181672	3783990.4112813044	2955261.411546009	982402.6346128321	7254273.351483918	4689684.879345893	13465146.453795355	1899360.7585989246	821508.745555514	4524647.729904024	1667258.1139832763	695307.1263398358	4641396.318847247	3000776.0924895983	1022340.7670252584
Bifidobacteriaceae	map00020	Citrate cycle (TCA cycle)	345118.7749312167	483432.5537610602			385649.53538050095	149058.9981745021	113040.03203277668	94072.4619546787	327272.8574719968			239596.36537496516		350941.3031948847	69403.25748828956	214955.07763258475	66991.99047685126		172896.54931435932			94146.90451314047	72018.54776213571
Bifidobacteriaceae	map00030	Pentose phosphate pathway	2966577.6670096405	7778117.516653258	2256769.423495997	966129.2932470676	3894996.0813169717	811880.1140909465	2352810.771050583	1126397.0292043197	3970472.711087756	1977037.4561371626	3549744.3621365936	1086077.0401264029	1043861.94340026	7930797.714754965	1451760.0873151827	4271699.539806742	779743.7035191164	1874099.8099054275	8707056.44302106	3873537.3744506845	1207960.0230885353	5769650.596856327	1039980.0200232603	371878.2346865367
Bifidobacteriaceae	map00040	Pentose and glucuronate interconversions	7689251.858571666	30735947.126550425	351241.19013468176	2226987.620731079	4965304.858388447	2808380.401657031	5874110.058233424	1736507.0083387047	1184740.2644383088	3686338.944616499	6582800.351550767	4874235.505206235	2790977.4289493556	4343159.063851325	1324163.7998901827	6619181.506729957	4301563.373607225	832573.013849602	3730851.2698884318	767590.7457693821	1034355.1517083212	7022716.105465888	2760145.46893171	1048308.2571445256
Bifidobacteriaceae	map00051	Fructose and mannose metabolism	8086123.250193552	31277388.943179183	503007.0278941309	1805530.1470587966	5192937.630478578	2387792.57116646	5979303.143445877	2132342.048806277	1233810.1591883674	3686338.944616499	5217366.6689984	3812985.4447939172	2959641.819134819	4302942.05111578	2207679.550498528	5712611.788895678	2332979.132714338	706928.979135496	4054934.707643332	895827.8784116033	1368687.8847549795	6064503.294856501	3094135.8868395644	1258898.9486838009
Bifidobacteriaceae	map00052	Galactose metabolism	2163447.07652797	2789991.4101136504	286290.4167575633	1561209.7443898537		70995.02963765431	673421.4374636428	323538.27910284314	908608.1682977836		6903983.474103556	950077.9610880234	358200.910715765	697833.4259562467	74983.07883026291	863245.3614875136	479437.4606352023	332510.06452578935	266588.9564355227	635457.5755662207	252297.33936000252	924073.7325630957	338915.59903612436	190606.16311346975
Bifidobacteriaceae	map00053	Ascorbate and aldarate metabolism	504771.03586283006	152606.1679940873		540447.6264464122		343595.08989045717	262271.6283258263				273796.17766917916	604160.1073841874	140511.3582562992			286284.83150751935		270270.9090042964	360155.8788232486			58615.815049398465
Bifidobacteriaceae	map00190	Oxidative phosphorylation	81781.65031797643	211052.05779501854	58644.09976491749	147602.99355990256	105809.12130534071	962745.3427287199		67782.97485777065		673860.8631608122	221182.24076121757		110234.75346587237					332022.2163086678	359072.1359947572	106235.89984513348	45482.83765443319		61788.39670014733	104339.28710691552
Bifidobacteriaceae	map00195	Photosynthesis	81781.65031797643	211052.05779501854	58644.09976491749	147602.99355990256	105809.12130534071	962745.3427287199		67782.97485777065		673860.8631608122	221182.24076121757		110234.75346587237					332022.2163086678	359072.1359947572	106235.89984513348	45482.83765443319		61788.39670014733	104339.28710691552
Bifidobacteriaceae	map00220	Arginine biosynthesis	960850.0899367033	5607804.984717828		262564.77672816656	557527.442323291	104183.16350220321	55962.48190260133	416030.4248140706	652828.0288173375	204509.917200844	263437.96834974445	380784.383032146	282830.1843488063	526737.86549403	1260366.8508820178	2037816.4866246264	1072579.1977406414	248541.97019815687	3638696.8046722524	195857.77141271136	256629.01703122936	1833190.3437458307	309404.9724346412	163651.17255091248
Bifidobacteriaceae	map00230	Purine metabolism	552583.7112754439	1884620.4518411015	150484.41448509292		94471.57873980458		323385.03843168233					515690.6260071038		476171.6076846012	647784.0223956206	928098.2242485555			287471.03284264955	246618.08514641627	116155.06782583652	633513.8046470126	294597.7986396933	147186.71548773014
Bifidobacteriaceae	map00240	Pyrimidine metabolism		75305.82598608173					28394.288952324372					59028.43863023457		34980.4389419533	79219.08859068355	262721.47920488386					65215.337812613856			86151.68777176562
Bifidobacteriaceae	map00250	Alanine, aspartate and glutamate metabolism	960850.0899367033	5607804.984717828		262564.77672816656	557527.442323291	104183.16350220321	55962.48190260133	416030.4248140706	652828.0288173375	204509.917200844	263437.96834974445	380784.383032146	282830.1843488063	526737.86549403	1260366.8508820178	2037816.4866246264	1072579.1977406414	248541.97019815687	3638696.8046722524	195857.77141271136	256629.01703122936	1833190.3437458307	309404.9724346412	163651.17255091248
Bifidobacteriaceae	map00260	Glycine, serine and threonine metabolism	370998.7221960784	486592.5708822632			423375.30874938815		123078.99566526442							142912.03296628557		175951.38554508096			148379.02838349828
Bifidobacteriaceae	map00261	Monobactam biosynthesis		113775.30293902845								173417.36905884257								144037.33153415014					25808.55807602434	149275.97573117336
Bifidobacteriaceae	map00270	Cysteine and methionine metabolism	345118.7749312167	483432.5537610602			385649.53538050095	149058.9981745021	113040.03203277668	94072.4619546787	327272.8574719968			239596.36537496516		350941.3031948847	69403.25748828956	214955.07763258475	66991.99047685126		172896.54931435932			94146.90451314047	72018.54776213571
Bifidobacteriaceae	map00300	Lysine biosynthesis		113775.30293902845								173417.36905884257								144037.33153415014					25808.55807602434	149275.97573117336
Bifidobacteriaceae	map00430	Taurine and hypotaurine metabolism	155099.8717463326	1828906.3524347781	60309.12232998369		95784.66590517755	71287.07647244177	45090.73072945591	475230.7875136197		133071.81223365877	257163.81986114243	52126.016622275725	134608.37312410274	98481.70054656822		81582.8471513811	43790.48395822175	349124.1035393235	236779.2889074549	356875.1560377521		461076.9133386663	94694.63588188341	30483.20066509754
Bifidobacteriaceae	map00471		14290.16305384474	423329.3509814892				21420.75152433032		20307.846102662283	136401.92759886215				200404.24928627835		67621.44195536702
Bifidobacteriaceae	map00500	Starch and sucrose metabolism	667050.2255393013	2741973.816227769	1426786.7473067646	577667.5885372269	182623.28159566308	1590523.5622113138	1108677.655600569	837202.6356990042	6254964.009379236	151876.76569171457	3428942.5316432007	934700.8881339072	858353.987191915	1555416.6037895456	439802.7778633492	2447611.0822658986	3966136.2264151885	1627494.4634520742	63493.06901682576	447647.2657288993	1089817.680935471	11963833.33512799	804658.9696681013	1742236.669947183
Bifidobacteriaceae	map00511	Other glycan degradation	9143867.379875474	3123204.015192402	1774793.8858027935	2134593.397881608	13345399.540411182	86933.95113201496	1372396.5351617476	1667632.6418682258	4849591.144186372	2017272.249051764	13174452.018490428	2178562.2014309173	896201.1273580098	3288407.834103005	940095.8618120775	700409.9446938529	4052219.2465971597	966102.0213379597	3033510.1707200273	2196705.4958899664	1212368.0962544505	1901273.0597047315	1025976.998554439	1354965.6158134672
Bifidobacteriaceae	map00513	Various types of N-glycan biosynthesis	1599761.8205627834	378022.1931355937	275120.3439822319	57886.88312717394	6845801.644635263	86933.95113201496	653549.6011948279	723013.9523823486	273460.8143171474	332303.06107241136	2623030.442277961	324384.5278473544		1463464.4383188575	324309.63276916434	419757.43471083377	2729106.5266719423	214030.39744527702	1611646.3043042438	434688.15650561464	44515.48348104182	577724.7561117272	138848.233904887	342169.34592279413
Bifidobacteriaceae	map00520	Amino sugar and nucleotide sugar metabolism	1826004.2674938692	1020366.616395453	426886.18174168107	57886.88312717394	6911069.854401931	86933.95113201496	757369.6772968576	1178214.3295272428	273460.8143171474	332303.06107241136	2815363.2150356043	324384.5278473544		1487605.9601311614	430674.68464686594	419757.43471083377	3165644.1662938595	214030.39744527702	1675139.3733210696	441689.9040954568	133919.7909483995	725779.6254068855	138848.233904887	342169.34592279413
Bifidobacteriaceae	map00531	Glycosaminoglycan degradation	6242644.737828309	1783720.2163843026	2515667.804106196	364808.49591202603	9669931.774626901	1932732.8327756503	1494692.9279184232	1760852.7868195525	1220645.9089201337	656240.812169139	5511755.2134760255	518638.3745563898	516423.60527990106	3212174.3643963854	446197.23369825445	1838654.0201716567	3946113.1518234257	389088.0595217299	7969208.988275987	918582.4196221342	166399.8104110578	707146.8976820799	1008238.7969676724	2630997.382401941
Bifidobacteriaceae	map00562	Inositol phosphate metabolism	1877169.1704409719	1909392.555525767		372519.0693249426	604153.2120264081		1185835.3533352131	212923.2974798388	49069.894750058615		342245.37023754534	228896.69364476317	309175.74844176264	513639.43067396595	920260.7287879576	1787672.6375677278	412905.5325852529	395395.74747070763	822494.9956481487	273543.58799013647	360876.4626220251	254426.44246309594	656768.2117243585	335810.0559727249
Bifidobacteriaceae	map00600	Sphingolipid metabolism	1933483.7173864134	1124062.9350756765	131013.2762205379	1452321.4914304763	195298.28602148045		134818.54096874132	182045.18092256557		435176.7555982928	6305931.219420973	528564.714915967		154856.376893384				191421.20476545687	266588.9564355227	473270.23889014585	132439.58587828287	845694.9465314945
Bifidobacteriaceae	map00603	Glycosphingolipid biosynthesis - globo and isoglobo series	1599761.8205627834	378022.1931355937	275120.3439822319	57886.88312717394	6845801.644635263	86933.95113201496	653549.6011948279	723013.9523823486	273460.8143171474	332303.06107241136	2623030.442277961	324384.5278473544		1463464.4383188575	324309.63276916434	419757.43471083377	2729106.5266719423	214030.39744527702	1611646.3043042438	434688.15650561464	44515.48348104182	577724.7561117272	138848.233904887	342169.34592279413
Bifidobacteriaceae	map00604	Glycosphingolipid biosynthesis - ganglio series	1599761.8205627834	378022.1931355937	275120.3439822319	57886.88312717394	6845801.644635263	86933.95113201496	653549.6011948279	723013.9523823486	273460.8143171474	332303.06107241136	2623030.442277961	324384.5278473544		1463464.4383188575	324309.63276916434	419757.43471083377	2729106.5266719423	214030.39744527702	1611646.3043042438	434688.15650561464	44515.48348104182	577724.7561117272	138848.233904887	342169.34592279413
Bifidobacteriaceae	map00620	Pyruvate metabolism	1052802.3579529931	5344553.776344656	468685.8208217265		1058395.2588345218	220346.0746469439	566557.0927955704	788549.2777726304	577544.4432909824	133071.81223365877	257163.81986114243	291722.3819972409	313372.0638963415	1127403.603404291	637968.1912932266	1226354.406876808	236949.39531268843	349124.1035393235	865160.2629349936	588851.3108879859		1613220.3453454955	371947.5298502428	91518.22838106206
Bifidobacteriaceae	map00625	Chloroalkane and chloroalkene degradation		542586.2942349459		154004.01958980766		127162.33487573107	277230.42936351936						54344.65542455615	250214.64322573808		248040.1647158178					42695.176036597666		43332.64349195721
Bifidobacteriaceae	map00630	Glyoxylate and dicarboxylate metabolism	1078813.8348113578	5221900.851959781		154004.01958980766	855100.1160008946	276221.3330502332	446232.94329889736	217427.56065556355	843698.9586904722	109774.00423941582	91866.87932164143	446693.1655370731	54344.65542455615	1127893.8119146526	1206665.8458888172	2500811.728973029	1139571.1882174928		2455790.556118639	195857.77141271136	299324.19306782703	1447791.3524210106	424756.1636887342	163651.17255091248
Bifidobacteriaceae	map00640	Propanoate metabolism	500218.64667754935	4659369.61807995	318201.4063366336	154004.01958980766	963923.6800947171	347508.409522675	548796.7726797317	788549.2777726304	577544.4432909824	133071.81223365877	257163.81986114243	291722.3819972409	367716.71932089765	936427.0778873812	69403.25748828956	974040.5695327743	236949.39531268843	349124.1035393235	577689.230092344	588851.3108879859	42695.176036597666	1132035.3216467032	357418.5507682738	30483.20066509754
Bifidobacteriaceae	map00650	Butanoate metabolism		1804444.4176491662	257892.28400664992		482489.47880903864		113435.5805539798	219246.02830433205	250271.58581898554				178763.69077223877	236789.4309201903		429462.4800329906	126166.92087761541		168013.3918705298	231976.1548502338		576811.5037948965	147372.72363229748
Bifidobacteriaceae	map00680	Methane metabolism	5119023.265100582	14673839.97282662	60309.12232998369	154004.01958980766	5097961.7996383235	347508.409522675	2811310.2946188427	1746303.521050724	954076.234991519	322107.5118454132	2541624.169357912	1311738.532875049	352352.6521721522	4198677.079332012	747359.7188764012	5442272.119272538	1298999.8553611382	381213.9219430503	2682526.6946248934	1552455.3862378655	312952.84111878433	3702749.709615176	2056503.0698626756	336444.15522565984
Bifidobacteriaceae	map00710	Carbon fixation in photosynthetic organisms	7315149.727023748	15610182.630833799	2521883.3166855723	1262889.9282109162	5286807.04585822	1589622.011918687	6097896.168250972	2052669.263027521	2953326.184608464	2412334.388207183	4576991.919977794	2848409.8733729995	1497997.554671814	8578453.37909217	4853752.598386382	11513206.094957778	1230450.0912308963	2467153.79509645	6318574.245871326	3366744.5846646754	1633009.4843461844	5331714.978496382	2136437.247212233	985013.9660946641
Bifidobacteriaceae	map00720	Carbon fixation pathways in prokaryotes	500218.64667754935	2312338.906195838	60309.12232998369		481434.2012856785	220346.0746469439	158130.7627622326	569303.2494682984	327272.8574719968	133071.81223365877	257163.81986114243	291722.3819972409	134608.37312410274	449423.0037414529	69403.25748828956	296537.92478396586	110782.474435073	349124.1035393235	409675.83822181425	356875.1560377521		555223.8178518068	166713.18364401913	30483.20066509754
Bifidobacteriaceae	map00760	Nicotinate and nicotinamide metabolism		170032.9572918613
Bifidobacteriaceae	map00860	Porphyrin metabolism	142287.59514249265	317220.77142984845	427368.95074779703	241452.78729509332		243596.01911760337	326158.2577188297	251782.78310472786	1571475.2336830294		366420.4250211128			179335.93645242596		62824.31246208727		213827.78986473416	435160.57321459136	126458.5563416511	96944.27076982603	204870.17519961493	163981.70046507902
Bifidobacteriaceae	map00910	Nitrogen metabolism	960850.0899367033	5607804.984717828		262564.77672816656	557527.442323291	104183.16350220321	55962.48190260133	416030.4248140706	652828.0288173375	204509.917200844	263437.96834974445	380784.383032146	282830.1843488063	526737.86549403	1260366.8508820178	2037816.4866246264	1072579.1977406414	248541.97019815687	3638696.8046722524	195857.77141271136	256629.01703122936	1833190.3437458307	309404.9724346412	163651.17255091248
Bifidobacteriaceae	map00970	Aminoacyl-tRNA biosynthesis	142287.59514249265	503591.7078658215	558753.496038548	241452.78729509332		243596.01911760337	326158.2577188297	390520.4296609239	1571475.2336830294		366420.4250211128		153976.54245024172	179335.93645242596		62824.31246208727		213827.78986473416	435160.57321459136	126458.5563416511	227703.4625925703	204870.17519961493	401768.95082780864
Bifidobacteriaceae	map00983	Drug metabolism - other enzymes		581544.1733553682										456662.18737686926				165022.7429838201				246618.08514641627	50939.73001322267	152328.78094822032	236736.17606576715
Bifidobacteriaceae	map01051	Biosynthesis of ansamycins	125850.07118266574	1204513.515408536	138328.3157759027		553319.167075103	254690.97552971976	388562.2039124883		1137260.655655661	308008.48327199375			347022.35118432116	1404001.5910589718	233587.90369015624	448298.2733693833	176167.73735663312	67458.38814087599	492224.2345788815	457126.87654959003	244488.8721343339	1251489.0291292085	61339.263988206796	190851.61910523966
Bifidobacteriaceae	map01100	Metabolic pathways	31630776.679189906	76345336.23225732	7901662.474858406	6841935.051978638	27013491.743355848	9303070.410383651	18281833.683009062	9365815.790967232	16972729.27302434	8638366.58948684	30374720.23215024	11642619.225597074	7052433.143595526	25551144.369336993	9691194.717585564	31681722.951229397	16283666.276979525	7023738.708494837	30099568.65120144	9418909.529668262	4553022.259885625	33882606.17894794	9891373.761698911	6646980.697821701
Bifidobacteriaceae	map01110	Biosynthesis of secondary metabolites	12150073.95566974	24699946.75058148	981295.5741983675	1149492.161406445	8568559.10361144	1276028.8924750637	7794059.991218743	2500457.0399647746	6833742.100057567	1821118.5190853954	4622693.340245752	3584836.026344483	1694292.3855149378	11503997.96503456	4964443.756117695	14966883.649422357	2335965.4859166373	1443197.1970560388	9804840.575505527	3475932.3055901057	1087679.9992572186	7404595.587279006	3488641.7910846756	1404677.4152022756
Bifidobacteriaceae	map01120	Microbial metabolism in diverse environments	15203379.569170019	38414360.490561254	3417938.0882550958	2504433.731115981	12001745.845736599	2375262.5322749205	10180642.269024927	4371985.107960721	8175977.1626878	3375313.290887247	8322982.075290974	4904721.375840983	2534492.655590289	16476630.642877834	7278707.555061604	20882857.11609652	3921641.0646945196	3672868.6894034455	16714707.31254519	6451963.127076309	2299535.6132660243	12918010.901698863	4825351.346494741	1737629.3506589786
Bifidobacteriaceae	map01130		12007786.360527247	23801181.805796266	553926.6234505705	908039.3741113517	8568559.10361144	1032432.8733574604	7467901.7334999135	2248674.2568600466	5262266.866374537	1821118.5190853954	4256272.915224639	3128173.8389676134	1694292.3855149378	11324662.028582135	4964443.756117695	14739036.59397645	2335965.4859166373	1229369.4071913047	9369680.002290936	3102855.6641020384	939795.9984741698	7047396.63113117	3087923.9145538295	1404677.4152022756
Bifidobacteriaceae	map01200	Carbon metabolism	12177176.395327425	26482228.50050845	614235.7457805543	1062043.3937011594	8664343.769516617	1252303.0362299634	7790222.8935928885	2744212.890476329	5398668.793973399	1780772.9622602116	4513436.735085781	3180299.855589889	2083649.6633498752	11673358.37235444	5032065.198073062	15068659.605843648	2379755.969874859	1434456.179196478	9606459.291198391	3459730.8201397904	982491.1745107675	7508473.544469836	3200142.635851646	1285884.6401361998
Bifidobacteriaceae	map01230	Biosynthesis of amino acids	12396362.645476172	27218158.509268686	553926.6234505705	908039.3741113517	8652360.148851331	883373.8751829582	7410824.183369738	2277956.893606253	5451420.110121015	1930892.5233248114	4348139.79454628	3095674.273754756	1694292.3855149378	11500458.59088128	6032303.087029933	16561898.002968492	3341552.6931804274	1229369.4071913047	11479677.459780857	3298713.43551475	1196425.015505399	8158839.305230741	3325310.339226335	1568328.587753188
Bifidobacteriaceae	map01501	beta-Lactam resistance	841748.5715166071	411165.8701503305	4082113.6454065903	262926.4807233022	1025932.7504603832	241903.1232536293	980068.04604867	184379.61861709796	471691.22766367154	1418094.2885288768	1644264.8780876235	449056.71435790515	138441.57774154283	3809137.1385704796	634817.0228481987	1829996.2580370577	5413276.249313271	82609.24681005486	1894082.884581511	1032763.9464289404	522665.2036381151	1127086.4083566007		206915.84404933135
Bifidobacteriaceae	map02010	ABC transporters	3622946.0328798937	763248.0597558828	5139646.002188392	660993.0742100085	2853884.205435066	241903.1232536293	2871868.3222801113	1708604.7847974678	1001749.6822836855	1894114.3535210323	2633085.1196823837	1028310.1526287328	608274.4556297256	5524030.559087412	1726910.4186918987	3171345.4566380894	6769918.244944302	836346.4529704528	2533611.0204061195	1476701.6896383618	1107235.4049318181	3633059.246035874	822307.3788411054	605971.3180861559
Bifidobacteriaceae	map02020	Two-component system	733695.0598801409	4195882.003963775			469450.5806203937		55962.48190260133	123355.09870088485	516426.1012184754	109774.00423941582	91866.87932164143	207096.80016210797		526737.86549403	1137262.5884005276	2037816.4866246264	1072579.1977406414		2282894.00680428	195857.77141271136	256629.01703122936	1353644.4479078702	309404.9724346412	163651.17255091248
Bifidobacteriaceae	map02024	Quorum sensing	876606.9314354614	2341767.1001277603	5092473.439723078	502540.5794978658	1476392.3549429253	581542.1102148562	1177412.3924620901	490890.256645655	471691.22766367154	2390313.0262586093	2234153.376626777	831163.4664786018	190030.2784041775	3981891.1100988016	1033926.8406003038	2021252.0587130855	6281211.398224043	264590.6341125856	2957389.3098642305	1135237.6009157917	779637.5195462073	2161087.701457165	327008.5475148625	10594110.39149449
Bifidobacteriaceae	map02030	Bacterial chemotaxis	1783046.717586079	198940.1637908414	202059.2062816564		412775.5299718862		358211.4982953293	307806.73193127953	530058.4546200141	264095.46697042073	356031.8842390007			595064.6022577028	871450.4858354192	1095207.9676357328	521125.63586837053	299473.18304358015	324014.1909275029	443937.7432094214	150795.79477584077	177664.9935512903	177368.39991122612	224506.09378597327
Bifidobacteriaceae	map03010	Ribosome	9550705.201231426	16517919.95213099	2488153.898460767	1450303.4505796866	4772245.869161174	697044.2830170118	4298600.4618811	1994836.604795404	8698022.96806674	2709120.608777028	1496306.5808970449	932021.7350419761	641973.6672068313	6755200.092762708	4294575.958971584	7187088.400278847	1513267.6398426343	990404.2074499982	4969824.509721206	4139702.2268004213	2445812.4556218195	6988694.915721936	4097152.8962550885	1052838.6786101973
Bifidobacteriaceae	map03018	RNA degradation	4247805.896226954	11406012.214666612			4193152.289603257		2252870.1068278262	1177000.2715824256	626803.3775195223	189035.69961175442	2284460.3494967697	1292582.1793056154	163399.6236234933	3356127.399398535	677956.4613881116	4721742.644227673	1188217.3809260651	32089.818403726767	2124471.828019581	1195580.2302001135	270257.66508218664	3147525.8917633696	1846457.2427266992	305960.95456056227
Bifidobacteriaceae	map03020	RNA polymerase		75305.82598608173					28394.288952324372					59028.43863023457		34980.4389419533	79219.08859068355	262721.47920488386					65215.337812613856			86151.68777176562
Bifidobacteriaceae	map04066	HIF-1 signaling pathway	7555077.960684871	17573633.530593622	265113.89318957494	229880.9352126575	5551375.404188916	628682.8996532385	5030737.258867519	1868977.6216983194	1490988.7786574976	982012.6492181672	3441745.0410437593	2486768.3525262806	673226.8861710695	5805589.415906133	3131455.959264709	10786213.35099011	1419463.2355368205	426112.9980848064	3093406.123715368	1393714.5259931397	334430.6637178107	3663583.0788770607	2214127.7104291776	625495.683336569
Bifidobacteriaceae	map04142	Lysosome	1599761.8205627834	378022.1931355937	406133.6202027698	57886.88312717394	7041099.930656743	86933.95113201496	653549.6011948279	806254.1536104585	273460.8143171474	767479.8166707042	2623030.442277961	527844.2623967159		1463464.4383188575	324309.63276916434	419757.43471083377	2729106.5266719423	214030.39744527702	1611646.3043042438	434688.15650561464	95167.56032271039	577724.7561117272	138848.233904887	342169.34592279413
Bifidobacteriaceae	map04212	Longevity regulating pathway - worm		73690.01315303885										272566.0284278072
Bifidobacteriaceae	map04217	Necroptosis	747985.2229339856	4619211.354945264			469450.5806203937	21420.75152433032	55962.48190260133	143662.94480354714	652828.0288173375	109774.00423941582	91866.87932164143	207096.80016210797	200404.24928627835	526737.86549403	1204884.0303558947	2037816.4866246264	1072579.1977406414		2282894.00680428	195857.77141271136	256629.01703122936	1353644.4479078702	309404.9724346412	163651.17255091248
Bifidobacteriaceae	map04724	Glutamatergic synapse	733695.0598801409	4195882.003963775			469450.5806203937		55962.48190260133	123355.09870088485	516426.1012184754	109774.00423941582	91866.87932164143	207096.80016210797		526737.86549403	1137262.5884005276	2037816.4866246264	1072579.1977406414		2282894.00680428	195857.77141271136	256629.01703122936	1353644.4479078702	309404.9724346412	163651.17255091248
Bifidobacteriaceae	map04727	GABAergic synapse	733695.0598801409	4195882.003963775			469450.5806203937		55962.48190260133	123355.09870088485	516426.1012184754	109774.00423941582	91866.87932164143	207096.80016210797		526737.86549403	1137262.5884005276	2037816.4866246264	1072579.1977406414		2282894.00680428	195857.77141271136	256629.01703122936	1353644.4479078702	309404.9724346412	163651.17255091248
Bifidobacteriaceae	map04917	Prolactin signaling pathway	90800.9261824893	119026.98529908185						61267.32492764142			103351.68864816146						148212.4604391652
Bifidobacteriaceae	map04922	Glucagon signaling pathway	1268701.208402739	2197795.577142975	150484.41448509292		903496.4228696937	149058.9981745021	531109.777177399	94072.4619546787	327272.8574719968			239596.36537496516		935044.5049038181	637968.1912932266	891260.4652375173	66991.99047685126		608746.6105405071			575331.9282119328	129880.17033606188	61035.02771596451
Bifidobacteriaceae	map04930	Type II diabetes mellitus	552583.7112754439	1227770.4524996516	150484.41448509292		94471.57873980458		294990.74947935797							441191.1687426479	568564.933804937	500354.00205985154			287471.03284264955			481185.02369879227	57861.62257392617	61035.02771596451
Bifidobacteriaceae	map04964	Proximal tubule bicarbonate reclamation	14290.16305384474	423329.3509814892				21420.75152433032		20307.846102662283	136401.92759886215				200404.24928627835		67621.44195536702
Bifidobacteriaceae	map04973	Carbohydrate digestion and absorption	392446.2718316374	697837.6082603114	988730.4927897521	468779.33557784953	117355.07182899449	1519528.5325736594	827122.0812045049	382017.5372285908	5346355.841081453	151876.76569171457	3065068.833415584	309727.9074124893	500153.07647614996	1012439.5547266831	333437.7259856476	2022589.2581733053	3434647.252143156	1486405.6036917418		285459.9290528245	461328.1164064455	11737399.67980123	549610.312364108	848948.5696241052
Bifidobacteriaceae	map05010	Alzheimer disease	3307272.0644579176	6241311.329080049	265113.89318957494	229880.9352126575	1358223.1145856588	628682.8996532385	2777867.1520396927	691977.3501158938	864185.4011379754	792976.9496064127	1157284.6915469894	1466752.2016484726	509827.2625475761	2449462.0165075986	2453499.4978765976	6064470.706762436	231245.85461075522	394023.17968107964	968934.2956957875	198134.29579302625	64172.998635624084	516057.18711369135	367670.4677024786	319534.72877600667
Bifidobacteriaceae	map05152	Tuberculosis		73690.01315303885										272566.0284278072
Bifidobacteriaceae	map05165	Human papillomavirus infection	552583.7112754439	1227770.4524996516	150484.41448509292		94471.57873980458		294990.74947935797							441191.1687426479	568564.933804937	500354.00205985154			287471.03284264955			481185.02369879227	57861.62257392617	61035.02771596451
Bifidobacteriaceae	map05203	Viral carcinogenesis	552583.7112754439	1227770.4524996516	150484.41448509292		94471.57873980458		294990.74947935797							441191.1687426479	568564.933804937	500354.00205985154			287471.03284264955			481185.02369879227	57861.62257392617	61035.02771596451
Bifidobacteriaceae	map05230	Central carbon metabolism in cancer	923582.4334715223	1714363.0233819147	150484.41448509292		517846.8874891927		418069.7451446224							584103.2017089335	568564.933804937	676305.3876049325			435850.0612261478			481185.02369879227	57861.62257392617	61035.02771596451
Blastocystidae	map00010	Glycolysis / Gluconeogenesis															138137.4782863645						5726.217732766566			668343.237042183
Blastocystidae	map00020	Citrate cycle (TCA cycle)	506465.73958703724	189499.1494925458		384794.90832879185	1417858.477206683		396061.48829635	314314.2820967086	643779.879240271		205407.4208611917	112667.85283010223	468818.28474296216	168289.1577012158	1624534.0286547001			122500.77033269066			874573.2258164758	246792.90987734654	227209.1183742838	4331361.507153113
Blastocystidae	map00040	Pentose and glucuronate interconversions	89173.33672131048				95980.93927492097							105212.54604649844		285221.0803958582	606467.0012344343		449615.7758288927				240933.7682677793
Blastocystidae	map00051	Fructose and mannose metabolism	89173.33672131048				95980.93927492097							105212.54604649844		285221.0803958582	606467.0012344343		449615.7758288927				240933.7682677793
Blastocystidae	map00052	Galactose metabolism	76164.81262257897	103144.50138604679	102630.11344727207									233886.5749214017	533266.3276728131	115727.0298156759	393242.1812749175
Blastocystidae	map00220	Arginine biosynthesis	517403.3634583518			2471952.647302951	732115.381756169		277283.44283018314			3649503.3904651348		677754.2730401733			1771451.255598732				2979668.188210434		1307157.981559495	253189.31050756585	118810.13291187458	3327257.8906770935
Blastocystidae	map00230	Purine metabolism	84826.24795267147										68110.98342591687				74472.63687780226	124587.59907823679					34794.8963738555
Blastocystidae	map00250	Alanine, aspartate and glutamate metabolism	517403.3634583518	161985.8534314444	241320.39953594116	3104163.26827085	1106039.614519077	251473.07182119376	8940329.488019094			3649503.3904651348	2936168.39374321	1274714.9005534498	482431.060437809	218424.81952630304	3134739.7172639295	323643.2845749516	330560.1800720748	926078.3366337582	2979668.188210434	478804.2955179105	2667730.8485423066	744765.2215359926	1845955.7921969704	4610047.446903676
Blastocystidae	map00260	Glycine, serine and threonine metabolism			104881.51122894231	1135599.3608251868	138595.416949032		211535.33726827183	95705.59815441832		106880.81084715427					428190.8309791761			162790.92798656353			563775.1937677518			1208166.5999648827
Blastocystidae	map00270	Cysteine and methionine metabolism	776936.1873171928	189499.1494925458		2856747.555631743	1954590.3142682726		486946.1183017219		212326.18376870776	2388792.2488321634	111920.10462791623		129285.46795900525	168289.1577012158	3068931.261763676			122500.77033269066			1848565.3053733062	499982.2203849124	286145.81995522336	6327008.994644225
Blastocystidae	map00280	Valine, leucine and isoleucine degradation	749131.1547998419	118909.84193604835	761758.6380067567	430713.732132789	507128.47752242256	474500.2662706364	219369.95014086054	132716.176237562	1209171.312791379	871847.9808769048		1014746.2445498847	48536.6567778261	1586184.7219627812	295324.0691778157	141859.6675096434	113899.04956822938	284396.4314712316	326645.80818241957	409172.45740875707	436504.2425805228		530391.8444417615	1884626.880989892
Blastocystidae	map00310	Lysine degradation	27506.122711301843	76757.78424138705		77779.51646006308	133736.71817142452		60591.28697347179					109234.85107095141		237785.87287033026		58530.84564969298	133937.37636922998				204155.9274995716	69093.10620725309		181221.4735283008
Blastocystidae	map00330	Arginine and proline metabolism	327703.30950275646			2471952.647302951	569247.8335501745		277283.44283018314			2388792.2488321634					1771451.255598732						1173819.1114414646	253189.31050756585	118810.13291187458	2900788.744683772
Blastocystidae	map00340	Histidine metabolism	57135.77685196029	32499.144967203538			596083.6723872956										671304.5829722075		209691.7482053844				397010.8538412161	252745.21992526634		325063.18902619253
Blastocystidae	map00350	Tyrosine metabolism	327703.30950275646			2471952.647302951	569247.8335501745		277283.44283018314			2388792.2488321634					1771451.255598732						1173819.1114414646	253189.31050756585	118810.13291187458	2900788.744683772
Blastocystidae	map00360	Phenylalanine metabolism	327703.30950275646			2471952.647302951	569247.8335501745		277283.44283018314			2388792.2488321634					1771451.255598732						1173819.1114414646	253189.31050756585	118810.13291187458	2900788.744683772
Blastocystidae	map00380	Tryptophan metabolism	169826.21195283043	534431.5041369122	139640.64123961222	262738.7683136344	1190440.8758294557	49643.22975840494	112236.91768898942	1250576.0111637972	445817.90110630257	1069944.3870566266	354073.3764592506	3685618.391925417	193734.14204905566	241653.52552491103	3286765.7397897337	451098.74365794344	1043414.0663975952		85297.448094982		1258716.931932761	1995505.093641743	89761.19562623608	3791148.196116925
Blastocystidae	map00400	Phenylalanine, tyrosine and tryptophan biosynthesis	327703.30950275646			2471952.647302951	569247.8335501745		277283.44283018314			2388792.2488321634					1771451.255598732						1173819.1114414646	253189.31050756585	118810.13291187458	2900788.744683772
Blastocystidae	map00480	Glutathione metabolism		194315.96951419552					216350.67374667406	117299.11981396639	377880.7287511586			90604.70999047879			496611.80165827146	99831.85838774529			53067.24077732335			89186.97785211715		3763382.1181964213
Blastocystidae	map00511	Other glycan degradation						258094.966142369					419270.4554764011				340717.2224121272					102881.6067572822	187723.0834863613			211811.08969222545
Blastocystidae	map00513	Various types of N-glycan biosynthesis						258094.966142369					419270.4554764011				340717.2224121272					102881.6067572822	187723.0834863613			161292.62617368632
Blastocystidae	map00520	Amino sugar and nucleotide sugar metabolism						258094.966142369					419270.4554764011				340717.2224121272					102881.6067572822	187723.0834863613			161292.62617368632
Blastocystidae	map00531	Glycosaminoglycan degradation						258094.966142369					419270.4554764011				340717.2224121272					102881.6067572822	187723.0834863613			161292.62617368632
Blastocystidae	map00603	Glycosphingolipid biosynthesis - globo and isoglobo series						258094.966142369					419270.4554764011				340717.2224121272					102881.6067572822	187723.0834863613			161292.62617368632
Blastocystidae	map00604	Glycosphingolipid biosynthesis - ganglio series						258094.966142369					419270.4554764011				340717.2224121272					102881.6067572822	187723.0834863613			161292.62617368632
Blastocystidae	map00620	Pyruvate metabolism	506465.73958703724	189499.1494925458		384794.90832879185	1417858.477206683		396061.48829635	314314.2820967086	643779.879240271		205407.4208611917	112667.85283010223	468818.28474296216	168289.1577012158	1624534.0286547001			122500.77033269066			874573.2258164758	246792.90987734654	227209.1183742838	4283379.352181749
Blastocystidae	map00630	Glyoxylate and dicarboxylate metabolism	1225870.15532558	385166.7756699812	866640.149235699	2028887.5177468308	2164803.0933609772	474500.2662706364	701159.2498541429	228421.77439198032	1421497.4965600867	978728.791724059	111920.10462791623	1123981.0956208361	177822.12473683135	1992259.752534327	2020994.9063219358	200390.51315933638	247836.42593745937	569688.1297904858	326645.80818241957	409172.45740875707	1879181.5577796877	315886.0160845996	697727.5314851103	6700235.204443528
Blastocystidae	map00640	Propanoate metabolism	749131.1547998419	118909.84193604835	761758.6380067567	430713.732132789	507128.47752242256	474500.2662706364	219369.95014086054	132716.176237562	1209171.312791379	871847.9808769048		1014746.2445498847	48536.6567778261	1586184.7219627812	295324.0691778157	141859.6675096434	113899.04956822938	284396.4314712316	326645.80818241957	409172.45740875707	436504.2425805228		530391.8444417615	1932609.0359612554
Blastocystidae	map00650	Butanoate metabolism	57232.861772600954				32515.99648858497		186398.8128248113	90853.38806806339	431453.6954715633		93487.31623327549	112667.85283010223			189038.80906841753						26060.501281290683		59873.43133093501	541292.7187897573
Blastocystidae	map00670	One carbon pool by folate	84826.24795267147										68110.98342591687				74472.63687780226	124587.59907823679					34794.8963738555
Blastocystidae	map00680	Methane metabolism															19644.421556576293						5726.217732766566			178944.29243410577
Blastocystidae	map00710	Carbon fixation in photosynthetic organisms	966636.241272788	189499.1494925458		2856747.555631743	2117457.862474267		486946.1183017219		212326.18376870776	3649503.3904651348	111920.10462791623	677754.2730401733	129285.46795900525	168289.1577012158	3068931.261763676			122500.77033269066	2979668.188210434		1981904.1754913363	499982.2203849124	286145.81995522336	6753478.140637546
Blastocystidae	map00720	Carbon fixation pathways in prokaryotes								223460.8940286452					339532.8167839569		256508.27015112672						173766.5306033437			805265.3280396174
Blastocystidae	map00950	Isoquinoline alkaloid biosynthesis	327703.30950275646			2471952.647302951	569247.8335501745		277283.44283018314			2388792.2488321634					1771451.255598732						1173819.1114414646	253189.31050756585	118810.13291187458	2900788.744683772
Blastocystidae	map00960	Tropane, piperidine and pyridine alkaloid biosynthesis	327703.30950275646			2471952.647302951	569247.8335501745		277283.44283018314			2388792.2488321634					1771451.255598732						1173819.1114414646	253189.31050756585	118810.13291187458	2900788.744683772
Blastocystidae	map00970	Aminoacyl-tRNA biosynthesis	101350.08127431788			81370.68400684289	691493.5761591886				142075.39855044248	196411.63018966463					1594411.2785015905			69529.50286933035			876453.6646026659	106952.28461650934		2441942.688701333
Blastocystidae	map01100	Metabolic pathways	2031641.742082475	773967.7435828247	1107960.54877164	5133050.7860176815	3995423.3160308553	984068.3042341992	10044238.224444723	660035.1763026554	2230831.9207828087	4628232.1821891945	3628957.2535067196	2707181.1050413656	999786.0019585972	2495905.6524564885	7692006.31278704	748453.2552002701	1237704.1300438112	1495766.466424244	3359381.2371701766	990858.3596839497	5612928.257908608	1402583.4353979756	2603556.7550130156	16644106.134370271
Blastocystidae	map01110	Biosynthesis of secondary metabolites	946501.419753767	266256.93373393285	104881.51122894231	4070126.432916993	2259438.445877314		945471.5553682768	410019.88025112695	643779.879240271	2495673.0596793178	273518.40428710857	221902.70390105364	468818.28474296216	406075.03057154606	3799800.1169371987	183118.44472792977	133937.37636922998	285291.6983192542			2856844.572631886	569075.3265921655	346019.2512861584	8311083.6731560975
Blastocystidae	map01120	Microbial metabolism in diverse environments	1800506.3805565329	385166.7756699812	761758.6380067567	3365240.804224595	2790839.0546566993	474500.2662706364	953306.1682408655	447030.45833427063	1852951.1920316499	4521351.37134204	205407.4208611917	1914403.2214911117	517354.94152078824	1992259.752534327	3710953.7749878243	200390.51315933638	247836.42593745937	406897.2018039223	3306313.9963928536	409172.45740875707	2828117.595188832	569075.3265921655	876411.09572792	9903412.044782506
Blastocystidae	map01130		1668126.451842307	308408.99142859416	866640.149235699	4423060.648589719	2632830.205228312	474500.2662706364	1104250.2185356654	542736.0564886889	1852951.1920316499	3367521.040556222	273518.40428710857	1127414.097379987	517354.94152078824	1754473.8796639969	4213617.242844802	266447.2665878802	113899.04956822938	569688.1297904858	326645.80818241957	409172.45740875707	3089192.887712837	499982.2203849124	876411.09572792	10503888.025225766
Blastocystidae	map01200	Carbon metabolism	1773000.257845231	308408.99142859416	866640.149235699	4423060.648589719	2795697.7534343065	474500.2662706364	1104250.2185356654	542736.0564886889	1852951.1920316499	4628232.1821891945	205407.4208611917	1805168.3704201602	517354.94152078824	1754473.8796639969	4139144.605967	141859.6675096434	113899.04956822938	569688.1297904858	3306313.9963928536	409172.45740875707	3187736.8614570117	499982.2203849124	876411.09572792	10930357.171219088
Blastocystidae	map01210	2-Oxocarboxylic acid metabolism	517403.3634583518			2471952.647302951	732115.381756169		277283.44283018314			3649503.3904651348		677754.2730401733			1771451.255598732				2979668.188210434		1307157.981559495	253189.31050756585	118810.13291187458	3327257.8906770935
Blastocystidae	map01230	Biosynthesis of amino acids	517403.3634583518			2471952.647302951	732115.381756169		277283.44283018314			3649503.3904651348		677754.2730401733			1791095.6771553082				2979668.188210434		1312884.1992922616	253189.31050756585	118810.13291187458	3506202.183111199
Blastocystidae	map01523	Antifolate resistance	84826.24795267147										68110.98342591687				74472.63687780226	124587.59907823679					34794.8963738555
Blastocystidae	map03010	Ribosome	27506.122711301843	76757.78424138705		77779.51646006308	980543.2794800021	112663.13630781793	60591.28697347179					109234.85107095141		486585.7981188663		166873.70884887374	13594245.389390206	155967.91602084655	165362.800109549		204155.9274995716	69093.10620725309		476911.74377591163
Blastocystidae	map03018	RNA degradation															19644.421556576293						5726.217732766566			178944.29243410577
Blastocystidae	map04015	Rap1 signaling pathway					331956.4471123842										352113.00021801546						179062.75978384793			1532389.7884646908
Blastocystidae	map04066	HIF-1 signaling pathway															19644.421556576293						5726.217732766566			178944.29243410577
Blastocystidae	map04140	Autophagy - animal	257376.05804027856				1186450.639469605	116517.09175721402	134234.44671139403	118317.80147394909			264549.78287990746	176560.96143844683	213990.89744851104		331824.2234766877	73458.02605971969	1369788.9081057045	73305.28648206481	140290.31029538973	43519.575585557905	542919.4252165321	352158.01827699615	66658.2403098419	1458817.0835105707
Blastocystidae	map04142	Lysosome	257376.05804027856	42031.04508983921		304305.40167200885	2254046.9763184376	374612.057899583	258069.46415909726	529699.1469306045	256962.21139893873	406137.5619516092	1017471.4242044197	415788.46286618366	251571.74737697837	119543.3096754242	1431201.2892925977	130355.172517234	10082600.65346048	530506.0824169607	169923.68442264848	146401.18234284013	1698533.46554435	696448.5563698052	153695.8351044897	5299648.4828458885
Blastocystidae	map04144	Endocytosis																						15777.452313394582		184099.3511303538
Blastocystidae	map04145	Phagosome					331956.4471123842										609791.1936398363				114569.37306132365		263578.69897154917			1532389.7884646908
Blastocystidae	map04146	Peroxisome					89377.44976261683			191813.30922133903							169715.19051542255		4873114.4320423985				274068.0907336211	87738.03517370013	197220.42617728308	2840957.859757064
Blastocystidae	map04150	mTOR signaling pathway	27506.122711301843	76757.78424138705		77779.51646006308	133736.71817142452		60591.28697347179					109234.85107095141		237785.87287033026		58530.84564969298	133937.37636922998				204155.9274995716	69093.10620725309		181221.4735283008
Blastocystidae	map04210	Apoptosis	257376.05804027856				2400180.44752835	116517.09175721402	134234.44671139403	118317.80147394909		274154.748132354	598200.9687280187	176560.96143844683	213990.89744851104	119543.3096754242	729848.5889850471	73458.02605971969	2738361.926976688	73305.28648206481	140290.31029538973	43519.575585557905	721982.1850003799	468137.3101016988	153695.8351044897	2991206.8719752613
Blastocystidae	map04214	Apoptosis - fly					89377.44976261683			191813.30922133903		58030.6592191472					968227.6371911566		5551395.49880326				1190171.4292360798	312236.5861628257	197220.42617728308	2840957.859757064
Blastocystidae	map04340	Hedgehog signaling pathway					846806.5613085775	112663.13630781793								248799.925248536		108342.86319918076	13460308.013020976	155967.91602084655	165362.800109549					295690.2702476108
Blastocystidae	map04341	Hedgehog signaling pathway - fly					846806.5613085775	112663.13630781793								248799.925248536		108342.86319918076	13460308.013020976	155967.91602084655	165362.800109549					295690.2702476108
Blastocystidae	map04380	Osteoclast differentiation															257678.19342182076				114569.37306132365		84515.93918770122
Blastocystidae	map04390	Hippo signaling pathway					331956.4471123842										352113.00021801546						179062.75978384793			1532389.7884646908
Blastocystidae	map04391	Hippo signaling pathway - fly					331956.4471123842										352113.00021801546						179062.75978384793			1532389.7884646908
Blastocystidae	map04510	Focal adhesion					331956.4471123842										352113.00021801546						179062.75978384793			1532389.7884646908
Blastocystidae	map04520	Adherens junction					331956.4471123842										352113.00021801546						179062.75978384793			1532389.7884646908
Blastocystidae	map04530	Tight junction	151977.9006774814	78277.28879722704	235493.21226410923		3394779.426962279	250792.24933042147	195864.46343604787	377904.8112285124	229456.13450687687	110556.21507655413	4149516.275441673	96939.26649866035	81074.93978009497	239807.72003354042	2115952.323858305	424156.18054960563	192808.7602750977	95980.58913226535	173525.9766893874	158041.54801088045	897661.423953115	424022.5842096064	288611.1025853398	10967526.965978134
Blastocystidae	map04611	Platelet activation					331956.4471123842										352113.00021801546						179062.75978384793			1532389.7884646908
Blastocystidae	map04612	Antigen processing and presentation	257376.05804027856	42031.04508983921		304305.40167200885	1372273.6153720766	116517.09175721402	258069.46415909726	529699.1469306045	256962.21139893873	131982.8138192552	264549.78287990746	415788.46286618366	251571.74737697837		1044572.7015901265	130355.172517234	8714027.634589497	530506.0824169607	169923.68442264848	43519.575585557905	1510810.3820579886	580469.2645451026	66658.2403098419	5087837.393153664
Blastocystidae	map04620	Toll-like receptor signaling pathway															257678.19342182076				114569.37306132365		84515.93918770122
Blastocystidae	map04621	NOD-like receptor signaling pathway	257376.05804027856				1186450.639469605	116517.09175721402	134234.44671139403	118317.80147394909			264549.78287990746	176560.96143844683	213990.89744851104		74146.03005486693	73458.02605971969	1369788.9081057045	73305.28648206481	25720.937234066067	43519.575585557905	458403.4860288308	352158.01827699615	66658.2403098419	1458817.0835105707
Blastocystidae	map04650	Natural killer cell mediated cytotoxicity	27506.122711301843	76757.78424138705		77779.51646006308	133736.71817142452		60591.28697347179					109234.85107095141		237785.87287033026		58530.84564969298	133937.37636922998				204155.9274995716	69093.10620725309		181221.4735283008
Blastocystidae	map04670	Leukocyte transendothelial migration					331956.4471123842										352113.00021801546						179062.75978384793			1532389.7884646908
Blastocystidae	map04714	Thermogenesis					331956.4471123842										352113.00021801546						179062.75978384793			1532389.7884646908
Blastocystidae	map04745	Phototransduction - fly					331956.4471123842										352113.00021801546						179062.75978384793			1532389.7884646908
Blastocystidae	map04810	Regulation of actin cytoskeleton					331956.4471123842										352113.00021801546						179062.75978384793			1532389.7884646908
Blastocystidae	map04919	Thyroid hormone signaling pathway					331956.4471123842										352113.00021801546						179062.75978384793			1532389.7884646908
Blastocystidae	map04921	Oxytocin signaling pathway					331956.4471123842										352113.00021801546						179062.75978384793			1532389.7884646908
Blastocystidae	map04924	Renin secretion	257376.05804027856				1186450.639469605	116517.09175721402	134234.44671139403	118317.80147394909			264549.78287990746	176560.96143844683	213990.89744851104		74146.03005486693	73458.02605971969	1369788.9081057045	73305.28648206481	25720.937234066067	43519.575585557905	458403.4860288308	352158.01827699615	66658.2403098419	1458817.0835105707
Blastocystidae	map04975	Fat digestion and absorption	327703.30950275646			2471952.647302951	569247.8335501745		277283.44283018314			2388792.2488321634					1771451.255598732						1173819.1114414646	253189.31050756585	118810.13291187458	2900788.744683772
Blastocystidae	map05034	Alcoholism	66759.79918536478				371644.4553655866		148333.739834184		192645.55509156935	266950.2723946236			105240.10159739191		1702353.8378947692	170436.77464571607		58498.38063718499	221598.36849038527	183912.1631016308	1853575.5529057884			1737161.0598017394
Blastocystidae	map05100	Bacterial invasion of epithelial cells	151977.9006774814	78277.28879722704	235493.21226410923		3394779.426962279	250792.24933042147	195864.46343604787	377904.8112285124	229456.13450687687	110556.21507655413	4149516.275441673	96939.26649866035	81074.93978009497	239807.72003354042	2115952.323858305	424156.18054960563	192808.7602750977	95980.58913226535	173525.9766893874	158041.54801088045	897661.423953115	424022.5842096064	288611.1025853398	10967526.965978134
Blastocystidae	map05110	Vibrio cholerae infection					331956.4471123842										352113.00021801546						179062.75978384793			1532389.7884646908
Blastocystidae	map05130	Pathogenic Escherichia coli infection	151977.9006774814	78277.28879722704	235493.21226410923		3394779.426962279	250792.24933042147	195864.46343604787	377904.8112285124	229456.13450687687	110556.21507655413	4149516.275441673	96939.26649866035	81074.93978009497	239807.72003354042	2115952.323858305	424156.18054960563	192808.7602750977	95980.58913226535	173525.9766893874	158041.54801088045	897661.423953115	424022.5842096064	288611.1025853398	10967526.965978134
Blastocystidae	map05131	Shigellosis	151977.9006774814	78277.28879722704	235493.21226410923		3394779.426962279	250792.24933042147	195864.46343604787	377904.8112285124	229456.13450687687	110556.21507655413	4149516.275441673	96939.26649866035	81074.93978009497	239807.72003354042	2115952.323858305	424156.18054960563	192808.7602750977	95980.58913226535	173525.9766893874	158041.54801088045	897661.423953115	424022.5842096064	288611.1025853398	10967526.965978134
Blastocystidae	map05132	Salmonella infection					331956.4471123842										352113.00021801546						179062.75978384793			1532389.7884646908
Blastocystidae	map05134	Legionellosis	101350.08127431788			81370.68400684289	691493.5761591886				142075.39855044248	196411.63018966463					1594411.2785015905			69529.50286933035			876453.6646026659	106952.28461650934		2441942.688701333
Blastocystidae	map05164	Influenza A					331956.4471123842										352113.00021801546						179062.75978384793			1532389.7884646908
Blastocystidae	map05203	Viral carcinogenesis	66759.79918536478				371644.4553655866		148333.739834184		192645.55509156935	266950.2723946236			105240.10159739191		1702353.8378947692	170436.77464571607		58498.38063718499	221598.36849038527	183912.1631016308	1853575.5529057884			1737161.0598017394
Blastocystidae	map05205	Proteoglycans in cancer	151977.9006774814	78277.28879722704	235493.21226410923		3394779.426962279	250792.24933042147	195864.46343604787	377904.8112285124	229456.13450687687	110556.21507655413	4149516.275441673	96939.26649866035	81074.93978009497	239807.72003354042	2373630.517280126	424156.18054960563	192808.7602750977	95980.58913226535	288095.34975071106	158041.54801088045	982177.3631408161	424022.5842096064	288611.1025853398	10967526.965978134
Blastocystidae	map05225	Hepatocellular carcinoma					331956.4471123842										352113.00021801546						179062.75978384793			1532389.7884646908
Blastocystidae	map05322	Systemic lupus erythematosus	66759.79918536478				371644.4553655866		148333.739834184		192645.55509156935	266950.2723946236			105240.10159739191		1702353.8378947692	170436.77464571607		58498.38063718499	221598.36849038527	183912.1631016308	1853575.5529057884			1737161.0598017394
Blastocystidae	map05323	Rheumatoid arthritis															257678.19342182076				114569.37306132365		84515.93918770122
Blastocystidae	map05410	Hypertrophic cardiomyopathy					331956.4471123842										352113.00021801546						179062.75978384793			1532389.7884646908
Blastocystidae	map05412	Arrhythmogenic right ventricular cardiomyopathy					331956.4471123842										352113.00021801546						179062.75978384793			1532389.7884646908
Blastocystidae	map05414	Dilated cardiomyopathy					331956.4471123842										352113.00021801546						179062.75978384793			1532389.7884646908
Blastocystidae	map05416	Viral myocarditis					331956.4471123842										352113.00021801546						179062.75978384793			1532389.7884646908
Blastocystidae	map05418	Fluid shear stress and atherosclerosis					331956.4471123842										609791.1936398363				114569.37306132365		263578.69897154917			1532389.7884646908
Brassicaceae	map04140	Autophagy - animal					550622.2284293872																			685219.4450479349
Brassicaceae	map04142	Lysosome					550622.2284293872																			685219.4450479349
Brassicaceae	map04145	Phagosome					550622.2284293872																			685219.4450479349
Brassicaceae	map04210	Apoptosis					550622.2284293872																			685219.4450479349
Brassicaceae	map04380	Osteoclast differentiation					550622.2284293872																			685219.4450479349
Brassicaceae	map04612	Antigen processing and presentation					550622.2284293872																			685219.4450479349
Brassicaceae	map04620	Toll-like receptor signaling pathway					550622.2284293872																			685219.4450479349
Brassicaceae	map05205	Proteoglycans in cancer					550622.2284293872																			685219.4450479349
Brassicaceae	map05323	Rheumatoid arthritis					550622.2284293872																			685219.4450479349
Brassicaceae	map05418	Fluid shear stress and atherosclerosis					550622.2284293872																			685219.4450479349
Campylobacteraceae	map00010	Glycolysis / Gluconeogenesis																	345043.78074695484							154825.04822484523
Campylobacteraceae	map00020	Citrate cycle (TCA cycle)																	345043.78074695484							154825.04822484523
Campylobacteraceae	map00620	Pyruvate metabolism																	345043.78074695484							154825.04822484523
Campylobacteraceae	map00650	Butanoate metabolism																	345043.78074695484							154825.04822484523
Campylobacteraceae	map00720	Carbon fixation pathways in prokaryotes																	345043.78074695484							154825.04822484523
Campylobacteraceae	map01100	Metabolic pathways																	345043.78074695484							154825.04822484523
Campylobacteraceae	map01120	Microbial metabolism in diverse environments																	345043.78074695484							154825.04822484523
Campylobacteraceae	map01130																		345043.78074695484							154825.04822484523
Campylobacteraceae	map01200	Carbon metabolism																	345043.78074695484							154825.04822484523
Candidatus Borkfalkiaceae	map00010	Glycolysis / Gluconeogenesis	703706.4900697474						67889.79467889488	293175.0989786691		763760.8999298088		8952711.739601422	516443.67117495585		87598.35561134634	175195.67701109167			520346.77504548634		110797.27162515538	119310.20719275436		376324.77700114105
Candidatus Borkfalkiaceae	map00260	Glycine, serine and threonine metabolism							143354.36528442235
Candidatus Borkfalkiaceae	map00680	Methane metabolism							143354.36528442235
Candidatus Borkfalkiaceae	map00710	Carbon fixation in photosynthetic organisms	703706.4900697474						67889.79467889488	293175.0989786691		763760.8999298088		8952711.739601422	516443.67117495585		87598.35561134634	175195.67701109167			520346.77504548634		110797.27162515538	119310.20719275436		376324.77700114105
Candidatus Borkfalkiaceae	map00750	Vitamin B6 metabolism							143354.36528442235
Candidatus Borkfalkiaceae	map01100	Metabolic pathways	703706.4900697474						211244.15996331722	293175.0989786691		763760.8999298088		8952711.739601422	516443.67117495585		87598.35561134634	175195.67701109167			520346.77504548634		110797.27162515538	119310.20719275436		376324.77700114105
Candidatus Borkfalkiaceae	map01110	Biosynthesis of secondary metabolites	703706.4900697474						67889.79467889488	293175.0989786691		763760.8999298088		8952711.739601422	516443.67117495585		87598.35561134634	175195.67701109167			520346.77504548634		110797.27162515538	119310.20719275436		376324.77700114105
Candidatus Borkfalkiaceae	map01120	Microbial metabolism in diverse environments	703706.4900697474						211244.15996331722	293175.0989786691		763760.8999298088		8952711.739601422	516443.67117495585		87598.35561134634	175195.67701109167			520346.77504548634		110797.27162515538	119310.20719275436		376324.77700114105
Candidatus Borkfalkiaceae	map01130		703706.4900697474						211244.15996331722	293175.0989786691		763760.8999298088		8952711.739601422	516443.67117495585		87598.35561134634	175195.67701109167			520346.77504548634		110797.27162515538	119310.20719275436		376324.77700114105
Candidatus Borkfalkiaceae	map01200	Carbon metabolism	703706.4900697474						211244.15996331722	293175.0989786691		763760.8999298088		8952711.739601422	516443.67117495585		87598.35561134634	175195.67701109167			520346.77504548634		110797.27162515538	119310.20719275436		376324.77700114105
Candidatus Borkfalkiaceae	map01230	Biosynthesis of amino acids	703706.4900697474						211244.15996331722	293175.0989786691		763760.8999298088		8952711.739601422	516443.67117495585		87598.35561134634	175195.67701109167			520346.77504548634		110797.27162515538	119310.20719275436		376324.77700114105
Candidatus Borkfalkiaceae	map04066	HIF-1 signaling pathway	703706.4900697474						67889.79467889488	293175.0989786691		763760.8999298088		8952711.739601422	516443.67117495585		87598.35561134634	175195.67701109167			520346.77504548634		110797.27162515538	119310.20719275436		376324.77700114105
Candidatus Borkfalkiaceae	map05010	Alzheimer disease	703706.4900697474						67889.79467889488	293175.0989786691		763760.8999298088		8952711.739601422	516443.67117495585		87598.35561134634	175195.67701109167			520346.77504548634		110797.27162515538	119310.20719275436		376324.77700114105
Chaetocerotaceae	map00230	Purine metabolism	217470.38360623718					210739.76761359398						255107.29459211882			371061.8074383219	534121.5598214181		150210.9251240441			1049332.1719974		141534.08574635195	393996.340416485
Chaetocerotaceae	map00240	Pyrimidine metabolism	217470.38360623718					210739.76761359398						255107.29459211882			371061.8074383219	534121.5598214181		150210.9251240441			1049332.1719974		141534.08574635195	393996.340416485
Chaetocerotaceae	map01100	Metabolic pathways	217470.38360623718					210739.76761359398						255107.29459211882			371061.8074383219	534121.5598214181		150210.9251240441			1049332.1719974		141534.08574635195	393996.340416485
Chaetocerotaceae	map03020	RNA polymerase	217470.38360623718					210739.76761359398						255107.29459211882			371061.8074383219	534121.5598214181		150210.9251240441			1049332.1719974		141534.08574635195	393996.340416485
Chitinophagaceae	map03010	Ribosome	130596.7875461031			107816.06376391827	124674.97209081805		63337.28230422066	69509.25365332229		208422.49294120638			290801.32522692875	147287.3460827235	103003.76933317684	111981.23826330167	896516.9153700453	252620.4224247297		201745.6470023006			1173573.8926506506	110278.56942174559
Chlorobiaceae	map02010	ABC transporters		172562.2466438362					443754.8536736033	390172.7317569811			280426.0368801276	116103.68773138168					231257.41031585287				52212.9226182933
Choanephoraceae	map00190	Oxidative phosphorylation		314999.1833013446	362846.40558792494	163618.441187592		232103.91406900226			686375.7682025256		151672.17787776157			156564.98742505687		131614.30291402523		199376.05985041297	225067.83921467516	279606.4140748018		111531.0306432713
Choanephoraceae	map00195	Photosynthesis		314999.1833013446	362846.40558792494	163618.441187592		232103.91406900226			686375.7682025256		151672.17787776157			156564.98742505687		131614.30291402523		199376.05985041297	225067.83921467516	279606.4140748018		111531.0306432713
Choanephoraceae	map01100	Metabolic pathways		314999.1833013446	362846.40558792494	163618.441187592		232103.91406900226			686375.7682025256		151672.17787776157			156564.98742505687		131614.30291402523		199376.05985041297	225067.83921467516	279606.4140748018		111531.0306432713
Christensenellaceae	map00040	Pentose and glucuronate interconversions		96512.620960439			53678.42124390784	31176.517111182628					92570.57715714729	44340.828277701854	22771.283573686906	97969.15649804183	76452.7145001725		82688.36754086029					21759.683330098083	168819.5450754791
Christensenellaceae	map00051	Fructose and mannose metabolism		96512.620960439			53678.42124390784	31176.517111182628					92570.57715714729	44340.828277701854	22771.283573686906	97969.15649804183	76452.7145001725		82688.36754086029					21759.683330098083	168819.5450754791
Christensenellaceae	map01100	Metabolic pathways		96512.620960439			53678.42124390784	31176.517111182628					92570.57715714729	44340.828277701854	22771.283573686906	97969.15649804183	76452.7145001725		82688.36754086029					21759.683330098083	168819.5450754791
Clostridiaceae	map00010	Glycolysis / Gluconeogenesis	3895736.8414790225	3396042.671662961	11013269.757234875	3045158.8471488794	54240648.280410774	4254889.731644222	2243149.254515452	4080007.890888666	18131505.600964855	9726531.066781234	7823394.138748198	6272134.418875002	22329094.05649314	4000064.8077402874	1769542.3415130272	5144421.40999367	7062974.5493083745	1923822.1426544168	4529860.172191058	4315207.398921125	3413840.0171514913	2509304.6965588783	48063794.802802086	5729424.264696323
Clostridiaceae	map00020	Citrate cycle (TCA cycle)	187975.3836080547	1106943.534521039	942182.743811292	123300.9393250261	556995.2183179406	628406.249355274	467937.1452546558	1909980.4441307469	8463486.09587189	1440227.2838478456	667214.4292202605	87407.120996628	147834.64131065377	484887.1767417441	264822.0637539235	252482.6730363978	270331.6101714424	285366.1227157379	251254.75742853276	330538.0084701164	162446.57024699857	184999.2063154937	903809.7037369757	479852.9177737339
Clostridiaceae	map00030	Pentose phosphate pathway	274356.9388476636	405578.5655298615		151658.42256246784	5131992.9697533725	1119320.1409635553	190583.32109605102	368280.989352456	1451534.123690355	18030.23183157001	127210.60879891299	116127.68211660143	58279.057362544394	351827.49447627924	527589.3356105963	89035.67352560509	758957.1044341504		295162.3564655531	560799.711156151	311680.278197236	505217.96708727954	3157586.7189223417	192383.0089050134
Clostridiaceae	map00040	Pentose and glucuronate interconversions	349513.0244196683	186470.25003874567	971339.5001905587		108506.44365345566	146330.50965303034	389043.46059014427	85387.55033208335	5225814.23115803	4099843.209015742	302029.7717923524	183820.33509826259	2562491.312608682		281919.53179473034						517063.79089679476		184606.3114437949	295049.5508964461
Clostridiaceae	map00051	Fructose and mannose metabolism	1058221.0964195048	1020711.9209509382	2383120.403213879	1497441.7612541865	7199489.633494002	1859878.7158607251	1104491.5812651336	792726.8371271053	6310485.509733993	4529224.185028817	2858285.1088548913	1300341.641361305	2229392.864727442	643709.5756783327	649767.1931256154	1679692.3746602228	3821805.506453774	464110.7186260503	1698671.2116707787	1797842.821789602	777729.6563253005	404059.8601790015	4478377.121660526	1273970.043705192
Clostridiaceae	map00052	Galactose metabolism	2082496.5441339854	1893509.4282708666	14364047.356948126	2312399.972679266	2185903.5190030113	4742816.029567609	1459476.3711918823	1579247.2906298528	1256392.3032029022	1868904.8405258267	6634794.083628674	1046968.7051764597	26227920.44830383	2190289.8209196753	3365387.6934319614	1356691.463929404	4574690.387030006	2202763.5004594773	3845728.945784154	4928576.472136233	2134190.354457652	782371.6076824963	1443740.1686485491	1050506.4135806204
Clostridiaceae	map00071	Fatty acid degradation	549356.0138606451	441896.6843094762	1358619.6767866674	938633.3869007757	719965.0280095981	132985.91509429936	121697.6011489885	14216757.049651697	1375792.6541438452	980781.9683753246	632388.991451051	864230.0045574149	115059.94194534772	892476.4759362811	755871.652382975	1079320.4344878548	731622.3042741964	109992.91421335575	375211.19812991016	1941225.0665649096	353135.62340665574	121516.38598886918	828516.3751106941	3835346.717986399
Clostridiaceae	map00072				100058.24914751934	37618.01688144188		88960.18359035034	121697.6011489885	14019175.87872462	540284.2864136539		632388.991451051	477791.1015995681	115059.94194534772		278783.02110478043	629496.4162652649	293209.2926491274			1834896.4642450318	104858.23402794819			1079703.3726547507
Clostridiaceae	map00120	Primary bile acid biosynthesis		78151.91065832048		67748.7758171508			64640.21719503543				147046.7631554243	239286.602033871				598493.6235384394						122580.67488783806		150746.846553895
Clostridiaceae	map00121	Secondary bile acid biosynthesis		78151.91065832048		67748.7758171508			64640.21719503543				147046.7631554243	239286.602033871				598493.6235384394						122580.67488783806		150746.846553895
Clostridiaceae	map00190	Oxidative phosphorylation	386171.17699261836	1841932.0584147167	1422474.3208107103	992648.7426538441	1611310.9292629212	26171.2224730403	8275444.387990827	591401.5523165145			1098016.1344456854	204030.32888894598	323652.64806536277	253988.95806583928		504939.13739643176	143931.9159864409	471646.6441537899	214303.28062284976	401891.05071465106	1540867.3243724876	335904.52873893833	362705.0912442077	184196.81696409077
Clostridiaceae	map00195	Photosynthesis		304953.95151396125		21498.838213320116		26171.2224730403	18927.255397674882	81940.40511275182				37171.49177770938	29206.478921318223			34482.75799514921		63372.62039451614	34314.47585091241	136986.79922054135	55604.3064792815		43406.53879194913
Clostridiaceae	map00220	Arginine biosynthesis	2131601.7056689835	47615215.63824539	2590093.2023635823	3286264.0553197907	13186136.713172015	6443934.820693386	22415320.41537538	21501697.385009307	19278455.976659395	2145687.498005562	2991386.283265167	45893643.473309	3936227.318119667	7176310.875400433	1514975.604496263	5286483.871673758	14612020.517754668	9399655.233221048	9387626.773841105	2331238.290694656	2126352.275505686	5075252.952386061	10760034.131897379	3545872.590965721
Clostridiaceae	map00230	Purine metabolism	550275.3856688645	725075.6091467458	615512.4430380764	1329056.3630542418	637971.2162735895	1159247.7472290709	630267.1355748118	3298766.0761227137	2096861.1329056933	390024.6997834128	1283913.5110886535	834439.4568593382	2873927.3589899195	1290090.204376795	969906.121546928	949736.0218758469	359432.7700040501	1536447.4050429321	1284030.67053539	700876.0726485956	1991344.157302902	1149539.811137621	386415.99205342657	842471.4577754472
Clostridiaceae	map00240	Pyrimidine metabolism	327068.53186206974	79802.31230720965	399814.0245535495	84561.19141587838	72131.47059950134	816121.0935651383	415661.2719369796	1385952.5043761292	752729.8813664094	314255.94722949364	236504.77519384338	132515.88603186046	2867002.087275863	97673.53037600883	219721.3506087286	661087.8778915275	294456.10477449064	396244.0657218642	899156.2226073766	614469.0274372387	643369.4990677509	842456.968280627		356970.5880842871
Clostridiaceae	map00250	Alanine, aspartate and glutamate metabolism	1796466.4153856912	44756253.28839455	1931529.8583253864	3207593.248605028	13006611.742116736	6057985.980398332	22144415.130455583	20126959.108221766	18058417.773273963	2235382.1973489816	5649711.766405387	45706469.37710832	5957165.832823248	6895959.143164652	1374499.2390522943	5717917.434413763	15024714.299752705	8726937.179540904	9380777.176384263	2218448.1139881355	2518588.6238763924	5364284.255885115	9972694.022663899	3411543.175187026
Clostridiaceae	map00260	Glycine, serine and threonine metabolism	2745933.790559297	6915966.963362424	1520476.5142057037	2136775.0382688916	2543566.1443209345	2005243.0011196765	3058544.261704802	6201329.126876246	1729423.5755949793	1119763.3672141258	905738.9714272708	1007030.4536336508	3258676.1604806567	4219450.097029155	4159784.7208160735	4457826.209273549	383938.9442605091	4082722.398301112	3024668.8452934558	293282.0680773375	8280589.260237296	5665874.021678168	4156771.689815528	3957648.683273686
Clostridiaceae	map00261	Monobactam biosynthesis	91501.32540302812	650314.7971146175		242878.8560616238	216540.70313447353		20979.320243961844	81135.73765324477		125218.00810004193	968050.3898028184		1225588.625102627	99856.31391809243	148340.62438840605	31366.48504668273		43085.799699256706	1344141.5015896219		248812.0433536135	69529.07049515177	42821.410333007036	98823.12343116982
Clostridiaceae	map00270	Cysteine and methionine metabolism	440879.112726926	1297190.1162947887		131718.5057001419	73330.60294859619	143694.1173664552	261528.78742474358	1506429.7952046231		256193.8952416835		2483019.0479130405		99856.31391809243	16062.670808319295	444251.7519900492		359614.38263630786		1203082.5762142881	79572.66708441335	403020.5735986962	301173.9042477751	476276.3839029351
Clostridiaceae	map00280	Valine, leucine and isoleucine degradation	413576.77556055586	943285.3966266947	100058.24914751934	142450.96154931723		232654.30095680553	362247.06832977023	15525605.673929242	540284.2864136539	256193.8952416835	632388.991451051	2980959.9996739426	115059.94194534772		278783.02110478043	1042381.6832086314	293209.2926491274	359614.38263630786		3037979.04045932	104858.23402794819	68289.12226334338	258352.49391476804	1457156.633126516
Clostridiaceae	map00290	Valine, leucine and isoleucine biosynthesis	914063.1652228613	838160.0088756657		198851.02303770592	149884.54586435086	143694.1173664552	240549.46718078176	1506429.7952046231		1159561.6386086198	102673.09748088286	2301419.1297428636				715659.924253799		359614.38263630786	216296.46646712735	1203082.5762142881		68289.12226334338	258352.49391476804	377453.26047176524
Clostridiaceae	map00300	Lysine biosynthesis	91501.32540302812	882840.0347738289		242878.8560616238	216540.70313447353		20979.320243961844	389236.3350615911		125218.00810004193	968050.3898028184		1225588.625102627	99856.31391809243	148340.62438840605	31366.48504668273		43085.799699256706	1344141.5015896219		350554.1362023419	69529.07049515177	397042.3163914071	98823.12343116982
Clostridiaceae	map00310	Lysine degradation	1523279.2116576966	1774297.794665908	100058.24914751934	133140.16180669022	92868.42215320727	88960.18359035034	796432.9378603252	14948890.512545373	540284.2864136539	274673.130611115	632388.991451051	780745.1214231033	301301.9187183561	199514.97999302068	627328.9419058025	629496.4162652649	293209.2926491274			2430956.3010240654	431936.2069023507	328271.33048766333	177671.72421375345	1111988.2536948123
Clostridiaceae	map00311	Penicillin and cephalosporin biosynthesis				309048889.36880934		108688458.92948633	247073193.7224386						156851488.20730427							382266961.71350163		270992816.8028622	106256736.24678417
Clostridiaceae	map00330	Arginine and proline metabolism		437799.91088442324			73330.60294859619			6161.945327132445				329555.78843547625									72271.31949053757	265202.38084020105	74367.68385385734
Clostridiaceae	map00340	Histidine metabolism	125921.76031791544	3671990.489080289	169309.9703347597	377683.29650601064	444741.18210931926		670816.9868680813	3691268.688282023	1657245.8312098354	1343990.6371433623	1146365.8094363443	461872.95671412774	306290.25898484176	760191.172487079	381746.5913523266	641595.0778462675	713493.2236970088		780749.0052310997	73293.30670606988	416688.7524238561	238281.75322969505	948871.8958710899
Clostridiaceae	map00350	Tyrosine metabolism	549356.0138606451	774571.2074428704	1258561.4276391482	901015.3700193338	793295.6309581944	44025.73150394901		197581.17092707843	835508.3677301913	980781.9683753246		366289.05279651284		892476.4759362811	477088.6312781946	449824.0182225899	438413.01162506896	109992.91421335575	375211.19812991016	106328.60231987773	320548.70886924514	386718.7668290702	828516.3751106941	2755643.345331648
Clostridiaceae	map00360	Phenylalanine metabolism		437799.91088442324			73330.60294859619							329555.78843547625									72271.31949053757	265202.38084020105
Clostridiaceae	map00362	Benzoate degradation			100058.24914751934	37618.01688144188		88960.18359035034	121697.6011489885	14019175.87872462	540284.2864136539		632388.991451051	477791.1015995681	115059.94194534772		278783.02110478043	629496.4162652649	293209.2926491274			1834896.4642450318	104858.23402794819			1079703.3726547507
Clostridiaceae	map00380	Tryptophan metabolism			100058.24914751934	37618.01688144188		88960.18359035034	121697.6011489885	14019175.87872462	540284.2864136539		632388.991451051	477791.1015995681	115059.94194534772		278783.02110478043	629496.4162652649	293209.2926491274			1834896.4642450318	104858.23402794819			1079703.3726547507
Clostridiaceae	map00400	Phenylalanine, tyrosine and tryptophan biosynthesis		437799.91088442324			73330.60294859619							329555.78843547625									72271.31949053757	265202.38084020105
Clostridiaceae	map00401	Novobiocin biosynthesis		437799.91088442324			73330.60294859619							329555.78843547625									72271.31949053757	265202.38084020105
Clostridiaceae	map00460	Cyanoamino acid metabolism	2793718.1130601196	199697.61612159372	156109.4133898804	1568933.8374418647	1673339.2854704265	1957016.252748982	786996.7696951434	1810504.865935881	1886320.1251663042	1356677.5312459227			1624200.6111916604	2712794.9328029277	4006715.69651627	4542376.9950238615	478644.6761275984	4271603.243282154	2413408.3707527323	1089905.0165886164	2347281.176297455	5596271.429065427	3945028.5614930834	3630380.953618674
Clostridiaceae	map00471		1778171.6869493858	38077725.21485428	1820784.5523536755	2996130.8500444014	10814885.325771624	3870229.979233849	20522718.171212554	13156372.062093362	16950790.534395248	2050431.8193338537	2773321.2595663182	44685705.98499408	3697104.9377468154	6450768.538921091	1348975.7543956307	3703637.6971588144	14304503.000976643	7196353.082813366	7008879.620960553	2071740.5160594857	1702294.054607189	3536782.6584543567	6117948.447987595	3411543.175187026
Clostridiaceae	map00472			235582.43496447708		178256.65605658575	112199.8094670565			172823.21355584546													148082.75180028158
Clostridiaceae	map00480	Glutathione metabolism	152857.7123472507		41658.19493117454	1204413.9616822905				31249.317403740562	116004.76124345128	57697.603416655824			541036.1221981903	530731.9205931801		190490.19974348025	20196.599214864087	468018.2579819045	153883.1935815317					218933.63715913342
Clostridiaceae	map00500	Starch and sucrose metabolism	1500041.186535057	3227123.4620638075	10052809.160348265	3310646.146019291	6980755.699436484	5529628.619150212	1360197.3471555272	3988981.182420562	3800872.554711199	1954785.4123388357	4359405.523006835	3831503.143726933	3324518.639387264	1603607.8898944943	788234.1331936169	3179903.9052240434	4399115.195708008	3516907.229549158	3759500.719738767	6080689.808777387	583420.3141746363	6577384.2233383	5044577.367084371	2382475.286239289
Clostridiaceae	map00511	Other glycan degradation	3898303.978176973	2465695.068350342	24300647.697434742	3335198.432611934	2185029.718325626	8689545.868945634	6603101.839703048	4306023.154244824	7105070.076776331	4252929.485521243	8597299.273117112	4491553.639787233	65657377.98936131	9414693.824447112	9168870.999470921	2632625.668093481	6473100.063011805	7008502.286889257	11012821.560454817	12500850.663472405	3817534.778401677	5814840.483417826	2729389.177531667	2282947.7821448576
Clostridiaceae	map00513	Various types of N-glycan biosynthesis	2320368.6874053683	487868.395920806	7081730.205676061	985263.0865395095	1302583.729471633	3610744.039751076	4865072.533223154	2104984.741163656	5302817.676489806	2576769.7170505854	951995.1890618659	2263081.074714232	38553367.87258399	3985717.357972033	5666775.195324597	866231.5047281695	2240048.7506609154	3837011.8273220127	5594228.419687897	1823881.606019459	2564479.548545302	4482159.585856272	1567445.9218384065	1212226.5337033013
Clostridiaceae	map00520	Amino sugar and nucleotide sugar metabolism	2411275.0777056795	487868.395920806	7081730.205676061	2186277.771028714	1448560.7172505977	3610744.039751076	5403989.6192014	2834664.3723544227	6857680.309095293	4360697.4417832885	1079205.7978607789	2935754.257736053	44292344.595899	4822024.175709436	6014680.46950224	1953937.3607865497	2602808.2716085	4027571.093454894	6201898.684927343	2338147.1758259106	2906106.9133248506	4482159.585856272	2138297.262764056	2245917.485867174
Clostridiaceae	map00521	Streptomycin biosynthesis				115463.99484113029				86549.22760599467				58300.84018914194		354754.8981390183	54355.84325595069		64976.66522955945				52687.60782428998	265846.0337035849	134753.19200336558
Clostridiaceae	map00523	Polyketide sugar unit biosynthesis														354754.8981390183	54355.84325595069							265846.0337035849	134753.19200336558
Clostridiaceae	map00531	Glycosaminoglycan degradation	7098424.145928265	4954177.921331987	13857284.916862752	3836619.733025568	6433170.68893111	7936129.970009432	5985965.264465372	6413893.117102622	16638335.04870719	7351620.740102073	10075138.72173199	24831980.25360366	86338511.13399246	16198384.933609473	14019416.560014388	4104349.1966402372	10410394.11581409	7444334.813833312	14965965.412762169	8602573.06752802	8196167.491937681	7105389.592854838	5506410.667504605	4385407.122885445
Clostridiaceae	map00550	Peptidoglycan biosynthesis				169412.16985782096	79141.73741402208		473811.3833829869	517842.763982845		1336960.1324098129			1637886.0390496673	557487.2949633016	221562.15466818446	415920.52954906074	297782.8557180251	190559.2661328816	312507.9087738935	145824.0585855498				330795.13251840306
Clostridiaceae	map00561	Glycerolipid metabolism						264294.5195188082	528776.0325092648	1011189.5091857816					31484.14235880652		1749981.314505014	224029.48763130823				114351.61901700865	567867.4130993452	700573.1109797946	6086322.0227071205	542645.4709889975
Clostridiaceae	map00562	Inositol phosphate metabolism	874770.5478721526	615133.3554210768	1710299.3050380263	934446.8707130481	1780682.7271519506	1449687.970692649	883588.7785529246	449291.2699193972	4990118.841112463	4187462.0598846194	2703027.6059129387	1039921.6425305455	536519.8710135836	570701.6039761544	285311.8902281469	1324717.6625851477	2935878.07331466	464110.7186260503	1698671.2116707787	1605484.6218543528	404589.3469059768	165688.25160930664	1492820.0999822204	1128623.893375973
Clostridiaceae	map00600	Sphingolipid metabolism	947936.7132961925	1307962.216400188	12035448.761898391	1689277.6172556367	570992.0391387125	1949389.0400362131	1154241.9061546014	673450.9612812429	764464.147418678	794187.8502385345	3361908.1719296286	928963.9160102293	24727148.855505466	1820306.720931366	3356545.5870910287	1162611.4358760752	4048941.898311862	2150548.8692751955	3316564.9151055226	4531494.457391378	1088372.6969269568	639724.5552436284	614771.2779965523	632942.9989631812
Clostridiaceae	map00603	Glycosphingolipid biosynthesis - globo and isoglobo series	2320368.6874053683	487868.395920806	7081730.205676061	985263.0865395095	1302583.729471633	3875038.559269884	4865072.533223154	2104984.741163656	5302817.676489806	2576769.7170505854	951995.1890618659	2263081.074714232	38553367.87258399	3985717.357972033	5666775.195324597	1090260.9923594778	2240048.7506609154	3837011.8273220127	5594228.419687897	1823881.606019459	2564479.548545302	4482159.585856272	1567445.9218384065	1395794.5740324103
Clostridiaceae	map00604	Glycosphingolipid biosynthesis - ganglio series	2320368.6874053683	487868.395920806	7081730.205676061	985263.0865395095	1302583.729471633	3610744.039751076	4865072.533223154	2104984.741163656	5302817.676489806	2576769.7170505854	951995.1890618659	2263081.074714232	38553367.87258399	3985717.357972033	5666775.195324597	866231.5047281695	2240048.7506609154	3837011.8273220127	5594228.419687897	1823881.606019459	2564479.548545302	4482159.585856272	1567445.9218384065	1212226.5337033013
Clostridiaceae	map00620	Pyruvate metabolism	7725990.503076328	3474860.1010995135	17545158.95972511	6136843.723251592	2124360.9420235753	2270713.264753026	1824528.3100916278	17910394.660705343	12191933.643181141	4908074.699285588	4672249.898309068	13973450.508769363	3289760.8831057996	16269748.418942004	3127804.749922431	5161294.415656602	2100544.666646683	2492214.26201054	1201050.244282232	3168155.6376438597	3298851.4369059093	1284853.905549901	2183905.469221968	18750901.289279126
Clostridiaceae	map00623	Toluene degradation							156480.5240464892							426248.2814595547
Clostridiaceae	map00625	Chloroalkane and chloroalkene degradation	549356.0138606451	336771.2965584472	1258561.4276391482	901015.3700193338	719965.0280095981	44025.73150394901		197581.17092707843	835508.3677301913	980781.9683753246		36733.26436103661		892476.4759362811	477088.6312781946	449824.0182225899	438413.01162506896	109992.91421335575	375211.19812991016	106328.60231987773	248277.38937870754	121516.38598886918	828516.3751106941	2755643.345331648
Clostridiaceae	map00626	Naphthalene degradation	549356.0138606451	336771.2965584472	1258561.4276391482	901015.3700193338	719965.0280095981	44025.73150394901		197581.17092707843	835508.3677301913	980781.9683753246		36733.26436103661		892476.4759362811	477088.6312781946	449824.0182225899	438413.01162506896	109992.91421335575	375211.19812991016	106328.60231987773	248277.38937870754	121516.38598886918	828516.3751106941	2755643.345331648
Clostridiaceae	map00627	Aminobenzoate degradation		754488.7672602212						514777.3319206052				302954.01982353517		199514.97999302068								114545.83079912284	177671.72421375345
Clostridiaceae	map00630	Glyoxylate and dicarboxylate metabolism	2736926.1818292323	6135762.011207024	210803.5551192304	1818014.2528839328	3248838.5359865176	4942861.833299294	2240948.001548798	22566046.364054386	1647911.5252923677	202980.60984669795	951228.8270269497	1168998.7052783333	3620272.974751146	3157985.5370464893	4604734.327945218	6512838.034486962	346278.6957820317	5527804.227497172	4785305.926176443	1981604.0621736816	2640907.5194476363	6240024.606558304	6469486.023627383	4770794.375726345
Clostridiaceae	map00640	Propanoate metabolism	5480340.6297921715	2104763.0634534117	14400883.958805624	3415847.894839986	922982.825952814	1356042.968915099	1066845.5744637612	16241056.48041933	1528641.56684767	1583697.7036954816	3087464.0407347293	12658003.218202153	2994906.1517788647	14177970.764829619	2028846.806412061	3561837.599942941	734909.6894675826	1538799.3857858917	257434.2986654792	1967095.0972248854	1511448.5331063843	1101861.7612009582	587777.8013451172	13704154.04228453
Clostridiaceae	map00643	Styrene degradation							103082.07645664614	216769.3232229757		1052489.5334292143												79447.57861260735
Clostridiaceae	map00650	Butanoate metabolism	6240668.497919941	3983015.014433171	16601628.130256064	4731298.942446117	2331767.9452850353	2341823.957074213	1809139.8542869072	20929190.74437746	10595042.536459586	4632909.375379137	4257639.781700894	14438132.06018206	3353730.2863232847	15787169.925425895	2839224.3189021247	4516531.353885535	2478475.4848715626	2004688.0540918717	1252711.4830149717	3148729.0085119195	2319468.3711023745	1410459.8796794228	2315811.9079311024	17118487.76211851
Clostridiaceae	map00670	One carbon pool by folate	2718631.453392927	975324.9795231743	169309.9703347597	1568933.8374418647	1578976.1410286317	1957016.252748982	1854409.3166230463	2019269.6295816354		1343990.6371433623		461872.95671412774	1624200.6111916604	3199205.323481989	4006715.69651627	4680927.623143292		3997220.130769633	2954453.488268225		2274209.0092748986	5197172.732585004	2763633.6110414923	3630380.953618674
Clostridiaceae	map00680	Methane metabolism	4200950.506775238	7239624.684930409	1813912.898330809	2210873.11207222	16651022.045768496	2845507.7457563076	3219988.4519713908	6464519.263397731	2359379.62009532	988870.4871372535	2101040.798287783	5111462.002980192	3621816.476237837	4259456.853917207	4469814.708853059	5557059.7807860505	2395925.928953405	4379219.557384303	3546638.9374014786	1072748.7149117962	8601640.236740574	5796491.055484891	11055800.681699997	4368973.692925185
Clostridiaceae	map00710	Carbon fixation in photosynthetic organisms	1956605.932483108	2348395.929274808	8303390.783174803	1900424.5894250362	43914991.844739124	2910145.43633774	2116967.88949323	1780805.3403143059	5892243.066805235	7102638.505168498	5633697.58005395	2693916.0910314554	21862058.393121503	2602647.0889261332	1097655.0488552628	3976434.4943359885	5628137.072176589	1184758.6947373454	3074822.775828769	3333213.884387733	1684597.9120343626	2039453.6887335158	42169014.14837869	3568981.5569493915
Clostridiaceae	map00720	Carbon fixation pathways in prokaryotes	187975.3836080547	1718172.641165488	1042240.9929588113	376227.0818279528	556995.2183179406	717366.4329456243	784578.844784589	16156056.158977376	9256530.237467816	1440227.2838478456	1575108.1950163245	1509200.6365223546	262894.58325600147	1239369.5526883288	836892.7261930222	1464138.7936165233	1220431.258203159	403965.90534282534	251254.75742853276	2662264.5723032188	521811.0322156663	184999.2063154937	1058123.0976855285	3035966.085939404
Clostridiaceae	map00730	Thiamine metabolism				570943.747593093		81459.58616899708			104302.50755116132										42964.98099483159					241917.57138222322
Clostridiaceae	map00750	Vitamin B6 metabolism		3633314.16622947	1520476.5142057037	390863.46339767205	311375.74397190666		616957.8073883377	2558543.299762427	1652312.3708442193	637990.7453283104		696877.2838256169		477536.30061004515	111482.8688348207	125964.2805201137	127224.70104945004		482188.24389130226	293282.0680773375	5922845.942590859		759945.2826761326	21977.469188824252
Clostridiaceae	map00760	Nicotinate and nicotinamide metabolism	718665.1684297717	830631.7923965312	1079573.2219943528	2778460.6235107495	353394.528467562	1748709.7615707992	1148266.4537360198	2575092.725842649	1314694.3833129122	515654.0480031008	1064569.1139979286	206063.38246305572	2396408.058308106	335277.4209344386	1322240.429995161	721054.8438580028	1091894.815767937	731648.590569357	1927877.4361968583	1189239.5987015318	2399055.543805384	79872.04179458733	286713.89502256195	2540685.692725419
Clostridiaceae	map00770	Pantothenate and CoA biosynthesis	413576.77556055586	838160.0088756657		104832.94466787536		143694.1173664552	240549.46718078176	1506429.7952046231		256193.8952416835		2153463.259477564				412885.2669433665		359614.38263630786		1203082.5762142881		68289.12226334338	258352.49391476804	377453.26047176524
Clostridiaceae	map00780	Biotin metabolism		206209.79819790382						192254.11683341814		333776.1894664386	193338.15555813815			269415.2147238503							52686.22023078257	210538.53694511674
Clostridiaceae	map00791	Atrazine degradation													2460.0242102231527	14937.189765312427					6849.597456842607				35356.91476012683
Clostridiaceae	map00860	Porphyrin metabolism	252159.2432990072	186470.25003874567	971339.5001905587		108506.44365345566	146330.50965303034	117070.45942522981	85387.55033208335	2531110.200439944	2534739.3513012603	302029.7717923524	183820.33509826259	1943207.2234129817		192662.34731602308						517063.79089679476		184606.3114437949	295049.5508964461
Clostridiaceae	map00900	Terpenoid backbone biosynthesis			100058.24914751934	203618.48971899258		88960.18359035034	121697.6011489885	14196604.45686952	540284.2864136539		632388.991451051	623078.8408601217	251523.98854703252		278783.02110478043	872793.4864276686	698463.3479872462			1834896.4642450318	1503552.6360409579	145603.11986093756	352356.86059847457	1339026.6566924492
Clostridiaceae	map00910	Nitrogen metabolism	1796466.4153856912	44052498.7317374	1931529.8583253864	3057501.0722079393	12349744.074791335	6009759.232027637	21942717.095057577	19866225.070303693	17981306.568523202	2145687.498005562	2773321.2595663182	45376913.58867285	3933767.2939094435	6895959.143164652	1348975.7543956307	5286483.871673758	14304503.000976643	8726937.179540904	9380777.176384263	2218448.1139881355	1940587.590205097	4312788.173910073	9932282.830471437	3411543.175187026
Clostridiaceae	map00940	Phenylpropanoid biosynthesis	75086.65966719249	199697.61612159372	156109.4133898804		258059.43227467022		204804.3437593065	292271.13892799476	1886320.1251663042	1356677.5312459227						241881.551317109	478644.6761275984	274383.1125125211		1089905.0165886164	73072.16702255636	399098.696480423	1351100.2999071986
Clostridiaceae	map00944	Flavone and flavonol biosynthesis	252159.2432990072	186470.25003874567	971339.5001905587		108506.44365345566	146330.50965303034	117070.45942522981	85387.55033208335	2531110.200439944	2534739.3513012603	302029.7717923524	183820.33509826259	1943207.2234129817		192662.34731602308						517063.79089679476		184606.3114437949	295049.5508964461
Clostridiaceae	map00950	Isoquinoline alkaloid biosynthesis		437799.91088442324			73330.60294859619							329555.78843547625									72271.31949053757	265202.38084020105
Clostridiaceae	map00960	Tropane, piperidine and pyridine alkaloid biosynthesis		437799.91088442324			73330.60294859619							329555.78843547625									72271.31949053757	265202.38084020105
Clostridiaceae	map00970	Aminoacyl-tRNA biosynthesis	81715.52848754631	403100.725145897		557126.642907806	162844.06561916432	751492.8672946327	97032.27700018698		3455198.4902366293	842285.6622433955	499152.3279476431		199751.26719158396	281405.3502038735		122660.5479488011		205350.06020647148	374226.117673084	294213.3960636669	160525.2615655712			85417.29919108254
Clostridiaceae	map00983	Drug metabolism - other enzymes	252159.2432990072	186470.25003874567	971339.5001905587	767585.7715839716	132529.0100737079	146330.50965303034	243801.62647692993	632640.9733861424	2531110.200439944	2534739.3513012603	302029.7717923524	183820.33509826259	1943207.2234129817		935807.76022742				110478.07488416789		517063.79089679476		535665.3887370946	650097.5128022528
Clostridiaceae	map01100	Metabolic pathways	27388231.07613601	80184461.50968912	69920149.87853616	28359573.585057724	89564882.3700839	32005004.899117988	51541321.01449965	72438526.91381145	69266188.76554902	31622954.046220254	41168762.535096556	100489762.77576417	155277351.9120999	53785552.377783634	32773734.555283416	33622989.09208021	46567196.89035705	33408256.27866355	44595050.949357115	31555139.093479782	32519584.91724567	31607055.944650937	83756011.2012644	41383567.863379344
Clostridiaceae	map01110	Biosynthesis of secondary metabolites	8565909.783291852	8548666.332478927	20541252.372371208	7123270.8852539025	60009430.490382165	8766940.622659873	4471733.101983952	25228671.210324496	16457164.414384712	14036483.75789867	11659313.020325882	10366953.667598244	32462063.802871373	7509500.444775914	7709944.88831707	13726574.823786732	8624793.987937199	10410399.710566372	10603521.535095012	12750160.225378957	8692244.61796239	9695217.701298025	54235853.125845686	13279638.80206522
Clostridiaceae	map01120	Microbial metabolism in diverse environments	12615687.215918304	19964201.0200122	27045375.536217913	9501789.891050808	60501441.932725675	10565722.688953493	8412240.28052641	34161506.298962206	24225806.79532943	12334719.866827723	13022071.662441842	22416823.985461216	30895053.565657236	24448986.700431857	8805695.994798938	15710452.146009296	8965683.86712402	10212009.910584496	11534851.970620168	7219122.261740068	14151142.526212242	10365886.754918525	57439104.554578364	24928346.835218377
Clostridiaceae	map01130		7454581.686118826	15510492.512234623	13292367.864626294	315190003.4999229	58378964.9455007	115615421.55187279	253209737.62730643	28649245.969050925	21698362.87110968	10969698.900424566	11119571.782863421	10572436.8574825	183916371.03792772	8908244.215268124	6560743.73037055	10945503.574170215	8452894.358334158	7081962.776971238	9154778.302430868	390026220.3976659	13745685.408437053	280259187.56001896	160015159.6725842	11645454.122176377
Clostridiaceae	map01200	Carbon metabolism	8242131.20583587	48643438.31583677	13196027.645302625	7590255.888597373	67563779.70004801	11197775.567179518	26735440.27028457	39856618.7488543	37001848.97881099	12959920.100839073	12410740.419821348	54947618.725100525	29620799.10606224	14163017.815058894	7719401.120202766	14288737.996420493	22442177.61268758	13282034.123559512	14557008.669106206	9650395.245068213	13792431.107307274	11701296.799227694	57863690.92562481	13039810.328741405
Clostridiaceae	map01210	2-Oxocarboxylic acid metabolism	941365.5023892315	1297190.1162947887		225736.58406997245	223215.14881294704	143694.1173664552	261528.78742474358	1506429.7952046231		1159561.6386086198	102673.09748088286	2630974.91817834		99856.31391809243	16062.670808319295	747026.4093004818		359614.38263630786	216296.46646712735	1203082.5762142881	79572.66708441335	403020.5735986962	301173.9042477751	476276.3839029351
Clostridiaceae	map01212	Fatty acid metabolism		105125.38775102897	100058.24914751934	37618.01688144188		88960.18359035034	121697.6011489885	14019175.87872462	540284.2864136539		632388.991451051	827496.7401963783	115059.94194534772		278783.02110478043	629496.4162652649	293209.2926491274			1834896.4642450318	104858.23402794819			1079703.3726547507
Clostridiaceae	map01220	Degradation of aromatic compounds	549356.0138606451	336771.2965584472	1258561.4276391482	901015.3700193338	719965.0280095981	44025.73150394901	156480.5240464892	197581.17092707843	835508.3677301913	980781.9683753246		36733.26436103661		1318724.7573958358	477088.6312781946	449824.0182225899	438413.01162506896	109992.91421335575	375211.19812991016	106328.60231987773	248277.38937870754	121516.38598886918	828516.3751106941	2755643.345331648
Clostridiaceae	map01230	Biosynthesis of amino acids	7424006.790356792	19839917.04478268	11102310.750000047	4597038.9281776445	58470397.490924515	8256872.962359972	7034251.978674065	18044971.393769205	13045082.444461307	9381849.618342701	8838529.200803721	10606080.265019637	25267711.007639404	7283341.184081597	5460170.686321038	11198447.026776975	6927640.320187937	8217187.836769681	10860398.58540653	5634203.207057926	11922095.758668091	9286155.481513182	55779971.47140593	6963359.361115087
Clostridiaceae	map01501	beta-Lactam resistance	1972019.3325671111	57896453.72236008	4324263.848345148	322762704.1339603	52289209.36131028	112851201.12780833	258361733.94440246	86545392.86248614	8440735.204164153	1931466.9596141728	6963573.423348821	7178186.735411889	167040526.34198195	10093374.338800041	2043063.7308636832	9122640.318273777	7561086.627264291	1855407.2436909801	1077222.1610545102	385234912.66525674	2913630.2512650103	273518204.0029339	118892040.45276704	5314662.772558916
Clostridiaceae	map01503	Cationic antimicrobial peptide (CAMP) resistance											362015.95292987063
Clostridiaceae	map01523	Antifolate resistance	2718631.453392927			1568933.8374418647	1415279.8531957562	1957016.252748982	582192.425935837	1518233.7270078862					1624200.6111916604	2712794.9328029277	4006715.69651627	4300495.443706753		3997220.130769633	2413408.3707527323		2274209.0092748986	5197172.732585004	2593928.2615858847	3630380.953618674
Clostridiaceae	map02010	ABC transporters	4824409.464772831	60473186.19150713	14524909.227320373	34596935.29618389	57459239.08083823	7922168.822889189	13804744.517368063	90734791.84363796	13553089.000358975	3783830.6433858247	12732930.890028216	14105092.770987574	19541814.456109826	17020679.324741215	4091777.2074962296	26030171.628686205	13597912.247622253	5380296.6175642675	3341509.0196167505	4966833.69589955	5118443.504197167	3512453.940418923	16276333.664891269	7735254.452501383
Clostridiaceae	map02020	Two-component system	500846.20699336485	7117063.972113647	1517531.2860607086	3722198.8326605456	3634313.8848666283	4564898.376956709	2093563.2870797568	22629038.013309993	11311370.186550176	3504229.0061782273	1996983.8080687681	3054559.2688667765	926482.3971097128	1144571.239249115	580856.911826982	4426447.145564142	4409277.136580923	1623465.8493057853	3548561.4520654366	4967231.426345138	2747880.7459392087	3555345.693174641	6359864.307802768	1489893.0078146667
Clostridiaceae	map02024	Quorum sensing	2228170.462518708	83142125.67349394	9574751.567248669	16732466.316149987	55475651.45537775	5316521.753876124	13556331.567178756	92707432.80276331	9794830.182771051	2820363.6905181655	8836404.534807177	8836444.771740181	19416034.94401622	12101609.42380612	3266397.2091802876	10281869.367388263	20961778.962334123	3223498.6285677864	3504562.605893721	4695760.395578785	5264068.69280009	3290000.514147085	15886311.943279095	5639423.261648179
Clostridiaceae	map02026	Biofilm formation - Escherichia coli	172707.30026554057		8184280.8276279215	634717.3069092697	2477675.919391226	1505932.6464105262	138520.69383762736	238906.39359347895	224576.19039472606	94264.04658260378	959309.0025088764	207472.54078565032	1647074.406742598	480608.40959682944	644054.173563794	2511965.45450057		3195002.510783091	1258390.6994161503	4296661.513496247		647955.6930022726	995997.6521402528	1335414.102999879
Clostridiaceae	map02030	Bacterial chemotaxis	696791.7845239735	1182612.2512720178	7676573.950556831	2420748.1391931106	1487821.0987724676	1610149.844224641	1194374.849604094	177776.6824465504	1981321.1366460165		4244036.886137288	3905227.570247907	6019638.734898154	5006723.812481595	558097.782934567	2069474.1207780794	4389353.882284179	1390395.0091765109	1451939.6159723229	497330.45069044107	526743.9591911217	637152.1267975434	1658482.9321735657	305672.72963796835
Clostridiaceae	map02040	Flagellar assembly	482551.47855705954	387801.68797030556	1306727.7309414782	3691305.240160044	2099455.1358469175	2336408.94057257	551866.7620857463	1385231.794454436	9740569.866008569	3408973.327506519	1364594.8166177173	1582606.5437649076	574760.0990017371	531946.7101345256	302073.8907222017	2214104.554783933	4116067.8439317956	92881.75257824724	1176663.8966417264	2985627.3641714556	2428913.8908062126	2664794.346919802	2367858.201105173	410189.6351599161
Clostridiaceae	map02060	Phosphotransferase system (PTS)	26781.005464219696	64541.54478199252	762164.3261040751	307068.650595801	320691.045394175	102465.98455364669	181401.9655003432	167086.75723127663	150157.53140927854	845914.3610018769		39616.836055738306	835723.5288943206	184230.83359297836	166336.1995337754	109373.38735252124	333544.93463728053	229950.1128371308	62306.4793055984	66448.29675673605	194357.16117600995	247483.45560910396	204262.66055281804	401798.12341575336
Clostridiaceae	map03010	Ribosome	2152458.598554551	11033063.9462361	6145506.036662263	4952473.3155856775	5695757.868685265	4208953.372720165	1407473.6644871542	4857702.19312186	4254847.481790115	953705.0072009453	2831739.891255495	1158124.8486711974	3499140.288232968	815364.6979239348	2322057.71175119	4956154.60231379	1273863.322530735	1932038.474688483	2141025.4540179926	3072954.5385001116	5069515.263277244	3196051.4097756823	4087076.362232034	6826294.296637622
Clostridiaceae	map03018	RNA degradation	1653452.1820729882	223555.2139403429	520749.97675960965	1570847.910859723	9777475.086888162	430073.9994685546	59061.06104085383	357049.8434038424	3141301.1815464827	590310.9919961876	1388639.9824186503	4046604.707419082	447981.64153656753	336270.3138278163	251533.5031992229	3270983.009105963	1318006.5454883047	296497.1590831912	521970.09210802265	870674.6504640135	411812.18097877083	455329.76124926156	4117341.960445114	740299.9008235364
Clostridiaceae	map03030	DNA replication		89068.08028145671							752729.8813664094						8665.701910338727	110338.52749185747			173062.99874142229	386313.93975999474		147449.57442935274
Clostridiaceae	map03060	Protein export		117813.79878170295			133177.1553701322		93232.5589041521	223640.3479802032	236660.5034167802		108840.02410076921	140971.48603771086	743762.3786128036		276308.35851475754	103367.10093360531
Clostridiaceae	map03070	Bacterial secretion system		117813.79878170295			133177.1553701322		93232.5589041521	223640.3479802032	236660.5034167802		108840.02410076921	140971.48603771086	743762.3786128036		276308.35851475754	103367.10093360531
Clostridiaceae	map03320	PPAR signaling pathway							528776.0325092648	1011189.5091857816					31484.14235880652		1749981.314505014					114351.61901700865	567867.4130993452	700573.1109797946	6086322.0227071205	359077.4306598885
Clostridiaceae	map03430	Mismatch repair		89068.08028145671							752729.8813664094						8665.701910338727	110338.52749185747			173062.99874142229	386313.93975999474		147449.57442935274
Clostridiaceae	map03440	Homologous recombination		89068.08028145671							752729.8813664094						8665.701910338727	110338.52749185747			173062.99874142229	386313.93975999474		147449.57442935274
Clostridiaceae	map04013	MAPK signaling pathway - fly		543142.1783687696	31739.264861078307	21385.37987303344	181095.29230906622	174294.35174684259		228312.0000287446		135107.11226424627	206091.6713993964	149006.24315568648	4445712.4832465965	473525.20581022213	538979.2575550857	688402.5503850782	227453.13123866476	214704.66508469786	643656.6986667071		30933.129762646895	334750.7798013187	98602.91775364881	211389.39385821717
Clostridiaceae	map04066	HIF-1 signaling pathway	2197253.340898561	861974.0524501487	6886527.862261882	779264.3724834232	46575178.94707009	1480340.7199455695	885442.9565956288	1363269.667725681	1279320.4150108404	3118059.754673445	4043805.1822146485	4698769.900066374	21591869.755465038	1540725.4511290323	501403.1882828683	3022085.836943954	2659394.7497630524	898545.352567399	1898121.6562660127	1625649.4099092698	1164673.7161894734	1807706.8612318109	41814714.17312067	1210750.0822409806
Clostridiaceae	map04068	FoxO signaling pathway		543142.1783687696	31739.264861078307	21385.37987303344	181095.29230906622	174294.35174684259		228312.0000287446		135107.11226424627	206091.6713993964	149006.24315568648	4445712.4832465965	473525.20581022213	538979.2575550857	688402.5503850782	227453.13123866476	214704.66508469786	643656.6986667071		30933.129762646895	334750.7798013187	98602.91775364881	211389.39385821717
Clostridiaceae	map04112	Cell cycle - Caulobacter		147778.68687867335																			34861.08183644901
Clostridiaceae	map04122	Sulfur relay system												157944.36510595918	248679.24329308805						49179.30882622895
Clostridiaceae	map04141	Protein processing in endoplasmic reticulum	146776.34357883895					86287.05552326847	941376.761020617		756510.353353099	322442.91255467		213352.2906593086			191604.5452369968	109341.6966321042					64881.23918445201	97937.0381151207	221138.79353593796	378285.6309294772
Clostridiaceae	map04142	Lysosome	2572527.9307043757	739135.4871748051	8053069.70586662	1124938.769972264	1577576.648879242	3757074.549404106	4982142.992648384	2255524.012687577	7833927.87692975	5111509.068351846	1254024.9608542183	2593723.7806627923	40665381.90341953	3985717.357972033	6133415.829467638	1124718.167482379	2240048.7506609154	4111019.8916442003	5859305.56843812	1966259.1424639905	3179517.644228007	4749805.172901536	1752052.2332822015	1681907.950684778
Clostridiaceae	map04146	Peroxisome		704130.6726926733	31739.264861078307	171477.55627012174	181095.29230906622	222521.10011753713	94183.51276004044	489046.03794681607	77111.20475076014	224801.81160766608	524931.5069752951	149006.24315568648	6080188.032535593	473525.20581022213	564502.7422117493	688402.5503850782	280522.534371569	214704.66508469786	643656.6986667071		54479.870309528276	334750.7798013187	139014.10994611031	211389.39385821717
Clostridiaceae	map04211	Longevity regulating pathway		543142.1783687696	31739.264861078307	21385.37987303344	181095.29230906622	174294.35174684259		228312.0000287446		135107.11226424627	206091.6713993964	149006.24315568648	4445712.4832465965	473525.20581022213	538979.2575550857	688402.5503850782	227453.13123866476	214704.66508469786	643656.6986667071		30933.129762646895	334750.7798013187	98602.91775364881	211389.39385821717
Clostridiaceae	map04212	Longevity regulating pathway - worm	354583.6772380303	621178.2415383848	259052.85749558266	1527444.0836184989	684407.5137319887	174294.35174684259	44345.33376744447	228312.0000287446	2511345.1370461415	522534.7948708675	206091.6713993964	149006.24315568648	4578958.350226015	473525.20581022213	636292.5958366209	2917821.176457463	227453.13123866476	214704.66508469786	643656.6986667071	283566.203564804	182640.34907654574	617767.5083732833	98602.91775364881	573214.1210511788
Clostridiaceae	map04213	Longevity regulating pathway - multiple species		872794.0792268474	1040774.7526225308	21385.37987303344	261299.51125899318	174294.35174684259	146828.21231716633	357874.86833460565	1617661.1648459712	135107.11226424627	206091.6713993964	149006.24315568648	4445712.4832465965	473525.20581022213	666742.8850440787	2322836.186273886	428310.0950582702	214704.66508469786	997845.3331465914		30933.129762646895	334750.7798013187	98602.91775364881	470992.1964309714
Clostridiaceae	map04217	Necroptosis	1969173.7156512318	44052498.7317374	10115810.685953308	3511877.6331396746	14827419.99418256	7515691.878438163	22081237.788895205	20105131.463897172	18205882.758917928	2239951.544588166	3732630.2620751946	45584386.129458494	5580841.7006520415	7376567.552761482	1993029.927959425	7566996.374897903	14304503.000976643	11921939.690323995	10639167.875800414	6515109.627484383	1940587.590205097	4960743.866912345	10928280.48261169	4392392.483929237
Clostridiaceae	map04621	NOD-like receptor signaling pathway	482551.47855705954	387801.68797030556	1306727.7309414782	3769638.1833146815	2099455.1358469175	2336408.94057257	551866.7620857463	1385231.794454436	9740569.866008569	3408973.327506519	1364594.8166177173	1582606.5437649076	1016351.7825043767	499865.65501253307	302073.8907222017	2214104.554783933	4116067.8439317956	92881.75257824724	1176663.8966417264	2985627.3641714556	2404728.9763133526	2664794.346919802	2367858.201105173	602829.8640007419
Clostridiaceae	map04626	Plant-pathogen interaction	482551.47855705954	387801.68797030556	1306727.7309414782	3623210.5936155664	2099455.1358469175	2336408.94057257	1080642.794595011	2396421.3036402175	9740569.866008569	3408973.327506519	1364594.8166177173	1582606.5437649076	606244.2413605435	499865.65501253307	2052055.2052272158	2214104.554783933	4116067.8439317956	92881.75257824724	1176663.8966417264	3099978.9831884643	2972596.389412698	3365367.4578995965	8454180.223812293	769267.0658198047
Clostridiaceae	map04724	Glutamatergic synapse	18294.728436305304	5974773.51688312	110745.30597171106	61370.22216353797	1534858.7490197106	2139529.252793788	1419998.923845022	6709853.008210333	1030516.0341279538	95255.67867170813		691207.6036787652	236662.3561626281	445190.6042435614		1582846.1745149437		1530584.0967275384	2371897.5554237105	146707.59792864972	238293.53559790814	776005.5154557163	3814334.3824838423
Clostridiaceae	map04727	GABAergic synapse	18294.728436305304	5974773.51688312	110745.30597171106	61370.22216353797	1534858.7490197106	2139529.252793788	1419998.923845022	6709853.008210333	1030516.0341279538	95255.67867170813		691207.6036787652	236662.3561626281	445190.6042435614		1582846.1745149437		1530584.0967275384	2371897.5554237105	146707.59792864972	238293.53559790814	776005.5154557163	3814334.3824838423
Clostridiaceae	map04910	Insulin signaling pathway	172707.30026554057		8184280.8276279215	454376.5609317352	2477675.919391226	1505932.6464105262	138520.69383762736	238906.39359347895	224576.19039472606	94264.04658260378	959309.0025088764	207472.54078565032	1647074.406742598	480608.40959682944	644054.173563794	2280512.5032241447		3195002.510783091	1258390.6994161503	4296661.513496247		647955.6930022726	995997.6521402528	980849.3087422109
Clostridiaceae	map04922	Glucagon signaling pathway	172707.30026554057	171202.13003507047	8399979.24611245	609849.4329773155	2477675.919391226	1748170.96138923	138520.69383762736	258302.37485770127	1568707.44193401	94264.04658260378	1241445.3151103137	500647.3495894678	1651539.6542464313	640055.0150776259	651093.5315905965	2286788.0489041195		3360809.545314965	1269829.6916464209	4383068.558707604	1122172.716233099	660249.5521765429	995997.6521402528	1003730.375264105
Clostridiaceae	map04930	Type II diabetes mellitus		171202.13003507047	215698.41848452686	155472.87204558033		242238.3149787038		19395.98126422231	1344131.251539284		282136.3126014372	293174.8088038175	4465.2475038333905	159446.6054807965	7039.358026802397	6275.545679975144		165807.03453187388	11438.992230270553	86407.0452113568	1122172.716233099	12293.859174270267		22881.066521894183
Clostridiaceae	map04931	Insulin resistance	172707.30026554057		8184280.8276279215	454376.5609317352	2477675.919391226	1505932.6464105262	138520.69383762736	238906.39359347895	224576.19039472606	94264.04658260378	959309.0025088764	207472.54078565032	1647074.406742598	480608.40959682944	644054.173563794	2280512.5032241447		3195002.510783091	1258390.6994161503	4296661.513496247		647955.6930022726	995997.6521402528	980849.3087422109
Clostridiaceae	map04940	Type I diabetes mellitus				465562.18455466634												844122.1895141479
Clostridiaceae	map04964	Proximal tubule bicarbonate reclamation	1778171.6869493858	38077725.21485428	1820784.5523536755	2996130.8500444014	10814885.325771624	3870229.979233849	20522718.171212554	13156372.062093362	16950790.534395248	2050431.8193338537	2773321.2595663182	44685705.98499408	3697104.9377468154	6450768.538921091	1348975.7543956307	3703637.6971588144	14304503.000976643	7196353.082813366	7008879.620960553	2071740.5160594857	1702294.054607189	3536782.6584543567	6117948.447987595	3411543.175187026
Clostridiaceae	map04973	Carbohydrate digestion and absorption		2441623.3376382743	1054622.560990045	1787727.3910717266	2883908.1147944406	1374228.0921098453	924914.7214756932	2475072.988165708				3319586.6068690154		658427.6911282329			3711598.841002067	41777.82589277621			174470.84507540986	5333345.82666229	1960854.8283080463	932817.4882900298
Clostridiaceae	map05010	Alzheimer disease	898384.8360636032	716454.9016794211	6593091.478136776	714475.1653691657	37301016.08160485	1050266.7204770148	870727.2293222194	1006219.8243218386	649364.3705104995	2915176.4452838786	2655165.199795998	652165.1926472917	21277133.98090789	1204455.137301216	347183.0233651806	1980521.4539103755	1341388.204274748	602048.1934842078	1376151.56415799	1038540.9630100604	904568.7545246014	1635393.828554514	37697372.21267556	832274.9086104056
Clostridiaceae	map05016	Huntington disease		543142.1783687696	31739.264861078307	21385.37987303344	181095.29230906622	174294.35174684259		228312.0000287446		135107.11226424627	206091.6713993964	149006.24315568648	4445712.4832465965	473525.20581022213	538979.2575550857	688402.5503850782	227453.13123866476	214704.66508469786	643656.6986667071		30933.129762646895	334750.7798013187	98602.91775364881	211389.39385821717
Clostridiaceae	map05120	Epithelial cell signaling in Helicobacter pylori infection													2460.0242102231527	14937.189765312427					6849.597456842607				35356.91476012683
Clostridiaceae	map05132	Salmonella infection	482551.47855705954	387801.68797030556	1306727.7309414782	3623210.5936155664	2099455.1358469175	2336408.94057257	551866.7620857463	1385231.794454436	9740569.866008569	3408973.327506519	1364594.8166177173	1582606.5437649076	574760.0990017371	499865.65501253307	302073.8907222017	2214104.554783933	4116067.8439317956	92881.75257824724	1176663.8966417264	2985627.3641714556	2404728.9763133526	2664794.346919802	2367858.201105173	410189.6351599161
Clostridiaceae	map05134	Legionellosis	482551.47855705954	387801.68797030556	1306727.7309414782	4088772.778170232	2099455.1358469175	2336408.94057257	551866.7620857463	1385231.794454436	9740569.866008569	3408973.327506519	1364594.8166177173	1582606.5437649076	574760.0990017371	499865.65501253307	302073.8907222017	3058226.744298081	4116067.8439317956	92881.75257824724	1176663.8966417264	2985627.3641714556	2404728.9763133526	2664794.346919802	2367858.201105173	410189.6351599161
Clostridiaceae	map05152	Tuberculosis	354583.6772380303	78036.06316961521	227313.59263450437	1506058.7037454655	503312.2214229225		44345.33376744447		2511345.1370461415	387427.68260662124			133245.8669794179		97313.33828153515	2229418.6260723844				283566.203564804	151707.21931389885	283016.72857196466		361824.7271929616
Clostridiaceae	map05165	Human papillomavirus infection		171202.13003507047	215698.41848452686	155472.87204558033		242238.3149787038		19395.98126422231	1344131.251539284		282136.3126014372	293174.8088038175	4465.2475038333905	159446.6054807965	7039.358026802397	6275.545679975144		165807.03453187388	11438.992230270553	86407.0452113568	1122172.716233099	12293.859174270267		22881.066521894183
Clostridiaceae	map05203	Viral carcinogenesis		171202.13003507047	215698.41848452686	155472.87204558033		242238.3149787038		19395.98126422231	1344131.251539284		282136.3126014372	293174.8088038175	4465.2475038333905	159446.6054807965	7039.358026802397	6275.545679975144		165807.03453187388	11438.992230270553	86407.0452113568	1122172.716233099	12293.859174270267		22881.066521894183
Clostridiaceae	map05230	Central carbon metabolism in cancer		171202.13003507047	215698.41848452686	155472.87204558033		242238.3149787038		19395.98126422231	1344131.251539284		282136.3126014372	293174.8088038175	4465.2475038333905	159446.6054807965	7039.358026802397	6275.545679975144		165807.03453187388	11438.992230270553	86407.0452113568	1122172.716233099	12293.859174270267		22881.066521894183
Clostridiaceae	map05418	Fluid shear stress and atherosclerosis				146427.58969911552									441591.68350263964											192640.2288408258
Coelosphaeriaceae	map03010	Ribosome				106132.33220305556	383723.3493365892	124078.32155809124	160456.8850277766	155787.74521474354			631075.2470106177		122474.78697240318	331279.9832644353		259953.89805162224		523691.2791107958	224027.8541271018	407563.8688391449		149727.73740447508	144084.22033039964	196311.37556316232
Coprobacillaceae	map00511	Other glycan degradation				63888.375655925905							266908.2392919135					116848.17945120491					101589.99794586342
Coprobacillaceae	map00513	Various types of N-glycan biosynthesis				63888.375655925905							266908.2392919135					116848.17945120491					101589.99794586342
Coprobacillaceae	map00520	Amino sugar and nucleotide sugar metabolism				63888.375655925905							266908.2392919135					116848.17945120491					101589.99794586342
Coprobacillaceae	map00531	Glycosaminoglycan degradation				63888.375655925905							266908.2392919135					116848.17945120491					101589.99794586342
Coprobacillaceae	map00603	Glycosphingolipid biosynthesis - globo and isoglobo series				63888.375655925905							266908.2392919135					116848.17945120491					101589.99794586342
Coprobacillaceae	map00604	Glycosphingolipid biosynthesis - ganglio series				63888.375655925905							266908.2392919135					116848.17945120491					101589.99794586342
Coprobacillaceae	map01100	Metabolic pathways				63888.375655925905							266908.2392919135					116848.17945120491					101589.99794586342
Coprobacillaceae	map01501	beta-Lactam resistance					80746.2561441365				74647.77037309097		530628.5045697741	66557.86312863564	67984.05233177713	19800.782269672178		745697.0073595431	1627453.9384338073
Coprobacillaceae	map02010	ABC transporters					80746.2561441365				74647.77037309097		530628.5045697741	66557.86312863564	67984.05233177713	19800.782269672178		745697.0073595431	1627453.9384338073
Coprobacillaceae	map02024	Quorum sensing					80746.2561441365				74647.77037309097		530628.5045697741	66557.86312863564	67984.05233177713	19800.782269672178		745697.0073595431	1627453.9384338073
Coprobacillaceae	map03010	Ribosome							47995.64437967428									184411.80660984764
Coprobacillaceae	map04142	Lysosome				63888.375655925905							266908.2392919135					116848.17945120491					101589.99794586342
Coriobacteriaceae	map00010	Glycolysis / Gluconeogenesis	4549399.482078396	2749594.3097580266		1301316.685745157	2050847.5624371269	706762.3328531784	232101.40803066106	1186402.2942753453	111955.04773641773	36453.02147480405	256473.9790891782	490034.4379856851	303974.925906933	245543.67227566542	2250353.25120254	1287626.4435202053	217807.1275450912	648201.7314334884	838644.0231938867	354640.74332296225	432497.19309728185	683244.3543261337	2808336.5188483745	1360408.6008644046
Coriobacteriaceae	map00020	Citrate cycle (TCA cycle)	4486954.513567947	1833164.632239761			1850266.4761724991	217077.79549275938	103374.2914460375	1070374.0106291664	102038.529372284			101008.12431740543	197650.50358505503	245543.67227566542	1795778.857055092	984557.846016647		270859.8876720639			374881.6316524838	95388.77221816647	2616939.970609069	958195.5242731546
Coriobacteriaceae	map00051	Fructose and mannose metabolism	188716.06510295867	633728.6821619681		896909.5961206419	183989.82330152259		179589.04375934653	222883.00118778407	339220.77744465944	36453.02147480405			34362.99838452194		454574.394147448	303068.5975035583	217807.1275450912	377341.8437614246	838644.0231938867	354640.74332296225	218570.16184372446	515602.16551491874	449024.75081168115	485768.21144753986
Coriobacteriaceae	map00052	Galactose metabolism	559551.7015763319	701408.8540969742	482653.96379625273	184069.9935684377	100075.14939239103	1055362.5025220057		43943.093397444936	662354.641788831			136546.35089374564	268467.9527854078	4530847.614223082	76331.56967046045	570133.3700445254	135644.49319485476	591027.6244034981	1326065.3852589973	527457.9811829192		64808.34638383406		47166.496944260725
Coriobacteriaceae	map00220	Arginine biosynthesis		1150569.888219621	177354.65579724082	641861.5375438342	267028.1784862741	1664270.3166686946	1183946.1877779167	501316.77272067656	500772.73469912395		1019845.5747532523	6444038.589713395	1605593.346105216	144103.2898565002	614145.3931468982		273097.7846102531	1097788.299337286		139580.31362896075	694193.156655103	498448.58881746145	1192192.144531282	505824.9417019225
Coriobacteriaceae	map00240	Pyrimidine metabolism		446747.8404055251			87434.5151089807		93974.52044397508					268239.1024092744		25446.884973509863	80387.5456333303	110315.46035215423						20501.246401856453	62164.34125721686	63523.86028028953
Coriobacteriaceae	map00500	Starch and sucrose metabolism	456073.57854889776		295987.48801217036			771847.3195557763			662354.641788831				268467.9527854078	2141896.4632031186		347080.2995427176		374625.47668407805	557882.8209639277
Coriobacteriaceae	map00520	Amino sugar and nucleotide sugar metabolism	126271.09659250994	95601.88783503167			113365.48776322235		177640.0999961505	106854.71754160526	329304.2590805257												160954.6003989264		257628.20257237545	83555.1348562898
Coriobacteriaceae	map00562	Inositol phosphate metabolism	62444.96851044872	538126.7943269364		896909.5961206419	70624.33553830022		1948.9437631960357	116028.28364617882	9916.518364133737	36453.02147480405			34362.99838452194		454574.394147448	303068.5975035583	217807.1275450912	377341.8437614246	838644.0231938867	354640.74332296225	57615.56144479805	515602.16551491874	191396.54823930567	402213.07659125
Coriobacteriaceae	map00620	Pyruvate metabolism	4486954.513567947	1833164.632239761			1850266.4761724991	217077.79549275938	103374.2914460375	1070374.0106291664	102038.529372284			101008.12431740543	197650.50358505503	245543.67227566542	1795778.857055092	984557.846016647		270859.8876720639			374881.6316524838	95388.77221816647	2616939.970609069	958195.5242731546
Coriobacteriaceae	map00650	Butanoate metabolism	4486954.513567947	1833164.632239761			1850266.4761724991	217077.79549275938	103374.2914460375	1070374.0106291664	102038.529372284			101008.12431740543	197650.50358505503	245543.67227566542	1795778.857055092	984557.846016647		270859.8876720639			374881.6316524838	95388.77221816647	2616939.970609069	958195.5242731546
Coriobacteriaceae	map00710	Carbon fixation in photosynthetic organisms	62444.96851044872	916429.6775182658		1301316.685745157	200581.08626462772	489684.537360419	128727.11658462354	116028.28364617882	9916.518364133737	36453.02147480405	256473.9790891782	389026.3136682797	106324.42232187794		454574.394147448	303068.5975035583	217807.1275450912	377341.8437614246	838644.0231938867	354640.74332296225	57615.56144479805	587855.5821079672	191396.54823930567	402213.07659125
Coriobacteriaceae	map00720	Carbon fixation pathways in prokaryotes	4486954.513567947	1833164.632239761			1850266.4761724991	217077.79549275938	103374.2914460375	1070374.0106291664	102038.529372284			101008.12431740543	197650.50358505503	245543.67227566542	1795778.857055092	984557.846016647		270859.8876720639			374881.6316524838	95388.77221816647	2616939.970609069	958195.5242731546
Coriobacteriaceae	map01100	Metabolic pathways	5131744.157219803	4626045.11489931	473342.1438094112	1943178.2232889913	2518675.743795604	3142879.969077649	1687662.2162487032	1838516.877935072	1604386.6833048984	36453.02147480405	1276319.5538424305	7338858.4810021	2178036.224797557	2556990.310308794	2944886.1899827686	1806605.0581885993	490904.9121553443	2120615.5074548526	1396526.8441578145	494221.056951923	1287644.9501513112	1202194.1895454517	4320321.207209248	2013312.5377029064
Coriobacteriaceae	map01110	Biosynthesis of secondary metabolites	62444.96851044872	2066999.5657378868	177354.65579724082	1943178.2232889913	467609.26475090184	2153954.8540291134	1312673.3043625401	617345.0563668554	510689.25306325767	36453.02147480405	1276319.5538424305	6833064.903381675	1711917.7684270942	144103.2898565002	1068719.7872943461	303068.5975035583	490904.9121553443	1475130.1430987106	838644.0231938867	494221.056951923	751808.718099901	1086304.1709254286	1383588.6927705875	908038.0182931726
Coriobacteriaceae	map01120	Microbial metabolism in diverse environments	4549399.482078396	2749594.3097580266		1301316.685745157	2050847.5624371269	706762.3328531784	232101.40803066106	1186402.2942753453	111955.04773641773	36453.02147480405	256473.9790891782	490034.4379856851	303974.925906933	245543.67227566542	2250353.25120254	1287626.4435202053	217807.1275450912	648201.7314334884	838644.0231938867	354640.74332296225	432497.19309728185	683244.3543261337	2808336.5188483745	1360408.6008644046
Coriobacteriaceae	map01130		4549399.482078396	3900164.197977648	177354.65579724082	1943178.2232889913	2317875.740923401	2371032.649521873	1416047.5958085777	1687719.0669960217	612727.7824355416	36453.02147480405	1276319.5538424305	6934073.027699079	1909568.2720121492	389646.9621321656	2864498.644349438	1287626.4435202053	490904.9121553443	1745990.0307707745	838644.0231938867	494221.056951923	1126690.3497523847	1181692.9431435952	4000528.663379656	1866233.5425663271
Coriobacteriaceae	map01200	Carbon metabolism	4549399.482078396	2749594.3097580266		1301316.685745157	2050847.5624371269	706762.3328531784	232101.40803066106	1186402.2942753453	111955.04773641773	36453.02147480405	256473.9790891782	490034.4379856851	303974.925906933	245543.67227566542	2250353.25120254	1287626.4435202053	217807.1275450912	648201.7314334884	838644.0231938867	354640.74332296225	432497.19309728185	683244.3543261337	2808336.5188483745	1360408.6008644046
Coriobacteriaceae	map01230	Biosynthesis of amino acids	62444.96851044872	1321485.6196887281		1518237.2429260905	200581.08626462772	1183456.595140119	342199.39104444376	116028.28364617882	510689.25306325767	36453.02147480405	256473.9790891782	2212363.4693188523	416637.77140754013		454574.394147448	303068.5975035583	217807.1275450912	377341.8437614246	838644.0231938867	354640.74332296225	57615.56144479805	587855.5821079672	474760.81422650523	402213.07659125
Coriobacteriaceae	map01501	beta-Lactam resistance	75150.97414069565	2513909.920042656	307829.6429580438				211650.35238002928	425222.3962714357	233531.06939210134	250397.12763395166	1781222.8594619967	108135.184418288	322110.68932792166	45753.37215626467	367522.38723683835	579087.6131369597	1273727.9614680046	378663.6553583456	109478.07287577291	37106.019206736324	412599.6746405995	208722.62088092614	815706.4221330596
Coriobacteriaceae	map02010	ABC transporters	244671.28286508232	2634161.3089840645	402046.2032000942	1077050.1495057931	412554.99701795424	3647393.2474912005	260654.15297016565	648094.6572839852	813343.4147755739	1619337.7044977674	1965726.1542769	1620093.2444351488	595976.7490788284	209524.78936705634	367522.38723683835	7035386.317185618	3602180.3375923843	545548.9240578306	174592.31357098263	517772.47442089376	412599.6746405995	590874.646257538	1911733.6122586469	192553.04701269072
Coriobacteriaceae	map02024	Quorum sensing	75150.97414069565	6422539.3492888585	3450859.938773604	1796029.8946553385		1107315.0293869732	636519.7155470273	1244002.4554332448	2387666.4852223666	475031.34427605744	1781222.8594619967	333292.3972731163	1946987.479313885	274242.5238705429	652437.7216083234	2403662.2172179925	6758125.178028677	1104582.6720713228	109478.07287577291	221849.48121292493	1135626.0626811953	947979.2453500096	2062977.0134779587	435033.76906726614
Coriobacteriaceae	map02060	Phosphotransferase system (PTS)	229749.21961994408	1038734.3712909941	186666.47578408234	403033.880567931	300320.36655817163	608419.904288158	177640.0999961505	472738.11546571273	557826.1704497947			243271.12536158087		2388951.1510199625	156338.91875080497	161470.2157282855	135644.49319485476	216402.1477194201	898220.5112853952	527457.9811829192	371778.1574159751	199591.7261181759	257628.20257237545	215616.7762727951
Coriobacteriaceae	map03010	Ribosome		114778.59457762504							187961.88429144883					114980.8346854669		56917.62276817872			100153.2618550827				210806.13100402543	173353.199272383
Coriobacteriaceae	map03018	RNA degradation																							23912.61736782602
Coriobacteriaceae	map04141	Protein processing in endoplasmic reticulum		256264.66276794297	214120.44404033807		76657.13967601562		372047.19668109633	325318.7614861821			163794.58003174455		80489.59806163007	107595.27663198904	143413.23153623482	46762.56170645038	149303.14573822194						220317.23834108232	64871.59580152805
Coriobacteriaceae	map04212	Longevity regulating pathway - worm																							23912.61736782602
Coriobacteriaceae	map04940	Type I diabetes mellitus																							23912.61736782602
Coriobacteriaceae	map05134	Legionellosis																							23912.61736782602
Coriobacteriaceae	map05152	Tuberculosis																							23912.61736782602
Cyanidiaceae	map00010	Glycolysis / Gluconeogenesis		561454.5920780166					93538.11882060088	665196.9533821027		149667.1916633754					42057.21290295027				32268.647137010452		67568.72845779554		79078.11674914851	15983.482599034258
Cyanidiaceae	map00710	Carbon fixation in photosynthetic organisms		561454.5920780166					93538.11882060088	665196.9533821027		149667.1916633754					42057.21290295027				32268.647137010452		67568.72845779554		79078.11674914851	15983.482599034258
Cyanidiaceae	map01100	Metabolic pathways		561454.5920780166					93538.11882060088	665196.9533821027		149667.1916633754					42057.21290295027				32268.647137010452		67568.72845779554		79078.11674914851	15983.482599034258
Cyanidiaceae	map01110	Biosynthesis of secondary metabolites		561454.5920780166					93538.11882060088	665196.9533821027		149667.1916633754					42057.21290295027				32268.647137010452		67568.72845779554		79078.11674914851	15983.482599034258
Cyanidiaceae	map01120	Microbial metabolism in diverse environments		561454.5920780166					93538.11882060088	665196.9533821027		149667.1916633754					42057.21290295027				32268.647137010452		67568.72845779554		79078.11674914851	15983.482599034258
Cyanidiaceae	map01130			561454.5920780166					93538.11882060088	665196.9533821027		149667.1916633754					42057.21290295027				32268.647137010452		67568.72845779554		79078.11674914851	15983.482599034258
Cyanidiaceae	map01200	Carbon metabolism		561454.5920780166					93538.11882060088	665196.9533821027		149667.1916633754					42057.21290295027				32268.647137010452		67568.72845779554		79078.11674914851	15983.482599034258
Cyanidiaceae	map01230	Biosynthesis of amino acids		561454.5920780166					93538.11882060088	665196.9533821027		149667.1916633754					42057.21290295027				32268.647137010452		67568.72845779554		79078.11674914851	15983.482599034258
Cyanidiaceae	map04066	HIF-1 signaling pathway		561454.5920780166					93538.11882060088	665196.9533821027		149667.1916633754					42057.21290295027				32268.647137010452		67568.72845779554		79078.11674914851	15983.482599034258
Cyanidiaceae	map05010	Alzheimer disease		561454.5920780166					93538.11882060088	665196.9533821027		149667.1916633754					42057.21290295027				32268.647137010452		67568.72845779554		79078.11674914851	15983.482599034258
Dasyuridae	map03010	Ribosome					259897.9998757279							279812.83729633316	182107.04008555124
Desulfobulbaceae	map00250	Alanine, aspartate and glutamate metabolism											134038.763280514						144661.42309745227			168331.57821209164	43591.36910268992	215261.0861293299	334728.7757045446
Desulfobulbaceae	map00430	Taurine and hypotaurine metabolism											134038.763280514						144661.42309745227			168331.57821209164	43591.36910268992	215261.0861293299	334728.7757045446
Desulfobulbaceae	map01100	Metabolic pathways											134038.763280514						144661.42309745227			168331.57821209164	43591.36910268992	215261.0861293299	334728.7757045446
Desulfovibrionaceae	map00010	Glycolysis / Gluconeogenesis		139953.31538735627			114258.2865056474		161364.2008195865	88415.17096375083						178332.94077125797	37253.06013847228			110769.08572132776		77418.27788177849	18698.520888609295	28717.508243064058		331225.8812261598
Desulfovibrionaceae	map00020	Citrate cycle (TCA cycle)							136675.62986889118							178332.94077125797				110769.08572132776
Desulfovibrionaceae	map00071	Fatty acid degradation		139953.31538735627			114258.2865056474		24688.570950695306	88415.17096375083							37253.06013847228					77418.27788177849	18698.520888609295	28717.508243064058		331225.8812261598
Desulfovibrionaceae	map00190	Oxidative phosphorylation	177197.53331650546							96822.5857752974							256201.73798133308	34480.49258425052							421164.04667356453	33495.30481338505
Desulfovibrionaceae	map00220	Arginine biosynthesis		217690.601404229	79551.22760034184				107549.96413949992						150762.5497322684	118604.00146110103	106024.60639622093	99342.6798266158	127611.09035014172	113722.17009195893			46035.218937811725		53320.271080367835	56069.25001314466
Desulfovibrionaceae	map00230	Purine metabolism				78916.08488930478		242733.56151237126					391710.405507342		129630.38138524423		129696.38927609393	77483.81767772253	15742.867853418673		154862.69300364083	155570.28737854402	230135.6077558909	287153.19335593557		507394.6163849165
Desulfovibrionaceae	map00250	Alanine, aspartate and glutamate metabolism	730085.897193948	364080.5797235328	9589060.890319563	993485.2694845364	26120.449695239484	74783.23275637733	591627.7567049384	356311.06052979425		2230382.539957892	2675821.706141608	973591.2166780669	319544.07325217803	170589.4591541122	1862287.703446257	320551.142633185	1358140.21408763	1542792.56079265	346706.45545262226	8679095.863599295	560219.5609670384	807243.3353003295	1953435.0466951868	896651.2392346249
Desulfovibrionaceae	map00261	Monobactam biosynthesis				78916.08488930478		242733.56151237126					391710.405507342		129630.38138524423		129696.38927609393	77483.81767772253	15742.867853418673		154862.69300364083	155570.28737854402	230135.6077558909	287153.19335593557		507394.6163849165
Desulfovibrionaceae	map00350	Tyrosine metabolism		139953.31538735627			114258.2865056474		24688.570950695306	88415.17096375083							37253.06013847228					77418.27788177849	18698.520888609295	28717.508243064058		331225.8812261598
Desulfovibrionaceae	map00430	Taurine and hypotaurine metabolism	730085.897193948	146389.97831930374	9509509.662719222	1188175.730889676	26120.449695239484	74783.23275637733	484077.79256543843	356311.06052979425		2565465.843688819	2770086.2228952623	1129814.5449662823	168781.52351990962	51985.45769301118	1756263.097050036	425023.2384098944	2105415.4624198903	1511356.3737990332	346706.45545262226	8679095.863599295	514184.3420292266	1435179.7407789524	2362487.60318971	840581.9892214802
Desulfovibrionaceae	map00450	Selenocompound metabolism				78916.08488930478		242733.56151237126					391710.405507342		129630.38138524423		129696.38927609393	77483.81767772253	15742.867853418673		154862.69300364083	155570.28737854402	230135.6077558909	287153.19335593557		507394.6163849165
Desulfovibrionaceae	map00471			217690.601404229	79551.22760034184				107549.96413949992						150762.5497322684	118604.00146110103	106024.60639622093	99342.6798266158	127611.09035014172	113722.17009195893			46035.218937811725		53320.271080367835	56069.25001314466
Desulfovibrionaceae	map00620	Pyruvate metabolism	204119.84141475384	468896.45110797137		255495.59819723526	349613.0310091482	722653.7808189213	318107.7359056029	264006.9818174777	55323.54032446392	688877.9359065287		1094409.349936949	235764.1558322137	733385.8497015703	426555.97765562596	9144.100327298574	380282.33997310034	522211.61093630217	1499164.1673889223		178033.25012240605	260334.8170277354	563889.4780980865	273881.0864622834
Desulfovibrionaceae	map00625	Chloroalkane and chloroalkene degradation		139953.31538735627			114258.2865056474		24688.570950695306	88415.17096375083							37253.06013847228					77418.27788177849	18698.520888609295	28717.508243064058		331225.8812261598
Desulfovibrionaceae	map00626	Naphthalene degradation		139953.31538735627			114258.2865056474		24688.570950695306	88415.17096375083							37253.06013847228					77418.27788177849	18698.520888609295	28717.508243064058		331225.8812261598
Desulfovibrionaceae	map00630	Glyoxylate and dicarboxylate metabolism								129639.1583169983
Desulfovibrionaceae	map00633	Nitrotoluene degradation	1163573.3638603284	1024128.3281865728		3906055.8483231417	962233.0105834255	2026611.5233777561	604008.0206453651	8648771.111463947	681611.678345536	1369047.691677915	875940.4044498056	2399241.0170400157	261064.7623501546	378924.15967495163	1804146.231337149	1983588.7451707092	279066.69539888215	1739176.7963351181	587261.5799892128	1572644.1441169763	539050.2374987928	285559.8339179732	3294210.197828669	568422.9834563925
Desulfovibrionaceae	map00640	Propanoate metabolism	204119.84141475384	468896.45110797137		255495.59819723526	349613.0310091482	722653.7808189213	181432.10603671178	264006.9818174777	55323.54032446392	688877.9359065287		1094409.349936949	235764.1558322137	555052.9089303124	426555.97765562596	9144.100327298574	380282.33997310034	411442.5252149744	1499164.1673889223		178033.25012240605	260334.8170277354	563889.4780980865	273881.0864622834
Desulfovibrionaceae	map00650	Butanoate metabolism	204119.84141475384	468896.45110797137		255495.59819723526	349613.0310091482	722653.7808189213	181432.10603671178	264006.9818174777	55323.54032446392	688877.9359065287		1094409.349936949	235764.1558322137	555052.9089303124	426555.97765562596	9144.100327298574	380282.33997310034	411442.5252149744	1499164.1673889223		178033.25012240605	260334.8170277354	563889.4780980865	273881.0864622834
Desulfovibrionaceae	map00680	Methane metabolism								129639.1583169983
Desulfovibrionaceae	map00860	Porphyrin metabolism					60242.87383337482	233359.72227121526		232265.56377316988			211143.5241655497			576572.8167702704				145611.29058898284	319655.9846983782	541801.100839557	30208.796792746234
Desulfovibrionaceae	map00910	Nitrogen metabolism		217690.601404229	79551.22760034184				107549.96413949992						150762.5497322684	118604.00146110103	106024.60639622093	99342.6798266158	127611.09035014172	113722.17009195893			46035.218937811725		53320.271080367835	56069.25001314466
Desulfovibrionaceae	map00920	Sulfur metabolism	1163573.3638603284	2450665.3892230624		1168021.8360638788	2735547.116861416	3656196.5135069625	2479369.5213013496	11465025.973084906	1226149.4447712007	1676122.895470453	1838806.7709773374	4059272.61974593	904242.9019364761	2520898.612277304	5154692.811425131	3510739.9961276725	4646221.792879863	2581611.0192151363	2918369.594188017	2298800.4000552515	2132712.9217123524	822139.824140425	7319430.086308643	3904299.5822304403
Desulfovibrionaceae	map01100	Metabolic pathways	2097779.1024690303	3423595.7354419227	9589060.890319563	2455924.282753213	2068035.5833528454	4490817.64132565	3194450.1757902047	12461476.138656491	1281472.9850956646	4388307.2632596595	4820036.518038149	4469595.818035988	1459551.1310208677	3905841.184500468	7390076.702411876	4012509.4708797657	4067566.9253042554	4759561.886559027	5083896.20172794	11597115.64237588	1650875.3924588312	2388037.0303438627	10146742.885431461	5406057.789153508
Desulfovibrionaceae	map01110	Biosynthesis of secondary metabolites		139953.31538735627			174501.16033902223	233359.72227121526	161364.2008195865	320680.7347369207			211143.5241655497			754905.7575415283	37253.06013847228			256380.37631031062	319655.9846983782	619219.3787213354	48907.31768135553	28717.508243064058		331225.8812261598
Desulfovibrionaceae	map01120	Microbial metabolism in diverse environments	1367693.2052750825	3059515.15571839		4706781.423992802	2041915.1336576059	4416034.408569273	2701348.305491514	12300223.686806899	1281472.9850956646	2156503.1301620463	2369193.690533406	3714975.177801563	1140007.0577686897	3735251.725346356	5738759.39374369	3488143.5526432553	1834540.3725342236	3134483.342668035	4737189.746275317	2918019.778776587	1291912.027445102	1114906.5346213502	8343561.4661306515	4509406.5499188835
Desulfovibrionaceae	map01130			139953.31538735627		78916.08488930478	114258.2865056474	242733.56151237126	161364.2008195865	88415.17096375083			391710.405507342		129630.38138524423	178332.94077125797	166949.44941456622	77483.81767772253	15742.867853418673	110769.08572132776	154862.69300364083	232988.5652603225	248834.12864450022	315870.7015989996		838620.4976110763
Desulfovibrionaceae	map01200	Carbon metabolism		217690.601404229	79551.22760034184				244225.59400839108	129639.1583169983					150762.5497322684	296936.94223235897	106024.60639622093	99342.6798266158	127611.09035014172	224491.2558132867			46035.218937811725		53320.271080367835	56069.25001314466
Desulfovibrionaceae	map01220	Degradation of aromatic compounds		139953.31538735627			114258.2865056474		24688.570950695306	88415.17096375083							37253.06013847228					77418.27788177849	18698.520888609295	28717.508243064058		331225.8812261598
Desulfovibrionaceae	map02010	ABC transporters	43656.33945106618	313949.38723650057		711781.1542994557	1300323.8710251097	336564.1444875081	374860.51941970957	345246.05724600045		717675.8808026774	71728.97086297462	2411826.9889779524		437565.0527880512	489635.7963360058	106599.09445011916	4221355.426418985	114950.57807238652		75718.81195922602	1477049.1512568223	353853.61326387734	446720.37782520114
Desulfovibrionaceae	map02020	Two-component system		796598.9112323723					190821.0423924497	106238.71258285122			1047453.3589975052				152204.0832510445	119193.33031031337							643855.6435257783
Desulfovibrionaceae	map02024	Quorum sensing	43656.33945106618	313949.38723650057		556012.2719018788	82577.69647312928	140388.53645968199	155517.11034732772	271058.2874163949		175516.46899653654	71728.97086297462	597926.2923647793		341959.49938526266	398922.9460823954	74858.55063840326	1029391.6661002461			75718.81195922602	208051.49323250115	195518.7534175633	294335.82457985496
Desulfovibrionaceae	map03010	Ribosome		315760.1280593645	111735.2319338762	71770.66055644721	419700.05368902883	110675.6519751697	192870.72857606647			1175666.168453619	749099.5412180665		144035.55683865095	135549.56095888055	482229.6318349631	246666.5403270459	138209.63947802156	121511.81782403828		141464.13970855577	312934.15440159955	233063.12641908962		67142.59174826785
Desulfovibrionaceae	map03018	RNA degradation			970102.9187263801	294890.77029639675	187572.13125195913			200004.76476130448	1229753.171267743		178944.52834296867	3190682.4919241155	88194.3830864608	411284.42223717185			465829.88372103724			311389.31371866015			271650.90670211083	35520.299236875
Desulfovibrionaceae	map04066	HIF-1 signaling pathway							136675.62986889118							178332.94077125797				110769.08572132776
Desulfovibrionaceae	map04122	Sulfur relay system					217082.81706916288					261453.6528528661											37291.028259397564
Desulfovibrionaceae	map04212	Longevity regulating pathway - worm			970102.9187263801	294890.77029639675	187572.13125195913			200004.76476130448	1229753.171267743		178944.52834296867	3190682.4919241155	88194.3830864608	411284.42223717185			465829.88372103724			311389.31371866015			271650.90670211083	35520.299236875
Desulfovibrionaceae	map04217	Necroptosis		217690.601404229	79551.22760034184				107549.96413949992						150762.5497322684	118604.00146110103	106024.60639622093	99342.6798266158	127611.09035014172	113722.17009195893			46035.218937811725		53320.271080367835	56069.25001314466
Desulfovibrionaceae	map04922	Glucagon signaling pathway							136675.62986889118							178332.94077125797				110769.08572132776
Desulfovibrionaceae	map04940	Type I diabetes mellitus			970102.9187263801	294890.77029639675	187572.13125195913			200004.76476130448	1229753.171267743		178944.52834296867	3190682.4919241155	88194.3830864608	411284.42223717185			465829.88372103724			311389.31371866015			271650.90670211083	35520.299236875
Desulfovibrionaceae	map04964	Proximal tubule bicarbonate reclamation		217690.601404229	79551.22760034184				107549.96413949992						150762.5497322684	118604.00146110103	106024.60639622093	99342.6798266158	127611.09035014172	113722.17009195893			46035.218937811725		53320.271080367835	56069.25001314466
Desulfovibrionaceae	map05134	Legionellosis			970102.9187263801	294890.77029639675	187572.13125195913			200004.76476130448	1229753.171267743		178944.52834296867	3190682.4919241155	88194.3830864608	411284.42223717185			465829.88372103724			311389.31371866015			271650.90670211083	35520.299236875
Desulfovibrionaceae	map05152	Tuberculosis			970102.9187263801	294890.77029639675	187572.13125195913			200004.76476130448	1229753.171267743		178944.52834296867	3190682.4919241155	88194.3830864608	411284.42223717185			465829.88372103724			311389.31371866015			271650.90670211083	35520.299236875
Desulfovibrionaceae	map05230	Central carbon metabolism in cancer							136675.62986889118							178332.94077125797				110769.08572132776
Desulfuromonadaceae	map00010	Glycolysis / Gluconeogenesis		104461.0361787522					755642.6003375854								92024.33693719405	299623.27049303637					312255.06705497677			94986.8649715814
Desulfuromonadaceae	map00030	Pentose phosphate pathway		104461.0361787522					755642.6003375854								92024.33693719405	299623.27049303637					312255.06705497677			94986.8649715814
Desulfuromonadaceae	map00051	Fructose and mannose metabolism		104461.0361787522					755642.6003375854								92024.33693719405	299623.27049303637					312255.06705497677			94986.8649715814
Desulfuromonadaceae	map00680	Methane metabolism		104461.0361787522					755642.6003375854								92024.33693719405	299623.27049303637					312255.06705497677			94986.8649715814
Desulfuromonadaceae	map00710	Carbon fixation in photosynthetic organisms		104461.0361787522					755642.6003375854								92024.33693719405	299623.27049303637					312255.06705497677			94986.8649715814
Desulfuromonadaceae	map01100	Metabolic pathways		104461.0361787522					755642.6003375854								92024.33693719405	299623.27049303637					312255.06705497677			94986.8649715814
Desulfuromonadaceae	map01110	Biosynthesis of secondary metabolites		104461.0361787522					755642.6003375854								92024.33693719405	299623.27049303637					312255.06705497677			94986.8649715814
Desulfuromonadaceae	map01120	Microbial metabolism in diverse environments		104461.0361787522					755642.6003375854								92024.33693719405	299623.27049303637					312255.06705497677			94986.8649715814
Desulfuromonadaceae	map01130			104461.0361787522					755642.6003375854								92024.33693719405	299623.27049303637					312255.06705497677			94986.8649715814
Desulfuromonadaceae	map01200	Carbon metabolism		104461.0361787522					755642.6003375854								92024.33693719405	299623.27049303637					312255.06705497677			94986.8649715814
Desulfuromonadaceae	map01230	Biosynthesis of amino acids		104461.0361787522					755642.6003375854								92024.33693719405	299623.27049303637					312255.06705497677			94986.8649715814
Eggerthellaceae	map00010	Glycolysis / Gluconeogenesis																					222863.65550615662
Eggerthellaceae	map00040	Pentose and glucuronate interconversions	144890.2536657602			326612.9134764262	111048.107530781		64003.02172564915	221856.107005356							82828.66146867794	72479.43113189675					224334.33976141547		116213.75813567232	178583.19482665512
Eggerthellaceae	map00051	Fructose and mannose metabolism	144890.2536657602			326612.9134764262	111048.107530781		64003.02172564915	221856.107005356							82828.66146867794	72479.43113189675					224334.33976141547		116213.75813567232	178583.19482665512
Eggerthellaceae	map00220	Arginine biosynthesis		136407.72050991398				287383.97946133104		104513.60364890649				280658.33617090655				108381.22499147076				261995.57544436626
Eggerthellaceae	map00710	Carbon fixation in photosynthetic organisms																					222863.65550615662
Eggerthellaceae	map01100	Metabolic pathways	144890.2536657602	136407.72050991398		326612.9134764262	111048.107530781	287383.97946133104	64003.02172564915	326369.71065426245				280658.33617090655			82828.66146867794	180860.65612336752				261995.57544436626	447197.9952675721		116213.75813567232	178583.19482665512
Eggerthellaceae	map01110	Biosynthesis of secondary metabolites		136407.72050991398				287383.97946133104		104513.60364890649				280658.33617090655				108381.22499147076				261995.57544436626	222863.65550615662
Eggerthellaceae	map01120	Microbial metabolism in diverse environments																					222863.65550615662
Eggerthellaceae	map01130			136407.72050991398				287383.97946133104		104513.60364890649				280658.33617090655				108381.22499147076				261995.57544436626	222863.65550615662
Eggerthellaceae	map01200	Carbon metabolism																					222863.65550615662
Eggerthellaceae	map01230	Biosynthesis of amino acids																					222863.65550615662
Eggerthellaceae	map03010	Ribosome				221896.91100424904		117173.3154243488		43844.33640556756						89204.49259612538	59485.92629678045				123080.0006764721
Enterobacteriaceae	map00010	Glycolysis / Gluconeogenesis	2525896.193603811	2270621.988855172	887293.7922619007	27252917.614661578	746395.4037252198	5492993.996982282	1173864.68289854	843747.8093654301	7513789.865934201	4639300.968767501	405486.5983174923	1246164.0174798665	1710208.1366709166	1262009.765352223	6717236.454293956	3153200.9734631637	2065360.1729232476	990263.2147614125	3506451.394005634	1492079.4607242816	1471682.969961382	2261680.3268355164	899246.651898162	946143.5396092436
Enterobacteriaceae	map00020	Citrate cycle (TCA cycle)	229655.50332214715	443639.94776129094		300292.8452154408				205927.891533127	302392.9303393656		228765.5410070403	161300.54214122397	159010.78868529556	448309.1760121741	1041408.9706480019		583059.7074388962		340890.2279380555		133190.20069352686	463652.75199639		151039.251427153
Enterobacteriaceae	map00030	Pentose phosphate pathway	190680.09324923318	398855.8176611098		837275.5410626486	321729.60788177064		35523.650279546964					140358.50857105965	124817.72862220608	228187.89149766788	744112.4219863696	993747.7982292449	101654.2603025708	164342.51153991118	208124.89050593792	774349.3317935766	435914.98245055956		110992.42790710616	199960.96641999343
Enterobacteriaceae	map00040	Pentose and glucuronate interconversions	822573.1640405786	57846.86959505361	1162374.1779846838	983934.7887046587	160865.5617531237	68803.41280028725		858382.9566011007	1638033.6161915397	622952.6738107731	406048.1995220833	256597.4642852724	1175024.9942196133	310303.3929398669	1618980.1921320097	672219.8567260487	250722.60461172098	1154371.9822233098	891019.893688652	501701.5161968429	355021.5965385677	435043.51108949725	277511.04835242865	544473.1378297298
Enterobacteriaceae	map00051	Fructose and mannose metabolism	798921.3696628999	394274.19193708675	4739906.6912775505	11835815.243183441	449867.08404329955	2364438.7053127284	242840.48748124414		734789.7346544418	740827.7117639558	403139.61867514794	376371.3566600183	1264183.7963399915	1251630.4946767502	7747677.023196795	2508703.6946112947	683741.4209894508	153810.88359735152	820322.2300186119	10912.809755901828	845637.227790379	545917.0985556531	769283.3954232536	1263120.7873190148
Enterobacteriaceae	map00052	Galactose metabolism	190680.09324923318	228857.76626072824		199048.6806977591	321729.60788177064		35523.650279546964			93387.2885777382		140358.50857105965	359299.71063017374		1573952.1296814803	1204049.9221332353	101654.2603025708	213262.150349251	768744.5739850847		435914.98245055956	213543.34640020446	211862.18535002484	330965.7659188778
Enterobacteriaceae	map00071	Fatty acid degradation	390523.4377067492	87466.44394594083		1477075.1056348067	257229.56072571164	241002.54638057892	1111207.69048796		625621.6443561616	580505.5140575278	176721.057310452	195256.15805992167	460169.9152199078	84253.39192674076	1187703.2181115462	185629.52129026444	476764.5173901876	299589.961067875	867832.6677881457	551230.1959454855				43759.00411177894
Enterobacteriaceae	map00130	Ubiquinone and other terpenoid-quinone biosynthesis	32615.66396068471		260878.6327557746	29838.118434230666																		5819.349652473796
Enterobacteriaceae	map00190	Oxidative phosphorylation				536608.0087065928							216666.18128302356	183650.036089214						116570.20477363258				90813.33020268077
Enterobacteriaceae	map00220	Arginine biosynthesis	388267.40442268574	760575.259215004	450213.5794359759	7538858.169856584	152213.74413068715		323414.0096655515	149184.64225669779	5769800.377195543	998081.3467800091	768943.1500426519	287617.7848667461	2614618.358551364	595659.6704645127	3371647.937358492	116965.90572144296	894459.5006327124	140801.06603672766	2465736.982077727	2865577.492863847		95898.3058238159	129449.81109845145
Enterobacteriaceae	map00230	Purine metabolism	359105.13560733135	37033.49425474109	273526.2542464059	1472632.059995508	54811.599946862676	65931.19881288426	52634.08618174746		275658.6576138905				326177.0920162926		1764139.6017139056	210961.02054128706			816134.1062019777		77661.02118285607	106503.09641681222	99623.22168183576	146698.9661123647
Enterobacteriaceae	map00250	Alanine, aspartate and glutamate metabolism		178887.27138099566	450213.5794359759	1453734.9240958344	152213.74413068715		323414.0096655515		3162900.7733579036	113792.34449644228	332289.73676269874	243874.52641973554	1467413.618608016			116965.90572144296	894459.5006327124		1146226.2109119475	382030.8784273067		95898.3058238159
Enterobacteriaceae	map00260	Glycine, serine and threonine metabolism	1726833.2373945077	310632.99668439105	276878.74582766404	1276822.734450417	65722.1488900251	493001.5110755833	458437.5390907393	529591.3317331924	2995086.6469558934	578335.4477560959	548530.2108805251	513235.9606187026	311799.25017390103	501259.3059156402	1914769.7796640585	370109.5655808837	104568.07465848031	634586.5560794696	1781435.8617384261	60258.41738068908	240267.20131933887		222395.688017441	135841.18671831905
Enterobacteriaceae	map00261	Monobactam biosynthesis	223383.42612371148	157974.98452657615	552289.7270721768	2894655.845736588	65391.44058844702	362788.14647743484	276729.17055534245	264426.10235655465	369745.2701886189	704056.7281772587	713650.4466988404	1402318.8652299172	527716.8047505476	187659.25942227527	2671499.360995918	282669.0479719737	1049259.535238631		2672243.301677579	320253.62014811335		130000.96107913405	345496.6737720829	37156.960025175
Enterobacteriaceae	map00270	Cysteine and methionine metabolism		178887.27138099566	450213.5794359759	359332.9079554064	152213.74413068715				854397.6926484542	113792.34449644228	332289.73676269874	243874.52641973554	125266.27105426672		218880.6588901904		894459.5006327124		115744.69950575133	51448.33567918121
Enterobacteriaceae	map00280	Valine, leucine and isoleucine degradation	223254.11941785755			295092.81379175134	257229.56072571164		1022446.65116219		374439.96464532823	216931.09252861777					315845.64129942167									43759.00411177894
Enterobacteriaceae	map00281		223254.11941785755			295092.81379175134	257229.56072571164		1022446.65116219		374439.96464532823	216931.09252861777					315845.64129942167									43759.00411177894
Enterobacteriaceae	map00290	Valine, leucine and isoleucine biosynthesis				176271.7503926835							670896.0821110526	79467.31295012853	203659.49863432068				127297.07470945799			261986.87754725362	177068.03229347407
Enterobacteriaceae	map00300	Lysine biosynthesis	611650.8305463973	739662.9723605845	552289.7270721768	8979779.091497337	65391.44058844702	362788.14647743484	276729.17055534245	578221.5108955593	2976644.8740262575	1588345.7304608256	1150303.8599787937	1446062.1236769278	1674921.5446938954	783318.9298867879	6072042.521481226	282669.0479719737	1049259.535238631	140801.06603672766	3991754.072843359	2803800.2345846533		171336.83648731216	474946.48487053433	37156.960025175
Enterobacteriaceae	map00330	Arginine and proline metabolism		178887.27138099566	450213.5794359759	359332.9079554064	152213.74413068715				854397.6926484542	113792.34449644228	332289.73676269874	243874.52641973554	62952.543207291346				894459.5006327124			51448.33567918121
Enterobacteriaceae	map00350	Tyrosine metabolism	167269.31828889166	266353.7153269365	450213.5794359759	1541315.1997984615	152213.74413068715	241002.54638057892	88761.03932576983		1105579.3723592875	477366.7660253523	509010.7940731507	439130.6844796572	523122.45842719916	84253.39192674076	871857.5768121246	185629.52129026444	1371224.0180229	299589.961067875	867832.6677881457	602678.5316246666
Enterobacteriaceae	map00360	Phenylalanine metabolism	331196.80134562467	178887.27138099566	1297011.3639136348	3191061.285043466	597875.9558864515	249330.44825229424	402416.71032867074	100150.75278043756	854397.6926484542	113792.34449644228	715765.9254770703	401969.90673343954	412033.7014676532	251619.551747466	2762823.863665811	102670.58095287519	894459.5006327124	166166.11491094533	857485.110651125	51448.33567918121			167989.50413917235	147621.40824064607
Enterobacteriaceae	map00362	Benzoate degradation	223254.11941785755			295092.81379175134	257229.56072571164		1022446.65116219		374439.96464532823	216931.09252861777					315845.64129942167									43759.00411177894
Enterobacteriaceae	map00380	Tryptophan metabolism	331196.80134562467		846797.784477659	2831728.3770880597	445662.2117557643	249330.44825229424	402416.71032867074	100150.75278043756	97428.22023044818		383476.1887143716	158095.38031370396	349081.1582603619	251619.551747466	2762823.863665811	102670.58095287519		561010.231058276	857485.110651125				167989.50413917235	147621.40824064607
Enterobacteriaceae	map00400	Phenylalanine, tyrosine and tryptophan biosynthesis	21673.74156525036	288819.1856838331	450213.5794359759	359332.9079554064	152213.74413068715	187836.36575254213	44028.85145929603	46921.19928423156	960384.5612901561	334239.30855261	332289.73676269874	243874.52641973554	62952.543207291346		2320453.3946631528		1185774.8029380732		24278.948141281177	135614.43169300805	36382.80480339124		40500.14777232615
Enterobacteriaceae	map00401	Novobiocin biosynthesis		178887.27138099566	450213.5794359759	359332.9079554064	152213.74413068715				854397.6926484542	113792.34449644228	332289.73676269874	243874.52641973554	62952.543207291346				894459.5006327124			51448.33567918121
Enterobacteriaceae	map00410	beta-Alanine metabolism	223254.11941785755			295092.81379175134	257229.56072571164		1022446.65116219		374439.96464532823	216931.09252861777					315845.64129942167									43759.00411177894
Enterobacteriaceae	map00430	Taurine and hypotaurine metabolism															326064.3909641396
Enterobacteriaceae	map00450	Selenocompound metabolism	371257.9568867298	233912.92146689596		2862297.7698501893		154015.85503529437	180517.7286497094	115579.0192032063	2894568.3024108815	473941.6608327112		251410.63596925524	858885.0366350028	249959.02657457773	1783770.3362126765	268924.8751461094		1414302.6126038127		153930.7990723425	43301.907022108004	93610.1993480908	49793.10766530195	4135063.3017519643
Enterobacteriaceae	map00460	Cyanoamino acid metabolism				1094402.016140428			323414.0096655515		2308503.0807094495				1404461.0754007248		143220.70312251538	116965.90572144296			1582619.6918720359	330582.5427481255		95898.3058238159
Enterobacteriaceae	map00471					1094402.016140428			323414.0096655515		2308503.0807094495				1404461.0754007248			116965.90572144296			1146226.2109119475	330582.5427481255		95898.3058238159
Enterobacteriaceae	map00480	Glutathione metabolism		264110.7682485119	334403.4139961426	945976.3431529955				124965.77261812372					116327.88654410644	977156.4444018417	203475.3673540305		147838.23069156628		497514.0991754922	360940.81565229414				171682.4280224915
Enterobacteriaceae	map00500	Starch and sucrose metabolism	85519.65980223377	169998.05140038155		2399794.926721896	180163.23121864453	488156.2869674807		970261.3041912701	433607.2465347907	353862.0614187411		252670.09377848325	357983.19169249857	228187.89149766788	3615113.812615338	438065.78469344485		257594.96412805622	407332.6182794677	774349.3317935766	97381.01926092048	270965.07997433277	150458.93974496934	229821.10378655465
Enterobacteriaceae	map00520	Amino sugar and nucleotide sugar metabolism	223383.42612371148	385284.6634714586	2036587.5179943843	1493694.0012804857	65391.44058844702	2460995.5050602853	221810.8891373138	264426.10235655465	469712.99649607734	704056.7281772587	166888.83367805212	646928.4253499862	541419.6863752588	415847.1509199431	4156703.3090754757	1069151.32412373	360673.23163074144	428521.8606665598	2879669.3231761623	1094602.95194169		343544.3074793385	345496.6737720829	618001.4593747273
Enterobacteriaceae	map00521	Streptomycin biosynthesis				322033.4308046999	13009.03654942839	19425.360614101555																	312204.0357527057	18764.014163114476
Enterobacteriaceae	map00523	Polyketide sugar unit biosynthesis				322033.4308046999	13009.03654942839	19425.360614101555																	312204.0357527057	18764.014163114476
Enterobacteriaceae	map00540	Lipopolysaccharide biosynthesis	75971.02200350999			198790.02371369686		55917.9892954793		62780.27546566767		194145.79157258876		82106.50612474165		52814.82178407246					196811.95603918805	57993.30735784628				105392.22921165948
Enterobacteriaceae	map00550	Peptidoglycan biosynthesis								164610.76628230687							28895.223126815894							41335.875408178115
Enterobacteriaceae	map00561	Glycerolipid metabolism		100981.25517410786		5986182.18126994	173082.33918127365		113070.49112300725	328819.8894760498	725539.531314817	791179.3414453114	2339028.374344186	69845.94772739733	958935.7390722645		2162487.7411478003			555943.2611410944	2381732.704759502	640058.1885029529	71925.88197945709	329427.7737678117	153634.6001594234	130707.20470451971
Enterobacteriaceae	map00562	Inositol phosphate metabolism		90311.43034170991		1539742.951610766	89326.01445600601							236012.8480889587	277312.85684582515		1143533.3018288715				133538.6674611362		69825.15242005355		186009.02525587127	65016.98731298412
Enterobacteriaceae	map00564	Glycerophospholipid metabolism		100981.25517410786		6165153.487058534	173082.33918127365		113070.49112300725	378756.75237271347	725539.531314817	791179.3414453114	2339028.374344186	69845.94772739733	1051137.8144503229	115376.57433421981	2187180.6076156585			555943.2611410944	2381732.704759502	640058.1885029529	71925.88197945709	329427.7737678117	153634.6001594234	130707.20470451971
Enterobacteriaceae	map00620	Pyruvate metabolism	396924.8216110388	1070252.0637782712	273526.2542464059	5444122.163501101	293624.5006932636	306933.74519346317	145783.13819385835	295543.4250738871	553574.610050199	460665.8855516418	631954.6915237145	426706.08036128455	1515274.3778015291	532562.5679389149	7082094.829617186	929029.289353794	3494984.918471838	344147.35542822187	3413650.232083974	624472.2098724114	244389.9179412379	832009.4407576858	338004.2446017811	691907.9927343475
Enterobacteriaceae	map00625	Chloroalkane and chloroalkene degradation	167269.31828889166	87466.44394594083		1181982.2918430553		241002.54638057892	88761.03932576983		251181.67971083333	363574.42152891	176721.057310452	195256.15805992167	460169.9152199078	84253.39192674076	871857.5768121246	185629.52129026444	476764.5173901876	299589.961067875	867832.6677881457	551230.1959454855
Enterobacteriaceae	map00626	Naphthalene degradation	167269.31828889166	87466.44394594083		1181982.2918430553		241002.54638057892	88761.03932576983		251181.67971083333	363574.42152891	176721.057310452	195256.15805992167	460169.9152199078	84253.39192674076	871857.5768121246	185629.52129026444	476764.5173901876	299589.961067875	867832.6677881457	551230.1959454855
Enterobacteriaceae	map00627	Aminobenzoate degradation															704210.5054828395
Enterobacteriaceae	map00630	Glyoxylate and dicarboxylate metabolism	214340.78371607163	168230.95672776442		1784962.0045561874	366980.1450196866	267057.25983220467	99356.26285659656	387352.51020473486	712255.4605334178		548530.2108805251	157261.79130886664	808640.3228769425	170916.2419248631	3254027.039682819	329000.6809643803	671503.5502800765	769464.1047225886	2174112.7891082843	195869.0029315054	129499.14700962005	223372.47707929125	169730.4244393551	101057.17067821295
Enterobacteriaceae	map00633	Nitrotoluene degradation	289272.1236473545			1486635.4889132346	1870101.8997541987		90893.62581383428		788615.0593923395	320531.5500681787	1705915.941458185	112477.42104736541	1065571.06715894	234309.49909918974	2152894.2291357787		2186459.9685068675	86612.90445721499	1093780.4737559198		148061.41125326994	154894.14117018227
Enterobacteriaceae	map00640	Propanoate metabolism	223254.11941785755	601174.5555906199		10154988.017329436	698145.9733385489		1291895.5040098825	805787.9332215447	1099979.4959601453	1105201.897996661	2339028.374344186	297257.1191964029	1916696.4828210878		6469074.814013255	702051.6885979384	2307959.1040034993	822307.4357905091	4866868.058067505	713300.2024298789	234963.7250539321	488624.90189028694	561746.0475187238	651637.7582735172
Enterobacteriaceae	map00643	Styrene degradation															704210.5054828395
Enterobacteriaceae	map00650	Butanoate metabolism	167269.31828889166	507325.32399863325	291504.09040621395	9656894.254853327	140387.67167050793	241002.54638057892	145783.13819385835	89615.53354076008	251181.67971083333	460665.8855516418	176721.057310452	265405.53822006064	965634.8109384436	84253.39192674076	3791317.188951209	718068.2688125069	2479384.24490231	299589.961067875	1997199.9946430225	624472.2098724114	33538.69606485498		369487.71599108086	376114.3787790056
Enterobacteriaceae	map00660	C5-Branched dibasic acid metabolism				176271.7503926835							670896.0821110526		203659.49863432068							261986.87754725362
Enterobacteriaceae	map00670	One carbon pool by folate	359105.13560733135	87896.53636394482		230282.13184401667			52634.08618174746		890485.8979168601		548530.2108805251				1262346.693183837			108255.81392584319	818344.7626551578					52022.508552879925
Enterobacteriaceae	map00680	Methane metabolism	1917513.330643741	533847.5243447804	276878.74582766404	1200956.0189124197	485876.98584768875	493001.5110755833	493961.18937028624	529591.3317331924	2380259.406652924	578335.4477560959	226468.0932062222	653594.4691897621	311799.25017390103	501259.3059156402	1841564.7964918574	1363857.3638101285	206222.33496105112	526330.7421536264	1399484.5800433566	60258.41738068908	676182.1837698985		333388.11592454714	405880.0581070166
Enterobacteriaceae	map00710	Carbon fixation in photosynthetic organisms	441113.5446711781	1606783.07043654	289303.25248932326	24419275.641970284	402557.27608245437	4693058.740713236	591142.454202484	314156.4776322378	4882348.7795704445	3644533.393509901	455233.63421326247	397313.3902301827	722292.883260156	448309.1760121741	3939538.0872213	1392753.067821484	1382373.3205720088		955092.3479831793	106241.5156045305	717839.7650086273	2138753.9953346564	466235.31429177907	434703.5824529975
Enterobacteriaceae	map00720	Carbon fixation pathways in prokaryotes		82253.2977636059		154415.41630601927	98425.22907589297						226468.0932062222				681128.9263429872									70077.90496870411
Enterobacteriaceae	map00750	Vitamin B6 metabolism			349590.7373260177	1350061.234830939	168984.58940917114	474657.55934508855	137073.02485798902		127895.30632997259	171403.60791904983					207931.5737944709	114104.45395083228	886896.1081058843		92623.68198173825		57930.018526579435	194759.25562547997	141179.53028147295
Enterobacteriaceae	map00770	Pantothenate and CoA biosynthesis						126758.0421518318			880490.1373170712	1836851.993782033		171021.25168674736			247202.91720435504		127297.07470945799		575975.4931835767		177068.03229347407		134155.40045920777	102093.67311808787
Enterobacteriaceae	map00780	Biotin metabolism															181653.744222531
Enterobacteriaceae	map00790	Folate biosynthesis				127079.8192814737						78349.63202965652			61639.942462141655		310254.68748523714		42122.03909994247		43137.067115162674			43001.565159662656	26375.99425549303
Enterobacteriaceae	map00860	Porphyrin metabolism	2530688.0212734025	5852104.058612312	4663715.567977475	3726455.8927289997	1219262.4129526021	6626014.765627515		3227084.8733839965	6066941.360885976	4316285.586088272	9368736.205698725	24109861.29858742	2904301.18041726	8522274.28669177	327585.61161402264	3009326.1791528473	1841997.4823077023	8351316.348166626	5311559.895048502	9876034.328876622	287348.7802496503	1564546.996428652	5971617.689039533
Enterobacteriaceae	map00910	Nitrogen metabolism	170557.83649170538	29447.26442292287		1038389.3063950503	692825.4839272416			26687.380990442536	57570.0479131456	20036.735946000925				284435.4571741419	10579.689529745865	68429.0829603954		142319.75325471177	13717.837998376772				20455.649709744874	38954.618948486124
Enterobacteriaceae	map00920	Sulfur metabolism													62313.72784697538		400534.4031127214				115744.69950575133
Enterobacteriaceae	map00940	Phenylpropanoid biosynthesis	331196.80134562467		846797.784477659	2831728.3770880597	445662.2117557643	249330.44825229424	402416.71032867074	100150.75278043756			383476.1887143716	158095.38031370396	349081.1582603619	251619.551747466	2762823.863665811	102670.58095287519		166166.11491094533	857485.110651125				167989.50413917235	147621.40824064607
Enterobacteriaceae	map00950	Isoquinoline alkaloid biosynthesis		178887.27138099566	450213.5794359759	359332.9079554064	152213.74413068715				854397.6926484542	113792.34449644228	332289.73676269874	243874.52641973554	62952.543207291346				894459.5006327124			51448.33567918121
Enterobacteriaceae	map00960	Tropane, piperidine and pyridine alkaloid biosynthesis		178887.27138099566	450213.5794359759	359332.9079554064	152213.74413068715				854397.6926484542	113792.34449644228	332289.73676269874	243874.52641973554	62952.543207291346				894459.5006327124			51448.33567918121
Enterobacteriaceae	map00980	Metabolism of xenobiotics by cytochrome P450				523123.5501810267				124965.77261812372					116327.88654410644	110828.46469985456	66971.75359236322		120735.9156805326
Enterobacteriaceae	map00982	Drug metabolism - cytochrome P450				523123.5501810267				124965.77261812372					116327.88654410644	110828.46469985456	66971.75359236322		120735.9156805326
Enterobacteriaceae	map00983	Drug metabolism - other enzymes	331196.80134562467		846797.784477659	3354851.9272690862	445662.2117557643	249330.44825229424	402416.71032867074	225116.52539856127			383476.1887143716	158095.38031370396	465409.0448044683	362448.0164473206	2829795.6172581743	102670.58095287519	120735.9156805326	166166.11491094533	857485.110651125				167989.50413917235	147621.40824064607
Enterobacteriaceae	map01051	Biosynthesis of ansamycins				775921.0582805364									124817.72862220608		451501.4675228648				208124.89050593792
Enterobacteriaceae	map01053	Biosynthesis of siderophore group nonribosomal peptides												97490.91420025939			41504.97440035064	327210.5933236981
Enterobacteriaceae	map01100	Metabolic pathways	5089456.331893279	4369363.381642007	6761026.139253749	56481169.42800074	2588800.9832344437	9383190.001313359	3602699.777100423	3714290.4653182	18929781.808517903	10924653.66631044	6775412.7372329505	4180236.7277422287	8523045.335240403	3526394.4414124032	33007072.90888321	6319304.7448928105	8219011.780345668	3634360.853848106	17205709.945654254	6657999.388934185	2300931.0194286266	4381952.574485646	2704379.3248531353	3313057.341337435
Enterobacteriaceae	map01110	Biosynthesis of secondary metabolites	3802644.7414265047	2862624.322974027	4914657.809946904	38079834.3975673	1847055.5921444744	8783811.039872505	3295534.1622513384	2225507.167977924	13928841.971074382	7991854.864649024	3150548.4755974817	3571635.0491087134	4464795.018212361	1701288.5765219643	19159772.30679592	5117450.156113395	4577008.0198743325	1803698.9111110743	9863269.999046907	2540516.9328607824	1782514.8263191676	2813510.1998958257	1636977.5603430017	1914610.0578213248
Enterobacteriaceae	map01120	Microbial metabolism in diverse environments	4040604.9756981065	3058284.203774937	3970801.8262619963	41911934.04447048	4037014.552933798	6344273.095483807	2927629.329356289	1611829.3364579224	9738982.216420617	6738776.251274245	3358441.4862433863	2988371.4752261546	5435259.148292575	3220044.4757245798	22449234.635688014	4814337.295484736	8041809.507294203	1588453.7319427081	11218374.994274765	1896487.9045552227	2122679.3172088927	3300835.8322935137	2014485.6719284307	2124409.7508308007
Enterobacteriaceae	map01130		3353312.6163179614	2862624.322974027	3806981.3927134704	32646572.950449806	1234239.185719494	8161251.228409212	2569703.442257116	1155095.1110062164	10306241.50651307	5894528.098025988	2096176.2047720577	3069315.636279907	2701780.3322774684	1449669.0247744983	14228631.830040472	4670050.008649622	4577008.0198743325	1544280.343611984	7582636.027950389	1947947.512565403	1685133.8070582473	2391681.2879146505	1597447.5091952768	1715847.4858369194
Enterobacteriaceae	map01200	Carbon metabolism	2581880.9947327767	2353305.379036782	839708.2525633932	27484041.87717975	1102050.1935268245	5251991.4506017035	2107550.2947349604	843747.8093654301	8349303.611402115	4439799.933794615	1003763.8450937875	1050907.859419945	1374855.950073215	1177756.3734254823	8421200.350871932	2967571.4521728996	1588595.65553306	1193773.1837667115	3665088.3793785837	940849.2647787961	1471682.969961382	2245257.091751469	899246.651898162	1059980.4486897266
Enterobacteriaceae	map01210	2-Oxocarboxylic acid metabolism	388267.40442268574	760575.259215004	450213.5794359759	6620727.904108839	152213.74413068715			149184.64225669779	3461297.2964860927	998081.3467800091	1439839.2321537044	367085.0978168746	1413816.7817849596	595659.6704645127	3371647.937358492		1021756.5753421704	140801.06603672766	1319510.7711657796	2796981.8276629746	177068.03229347407		129449.81109845145
Enterobacteriaceae	map01212	Fatty acid metabolism	223254.11941785755			295092.81379175134	257229.56072571164		1022446.65116219		374439.96464532823	216931.09252861777					315845.64129942167									43759.00411177894
Enterobacteriaceae	map01220	Degradation of aromatic compounds	167269.31828889166	87466.44394594083		1181982.2918430553		241002.54638057892	88761.03932576983		251181.67971083333	363574.42152891	176721.057310452	195256.15805992167	460169.9152199078	84253.39192674076	871857.5768121246	185629.52129026444	476764.5173901876	299589.961067875	867832.6677881457	551230.1959454855
Enterobacteriaceae	map01230	Biosynthesis of amino acids	2762295.9441044196	2597999.7037919764	1842211.5590715457	35957987.93708584	964000.588444354	5802615.962831681	1405861.6655874087	1098351.8617297872	10897244.691200417	6145453.880279433	2153489.678852545	2659011.280325513	3157378.747923427	1284578.235802428	13699472.641620392	3250240.5001448733	3367867.3609803263	667131.808190354	6958279.890730099	3367901.4768101345	1551943.6063647203	1911605.300834213	1414693.2845410225	832261.2482072656
Enterobacteriaceae	map01501	beta-Lactam resistance	885180.9076342606	579689.717452772	272196.0550721832	14250013.957183149	469139.9735282529	287215.1940093252	6980452.435529301	720376.7977277476	2396893.4975091554	3461545.0964702917	869634.6800295268	2270662.276825542	1602187.1682310563		1588698.636810269	888649.4540159528	4300428.41468708	6817317.1728971675	5704208.821107278	6227734.896704673	570209.689257918	9710144.398732888	5592211.359001438	967999.3442199666
Enterobacteriaceae	map01503	Cationic antimicrobial peptide (CAMP) resistance				620919.9518951793
Enterobacteriaceae	map01523	Antifolate resistance	359105.13560733135						52634.08618174746		275658.6576138905						278221.95808152563				436393.4809600884					52022.508552879925
Enterobacteriaceae	map01524	Platinum drug resistance				523123.5501810267				124965.77261812372					116327.88654410644	110828.46469985456	66971.75359236322		120735.9156805326
Enterobacteriaceae	map02010	ABC transporters				1006931.1851352315			20283.886643073223			204047.72685583535	48398.93028351865	105924.0334173697			93698.66075774639				69209.75374264586
Enterobacteriaceae	map02020	Two-component system	885180.9076342606	579689.717452772	1060123.5083394458	15344415.973323576	469139.9735282529	287215.1940093252	7303866.445194853	720376.7977277476	4705396.578218605	3461545.0964702917	1153566.0700255227	2270662.276825542	3006648.243631781		2172600.3521933155	1005615.3597373958	4300428.41468708	6817317.1728971675	6850435.032019226	6558317.439452798	570209.689257918	9806042.704556704	5592211.359001438	967999.3442199666
Enterobacteriaceae	map02024	Quorum sensing			3323259.285247612	942790.422764367			20283.886643073223			204047.72685583535	48398.93028351865	352151.4067546226		383031.0763647245	471430.79212283925	1277710.5710495235			513118.11059884605		207990.61313980308	245561.85887590342		198261.39995441659
Enterobacteriaceae	map02026	Biofilm formation - Escherichia coli	85519.65980223377			2139391.763242025	180163.23121864453	488156.2869674807		970261.3041912701	433607.2465347907	260474.77284100294		252670.09377848325	81898.07266599195		2609678.7697352623	227763.6607894544		93252.45258814504	54139.88731466845		97381.01926092048	270965.07997433277	49589.18230205064	98816.30428767034
Enterobacteriaceae	map02030	Bacterial chemotaxis				454708.6504793308			20283.886643073223			204047.72685583535	48398.93028351865	105924.0334173697			93698.66075774639				69209.75374264586
Enterobacteriaceae	map03010	Ribosome			313473.88654399366	4600560.110970638	69792.27688566626		713361.9038026823	862027.6252006659				646141.1029144658	2069152.754073218		3629441.100708264	73316.70071628009		127355.21999312009	2716504.5197293474			71090.61702454016	100954.62577859018	116012.17162453708
Enterobacteriaceae	map03018	RNA degradation	190680.09324923318	228857.76626072824		364746.4504254679	321729.60788177064		743914.9845901144					140358.50857105965			229790.825587123	993747.7982292449	101654.2603025708				435914.98245055956		110992.42790710616	199960.96641999343
Enterobacteriaceae	map03070	Bacterial secretion system				620919.9518951793
Enterobacteriaceae	map03320	PPAR signaling pathway	223254.11941785755			295092.81379175134	257229.56072571164		1022446.65116219		374439.96464532823	216931.09252861777					315845.64129942167									43759.00411177894
Enterobacteriaceae	map04011	MAPK signaling pathway - yeast									97428.22023044818									394844.1161473307
Enterobacteriaceae	map04016	MAPK signaling pathway - plant									97428.22023044818									394844.1161473307
Enterobacteriaceae	map04066	HIF-1 signaling pathway	211458.04134903097	990578.3945699333	289303.25248932326	21718511.49912036	214806.03255055536	4693058.740713236	591142.454202484	108228.58609911078	4579955.849231078	3644533.393509901			175738.23372969448		1038233.908116277	1392753.067821484	799313.6131331127		384964.6255330504	106241.5156045305	514824.41189504694	1675101.2433382666	280226.2890359078	299608.6901713093
Enterobacteriaceae	map04068	FoxO signaling pathway									97428.22023044818									394844.1161473307
Enterobacteriaceae	map04122	Sulfur relay system													62313.72784697538		218880.6588901904				115744.69950575133
Enterobacteriaceae	map04146	Peroxisome									97428.22023044818									394844.1161473307
Enterobacteriaceae	map04152	AMPK signaling pathway	190680.09324923318	228857.76626072824			321729.60788177064		35523.650279546964					140358.50857105965			229790.825587123	993747.7982292449	101654.2603025708				435914.98245055956		110992.42790710616	199960.96641999343
Enterobacteriaceae	map04211	Longevity regulating pathway									97428.22023044818									394844.1161473307
Enterobacteriaceae	map04212	Longevity regulating pathway - worm									97428.22023044818									394844.1161473307
Enterobacteriaceae	map04213	Longevity regulating pathway - multiple species									97428.22023044818									394844.1161473307
Enterobacteriaceae	map04214	Apoptosis - fly			100176.37402233573	1746292.939680797								177290.6022645329	191234.25397935222		1547455.4157941309		471073.1490891768		1138963.964119508	299056.4530874843
Enterobacteriaceae	map04217	Necroptosis	85519.65980223377			2139391.763242025	180163.23121864453	488156.2869674807		970261.3041912701	433607.2465347907	260474.77284100294		252670.09377848325	81898.07266599195		2143686.407506525	227763.6607894544		93252.45258814504	54139.88731466845		97381.01926092048	270965.07997433277	49589.18230205064	98816.30428767034
Enterobacteriaceae	map04626	Plant-pathogen interaction				620919.9518951793
Enterobacteriaceae	map04910	Insulin signaling pathway	85519.65980223377			2139391.763242025	180163.23121864453	488156.2869674807		970261.3041912701	433607.2465347907	260474.77284100294		252670.09377848325	81898.07266599195		2143686.407506525	227763.6607894544		93252.45258814504	54139.88731466845		97381.01926092048	270965.07997433277	49589.18230205064	98816.30428767034
Enterobacteriaceae	map04922	Glucagon signaling pathway	85519.65980223377	37033.49425474109	273526.2542464059	3501279.8388643702	234974.8311655072	554087.485780365		970261.3041912701	433607.2465347907	260474.77284100294		252670.09377848325	408075.1646822846		3685853.80849247	438724.6813307415		93252.45258814504	870273.9935166461		175042.04044377655	377468.176391145	149212.4039838864	193492.7618471551
Enterobacteriaceae	map04930	Type II diabetes mellitus		37033.49425474109	273526.2542464059	1361888.0756223453	54811.599946862676	65931.19881288426							326177.0920162926		1542167.400985945	210961.02054128706			816134.1062019777		77661.02118285607	106503.09641681222	99623.22168183576	94676.45755948477
Enterobacteriaceae	map04931	Insulin resistance	85519.65980223377			2139391.763242025	180163.23121864453	488156.2869674807		970261.3041912701	433607.2465347907	260474.77284100294		252670.09377848325	81898.07266599195		2143686.407506525	227763.6607894544		93252.45258814504	54139.88731466845		97381.01926092048	270965.07997433277	49589.18230205064	98816.30428767034
Enterobacteriaceae	map05010	Alzheimer disease	211458.04134903097	990578.3945699333	289303.25248932326	21718511.49912036	214806.03255055536	4693058.740713236	591142.454202484	108228.58609911078	4579955.849231078	3644533.393509901			175738.23372969448		1038233.908116277	1392753.067821484	799313.6131331127		384964.6255330504	106241.5156045305	514824.41189504694	1675101.2433382666	280226.2890359078	299608.6901713093
Enterobacteriaceae	map05014	Amyotrophic lateral sclerosis									97428.22023044818									394844.1161473307
Enterobacteriaceae	map05133	Pertussis				693018.725240302														3600990.355284012
Enterobacteriaceae	map05165	Human papillomavirus infection		37033.49425474109	273526.2542464059	1361888.0756223453	54811.599946862676	65931.19881288426							326177.0920162926		1542167.400985945	210961.02054128706			816134.1062019777		77661.02118285607	106503.09641681222	99623.22168183576	94676.45755948477
Enterobacteriaceae	map05200	Pathways in cancer				523123.5501810267				124965.77261812372					116327.88654410644	110828.46469985456	66971.75359236322		120735.9156805326
Enterobacteriaceae	map05203	Viral carcinogenesis		37033.49425474109	273526.2542464059	1361888.0756223453	54811.599946862676	65931.19881288426							326177.0920162926		1542167.400985945	210961.02054128706			816134.1062019777		77661.02118285607	106503.09641681222	99623.22168183576	94676.45755948477
Enterobacteriaceae	map05204	Chemical carcinogenesis - DNA adducts				523123.5501810267				124965.77261812372					116327.88654410644	110828.46469985456	66971.75359236322		120735.9156805326
Enterobacteriaceae	map05225	Hepatocellular carcinoma				523123.5501810267				124965.77261812372					116327.88654410644	110828.46469985456	66971.75359236322		120735.9156805326
Enterobacteriaceae	map05230	Central carbon metabolism in cancer	190680.09324923318	265891.26051546936	273526.2542464059	1361888.0756223453	376541.2078286333	65931.19881288426	35523.650279546964					140358.50857105965	326177.0920162926		1771958.226573068	1204708.818770532	101654.2603025708		816134.1062019777		513576.0036334156	106503.09641681222	210615.64958894192	294637.4239794782
Enterobacteriaceae	map05418	Fluid shear stress and atherosclerosis				523123.5501810267				124965.77261812372					116327.88654410644	110828.46469985456	66971.75359236322		120735.9156805326
Enterococcaceae	map00220	Arginine biosynthesis	283575.5282589977	300750.1351931566	382864.927301366		501260.133029278	666773.7221338995	8861202.967186572		597808.0130911908		1100593.8050596204	273879.75255184877	81318.69884842313		120090.97377765251		125702.03500836978				204156.2389066954	144971.10970395565		470032.8719514166
Enterococcaceae	map01100	Metabolic pathways	283575.5282589977	300750.1351931566	382864.927301366		501260.133029278	666773.7221338995	8861202.967186572		597808.0130911908		1100593.8050596204	273879.75255184877	81318.69884842313		120090.97377765251		125702.03500836978				204156.2389066954	144971.10970395565		470032.8719514166
Enterococcaceae	map01110	Biosynthesis of secondary metabolites	283575.5282589977	300750.1351931566	382864.927301366		501260.133029278	666773.7221338995	8861202.967186572		597808.0130911908		1100593.8050596204	273879.75255184877	81318.69884842313		120090.97377765251		125702.03500836978				204156.2389066954	144971.10970395565		470032.8719514166
Enterococcaceae	map01130		283575.5282589977	300750.1351931566	382864.927301366		501260.133029278	666773.7221338995	8861202.967186572		597808.0130911908		1100593.8050596204	273879.75255184877	81318.69884842313		120090.97377765251		125702.03500836978				204156.2389066954	144971.10970395565		470032.8719514166
Erwiniaceae	map02024	Quorum sensing		82524.94427083805	144385.6898712667				323784.1806982508	107397.37358707722	122897.83535919608								119862.02098873645
Erysipelotrichaceae	map00052	Galactose metabolism	272502.6914975858	511600.59721945244		310770.4448025066	283196.2368881975		105431.83656325584	1061468.4133061683									203490.313724346
Erysipelotrichaceae	map00500	Starch and sucrose metabolism	272502.6914975858	511600.59721945244		310770.4448025066	283196.2368881975		105431.83656325584	1061468.4133061683									203490.313724346
Erysipelotrichaceae	map01100	Metabolic pathways	272502.6914975858	511600.59721945244		310770.4448025066	283196.2368881975		105431.83656325584	1061468.4133061683									203490.313724346
Eubacteriaceae	map00010	Glycolysis / Gluconeogenesis	179786.49949733986	486062.461780734	1727455.8190794815	1420158.3639113759	1669298.6222218326	694163.6757422402	1563083.2985175753	1765220.8010531059	1953326.624255328	966066.6640525045	5203987.817361649	1595478.328320156	2331030.4570094147	658750.3064659872	574158.7748212641	830925.1822587701	2807833.7688308456	5830819.83347922	1073726.0197644965	538069.6376787139	4781252.861466482	1833596.331998091	3083079.3261270253	388242.63464145234
Eubacteriaceae	map00020	Citrate cycle (TCA cycle)	152070.0315036884	222949.84762649616	90555.60878007225	1349483.5653311433	202937.93508510533		21371.038488788265	202481.41346378817	361125.8434607565	201908.27607868914	26151.84440552394	558534.4831100351	56464.71628550085	484018.9130858714	162437.11053764296	175745.4647008229	329762.8511035717	1567523.383480932	333693.992187246	112279.39073959578	345125.1605762955	1037869.5134690467	37305.9678005159	264840.7304496268
Eubacteriaceae	map00030	Pentose phosphate pathway	742287.9931552792	109569.76797638422	479070.41682620655	193062.79342702925	949139.2237665772	2635716.4425424784	182519.54400865018	856985.2820646303	3594199.742422903	786431.0369816617	1432616.8106334344	475084.859011667	640618.1538172278		684291.5983426335	670108.6564775389	973350.1598435653	1169254.1821007605	95080.77425981103		2957270.6755762883	695484.5009462556	1483123.9881919045	170715.0237793957
Eubacteriaceae	map00040	Pentose and glucuronate interconversions	1153312.4418555596	292730.8604637036	2016181.181894138	1052154.0090665063	2042085.7133554441	609091.2205441458	390943.14796242764	3198876.395108434	162773.39357791128	1389162.157001759	2980868.9695718247	730459.7496993623		1325991.0084756357	185978.1756799163	173655.23514822873	2095145.2157193017	594136.8965905618	253378.9963912942	120812.3804245293	393196.24022191856	1164236.8055468637	1856278.0796267225	294461.4974492385
Eubacteriaceae	map00051	Fructose and mannose metabolism	62559.83653228132	140291.7867331744	554351.2156152256	429774.734183388	652642.7873558892		1234557.6972819564	548569.7334808562	565357.8967930349	1869295.0962450341	2753724.793889799	476833.17937621137	2088591.675832808	345948.24807638687	168231.4763410216	1011209.748145425	513531.1589353268	2973710.029162809	777190.885614478		2739447.9137272066	1531163.966629337	1351126.7127330666	711250.8508149218
Eubacteriaceae	map00052	Galactose metabolism	62559.83653228132				652642.7873558892					382717.73976376315	1381745.5451477207		289115.1651312389			258480.8678080982	425214.1792352439	686079.2717930427	95080.77425981103		914702.3315911447	581392.4524958426	668246.1763231696
Eubacteriaceae	map00061	Fatty acid biosynthesis				67335.56172881885	86259.01403139571								123038.74423341638			89458.79846232661		184423.8425161093
Eubacteriaceae	map00071	Fatty acid degradation		400137.28113157005	614151.3374168274	70674.79858023269	629843.267536761	632240.8307418266	785582.6499689479	1369084.7255951648	919021.4587126216	279959.2289025081	119910.37586677763	668772.7467703371	1167144.6029297765	157415.1966090008	154216.4586190126	164353.15761222798	164041.23622346064	1358285.9206947586			1511780.8823592332	1087214.8117458469	890311.7613533495	528916.566787975
Eubacteriaceae	map00072						129230.46923258902	405758.8431347735		89078.79727691351					337919.44633186655					302185.6367585346			358056.53373074665	872880.4457126451		405514.66259614954
Eubacteriaceae	map00190	Oxidative phosphorylation		1276172.7740114506		347669.7245412116	198141.1370970465		114737.19544915081	1829478.1794902903					364569.9795342789			117478.85232288526	2347278.924996158	1949671.459107306				1439151.665801367	658461.6468201274
Eubacteriaceae	map00195	Photosynthesis		1276172.7740114506		347669.7245412116	198141.1370970465		114737.19544915081	1829478.1794902903					364569.9795342789			117478.85232288526	2347278.924996158	1949671.459107306				1439151.665801367	658461.6468201274
Eubacteriaceae	map00220	Arginine biosynthesis	137197.38414024253	983312.2801619328	939549.3731699303	587027.3567345499	1328096.0780120832	780558.0700980623	206731.9913861365	139468.49527848244	706299.9335900139	420346.93287933874	452734.9379971027	207537.65454190175	1129051.3540296606	2395310.9761738186	139399.80333910845	531255.3018751992	485668.5992984676	6381399.47890679	463175.9304913411	1108602.3087637955	2771118.9661750454	2824362.3581747278	1686882.072032895	245770.26213463367
Eubacteriaceae	map00230	Purine metabolism	742287.9931552792	133424.76485587886	3667618.8413743284		652642.7873558892	3926993.098480032	172761.5944776634	1142453.7979026071	2962700.7812144496	382717.73976376315	668661.0157880171		592253.0476314428	9263202.077568207	189367.20794785512	882662.8616525567	149322.67443933993	1479998.9535064166	744451.4379731358	1271425.8979196493	2758844.8635504865	214597.71539865114	622797.3423556006
Eubacteriaceae	map00240	Pyrimidine metabolism		320573.06045802945	209108.99282011448		243015.0367562019	671950.3333769699	53431.470371034935	269302.7057017976		425986.53903925314	450420.30467200634		703655.0225268141	540796.7390257154	245881.42939736228	507743.1904135541		1789278.6701493945	189755.68636484412	197456.9829701211	1146297.7192010062	440786.0360881102	881759.4335886687
Eubacteriaceae	map00250	Alanine, aspartate and glutamate metabolism	137197.38414024253	1078215.5814468672	939549.3731699303	587027.3567345499	1410889.1178641955	780558.0700980623	206731.9913861365	139468.49527848244	1035108.6786011328	1006361.3706523257	1430595.6151970208	207537.65454190175	1129051.3540296606	2395310.9761738186	216413.89311480508	531255.3018751992	485668.5992984676	6381399.47890679	463175.9304913411	1108602.3087637955	2771118.9661750454	2921554.4204139933	1775956.5396471391	368826.2698799771
Eubacteriaceae	map00260	Glycine, serine and threonine metabolism	1323520.8371814203	642087.8447381672	84918.65432999627	212407.34488298194	852432.309959837	123213.37996427705	174605.98700352875	690121.0757347923	358450.5248053884	102394.02276920016		159158.2500775902	1183956.8905903962	100509.52006144104	753468.7625609473	1028945.3496853015	294927.49531636434	3116088.4769774824	183870.24997189196	41920.12894984781	4393847.401573755	1078995.147559694	4059167.9653874603	1282562.4676899791
Eubacteriaceae	map00261	Monobactam biosynthesis													14070.646487182481							41920.12894984781		79225.65918855384	159055.2197187492
Eubacteriaceae	map00270	Cysteine and methionine metabolism		909759.3631603431					193399.87133846374	90105.64447694771					14070.646487182481		146969.99305215452	661586.7939646967	766221.5389766832	168351.5456534208		41920.12894984781	270399.5499529566	79225.65918855384	159055.2197187492	265825.60644417536
Eubacteriaceae	map00280	Valine, leucine and isoleucine degradation		94903.30128493442			212023.50908470125	405758.8431347735		89078.79727691351	328808.74501111894	586014.437772987	977860.6771999182		337919.44633186655		77014.08977569663			302185.6367585346			358056.53373074665	970072.5079519108	89074.46761424394	528570.670341493
Eubacteriaceae	map00290	Valine, leucine and isoleucine biosynthesis		109420.72174979116	383568.66952702386	16864.901439685913	93888.04892740311	53602.96434182791	120437.8255377051	487502.36092321045		17625.17718181412		78381.6713212561	513571.7422886575	17882.057271397745	33607.59182568985		900703.1842839608	1104234.5473441733			2100753.821682099	257487.1683756871	1083891.796257227	895172.3015494446
Eubacteriaceae	map00300	Lysine biosynthesis			127897.0769656408				49943.95794986337		1010393.3017738953			124278.72904616276	290126.89462139603							41920.12894984781	103870.72540232545	249447.81667158785	159055.2197187492	176063.23747978432
Eubacteriaceae	map00310	Lysine degradation					129230.46923258902	405758.8431347735		89078.79727691351					337919.44633186655					302185.6367585346			358056.53373074665	872880.4457126451		405514.66259614954
Eubacteriaceae	map00330	Arginine and proline metabolism		909759.3631603431					193399.87133846374	90105.64447694771							146969.99305215452	661586.7939646967	766221.5389766832	168351.5456534208			270399.5499529566			265825.60644417536
Eubacteriaceae	map00350	Tyrosine metabolism		400137.28113157005	614151.3374168274	70674.79858023269	500612.798304172	226481.98760705304	785582.6499689479	1280005.9283182514	919021.4587126216	279959.2289025081	119910.37586677763	668772.7467703371	829225.1565979101	157415.1966090008	154216.4586190126	164353.15761222798	164041.23622346064	1056100.2839362242			1153724.3486284865	214334.36603320172	890311.7613533495	123401.90419182548
Eubacteriaceae	map00362	Benzoate degradation					129230.46923258902	405758.8431347735		89078.79727691351					337919.44633186655					302185.6367585346			358056.53373074665	872880.4457126451		405514.66259614954
Eubacteriaceae	map00380	Tryptophan metabolism					129230.46923258902	405758.8431347735		89078.79727691351					337919.44633186655					302185.6367585346			358056.53373074665	872880.4457126451		405514.66259614954
Eubacteriaceae	map00410	beta-Alanine metabolism		1004662.6644452775			82793.03985211221		193399.87133846374	90105.64447694771	328808.74501111894	586014.437772987	977860.6771999182				223984.08282785115	661586.7939646967	766221.5389766832	168351.5456534208			270399.5499529566	97192.06223926577	89074.46761424394	388881.6141895188
Eubacteriaceae	map00450	Selenocompound metabolism	487841.26533425634	199628.30063093008		74961.4965678218	537395.5846568207	348337.7892040043	74489.49058648555	522175.3675861518		153703.03967934145	221252.91869899657	285406.9152395324	175396.51984822913	168054.2804375989	266356.47140544193	418212.90008905437	1377304.7269546213	255317.3049529889	731716.9436317967		801820.0015121382		378566.8586799824	316486.7264447237
Eubacteriaceae	map00460	Cyanoamino acid metabolism	893284.2246904653	270187.3895009648		212407.34488298194		123213.37996427705		432215.0208604315					103169.62743132719		93283.52815375662			937103.3949169716			161512.09242274807	686094.9335673506	1945884.0910275404	1155385.0728222043
Eubacteriaceae	map00471		137197.38414024253	886978.3152374274	939549.3731699303	587027.3567345499	1051878.1311397143	780558.0700980623	155947.60441794363		525468.6048766744	315734.7666331988	452734.9379971027	207537.65454190175	1129051.3540296606	2395310.9761738186	139399.80333910845	531255.3018751992	343531.9729573609	6297991.41259151	463175.9304913411	1108602.3087637955	2436838.705228743	2824362.3581747278	1449819.7792033283	245770.26213463367
Eubacteriaceae	map00480	Glutathione metabolism	34843.36853862985	1046784.0301376753					193399.87133846374	90105.64447694771				158643.76311007596			146969.99305215452	696690.2182237168	766221.5389766832	251764.6300039594			402698.6408437352		37305.9678005159	265825.60644417536
Eubacteriaceae	map00500	Starch and sucrose metabolism	1854233.3995415517	1437651.177760914	1530721.4244801886	699104.1991382896	1355413.9909509812	200015.4351371015	1246926.7469819358	839316.3838758144	1332158.8759161767	3412781.363878134	1551871.176025394	2076368.7273165395	23596148.65687947	1174459.3816148988	448150.82870786876	2028731.1688601673	3305493.262255587	24385486.319975324	478715.1882503333	474154.8058845657	16358224.734381191	1961957.3352802275	15068619.347082233	1791311.0526618948
Eubacteriaceae	map00520	Amino sugar and nucleotide sugar metabolism	62559.83653228132				652642.7873558892					382717.73976376315			289115.1651312389			143947.41261989836		686079.2717930427	95080.77425981103		861689.0102334522
Eubacteriaceae	map00521	Streptomycin biosynthesis	62559.83653228132				652642.7873558892					382717.73976376315			289115.1651312389			143947.41261989836		686079.2717930427	95080.77425981103		861689.0102334522
Eubacteriaceae	map00562	Inositol phosphate metabolism							538295.673231341				259683.60291312647		311000.4513257939		61999.80596167386		88316.9797000829	357437.8774155645			950881.1578591885		134917.29335606145
Eubacteriaceae	map00620	Pyruvate metabolism	464213.5994741233	720294.7611259522	1028029.9880687573	1420158.3639113759	1832888.3451068243	632240.8307418266	806953.6884577362	1753736.2931491656	1280147.3021733782	3619493.451525282	146062.22027230158	1237280.443218112	1620454.8003899604	816779.6378823491	680805.8221759428	799848.1503897037	602337.7510705822	3172491.040520603	416631.8567258517	112279.39073959578	3706620.27573297	2593130.499672223	1773989.3329082597	1308109.8395933018
Eubacteriaceae	map00625	Chloroalkane and chloroalkene degradation		400137.28113157005	614151.3374168274	70674.79858023269	500612.798304172	226481.98760705304	785582.6499689479	1280005.9283182514	919021.4587126216	279959.2289025081	119910.37586677763	668772.7467703371	829225.1565979101	157415.1966090008	154216.4586190126	164353.15761222798	164041.23622346064	1056100.2839362242			1153724.3486284865	214334.36603320172	890311.7613533495	123401.90419182548
Eubacteriaceae	map00626	Naphthalene degradation		400137.28113157005	614151.3374168274	70674.79858023269	500612.798304172	226481.98760705304	785582.6499689479	1280005.9283182514	919021.4587126216	279959.2289025081	119910.37586677763	668772.7467703371	829225.1565979101	157415.1966090008	154216.4586190126	164353.15761222798	164041.23622346064	1056100.2839362242			1153724.3486284865	214334.36603320172	890311.7613533495	123401.90419182548
Eubacteriaceae	map00630	Glyoxylate and dicarboxylate metabolism	893284.2246904653	476091.1224018545		212407.34488298194	645965.348798702	604958.5972111226	50784.38696819288	722876.115435265	180831.32871333955	104612.16624613998			792592.0624491826		777575.1264963901		142136.6263411067	1444562.7754394123			911275.5755445089	1558975.3792799958	2272660.001449068	1653662.1662922148
Eubacteriaceae	map00640	Propanoate metabolism		94903.30128493442			617591.0360069263	405758.8431347735		89078.79727691351	328808.74501111894	586014.437772987	977860.6771999182		581529.2858920564	175345.52818747686	77014.08977569663			410705.6907846362	82937.86453860578		647040.2929705463	970072.5079519108	89074.46761424394	528570.670341493
Eubacteriaceae	map00650	Butanoate metabolism	117226.66296505854	495040.5824165045	614151.3374168274	70674.79858023269	1233760.0133671109	632240.8307418266	785582.6499689479	1571566.139058953	1247830.2037237405	865973.666675495	1097771.0530666958	761677.6285803316	1410754.4424899665	508775.54747992347	231230.54839470924	164353.15761222798	305706.1783580152	1466805.9747208604	82937.86453860578	112279.39073959578	2013590.71128455	1300022.8740366066	979386.2289675935	651972.5745333184
Eubacteriaceae	map00670	One carbon pool by folate	893284.2246904653	270187.3895009648		212407.34488298194		123213.37996427705		682599.3448227115					157048.87407354152		93283.52815375662			937103.3949169716			161512.09242274807	735584.0153348682	2076080.0576310423	1155385.0728222043
Eubacteriaceae	map00680	Methane metabolism	1240191.4115751283	270187.3895009648		212407.34488298194	606202.0305561695	146279.0133992326	101930.47563287374	432215.0208604315	673179.3220819499	2310940.889729709	1381745.5451477207		933106.7952253602	17316.196771115043	584375.5785660427	1024167.9860985138	425214.1792352439	3213413.881931541			2881423.6695821695	1267487.3860631932	4694426.406101424	1155385.0728222043
Eubacteriaceae	map00710	Carbon fixation in photosynthetic organisms	346986.93650906475	234232.29934521823	1346071.9147544396	193062.79342702925	857871.8670218916	444616.0547002316	835835.5250496141	571025.4055587895	1228088.6414672246	1331879.7733398187	3727051.3174273404	1170516.6970093427	815567.3310626865		621657.4586838956	642675.7195222105	2545485.1466204408	1149291.7621076386	644951.2533174395	425790.24693911814	2857843.8809542777	582138.2229077425	1307648.760474774	592305.1352612347
Eubacteriaceae	map00720	Carbon fixation pathways in prokaryotes	499056.9680127531	371256.96632255043	323323.0418718577		839326.2638513346	405758.8431347735		473730.3648309142		3137625.946544085		420165.6213678863	491155.08794635953	176014.82268344585	364152.2530192872	529956.3765946932	250198.60587810437	607173.4877784222		112279.39073959578	2396211.2587554622	1456542.6202214686	920983.5393554261	919867.2049518493
Eubacteriaceae	map00750	Vitamin B6 metabolism	430236.6124909551	371900.4552372024	84918.65432999627		852432.309959837		174605.98700352875	257906.05487436085	358450.5248053884	102394.02276920016		159158.2500775902	572822.8871253151	100509.52006144104	660185.2344071908	885906.4794805191	294927.49531636434	1248400.1972085312	183870.24997189196		3260801.356072068	313674.5548037896	1006430.3524993112	127177.3948677747
Eubacteriaceae	map00760	Nicotinate and nicotinamide metabolism			236951.26083787734				47699.99587560264				64804.74041159365		81497.97334151917			138761.86204063005	77598.27032739173	158096.73815478542			77041.62783415105	101841.97037556292
Eubacteriaceae	map00770	Pantothenate and CoA biosynthesis		109420.72174979116	383568.66952702386	16864.901439685913	93888.04892740311	53602.96434182791	120437.8255377051	487502.36092321045		17625.17718181412		78381.6713212561	513571.7422886575	17882.057271397745	33607.59182568985		900703.1842839608	1104234.5473441733			2100753.821682099	257487.1683756871	1083891.796257227	895172.3015494446
Eubacteriaceae	map00780	Biotin metabolism				67335.56172881885	86259.01403139571								123038.74423341638			89458.79846232661		184423.8425161093
Eubacteriaceae	map00860	Porphyrin metabolism																				1538611.9238761147
Eubacteriaceae	map00900	Terpenoid backbone biosynthesis					129230.46923258902	405758.8431347735		358381.50297871116		425986.53903925314			626538.3070765436	206428.9759579651	245881.42939736228			302185.6367585346			358056.53373074665	1113286.7883266658	253405.03361975405	405514.66259614954
Eubacteriaceae	map00910	Nitrogen metabolism	137197.38414024253	983312.2801619328	939549.3731699303	587027.3567345499	1272116.5742951394	780558.0700980623	206731.9913861365	139468.49527848244	706299.9335900139	420346.93287933874	452734.9379971027	207537.65454190175	1129051.3540296606	2395310.9761738186	139399.80333910845	531255.3018751992	485668.5992984676	6297991.41259151	463175.9304913411	1108602.3087637955	2629404.1694898056	2824362.3581747278	1549543.1315421714	245770.26213463367
Eubacteriaceae	map00970	Aminoacyl-tRNA biosynthesis	487841.26533425634	199628.30063093008		74961.4965678218	537395.5846568207	348337.7892040043	145195.23273521592	522175.3675861518		153703.03967934145	278488.09246908297	618466.6407153327	267280.7154537411	168054.2804375989	266356.47140544193	418212.90008905437	1377304.7269546213	255317.3049529889	731716.9436317967		917825.7954172898		378566.8586799824	316486.7264447237
Eubacteriaceae	map00983	Drug metabolism - other enzymes			3188548.4245481216			1367263.030049625			374825.15746006387		668661.0157880171		249258.63585798955	9263202.077568207	189367.20794785512	235094.40529679536	149322.67443933993	333419.6979970081	649370.6637133248	1271425.8979196493	126958.08319768212
Eubacteriaceae	map01051	Biosynthesis of ansamycins				193062.79342702925			97573.42180390001	106121.79219751057	1228088.6414672246	403713.29721789854	50871.26548571365	475084.859011667				147822.76718653756	548135.9806083214				73229.08873583979	114092.04845041306	289053.89556380233	77952.59290553491
Eubacteriaceae	map01100	Metabolic pathways	5496035.30181507	7039388.481380565	9707526.136274485	3543630.245803943	7800013.506447463	7434560.340561885	4360568.435640719	10526400.020366503	9880227.428033596	9136231.056655284	10591128.826355672	5547852.643642871	31972745.820731875	14583564.586379115	3656462.3327898677	7064394.809872739	12675925.294082344	46281441.245665856	3026470.8288350264	5291054.066467337	35344027.46444707	12487123.651927566	29411681.717631932	6506443.249910815
Eubacteriaceae	map01110	Biosynthesis of secondary metabolites	1753745.0119906664	1508020.4601019034	5991459.061276471	1842493.4036610732	2170113.0801181765	5203731.96166315	2259734.1185105224	4347319.9173261495	7512959.873516286	2414038.2346784556	5923520.098635379	2498120.719076914	4956227.71509844	10070758.114641553	1466193.3805281532	2118898.7843540967	4769325.462623718	10939897.976569591	1906966.9334497133	3277748.19768473	13648655.793797247	4776578.819210411	9160030.368172925	3225507.896862345
Eubacteriaceae	map01120	Microbial metabolism in diverse environments	2564865.7983494527	1940506.0937604504	2742665.009073183	2255403.236404775	4250596.463317442	3858852.341383769	2481068.0161584164	4078647.292508304	7991368.163775008	6787003.891084086	6648998.986132402	2986385.6075371727	5789533.02242867	934605.3547149051	2559317.1488991766	3310891.7140733707	3901567.534840188	11017498.918642828	2022644.2456296613	2118601.6905046767	13657014.31362214	5468540.186065927	8667071.40360371	3771757.427102726
Eubacteriaceae	map01130		2134549.436234096	1136120.004864701	2717991.9823983526	1842493.4036610732	2504825.8246374307	3836468.9316135254	2087863.0671054558	4291895.275915577	6779684.191250834	1813391.6774914702	5254859.082847362	2431867.350809318	4254359.713317015	883061.33969535	1438023.3746103588	2159657.8319538636	4256672.933723128	9401162.050714383	1073726.0197644965	579989.7666285618	10881370.153146025	4468602.802788447	8302503.656617207	3098330.5019945703
Eubacteriaceae	map01200	Carbon metabolism	2556173.920351122	1637992.4390373267	2764691.7047505765	992497.495044561	3057235.1134170652	4412928.423874779	1178659.7273051818	2045664.1270270422	4792847.669381527	3958555.4297027267	5561531.800572163	1629602.996471315	3567147.915335563	2588641.9956283793	2029724.4389316803	2497007.453237847	3455896.2409476	11529470.688047482	1108127.1838087805	1646671.9464425095	10848627.205321535	5662484.412909802	8015024.829884975	2491737.563688083
Eubacteriaceae	map01210	2-Oxocarboxylic acid metabolism	34843.36853862985	246445.38872712338	383568.66952702386	16864.901439685913	93888.04892740311	53602.96434182791	120437.8255377051	487502.36092321045		17625.17718181412		237025.43443133205	527642.38877584	17882.057271397745	33607.59182568985	35103.42425902014	900703.1842839608	1187647.631694712		41920.12894984781	2233052.912572877	336712.8275642409	1280252.983776492	895172.3015494446
Eubacteriaceae	map01212	Fatty acid metabolism				67335.56172881885	215489.48326398473	405758.8431347735		89078.79727691351					460958.19056528294			89458.79846232661		486609.4792746439			358056.53373074665	872880.4457126451		405514.66259614954
Eubacteriaceae	map01220	Degradation of aromatic compounds		400137.28113157005	614151.3374168274	70674.79858023269	500612.798304172	226481.98760705304	785582.6499689479	1280005.9283182514	919021.4587126216	279959.2289025081	119910.37586677763	668772.7467703371	829225.1565979101	157415.1966090008	154216.4586190126	164353.15761222798	164041.23622346064	1056100.2839362242			1153724.3486284865	214334.36603320172	890311.7613533495	123401.90419182548
Eubacteriaceae	map01230	Biosynthesis of amino acids	2038092.362343048	984867.1983897961	2098203.6905314494	422335.0397496971	1535643.407236275	3204228.100871699	1334421.3115277793	2394696.8712527445	5817054.219797476	729826.0827225968	5108796.862575062	1522362.134116612	2635916.570461461	135707.77410395382	1044581.5600512457	1714620.2639938206	4199932.968053566	6338990.435298866	828821.5032893314	467710.37588896597	10489957.63919054	2202188.974364671	7250222.538692636	2431750.5996247428
Eubacteriaceae	map01501	beta-Lactam resistance	442614.19151391194	58473.58566822304	292614.76396965474		88058.40561749651						383414.26156654116		1210684.4956396427	170924.6349287925	95695.15651393043	287110.64261854487	248101.49501785976	68149.90747997127	281905.64323838253			988668.2307504226		239833.64112878015
Eubacteriaceae	map01523	Antifolate resistance	893284.2246904653	270187.3895009648		212407.34488298194		123213.37996427705		682599.3448227115					157048.87407354152		93283.52815375662			937103.3949169716			161512.09242274807	735584.0153348682	2076080.0576310423	1155385.0728222043
Eubacteriaceae	map02010	ABC transporters	2411659.8450343166	1745196.0002292355	13658483.596672215	6587800.916980907	4138070.0511644785	3602314.671662217	11135511.573436622	7916408.877199886	3800151.7120197895	2332629.0707262736	106451464.78368194	6307800.818450675	51763462.70713008	3054714.7292628014	6187613.450765265	10971365.560529787	6326363.095053932	89221195.3328052	6829230.864636627	3730892.1001469465	78323396.81008236	13772389.210732395	8863463.38879465	4263338.344660663
Eubacteriaceae	map02020	Two-component system	4111977.0524340663	9068246.92610932	4115286.690106342	7077706.365186241	3530535.767508097	5142807.543820184	8460116.118133841	9227818.427198008	4567332.675597512	1889681.7354240862	4367034.582180233	17069530.217776034	8618378.555748865	3886078.3636607225	1315977.006978497	2881172.3789991485	23030378.948149398	20137668.108439542	2451628.0251157843	1968584.1419488215	1969594.5094863148	12986356.02892001	9462605.92414995	90958322.20558259
Eubacteriaceae	map02024	Quorum sensing	793161.2338782952	357499.68873603176	1564474.9517773571	1882952.0536406222	1025424.1913005027		212194.48815653048	648597.6507925671	620511.0432860773	1671199.8229977947	1364799.4626309623	524970.0203021105	1664237.164851312	907359.1138186858	95695.15651393043	287110.64261854487	1057848.0707790907	1906801.2733364224	535284.6396296767		320128.19934375223	2798900.1762084044	107879.26383171788	577771.9628457653
Eubacteriaceae	map02026	Biofilm formation - Escherichia coli					41269.485654245735		119565.38090248994						551873.3552930437			122610.89665026459		594910.7258101201			1434515.3848597037		1057995.8661695623
Eubacteriaceae	map02040	Flagellar assembly	3747908.039266823	8683081.152214529	3900240.7983010784	6854413.846516987	2665041.2638277044	4634146.182651	7900571.883697375	8975997.2829687	3124719.4001285583	1785069.5691779463	4055606.0965437703	16863808.432692856	8097275.410016908	2208057.773241399	1315977.006978497	2616874.2489052694	22654963.720293194	13372740.629465526	2012745.817581113	1890910.033576744	809203.8044459454	12086004.497484872	9085511.3798358	90451245.77043337
Eubacteriaceae	map02060	Phosphotransferase system (PTS)							129646.11133355537	128960.67617089956		2209459.470422165			1063771.8481491017					1246604.8570103287			884474.2664826149		331836.41564544843	247857.45083286244
Eubacteriaceae	map03010	Ribosome	1563341.504865439	1802207.2422663313	3560268.4334051977	10002763.89913404	1920092.4469250941	5046568.864926802	4134059.5980769065	2176982.760278837	3117909.1375278025	4184575.170075994	7154689.062831556	8456394.779837817	18128670.23019713	5195496.804498344	2174978.5243067183	2413150.8344447897	4079727.961403616	25686460.754642002	3518500.2053563655	9834432.15638789	26461154.664258692	1975357.988081864	7491484.39165683	1501098.8436649733
Eubacteriaceae	map03018	RNA degradation		59756.124438657855	36873.886298414174	148276.3466959078	207125.55875072713	23065.63343495555	32619.69896719316	98771.31211102117	1293690.3653680272	101481.41930754404	1426217.2078176008			82973.97942629887		238943.70138005848	463298.6079877231	524653.3316599423			111957.03318362174	665286.6245508562	1232741.534449664	64565.773802681884
Eubacteriaceae	map03320	PPAR signaling pathway		85925.18064916394	90555.60878007225	1349483.5653311433	87381.75602909269		21371.038488788265		361125.8434607565	201908.27607868914	26151.84440552394	306985.83818996465	56464.71628550085	308004.09040242556	162437.11053764296	140642.04044180276	188097.90896901715	1484110.2991303932	333693.992187246			922253.5134175525		264840.7304496268
Eubacteriaceae	map04066	HIF-1 signaling pathway			1022748.8728825818		313105.1014766661	467681.68813518714	217833.93682849812	282733.4592710664	673179.3220819499	101481.41930754404	3416496.4490285004	526814.8615498599	351331.2381223996	17316.196771115043	195505.3997029346	124410.2461918586	1800498.5225684866	1316507.2163520162	644951.2533174395	425790.24693911814	577585.0006232068		441805.79295258527
Eubacteriaceae	map04068	FoxO signaling pathway		85925.18064916394	90555.60878007225	1349483.5653311433	87381.75602909269		21371.038488788265		361125.8434607565	201908.27607868914	26151.84440552394	306985.83818996465	56464.71628550085	308004.09040242556	162437.11053764296	140642.04044180276	188097.90896901715	1484110.2991303932	333693.992187246			922253.5134175525		264840.7304496268
Eubacteriaceae	map04146	Peroxisome	34843.36853862985	137024.66697733224										158643.76311007596				35103.42425902014		83413.08435053861			132299.09089077858		37305.9678005159
Eubacteriaceae	map04151	PI3K-Akt signaling pathway		85925.18064916394	90555.60878007225	1349483.5653311433	87381.75602909269		21371.038488788265		361125.8434607565	201908.27607868914	26151.84440552394	306985.83818996465	56464.71628550085	308004.09040242556	162437.11053764296	140642.04044180276	188097.90896901715	1484110.2991303932	333693.992187246			922253.5134175525		264840.7304496268
Eubacteriaceae	map04152	AMPK signaling pathway		85925.18064916394	90555.60878007225	1349483.5653311433	87381.75602909269		21371.038488788265		361125.8434607565	201908.27607868914	1407897.3895532447	306985.83818996465	56464.71628550085	308004.09040242556	162437.11053764296	255175.49563000264	613312.088204261	1484110.2991303932	333693.992187246		53013.321357692534	1503645.9659133952	668246.1763231696	264840.7304496268
Eubacteriaceae	map04212	Longevity regulating pathway - worm							14752.192153068216														2320.806383329235		14810.301342191278
Eubacteriaceae	map04217	Necroptosis	137197.38414024253	983312.2801619328	939549.3731699303	587027.3567345499	1313386.0599493852	780558.0700980623	326297.37228862644	139468.49527848244	706299.9335900139	420346.93287933874	452734.9379971027	207537.65454190175	1680924.7093227042	2395310.9761738186	139399.80333910845	653866.1985254638	485668.5992984676	6892902.13840163	463175.9304913411	1108602.3087637955	4063919.554349509	2824362.3581747278	2607538.997711734	245770.26213463367
Eubacteriaceae	map04621	NOD-like receptor signaling pathway	3747908.039266823	8683081.152214529	3900240.7983010784	6854413.846516987	2665041.2638277044	4634146.182651	7900571.883697375	8975997.2829687	3124719.4001285583	1785069.5691779463	4055606.0965437703	16863808.432692856	8097275.410016908	2208057.773241399	1315977.006978497	2616874.2489052694	22654963.720293194	13372740.629465526	2012745.817581113	1890910.033576744	809203.8044459454	12086004.497484872	9085511.3798358	90451245.77043337
Eubacteriaceae	map04626	Plant-pathogen interaction	3747908.039266823	8683081.152214529	3900240.7983010784	6854413.846516987	2665041.2638277044	4634146.182651	7900571.883697375	8975997.2829687	3124719.4001285583	1785069.5691779463	4055606.0965437703	16863808.432692856	8097275.410016908	2208057.773241399	1315977.006978497	2616874.2489052694	22654963.720293194	13372740.629465526	2012745.817581113	1890910.033576744	809203.8044459454	12086004.497484872	9085511.3798358	90451245.77043337
Eubacteriaceae	map04724	Glutamatergic synapse		96333.96492450552			220238.44315542508		50784.38696819288	139468.49527848244	180831.32871333955	104612.16624613998							142136.6263411067				192565.4642610626		99723.35233884308
Eubacteriaceae	map04727	GABAergic synapse		96333.96492450552			220238.44315542508		50784.38696819288	139468.49527848244	180831.32871333955	104612.16624613998							142136.6263411067				192565.4642610626		99723.35233884308
Eubacteriaceae	map04910	Insulin signaling pathway		85925.18064916394	90555.60878007225	1349483.5653311433	128651.24168333842		140936.4193912782		361125.8434607565	201908.27607868914	26151.84440552394	306985.83818996465	608338.0715785444	308004.09040242556	162437.11053764296	263252.9370920673	188097.90896901715	2079021.0249405135	333693.992187246		1434515.3848597037	922253.5134175525	1057995.8661695623	264840.7304496268
Eubacteriaceae	map04920	Adipocytokine signaling pathway		85925.18064916394	90555.60878007225	1349483.5653311433	87381.75602909269		21371.038488788265		361125.8434607565	201908.27607868914	26151.84440552394	306985.83818996465	56464.71628550085	308004.09040242556	162437.11053764296	140642.04044180276	188097.90896901715	1484110.2991303932	333693.992187246			922253.5134175525		264840.7304496268
Eubacteriaceae	map04922	Glucagon signaling pathway		85925.18064916394	90555.60878007225	1349483.5653311433	128651.24168333842		140936.4193912782		361125.8434607565	201908.27607868914	26151.84440552394	306985.83818996465	608338.0715785444	308004.09040242556	162437.11053764296	263252.9370920673	188097.90896901715	2079021.0249405135	333693.992187246		1434515.3848597037	922253.5134175525	1057995.8661695623	264840.7304496268
Eubacteriaceae	map04931	Insulin resistance		85925.18064916394	90555.60878007225	1349483.5653311433	128651.24168333842		140936.4193912782		361125.8434607565	201908.27607868914	26151.84440552394	306985.83818996465	608338.0715785444	308004.09040242556	162437.11053764296	263252.9370920673	188097.90896901715	2079021.0249405135	333693.992187246		1434515.3848597037	922253.5134175525	1057995.8661695623	264840.7304496268
Eubacteriaceae	map04940	Type I diabetes mellitus							14752.192153068216														2320.806383329235		14810.301342191278
Eubacteriaceae	map04964	Proximal tubule bicarbonate reclamation	137197.38414024253	972903.4958865913	1030104.9819500025	1936510.922065693	1139259.887168807	780558.0700980623	177318.64290673193		886594.4483374308	517643.0427118879	478886.78240262665	514523.4927318664	1185516.0703151615	2703315.0665762443	301836.91387675144	671897.3423170019	531629.881926378	7782101.711721904	796869.922678587	1108602.3087637955	2436838.705228743	3746615.8715922805	1449819.7792033283	510610.9925842605
Eubacteriaceae	map04973	Carbohydrate digestion and absorption	1746151.8859755546	1437651.177760914	1465744.1300590525	618451.3771189743	661501.7179408461	200015.4351371015	1081535.7449429003	839316.3838758144	1332158.8759161767	2531811.0896965857	1551871.176025394	2076368.7273165395	22755160.13645519	990682.0450679911	287349.1643205482	1762172.8595900044	3095425.960976146	22499481.85895395	354996.93325861206	474154.8058845657	13387216.709059924	1852039.8736105582	13836138.90071329	1635284.6851418037
Eubacteriaceae	map05010	Alzheimer disease			1022748.8728825818		263332.2514591587	444616.0547002316	199966.43001437318	282733.4592710664			3416496.4490285004	526814.8615498599	351331.2381223996		195505.3997029346		1800498.5225684866	791853.884692074	644951.2533174395	425790.24693911814	577585.0006232068
Eubacteriaceae	map05111	Biofilm formation - Vibrio cholerae		59756.124438657855	36873.886298414174	148276.3466959078	157352.70873321974			98771.31211102117	620511.0432860773		44471.662669880105			65657.78265518384			38084.42875247917				56622.905442599964	83894.17205501358	107879.26383171788	64565.773802681884
Eubacteriaceae	map05132	Salmonella infection	3747908.039266823	8683081.152214529	3900240.7983010784	6854413.846516987	2665041.2638277044	4634146.182651	7900571.883697375	8975997.2829687	3124719.4001285583	1785069.5691779463	4055606.0965437703	16863808.432692856	8097275.410016908	2208057.773241399	1315977.006978497	2616874.2489052694	22654963.720293194	13372740.629465526	2012745.817581113	1890910.033576744	809203.8044459454	12086004.497484872	9085511.3798358	90451245.77043337
Eubacteriaceae	map05134	Legionellosis	3747908.039266823	8683081.152214529	3900240.7983010784	6854413.846516987	2665041.2638277044	4634146.182651	7915324.075850443	8975997.2829687	3124719.4001285583	1785069.5691779463	4055606.0965437703	16863808.432692856	8097275.410016908	2208057.773241399	1315977.006978497	2616874.2489052694	22654963.720293194	13372740.629465526	2012745.817581113	1890910.033576744	811524.6108292748	12086004.497484872	9100321.68117799	90451245.77043337
Eubacteriaceae	map05152	Tuberculosis	364069.0131672435	288831.80897028575	215045.89180526347	223292.51866925356	516025.5912923784	102902.51803441081	523512.039621342	23273.851673912268	1261781.9467556141		311428.48563646316	205721.7850831803	183183.6994000911	1678020.5904193239		264298.1300938789	233278.60151509705	6462741.842215481	438882.2075346713	77674.10837207754	612089.5134318895	27471.08572249296	292181.4933174987	101561.7725530809
Eubacteriaceae	map05230	Central carbon metabolism in cancer											1381745.5451477207					114533.45518819986	425214.1792352439				53013.321357692534	581392.4524958426	668246.1763231696
Eubacteriaceae	map05418	Fluid shear stress and atherosclerosis					55979.50371694381													83408.0663152791			141714.7966852396		137338.9404907236
Eubacteriales Family XIII. Incertae Sedis	map00330	Arginine and proline metabolism							305008.2345700123		670954.7877037608						114464.93004902698	116137.841715601							197877.8581771225
Eubacteriales Family XIII. Incertae Sedis	map00620	Pyruvate metabolism	464057.2873056154	235129.39362308578	1448175.4051655133	186037.4162466658	211966.9897213012	214176.37105734716	201853.77962390543		405119.15380190767				316785.9531733346		546103.080386418	1398439.399370186	915638.421044875	1041675.7711810624	542408.2865100873		438541.13367955247	976931.5645611245	98802.38182297116	640293.4827521006
Eubacteriales Family XIII. Incertae Sedis	map01100	Metabolic pathways	464057.2873056154	235129.39362308578	1448175.4051655133	186037.4162466658	211966.9897213012	214176.37105734716	201853.77962390543		405119.15380190767				316785.9531733346		546103.080386418	1398439.399370186	915638.421044875	1041675.7711810624	542408.2865100873		438541.13367955247	976931.5645611245	98802.38182297116	640293.4827521006
Fusobacteriaceae	map00010	Glycolysis / Gluconeogenesis	221770.32779217907	1140882.391271616		127853.19159271344	1110990.267576649	451921.53848680214	142585.38770658989	956480.5411842811	942262.6790661546	122532.85272822747	307008.492251311	10107089.360003268	179424.44676087532	630118.4905545725	451104.5541599816	285208.1855908547	279404.615344393	432409.09872051503	647717.0329799005		193669.5948545391	461709.75736516074	172824.60753837007	143006.52154616866
Fusobacteriaceae	map00020	Citrate cycle (TCA cycle)	125970.01029301881	131995.8382393435		218786.61609680462			51357.46345843271					207098.26524587997			90313.0768409559		754786.2951301519	224274.540150006	301861.4399180089					1565011.39143871
Fusobacteriaceae	map00040	Pentose and glucuronate interconversions		96352.38288304303					79595.72205863534	74525.64371499381	278183.79482738295			2913385.6400786946		230397.99986992474		65686.69042278914	632795.1685144521	67064.71916162282	180712.81120492573	76509.94185921305	365360.1298672367	699632.632036709
Fusobacteriaceae	map00051	Fructose and mannose metabolism		173198.78746634524	764080.1937212131	149769.126766903	163647.8645900983	425257.37791252136	420275.3815650183		735336.668488847	282415.5384997407	322087.4021238158		98619.27484861581			137247.91672402417	856729.8151410117
Fusobacteriaceae	map00071	Fatty acid degradation				378238.6746961091					123773.50326074922	65816.26345206401									53541.65402760981	204700.46369843878
Fusobacteriaceae	map00072					378238.6746961091					123773.50326074922	65816.26345206401									53541.65402760981	204700.46369843878
Fusobacteriaceae	map00190	Oxidative phosphorylation	125970.01029301881	131995.8382393435		218786.61609680462			51357.46345843271					207098.26524587997			90313.0768409559		754786.2951301519	224274.540150006	301861.4399180089					1565011.39143871
Fusobacteriaceae	map00230	Purine metabolism				801994.4065403903	22898.622954417795				194170.48954808858	95122.89503270759	234818.95427604704	1036404.2189574856	138197.92764208576	538445.6937247544			17001.966174767196	11803.661687371701	113990.19017835341	109777.54380840385		16174.805886185755	466837.0920593985
Fusobacteriaceae	map00240	Pyrimidine metabolism					22898.622954417795					95122.89503270759	36201.36615266336	88789.16071562808	5346.579531119487	28170.800573096076			17001.966174767196	11803.661687371701	113990.19017835341	109777.54380840385		16174.805886185755
Fusobacteriaceae	map00260	Glycine, serine and threonine metabolism				81490.93234444257	1110990.267576649	264415.30215349	71623.02467065392	582962.0908141213	174716.5445134806	122532.85272822747		368826.12672145426	179424.44676087532	630118.4905545725			279404.615344393	222368.83843161113	566907.6425138096		111625.4771889011	127862.4909141014
Fusobacteriaceae	map00261	Monobactam biosynthesis	33343.63142577778		169828.70816088893					32239.959971072247	187458.67765758513		185340.72368416082	596914.753896892			34321.53627524879	52457.6983190599	195900.16834530956			360374.1463494162	49927.4095670615
Fusobacteriaceae	map00280	Valine, leucine and isoleucine degradation				378238.6746961091					123773.50326074922	65816.26345206401									53541.65402760981	204700.46369843878
Fusobacteriaceae	map00300	Lysine biosynthesis	33343.63142577778		169828.70816088893					32239.959971072247	187458.67765758513		185340.72368416082	596914.753896892			34321.53627524879	52457.6983190599	195900.16834530956			360374.1463494162	49927.4095670615
Fusobacteriaceae	map00310	Lysine degradation	85929.98630455506	111994.98299578486		436741.84815717814			262637.7172910725		123773.50326074922	65816.26345206401		605232.2770341365			120058.81631930609				53541.65402760981	480203.2203634296		54128.53900148026
Fusobacteriaceae	map00360	Phenylalanine metabolism												403047.80573416577
Fusobacteriaceae	map00362	Benzoate degradation				378238.6746961091					123773.50326074922	65816.26345206401		403047.80573416577							53541.65402760981	204700.46369843878
Fusobacteriaceae	map00380	Tryptophan metabolism				378238.6746961091					123773.50326074922	65816.26345206401									53541.65402760981	204700.46369843878
Fusobacteriaceae	map00430	Taurine and hypotaurine metabolism					66725.31003501588				169921.45150450984	194104.32097428787		340431.4836742333						60298.439198752065
Fusobacteriaceae	map00500	Starch and sucrose metabolism												419834.05641595955
Fusobacteriaceae	map00511	Other glycan degradation												314755.2404994587
Fusobacteriaceae	map00520	Amino sugar and nucleotide sugar metabolism	138009.92017582923	372637.0265291338		66673.07929468465	59191.04963160731	593954.202882727	185003.25315297098	109952.38892250642			458851.60189684405	5955509.14205306	196966.47590747927	136985.27201644014	59243.718094470074	189786.60035369167		230465.97303152515		393413.38278973114	114992.62166891665			103686.84620097872
Fusobacteriaceae	map00600	Sphingolipid metabolism												314755.2404994587
Fusobacteriaceae	map00620	Pyruvate metabolism	125970.01029301881	131995.8382393435		597025.2907929136	66725.31003501588		51357.46345843271		293694.95476525906	259920.58442635188		547529.7489201133			90313.0768409559		754786.2951301519	284572.97934875806	355403.0939456187	204700.46369843878				1565011.39143871
Fusobacteriaceae	map00630	Glyoxylate and dicarboxylate metabolism		197398.47772655316		695883.8375361299	1948904.79437578		311998.8246789061		859116.0435052183	65816.26345206401		7067725.721712605	22679.585682824236			485338.5770114756	455770.16522844083	117548.75543577653	92184.19194234637	268472.4723652242	33116.96609820789	102633.93401178195	72896.05206053595
Fusobacteriaceae	map00640	Propanoate metabolism				378238.6746961091	66725.31003501588				293694.95476525906	259920.58442635188		340431.4836742333						60298.439198752065	53541.65402760981	204700.46369843878
Fusobacteriaceae	map00650	Butanoate metabolism	7917130.447635104	338536.7644952054	265755.86509790877	642303.386978859	753343.716991112	205198.2353896981	223156.6561700112		1390138.291762909	1728273.8524720832	209729.98516344538	8201650.72899574	211262.1841232191		90313.0768409559		754786.2951301519	234985.03328584795	3386552.406022462	1827875.3806487427	4623.929822252272		410749.44677234086	1565011.39143871
Fusobacteriaceae	map00660	C5-Branched dibasic acid metabolism		197398.47772655316		317645.1628400208	1948904.79437578		311998.8246789061		735342.5402444692			7067725.721712605	22679.585682824236			485338.5770114756	455770.16522844083	117548.75543577653	38642.53791473657	63772.00866678541	33116.96609820789	102633.93401178195	72896.05206053595
Fusobacteriaceae	map00680	Methane metabolism		1140882.391271616		127853.19159271344	1177715.577611665	264415.30215349	142585.38770658989	743180.5858529289	420722.1234379681	316637.1737025153	307008.492251311	6833379.4064143095	179424.44676087532	630118.4905545725	92620.68446688385	108550.5801012508	279404.615344393	350278.36329148413	647717.0329799005		145341.2746066118	377302.07902427274	172824.60753837007	143006.52154616866
Fusobacteriaceae	map00710	Carbon fixation in photosynthetic organisms	221770.32779217907					187506.2363333121		213299.9553313521	691462.0071326965			3194307.3808472333			358483.8696930978	176657.60548960385		142429.17462778298			48328.32024792728	84407.67834088799
Fusobacteriaceae	map00720	Carbon fixation pathways in prokaryotes	125970.01029301881	131995.8382393435		597025.2907929136	66725.31003501588		51357.46345843271		293694.95476525906	259920.58442635188		547529.7489201133			90313.0768409559		754786.2951301519	284572.97934875806	355403.0939456187	204700.46369843878				1565011.39143871
Fusobacteriaceae	map00740	Riboflavin metabolism	150165.0894055212	175626.77804636382	1041553.668319561						496215.97004034783		2538280.444122534	1363477.2046341049	130701.67896264393			952592.6166242649		427263.0212990021	401097.9447177013	449297.05830059916		426061.8829028442		380526.6373889133
Fusobacteriaceae	map00790	Folate biosynthesis	150165.0894055212	175626.77804636382	1041553.668319561						496215.97004034783		2538280.444122534	1363477.2046341049	130701.67896264393			952592.6166242649		427263.0212990021	401097.9447177013	449297.05830059916		426061.8829028442		380526.6373889133
Fusobacteriaceae	map00900	Terpenoid backbone biosynthesis				378238.6746961091					123773.50326074922	65816.26345206401									53541.65402760981	204700.46369843878
Fusobacteriaceae	map00910	Nitrogen metabolism	158714.59770306622				87832.38571925623			101891.55383392893			138351.6483794385	135523.12086330674				70953.38902173514	653238.9287705427	58244.852338188975	168815.91733954573	765602.0159982599
Fusobacteriaceae	map00983	Drug metabolism - other enzymes				367546.0887052303							198617.58812338367	750641.2398486469
Fusobacteriaceae	map01100	Metabolic pathways	8322409.496258581	1948796.7944227816	1477138.2415783587	1889796.1479519836	3902862.711932975	657119.7738765002	757336.5906141425	1063246.144870347	4393693.8946514465	2140033.921207306	3475178.5994974985	31207245.055537064	682265.8231716483	1398962.1841492518	575739.1672761863	1841283.7679684442	2335658.378737515	1351372.7287888883	4768712.923018079	2887606.07963316	646698.0302092974	1706213.0122026817	1123307.1984306453	2088544.550373792
Fusobacteriaceae	map01110	Biosynthesis of secondary metabolites	531249.0589164968	1448505.0075573232	1211382.37648045	1526872.8889260176	1110990.267576649	451921.53848680214	193942.85116502258	988720.5011553534	1943881.3195729253	188349.1161802915	3229247.2481813896	12802360.585606044	442977.4738344855	1140393.383706231	575739.1672761863	1290258.5005341794	1230091.0788198544	1083946.6601695232	1404218.0716432205	1014371.6683484542	243597.00442160058	887771.640268005	639661.6995977685	2088544.550373792
Fusobacteriaceae	map01120	Microbial metabolism in diverse environments	381083.96951097564	1446077.0169773048	933908.901882102	874647.6091525302	1341363.4422017634	877178.9163993235	614218.2327300409	988720.5011553534	2158752.979977846	664868.9756543201	814436.6180592875	11234747.61213848	278043.72160949116	630118.4905545725	575739.1672761863	474913.80063393875	2086820.8939608661	716982.0780692731	1003120.1269255192	565074.610047855	243597.00442160058	461709.75736516074	172824.60753837007	1708017.9129848788
Fusobacteriaceae	map01130		381083.96951097564	1272878.2295109597	169828.70816088893	1159326.8002207873	1110990.267576649	451921.53848680214	193942.85116502258	988720.5011553534	1447665.3495325777	188349.1161802915	492349.2159354718	10688242.141123291	312275.79487184156	1140393.383706231	575739.1672761863	337665.8839099145	1230091.0788198544	656683.6388705211	1003120.1269255192	565074.610047855	243597.00442160058	461709.75736516074	639661.6995977685	1708017.9129848788
Fusobacteriaceae	map01200	Carbon metabolism	8138900.775427283	1676817.6334933746	265755.86509790877	1087801.7414115933	3879964.088978557	657119.7738765002	677740.8685555072	956480.5411842811	3237664.9625780424	2044911.0261745984	516738.4774147564	24894015.432235725	413366.21656691865	630118.4905545725	541417.6310009374	770546.7626023302	1489961.0757029857	845241.3266408916	4072911.976917099	1891647.389315528	231410.49077499926	564343.6913769427	656470.1063712469	1708017.9129848788
Fusobacteriaceae	map01212	Fatty acid metabolism				378238.6746961091					123773.50326074922	65816.26345206401									53541.65402760981	204700.46369843878
Fusobacteriaceae	map01230	Biosynthesis of amino acids	255113.95921795684	1140882.391271616	169828.70816088893	127853.19159271344	1110990.267576649	451921.53848680214	142585.38770658989	988720.5011553534	1129721.3567237398	122532.85272822747	492349.2159354718	10284170.0574842	179424.44676087532	630118.4905545725	485426.0904352304	337665.8839099145	475304.78368970257	432409.09872051503	647717.0329799005	360374.1463494162	243597.00442160058	461709.75736516074	172824.60753837007	143006.52154616866
Fusobacteriaceae	map02010	ABC transporters	338062.95837965986		233358.14261932386	405760.5154790518	188494.71489312098	801203.88269082	41169.456676197646	97374.72874064797	636741.4791728767	388551.452826684	290274.4484862586	4080146.5026643425	48019.964666998756	925919.2457357866	27624.584923075257		143089.18645864693	8343.555239775595	131978.45581086804	576672.8771102758	171512.74100796736	652736.125317368		1450013.412596734
Fusobacteriaceae	map02020	Two-component system	299527.5751699962	377788.66003856866		893958.3581576619		340338.31883527304	51357.46345843271		123773.50326074922	203947.56772023128		925520.8575667759		150462.1530917701	180438.01490154385	75268.17698034999	754786.2951301519	337910.2989696856	355403.0939456187	204700.46369843878				1640923.777701716
Fusobacteriaceae	map02024	Quorum sensing	320823.7344572502	1249886.0459785217	772656.1345679248	1297424.9174728887	415901.4958626913	694107.0032021094	3310694.625051254	304223.3518644947	2533338.9833720806	4823070.564370127	1807778.2081254893	12196951.358470635	734410.7841435318	1473652.5303179228	599639.6506193489	696737.7981106305	791707.0225320823	1194702.6572801478	3335770.8494252306		1296287.503039945	910396.0502159876	547733.0359186381	2759495.1477523916
Fusobacteriaceae	map02026	Biofilm formation - Escherichia coli												419834.05641595955
Fusobacteriaceae	map02030	Bacterial chemotaxis	127735.41071987747		233358.14261932386	405760.5154790518	188494.71489312098	687972.6047413676	41169.456676197646	97374.72874064797		128377.24960792784	290274.4484862586	1948104.2718275164		925919.2457357866	27624.584923075257			8343.555239775595	131978.45581086804	576672.8771102758	171512.74100796736			215304.0005905912
Fusobacteriaceae	map02060	Phosphotransferase system (PTS)												419834.05641595955
Fusobacteriaceae	map03010	Ribosome	84962.22735575121	247638.02736486145	2536040.5812292476	352292.2608255301	579524.7267587618	99776.38172052086	233581.6145691041	182198.53615433862	332902.07853445294		121754.20484055336	2003195.263861576	64767.72869544334	1641237.479049645	125312.30236205658	218039.4408291937	230209.21829577017		194436.73242994666	120314.4976443123	239562.16643207922			105180.03958209654
Fusobacteriaceae	map03018	RNA degradation		1140882.391271616		46362.25924827088			70962.36303593595	160218.49503880768	76084.12741997762		307008.492251311	6124121.796018621			92620.68446688385	108550.5801012508		67611.08566112095	80809.39046609082		33715.7974177107	249439.58811017135	172824.60753837007	143006.52154616866
Fusobacteriaceae	map03020	RNA polymerase					22898.622954417795					95122.89503270759	36201.36615266336	88789.16071562808	5346.579531119487	28170.800573096076			17001.966174767196	11803.661687371701	113990.19017835341	109777.54380840385		16174.805886185755
Fusobacteriaceae	map04066	HIF-1 signaling pathway		1140882.391271616		46362.25924827088			70962.36303593595	160218.49503880768	76084.12741997762		307008.492251311	6124121.796018621			92620.68446688385	108550.5801012508		67611.08566112095	80809.39046609082		33715.7974177107	249439.58811017135	172824.60753837007	143006.52154616866
Fusobacteriaceae	map04142	Lysosome												314755.2404994587
Fusobacteriaceae	map05111	Biofilm formation - Vibrio cholerae												419834.05641595955
Geobacteraceae	map00633	Nitrotoluene degradation								183482.5039012079
Geobacteraceae	map01120	Microbial metabolism in diverse environments								183482.5039012079
Hexamitidae	map00220	Arginine biosynthesis	386248.1833073987	325059.4325259785			487074.66492394666			222342.88219158014			484001.41171608615				274613.5256031236	766924.9463151097	918966.1117153807				384011.21841342695		353094.97812964086	228405.4053637791
Hexamitidae	map00250	Alanine, aspartate and glutamate metabolism	386248.1833073987	325059.4325259785			487074.66492394666			222342.88219158014			484001.41171608615				274613.5256031236	766924.9463151097	918966.1117153807				384011.21841342695		353094.97812964086	228405.4053637791
Hexamitidae	map00471		386248.1833073987	325059.4325259785			487074.66492394666			222342.88219158014			484001.41171608615				274613.5256031236	766924.9463151097	918966.1117153807				384011.21841342695		353094.97812964086	228405.4053637791
Hexamitidae	map00910	Nitrogen metabolism	386248.1833073987	325059.4325259785			487074.66492394666			222342.88219158014			484001.41171608615				274613.5256031236	766924.9463151097	918966.1117153807				384011.21841342695		353094.97812964086	228405.4053637791
Hexamitidae	map01100	Metabolic pathways	386248.1833073987	325059.4325259785			487074.66492394666			222342.88219158014			484001.41171608615				274613.5256031236	766924.9463151097	918966.1117153807				384011.21841342695		353094.97812964086	228405.4053637791
Hexamitidae	map01200	Carbon metabolism	386248.1833073987	325059.4325259785			487074.66492394666			222342.88219158014			484001.41171608615				274613.5256031236	766924.9463151097	918966.1117153807				384011.21841342695		353094.97812964086	228405.4053637791
Hexamitidae	map04217	Necroptosis	386248.1833073987	325059.4325259785			487074.66492394666			222342.88219158014			484001.41171608615				274613.5256031236	766924.9463151097	918966.1117153807				384011.21841342695		353094.97812964086	228405.4053637791
Hexamitidae	map04964	Proximal tubule bicarbonate reclamation	386248.1833073987	325059.4325259785			487074.66492394666			222342.88219158014			484001.41171608615				274613.5256031236	766924.9463151097	918966.1117153807				384011.21841342695		353094.97812964086	228405.4053637791
Lachnospiraceae	map00010	Glycolysis / Gluconeogenesis	9164565.919247432	2022320.3267846836	1744154.5907156775	1991228.0634398116	5161238.735443478	4997164.362716628	1533965.8159981722	3960592.733387109	2102105.422277162	2395087.9925097865	15926134.293066274	2033813.9889719482	5248397.686221499	5569127.552618837	1749666.4703155726	13271494.391273582	6067543.389893334	5585734.892950308	7600089.949987697	3251961.6296163043	5039870.381280247	5962069.680295054	5923477.097613138	3962732.4542751885
Lachnospiraceae	map00020	Citrate cycle (TCA cycle)	3940738.4878655183	1102717.704420201	1014816.4622524575	469879.4760906426	1086709.6828762046	505769.19142540905	719428.5732612706	1429260.0082039428	150409.55817012547	1027163.7367709839	225012.66695787408	701270.6698280392	1788655.223775419	1103054.785493991	491264.4374232846	2069288.8765018026	589339.3374821931	1144331.6075932265	1836915.2252144502	469537.2607802561	1440927.597567333	1371760.7075366927	3037466.426300531	1999273.093392941
Lachnospiraceae	map00030	Pentose phosphate pathway	4071810.9451285535	858657.3677989009	252728.65504436725	551819.195403167	2227322.53588036	1281358.1943390584	529958.0161229415	1169188.518353095	4492915.780961711	1045946.6943778323	13069629.599588245	780317.1423159284	1087899.0434932113	1405805.0721325423	851939.5623061233	5791223.097509952	2517393.7446532273	3362511.5421248493	3346074.6488213334	317579.5163273701	1964624.1884686658	4168230.930951933	1872238.9347487085	896052.6327020988
Lachnospiraceae	map00040	Pentose and glucuronate interconversions	2209776.006709112	1026960.8383454583	1848493.8106724308	386019.67630831583	911998.3831219883	475859.7410374731	332938.5946487672	1817516.631152132	680238.5273603711	764201.7358148919	803021.6915931302	805643.4148174817	1086796.8659343685	133455.87644717618	65625.76982111079	674854.9958252925	2786506.0485261045	718317.3161422691	595610.9394824209	410009.0749598601	649949.6323424804	1617406.3230984486	1979475.2862630312	328011.3222364078
Lachnospiraceae	map00051	Fructose and mannose metabolism	1853955.7362650915	1099720.4458979154	3249010.0439456264	607607.4211312066	2505657.4516248656	1484415.3887854936	1985771.2086525757	1077451.7414755058	4769158.741776598	1106039.2643672647	2782623.230760828	1790093.0659129124	1421404.305368571	2954730.7655771375	960401.6178362248	5895204.81161712	3537080.714961951	4578622.90500491	5075951.588688552	522307.2719634832	1435143.7746686242	5029496.05618942	5509182.796511403	1362901.679727817
Lachnospiraceae	map00052	Galactose metabolism	1534207.4815492015	10491651.519991154	706899.0010669646	3865102.655176333	2523563.097948011	3078547.3322079256	1157065.5675874187	1780973.5983614088	1242547.454176512	819190.3305262006	9156714.043208824	1319104.178472314	1483831.126499805	1668887.0624511363	2187423.2284774445	2537691.8095518993	1685501.2111524958	829661.7777777042	1918117.7136850895	1040416.4989064699	1730435.5706292382	1972237.4831652537	3632687.934790147	6880150.185828432
Lachnospiraceae	map00053	Ascorbate and aldarate metabolism					26633.869884889755	134402.32311525833			187600.94069824915							30737.686458328797	274060.82855681464					48895.74820920137
Lachnospiraceae	map00061	Fatty acid biosynthesis							690981.4921132285	741281.3695638467
Lachnospiraceae	map00071	Fatty acid degradation	4408854.594544203	1749519.4942204922	2865945.244451232	2047887.9186081088	4806679.974758168	1202949.3968302957	473716.8816139361	708697.1813386176	5871538.56485627	1054911.4071484422	1576577.0486901072	559355.5073235827	1437558.4226101832	61571.56835608573	965853.9768967759	8585249.542107046	1190813.736422936	1388481.6481970376	1741211.781033704	166500.82758875148	4323990.471888526	1403839.4946181024	5013098.294192329	2639702.0338231293
Lachnospiraceae	map00072		1460911.17281073	412441.43555447774	261726.24174614	1293463.8912280274	3113909.846312023	950545.6782489548	291709.61036555393	284988.49202174915	5714703.464054421	357511.73754188884	1485079.974196068	160943.86216053006	720450.8140969727	61571.56835608573	965853.9768967759	6285389.591230565	472393.95003027946	767104.5587332628	1665170.8964560006	166500.82758875148	2005363.6052658893	161584.87413825918	3579058.7505035354	1632995.8967595657
Lachnospiraceae	map00190	Oxidative phosphorylation	3409122.0493622487	2981063.842946658	2089018.7917714778	501365.8906824747	783865.5257780896	1099103.1937159232	3487967.5373574607	5038684.4290966345	408541.1805144965		435371.2373636435	626295.5632658824	332394.13246517326		681222.5748714169	271729.43506456533	770722.4200376606	244627.83218469558	4412723.273961401		2403455.4448240586	516641.7375086982	2942593.573466433	147027.73729360427
Lachnospiraceae	map00195	Photosynthesis	3409122.0493622487	2981063.842946658	2089018.7917714778	501365.8906824747	783865.5257780896	1099103.1937159232	3487967.5373574607	5038684.4290966345	408541.1805144965		435371.2373636435	626295.5632658824	332394.13246517326		681222.5748714169	271729.43506456533	770722.4200376606	244627.83218469558	4412723.273961401		2403455.4448240586	516641.7375086982	2942593.573466433	147027.73729360427
Lachnospiraceae	map00220	Arginine biosynthesis	911480.758779445	1276343.3055586878	1268595.3489368628	2040276.2142622403	5387039.407716118	4847643.554905394	2268500.8543184865	1358872.6864971982	2669908.7711962727	557139.5852043858	5923769.644299987	9259212.610806499	1049068.1073626194	948904.4092756	1817448.4110687275	2929425.286949003	6888358.848131476	11600868.944853345	1712772.2954776718	507360.3014527969	2130070.8194548595	2839938.0809329743	1790528.4934943723	14448107.806066148
Lachnospiraceae	map00230	Purine metabolism	967037.4906476861	1144778.2214604095	174849.6284454721	301070.5865965565	1306516.6334986256	1714715.9114224785	198167.5887832665	3019841.1365497718	819248.9753370002	642254.7582066761	29589.65544795705	583675.2090585151	625740.3768548495	1882167.5360922664	1822666.195137335	1420415.5403393747	87707.38321890615	1266249.194383764	1042001.9561311319	494631.37633023935	939834.6942439362	1194121.8628746457	3357739.632231471	387055.48442059144
Lachnospiraceae	map00240	Pyrimidine metabolism	217549.8750367921	708834.2139977791		176559.1097851405	618059.2296744126	316637.6719299913		2519130.8595513334				407252.9648564156	579479.2525676996	324913.96377770416	1261911.449723544			364831.047478866			190081.66272376708	302627.05816655234	3328847.203361921	182514.13248620453
Lachnospiraceae	map00250	Alanine, aspartate and glutamate metabolism	911480.758779445	1350255.754161579	1494425.6364824097	1103940.6680743694	5387039.407716118	4653206.529265716	2445716.7397608696	996723.223720975	3334848.509856969	4012753.0160597665	6244784.314146265	9946219.305076206	1266548.8395327204	948904.4092756	2248048.96974209	2929425.286949003	7061210.5386221055	11797458.46739565	1255744.2263879525	1210882.004063007	2304973.5830625277	3191962.9475555383	1790528.4934943723	14448107.806066148
Lachnospiraceae	map00260	Glycine, serine and threonine metabolism	1344603.2281007166	482417.9898539275	148214.46176525767	362357.09563766647	806164.5202063201	2298696.6957694534	461664.56982819806	1004970.1161365663	707178.2409586376	387748.1180682066	2477279.062706858	546413.0033687103	1961214.0489290603	2733420.6342541496	299991.49391418364	5140102.24375301	1955768.956597989	401045.021011096	1471566.5528376806	2493333.080798609	982291.1000132584	849137.1716794344	172468.56679570812	297315.7771287598
Lachnospiraceae	map00261	Monobactam biosynthesis	494169.132574975		327572.9827615536	85524.87142464778		27275.32657511073	28132.834439452192	833932.5483291443	63298.13254367114					168407.25170612705		184617.1079080312				107601.600290871		41186.01883006726	141232.65763025894	58320.588396488376
Lachnospiraceae	map00270	Cysteine and methionine metabolism	1286467.1074296422		773076.9118577299	3324868.6604873566	1534818.038195157	652570.8623557289	478924.5429247582	193120.04933450848	2638255.512829678	609566.7340194461	350658.99303956924	538634.2744911644	555337.9436066544	261447.99190056833	440806.61912991805	2356231.4719411694	787630.6851551463	1081590.6573596606		1049841.8201078093	1222942.2067824972	526355.8846620254	643503.6272306385	666153.5621461922
Lachnospiraceae	map00280	Valine, leucine and isoleucine degradation	4562185.689172275	1749519.4942204922	2865945.244451232	2523688.8155554864	4806679.974758168	1603401.2245619232	473716.8816139361	750677.0402371172	5871538.56485627	1476817.413206851	1862694.2003325883	644672.9919494954	1852118.6333599142	61571.56835608573	965853.9768967759	9287412.373515924	1311307.1071039066	1388481.6481970376	1741211.781033704	854362.2929453234	4469181.469660334	1654014.0285698972	5103194.36535282	2782178.4314676244
Lachnospiraceae	map00290	Valine, leucine and isoleucine biosynthesis	153331.09462807246			475800.8969473773		400451.8277316275		221050.3777437479	2008661.8798614421	703212.9832979783	600339.6084570719	269568.1662514852	414560.2107497308			1618708.0796201858	261127.66725998075		320870.39356542967	687861.465356572	145190.99777180774	250174.53395179485	153917.83498782027	142476.3976444951
Lachnospiraceae	map00300	Lysine biosynthesis	494169.132574975		327572.9827615536	85524.87142464778		27275.32657511073	28132.834439452192	833932.5483291443	63298.13254367114					168407.25170612705		184617.1079080312				107601.600290871		41186.01883006726	141232.65763025894	58320.588396488376
Lachnospiraceae	map00310	Lysine degradation	1460911.17281073	412441.43555447774	261726.24174614	1293463.8912280274	3113909.846312023	950545.6782489548	291709.61036555393	284988.49202174915	5714703.464054421	357511.73754188884	1485079.974196068	160943.86216053006	720450.8140969727	61571.56835608573	965853.9768967759	6285389.591230565	472393.95003027946	767104.5587332628	1665170.8964560006	166500.82758875148	2005363.6052658893	161584.87413825918	3579058.7505035354	1632995.8967595657
Lachnospiraceae	map00330	Arginine and proline metabolism	272017.4242312578			1966749.5396895837	1688232.3583552158	252119.03462410142	523855.62285161286	104860.82233243196	1727032.0419940879		1013640.9387473346		253629.36399739527	605441.7905379944	653262.6830531193	185669.14720686807	667137.3144741757	1703047.7885989686		1670197.5901878288	247126.95071411907	506342.02515690075	767609.7528825729
Lachnospiraceae	map00340	Histidine metabolism														164824.97175568057						83899.77188939867			117003.2706465928
Lachnospiraceae	map00350	Tyrosine metabolism					866749.8004681682	252119.03462410142	269713.59590462496		1727032.0419940879					261447.99190056833	104946.63010535837	185669.14720686807	667137.3144741757	1081590.6573596606			158561.93124050033		214246.8425151954
Lachnospiraceae	map00360	Phenylalanine metabolism	3031717.8686402375	1136589.6834862533	1467431.3606455664	2132912.690803499	15923132.157905675	2816034.382753085	778194.3215194882	348873.68533131527	2370448.38051848	663625.8720750741	2495282.993256851	2853464.3153610225		4415149.621664072	589999.6854255192	6406340.2170459	1068835.64851896	1081590.6573596606	5617705.363526595		1202734.8565557247	11133371.099917417	1808694.0277922377	1777822.6320069227
Lachnospiraceae	map00362	Benzoate degradation	4781005.676220923	2040042.3043066529	1909682.2148209144	4329672.303071921	19879248.122444723	6655616.771988779	1523488.5413266462	766073.7344912173	7026529.607664261	1528567.1869602744	4422768.802877741	5328957.5335673	720450.8140969727	4215273.19811959	1813179.1373908317	13323783.454157595	1150134.4021429361	4243951.542138062	7795260.042017154	396961.22367819666	3577197.670762567	11770345.38437467	7084252.4990437515	12916845.3436607
Lachnospiraceae	map00380	Tryptophan metabolism	1460911.17281073	412441.43555447774	261726.24174614	1293463.8912280274	3113909.846312023	950545.6782489548	291709.61036555393	284988.49202174915	5714703.464054421	357511.73754188884	1485079.974196068	160943.86216053006	720450.8140969727	61571.56835608573	965853.9768967759	6285389.591230565	472393.95003027946	767104.5587332628	1665170.8964560006	166500.82758875148	2005363.6052658893	161584.87413825918	3579058.7505035354	1632995.8967595657
Lachnospiraceae	map00400	Phenylalanine, tyrosine and tryptophan biosynthesis					866749.8004681682	252119.03462410142	269713.59590462496		1727032.0419940879					261447.99190056833	104946.63010535837	185669.14720686807	667137.3144741757	1081590.6573596606			158561.93124050033		214246.8425151954
Lachnospiraceae	map00401	Novobiocin biosynthesis					866749.8004681682	252119.03462410142	269713.59590462496		1727032.0419940879					261447.99190056833	104946.63010535837	185669.14720686807	667137.3144741757	1081590.6573596606			158561.93124050033		214246.8425151954
Lachnospiraceae	map00410	beta-Alanine metabolism								210154.1269967524			91497.0744940391						84586.68943863429
Lachnospiraceae	map00430	Taurine and hypotaurine metabolism	86721.31817048097	229711.43036740366	415852.4737115421	128277.34009153316	205643.99625536174	597683.4138928674	177215.88544238318	350906.369204853	1424555.0721523792	3642427.713342267	609043.2863649826	773428.5609834713	217480.73217010096		601845.7672069521	84916.13019303516	172851.69049062868	420182.4795331044	638810.9209998241	1102814.2369726067	174902.76360766817	352024.86662256403	235296.61425928134
Lachnospiraceae	map00460	Cyanoamino acid metabolism	529860.1696665986	42964.240036936004						308023.19861271424	317014.1382009538	117101.29776239375	121683.76394448851	67641.52543903461	319571.4115500263		28895.257067279952	166517.81404829762	353870.5774534795	48552.46141318684	122751.96245831628		112126.02635935809	47471.17261394653	172468.56679570812	49419.65253719646
Lachnospiraceae	map00471		911480.758779445	1120544.3237941754	492505.7929426499	857143.6130472327	3655128.0277504907	3803404.080748747	1818868.0447831566	820114.4131769653	436625.8158851076	557139.5852043858	4667916.795527271	9072574.667348579	1049068.1073626194	687456.4173750316	1459290.4241353318	1839060.717750342	881005.9435007859	10362609.186246151	616933.3053881284	507360.3014527969	1839714.1028424683	2195462.683941907	1394581.8861815375	14313647.757614143
Lachnospiraceae	map00480	Glutathione metabolism		273576.5144462209		158493.80052913015		179963.33773931256		180499.3098211671	404769.8408015751	751928.7638641463		237484.04446213765									119781.83425674989	146963.8847717468
Lachnospiraceae	map00500	Starch and sucrose metabolism	4926731.898526713	4930004.558688782	2368491.8829436116	5485468.063267813	3933436.063942863	5304537.236739685	2609771.0459222426	6043621.610575111	3442937.3038090784	2953372.207559552	21622941.924537808	7457203.101685646	2165913.726130847	2102785.640986099	3083414.842016707	5705396.560005537	5944760.0991366645	2344123.766003908	3078464.649547641	1632741.0590322327	5337482.038955797	5689799.66730046	4253432.049888798	10957465.493448501
Lachnospiraceae	map00511	Other glycan degradation	556789.8907522426	6826442.114952058	1672149.1089303172	3249314.6503120326	1401880.9174533954	455650.587041993	867178.6938076381	1367308.9226582535	2809611.779339484	2693390.216710632	1755356.5910616352	510401.1836117968	1511540.6621539488	1141358.0955561881	647345.7107173766	1727011.2386772484	576934.6404574928	1792290.466707746	950623.4160239173	363736.89246115054	469167.00307063875	1623159.7159341522	3035719.9307480818	2087277.8041611863
Lachnospiraceae	map00520	Amino sugar and nucleotide sugar metabolism	3299320.557315019	1053620.0061746815	454539.8433687066	230873.95136290422	3224175.2872815053	2426708.7276761606	1180239.9070613817	3105585.969194144	1905612.648087441	4895613.1047801385	14428611.4116268	1496487.367239459	1039216.0450366578	1110296.5790009424	593842.2392249954	4231701.623333626	1836281.0644096183	2134052.454418366	2706560.876697815	726981.5113715284	2537330.278658722	2433898.860365298	4092240.424626965	1516750.639438169
Lachnospiraceae	map00521	Streptomycin biosynthesis	345038.0409427745	553093.8590583719		320741.63465416996	140931.72570045316	1043086.4632540661	246280.31601353898	552999.1443066956	737661.4955583189	322233.1133840925	660327.3797494229	101930.83601752624				274024.4277238036	248414.76915523034			803647.728060846	288747.4745051188	115487.85161413737		117742.22150456843
Lachnospiraceae	map00523	Polyketide sugar unit biosynthesis	184733.45325745616	329930.1554053241		320741.63465416996		1043086.4632540661	246280.31601353898	354713.6908519344	707697.0726729672	315547.22678649885	660327.3797494229	101930.83601752624					248414.76915523034			643284.8210138133	142571.48684177766
Lachnospiraceae	map00540	Lipopolysaccharide biosynthesis													155229.36420065648					142369.4047745513
Lachnospiraceae	map00561	Glycerolipid metabolism		167284.52731944306		213492.7787645577				279811.0322192341		754795.847114784	282125.546956918				93446.1346543623			115320.52596458734	200425.28893852214	80293.04388669772	141430.02402958038	376775.4432269221		418817.0791325965
Lachnospiraceae	map00562	Inositol phosphate metabolism		135022.4216624293	328395.01165359514	194642.6195870348	917784.3203304877	398424.5576578085	165845.80920860433	176100.15800608826	430978.42202129663	527884.0409745082	688072.756832021	164409.66336134498	462314.19763464644	276998.1669276784	79496.73063747078	452321.05174056924	381112.34097248706		1236261.2541599714		503876.76852203225	658324.8131909516	493523.67864951113	215769.46611080738
Lachnospiraceae	map00600	Sphingolipid metabolism	133140.98130020697	6467126.529467643	107789.64652829849	19326.17319655879		455650.587041993	467383.00650538603	248122.46936801	30002.416390630737	173896.92883963895	962176.4961253532	350378.1557096002	1389749.618524576		408648.90736135823	1466473.4528696325		582770.9350852738	572156.8605560133	206446.62531337288	31453.92841030317	1196589.0152947686	2390814.9193566176	615809.5581205345
Lachnospiraceae	map00620	Pyruvate metabolism	7371751.486383699	3372614.173677624	1667078.0332598726	2705427.3487033355	6576253.1960785575	3224505.332661846	3224704.006698167	3121235.1350872074	7198680.865423704	8549663.140197152	2679138.1024426883	1732834.5673354007	3131529.629603166	2193152.976877272	2509968.6158434176	12974769.297865683	2416298.912351177	4287463.351877542	4507458.942434851	828797.6322624672	4454096.482689636	2572911.162132491	10008935.738422563	7580955.037219313
Lachnospiraceae	map00630	Glyoxylate and dicarboxylate metabolism	2485747.4054574217	628237.8501006425	1133141.583937084	1321142.1232527855	6171620.912578528	1027122.1542434907	1187524.6463729367	1568294.651613756	6145787.937604244	1877814.9658759164	3033104.331108759	531962.1762654695	1066103.6538833058	217338.65488428273	1219065.333724813	9550915.313094158	2380917.1934296833	1907076.4485228844	2538320.7926084357	285813.31703776517	2782086.793767149	583480.5522222997	5457351.715719618	2971022.638481532
Lachnospiraceae	map00640	Propanoate metabolism	2656027.7642494943	1572362.0955899195	698271.2438097813	3036243.602471943	5096162.724606702	5620928.084576384	3278068.061915962	1692726.8827708152	7002237.448915332	6954127.424995462	2110406.8016099287	2832448.2853578296	1148613.6637025543	573258.8169706159	1977511.144036849	10859296.509432975	1763130.6833519747	6363483.524159787	2436659.791202155	709033.2570206698	3046776.7616535597	1335629.369691035	8054582.05014891	14682673.891061056
Lachnospiraceae	map00643	Styrene degradation	904582.9649306304	1056657.0209265798	266611.7084275149	1742779.7112439154	1708955.9186951902	4641601.5023057945	2907095.057470171	744186.2439933359	1008751.8355519506	6596615.687453573	442405.83542482206	2671504.4231972992	217956.60196406586	454169.1628992712	828901.887419228	4385005.486480115	604963.1206376854	5324448.279562987	724059.1416362732	423219.9399829047	888973.5899499501	1012986.603346382	3923675.2961684875	11602042.831720673
Lachnospiraceae	map00650	Butanoate metabolism	11399651.105466168	3680179.992067243	5091361.5527228825	4697779.921201852	20653471.317245718	5238197.589500484	1831313.5893751967	2691641.875100031	7484324.644609016	2717859.687669577	4521288.527049053	3914346.7780077825	4208112.612815832	6089156.136393009	1798301.1268027006	23397449.533565562	2587693.636930915	2121954.758780872	8813558.35323597	708563.2963185712	6905398.700150111	13466232.823453961	9424684.275944918	7795278.465247807
Lachnospiraceae	map00670	One carbon pool by folate	1441799.0591356547	614690.6856696104	637977.3937522157	518978.654162014	1308748.5224383883	336709.47354100505	814301.863860518	525417.7447401178	729157.478469507	830200.8295396747	3335390.6511730244	1888426.1704210811	298756.1684238607	2204733.9745568037	1979916.5952325643	1420807.2280063462	2058653.0331826569	2143132.3013004153	2075250.3097721287	358410.0802099714	1611010.240285254	309613.50801054545	6919753.8372712135	1372418.4174193237
Lachnospiraceae	map00680	Methane metabolism	2804439.9998353953	272373.0102239115	279524.3104439923	705098.7809586652	1888281.762594132	3207208.0388671006	500597.07833762356	1257460.2661631333	1807767.1574013417	402588.9218340463	2825507.8300170833	1168133.6557825638	2869956.004496985	4189074.6001971676	770705.1511838426	8544849.017685141	3357736.14248014	3641971.720853246	3745871.0082013216	2493333.080798609	1366931.9469948262	3378825.7971647773	1013265.6445410982	1044508.0295647791
Lachnospiraceae	map00710	Carbon fixation in photosynthetic organisms	2905001.2343595615	1652953.8595927206	865859.1047022567	676813.1778063588	4514456.349941071	1299209.9599775143	165845.80920860433	850826.9073994308	1984309.7332245456	747121.9948149632	1812517.007801111	1232479.596558229	1412872.7785963067	1996538.4245444366	1232744.6202957993	3344002.2291423334	2619442.771500294	4035308.27877414	4530265.461315753		2159712.699578773	3763260.6425990723	2270421.7997720507	1611834.3952238194
Lachnospiraceae	map00720	Carbon fixation pathways in prokaryotes	6760053.261129316	2681180.776347466	1655500.5693180934	2294304.3314155056	6978199.845764808	2003710.8256055405	1627272.458704076	2445336.588412318	6991700.025916793	1846364.404482732	6014528.753615713	2758144.575264915	2656271.7743538134	3807739.159033734	3389280.9451935817	9784188.177835418	3171515.499651451	3232500.1435668794	5646418.286894617	994448.168578979	4656489.819536421	1221821.1161425165	12996331.610444285	4644101.147419081
Lachnospiraceae	map00730	Thiamine metabolism	166226.86063281243	859539.8765976273					357229.7343677097	688205.0961275836							201687.30677572123	241360.93235720872							644313.1090829276
Lachnospiraceae	map00760	Nicotinate and nicotinamide metabolism		708834.2139977791		176559.1097851405	618059.2296744126	316637.6719299913						407252.9648564156		324913.96377770416				364831.047478866
Lachnospiraceae	map00770	Pantothenate and CoA biosynthesis	153331.09462807246			475800.8969473773		400451.8277316275		221050.3777437479	2008661.8798614421	703212.9832979783	600339.6084570719	269568.1662514852	414560.2107497308			1618708.0796201858	261127.66725998075		320870.39356542967	687861.465356572	145190.99777180774	250174.53395179485	153917.83498782027	142476.3976444951
Lachnospiraceae	map00780	Biotin metabolism							690981.4921132285	741281.3695638467
Lachnospiraceae	map00790	Folate biosynthesis	153331.09462807246			475800.8969473773		400451.8277316275		41979.85889849959		421906.0060584088	286117.1516424812	85317.48462591281	414560.2107497308			702162.8314088798	120493.37068097056			687861.465356572	145190.99777180774	250174.53395179485	90096.07116049096	142476.3976444951
Lachnospiraceae	map00860	Porphyrin metabolism	188376.7298056452	294052.211129799							5757420.345058005		130749.13787802882	371079.3285373918	460261.32408939203			334315.43193234736		822391.2028990099	750080.0354520038	355107.79166611785		286524.3770765207
Lachnospiraceae	map00900	Terpenoid backbone biosynthesis	3383576.148455122	412441.43555447774	261726.24174614	1371616.0293282885	4052146.2527387813	1289579.7668261114	291709.61036555393	284988.49202174915	6380545.971027234	739608.8674308254	1485079.974196068	441070.9453721473	1674902.4161654734	61571.56835608573	1156319.6973789465	7775952.663244877	472393.95003027946	767104.5587332628	1879146.1483479477	321062.25032157026	4094838.0685851634	161584.87413825918	3797154.712235572	5647080.604130058
Lachnospiraceae	map00910	Nitrogen metabolism	911480.758779445	1120544.3237941754	1268595.3489368628	857143.6130472327	3964435.7884568665	3803404.080748747	1914651.78902513	820114.4131769653	436625.8158851076	557139.5852043858	5923769.644299987	9182819.708234144	1049068.1073626194	687456.4173750316	1712501.7809633692	2090487.308793316	2724125.107414357	10519278.287493683	616933.3053881284	507360.3014527969	1839714.1028424683	2506260.6091947393	1394581.8861815375	14448107.806066148
Lachnospiraceae	map00920	Sulfur metabolism	1133136.0128015697		773076.9118577299	2849067.7635399792	668068.2377269887		209210.94702013326	151140.1904360089	911223.4708355902	187660.7279610372	64541.84139708805	453316.7898652515	140777.7328569236		335859.9890245597	1468399.4933254214				361980.3547512375	919189.277770189	276181.35071023053	339160.7135549521	523677.16450169706
Lachnospiraceae	map00940	Phenylpropanoid biosynthesis	219057.35796504538							167672.34578825074		117101.29776239375	121683.76394448851	67641.52543903461	20815.243126165653		28895.257067279952		353870.5774534795	48552.46141318684	122751.96245831628		14805.621579177108	47471.17261394653
Lachnospiraceae	map00950	Isoquinoline alkaloid biosynthesis					866749.8004681682	252119.03462410142	269713.59590462496		1727032.0419940879					261447.99190056833	104946.63010535837	185669.14720686807	667137.3144741757	1081590.6573596606			158561.93124050033		214246.8425151954
Lachnospiraceae	map00960	Tropane, piperidine and pyridine alkaloid biosynthesis					866749.8004681682	252119.03462410142	269713.59590462496		1727032.0419940879					261447.99190056833	104946.63010535837	185669.14720686807	667137.3144741757	1081590.6573596606			158561.93124050033		214246.8425151954
Lachnospiraceae	map00983	Drug metabolism - other enzymes	37483.065776063304				55975.83935903158			46799.78268379926		103501.67504865899						25253.458348779186					166966.27828727063	22819.077179027343	28892.428869549956
Lachnospiraceae	map01100	Metabolic pathways	35499931.70419317	27552380.224783435	16182519.49960078	20157128.976961844	46645858.725206934	29819831.912653156	17993377.90005554	26419109.531841956	34381832.537190974	24595543.914452355	45118931.32900074	33314129.842946347	15305096.271064078	19684270.700114515	14211775.672759539	54642949.96544693	25973158.86042762	33640137.669260465	33894952.15296567	9126644.797626026	27675367.513416804	36007305.2879148	40869363.91046216	55602733.62282971
Lachnospiraceae	map01110	Biosynthesis of secondary metabolites	16435571.883231739	4601613.324126552	6525180.293753375	8587642.469234353	16313361.284540478	9762610.209529433	3594407.892557728	6982095.883865002	15265732.254034705	6197902.388494531	18650465.54895802	4613415.577315883	7130603.370091337	7194071.56840799	4254504.202123209	29677009.81734563	11840099.82838534	10137565.721800394	11751366.04051774	4857154.2515718695	14302866.373178208	10048525.250489913	11982691.775557468	11596288.418229125
Lachnospiraceae	map01120	Microbial metabolism in diverse environments	23722570.721029054	9011719.578251345	11858321.95120463	11299835.294139419	34459330.09079531	14640604.355342478	9021651.686171932	9100144.518924652	16199372.161166068	13408367.446246943	28015139.620184474	11289683.37806177	8014714.341837165	14619816.302474344	7569513.589586953	43282390.88807133	14555306.57031677	17442583.14000715	21631144.479041833	4817475.150178986	15097778.152258016	23814743.547561653	28184318.4395613	25332046.986391712
Lachnospiraceae	map01130		15950581.59636996	3349067.6178647457	3281380.355526573	7911310.5999683915	14039564.58936748	9924592.409845216	3611853.0465460457	7603743.059308913	15513113.595181832	6285625.093703212	19058257.417452898	3813289.146472187	7823655.338704637	7773575.023424378	3907547.5322382282	29049707.933404915	10783532.205349723	9168573.203448439	12811097.334274184	5708020.590633575	11468794.650312776	7820488.358709112	12519179.028012194	11060733.87599734
Lachnospiraceae	map01200	Carbon metabolism	19403868.699678306	6508081.8058624845	6588375.156023663	8076405.4129050765	17461794.035606556	11164823.503938705	5055813.046343793	6245676.391015044	14375969.199581752	5286139.4861684255	27105051.724675577	14333973.222274601	9374557.72240733	9685247.366755225	6906178.910910308	34771845.06327741	10137951.592083663	19995058.00690522	13156673.069816202	4586863.722811524	15006153.051756732	12132673.15919327	20518115.60061609	23600760.48233191
Lachnospiraceae	map01210	2-Oxocarboxylic acid metabolism	153331.09462807246	458512.0448940174		1672987.9275043732	1079368.148993487	2037698.3976561367	269713.59590462496	759808.6510639808	4241944.835172607	703212.9832979783	600339.6084570719	308926.1451695271	414560.2107497308	261447.99190056833	325760.8591313687	2280075.954789142	1296148.0629853208	1081590.6573596606	1605989.3209643038	687861.465356572	303752.9290123081	305451.90520744794	368164.6775030157	295137.1603033087
Lachnospiraceae	map01212	Fatty acid metabolism	4408854.594544203	1749519.4942204922	2865945.244451232	2047887.9186081088	4806679.974758168	1202949.3968302957	1164698.3737271647	1449978.5509024644	5871538.56485627	1054911.4071484422	1576577.0486901072	559355.5073235827	1437558.4226101832	61571.56835608573	965853.9768967759	8585249.542107046	1190813.736422936	1388481.6481970376	1741211.781033704	166500.82758875148	4323990.471888526	1403839.4946181024	5013098.294192329	2639702.0338231293
Lachnospiraceae	map01220	Degradation of aromatic compounds	288376.6347699554	491011.1852659219	180524.61242920795	903295.7210403944	1708955.9186951902	3141155.7456108406	723298.205346229	132211.55713815283	668409.805085449	507429.57734331116	442405.83542482206	2314549.356045748			362272.10517389496	817722.7930879976	276042.1180678722	3476846.9834048003	512383.7820345588	230460.3960894452	527661.1401814532	475389.4103189944	1910746.563263174	9506026.81489421
Lachnospiraceae	map01230	Biosynthesis of amino acids	7043577.618595319	1105247.1201428995	2474767.7303979816	5819230.756734633	6287741.635372601	6090598.502313812	1462581.3252223912	3815485.244410984	7193510.749311358	2252112.0804002243	17458615.602553353	2400662.70862064	4360097.698763745	4749675.879317363	2060766.9722667232	15999019.900761427	11446688.241703382	5542493.47392983	7401439.209984911	3807993.1104776273	4643663.175345406	5768870.266093142	4088737.0515941815	2349443.524684858
Lachnospiraceae	map01501	beta-Lactam resistance	1686722.1939610841	792138.0338834767	1609537.080956419	263890.6705057896	710346.9434269224	1249543.244997948	390905.3044312493	1640073.9051402425	4950928.217541158	3026786.3172095274	2406427.5125516164	1161933.0477115645	1007671.1956901499	2076387.0591325162	375876.0518341132	7351855.521837798	2280333.737327437	6406607.481345837	4530877.779062421	1482425.290389438	1449687.475952047	7674972.3585455045	2495268.987915475	1036681.0290963978
Lachnospiraceae	map01523	Antifolate resistance	310802.81170155323	42964.240036936004						140350.8528244635	317014.1382009538				298756.1684238607			363911.03839567804					97320.40478018098		172468.56679570812	49419.65253719646
Lachnospiraceae	map02010	ABC transporters	40823618.74092794	24823903.503757223	15523651.281573746	39623276.269895636	38517487.135144785	214655672.26827124	13015366.859536814	21737287.44147078	36680453.93573788	17103224.14777285	21649042.24416125	14615432.656064374	27100848.101039134	45034890.62461056	51816753.76380517	73186326.24474618	38439189.507413164	44934537.347567864	73343905.78640518	11350100.46998423	71189130.95956135	75686251.02802226	41576601.50494839	64964544.86268367
Lachnospiraceae	map02020	Two-component system	30170540.73270823	11075468.976291535	3961666.3590835063	3299717.3821268124	27206556.07998566	16224100.677171787	17923462.076109175	14159416.387524324	17220664.26973694	12350046.057237133	8743911.017812505	4418380.4595252015	21276243.85130418	8117765.692970725	10049680.073305313	32623942.988232903	74625178.97608703	5680931.248813036	19848465.833327506	6108662.882561979	13126392.922438653	16136098.336014431	36776050.08527399	7126729.680790433
Lachnospiraceae	map02024	Quorum sensing	4847630.310927536	3986426.39441166	12166596.441540524	2032914.6954357303	6785697.2861689245	16601167.19615624	898394.9841838073	3195733.9762274283	13016530.955116939	3843700.753519521	4844730.902513223	4795343.29585187	2214702.4454830904	6252887.903531082	1520737.928238873	12293174.987010892	6435512.19920576	8154846.690709826	22115328.608533386	4191095.453759298	4247668.746914476	9744752.636547036	7196297.7322517065	2305171.154716556
Lachnospiraceae	map02026	Biofilm formation - Escherichia coli	287024.2234694622	177463.1698284484	1256155.5870334767	445352.1615992286	411209.9090724891	356041.20900951617	766256.4640381099	466281.7103342312	453890.1888941134	309144.2876062712	355864.4142679301		263688.7265164986		358106.6463247635	140640.9671877444	272662.1624262166		89553.10091373124	261955.742732364	1054454.1047789208	1218275.9612099552	92666.54640535299	763267.7344959205
Lachnospiraceae	map02030	Bacterial chemotaxis	2528587.461027845	3507931.953590313	1386675.1605440879	1244578.683575686	2424030.170406609	31987898.272408843	1801201.7495593298	1960168.3527507207	9691327.290829947	3866152.2510693567	2129375.961081707	3282147.739728549	2842183.555918997	978411.1244955532	1083797.1709564487	15748620.861302244	10949558.382620977	4992726.240478286	7697412.9618685795	439053.0022319866	6453329.681521725	7175515.721787685	2821485.5465463493	2012318.004326753
Lachnospiraceae	map02040	Flagellar assembly	29757731.41415134	10568530.583364706	3059362.3924848996	1770784.7802084712	23684528.208126344	14968909.31116141	18345360.92642048	13947115.193317961	14890666.667766193	17318195.351089224	5787908.805561342	6491781.436503077	20709691.853216253	8477913.629946362	9059934.797354948	27384290.047365233	72482349.37087245	4554472.305129839	18183294.936871506	6158897.156359048	11298683.628330942	15696910.894648818	33533088.16598528	5359273.735578863
Lachnospiraceae	map02060	Phosphotransferase system (PTS)		62663.91478635613	322950.9553284625	127257.73397650018	125113.2561562878	677790.829872211	427505.9667200325	177188.1598390802			1295212.0056278254				62666.1115758806	118452.19049613664	377370.0067884128	470572.4261771622		361944.3649164505	364447.3406332539	291179.4614971506	210126.9658954502	897364.8128405287
Lachnospiraceae	map03010	Ribosome	14840292.581674464	6990654.410224811	5316632.51271675	2952524.275159953	9463675.818009963	6892056.713468493	4960705.893337146	6071796.882575619	6846398.416999234	6911639.880645328	5569430.603339565	3855481.183196243	3667096.967001168	3289398.996071454	6433326.951231583	19038345.57096679	5490560.577416148	3798043.266059509	23381412.402210098	2314420.174456443	14822844.096415794	4917732.308101909	7861530.040029028	8516284.051307803
Lachnospiraceae	map03018	RNA degradation	1047642.2530695838		1277149.797051161	535821.6767214691	307569.09242308623	1721275.7977375416	60965.688859260576	838291.6500025837	283678.88297234435	14840.803765839735		68662.49962856626	293332.46510017285	117505.19446051704	1154481.6990645193	2705389.8541785963	1791360.999265677	540677.1521866927	404685.87707825087		1632277.8653654908	822724.5554693827	678167.8319132908	1085035.0619117296
Lachnospiraceae	map03030	DNA replication	419923.5353291515	323047.7208950608	77038.31503850392	238553.1734302027	461125.9460337427		436180.4287284714	80620.47234338867	805568.4551901232	233445.1642922883	180796.69328369317				74685.27614782505	704426.6277329524	325393.6492844185	166675.4866212234	216479.46166347826	36266.77661461281	936562.2736286257		106647.89210152926
Lachnospiraceae	map03320	PPAR signaling pathway								210154.1269967524			91497.0744940391						84586.68943863429
Lachnospiraceae	map03430	Mismatch repair	419923.5353291515	323047.7208950608	77038.31503850392	238553.1734302027	461125.9460337427		436180.4287284714	80620.47234338867	805568.4551901232	233445.1642922883	180796.69328369317				74685.27614782505	704426.6277329524	325393.6492844185	166675.4866212234	216479.46166347826	36266.77661461281	936562.2736286257		106647.89210152926
Lachnospiraceae	map03440	Homologous recombination	419923.5353291515	323047.7208950608	77038.31503850392	238553.1734302027	461125.9460337427		436180.4287284714	80620.47234338867	805568.4551901232	233445.1642922883	180796.69328369317				74685.27614782505	704426.6277329524	325393.6492844185	166675.4866212234	216479.46166347826	36266.77661461281	936562.2736286257		106647.89210152926
Lachnospiraceae	map04066	HIF-1 signaling pathway	830092.3780327917			151624.32839324375	275184.4924229624	782844.1964123979		85560.3327837143		14840.803765839735			293332.46510017285	117505.19446051704	264142.77478086564	1892645.0950251138	329306.0556962178	540677.1521866927	404685.87707825087		191894.51013579022	543021.5299400593	678167.8319132908	624677.1760132903
Lachnospiraceae	map04112	Cell cycle - Caulobacter	35934.26174663978				38040.39974365946	103163.06433044991	21975.251234653955	101457.76539149135	158527.2109160367									96056.17108489208		21452.669420800605
Lachnospiraceae	map04141	Protein processing in endoplasmic reticulum	552823.2344796108							106530.81152190927					28553.703047283052			96599.55509819419					122711.09452557252	152881.148700058	112819.12299925441
Lachnospiraceae	map04142	Lysosome							339295.25112722104						617161.0412597522			889629.8481306082		152597.97041666557				563327.0628406334	677798.5656456645
Lachnospiraceae	map04212	Longevity regulating pathway - worm						938431.6013251437		752731.3172188695							890338.9242836537	655308.9523658722	1254119.442290407				1411485.2847594728			460357.8858984392
Lachnospiraceae	map04217	Necroptosis	1198504.982248907	1298007.4936226238	2524750.9359703395	1302495.7746464615	4375645.697529356	4159445.289758263	2680908.25306324	1286396.1235111966	890516.004779221	866283.8728106571	6279634.058567917	9182819.708234144	1312756.8338791179	687456.4173750316	2070608.4272881325	2231128.27598106	2996787.269840574	10519278.287493683	706486.4063018598	769316.0441851609	2894168.207621389	3724536.5704046944	1487248.4325868904	15211375.540562067
Lachnospiraceae	map04621	NOD-like receptor signaling pathway	29458679.56921246	11010243.529237514	2923850.5613431535	1770784.7802084712	24129693.995310605	14968909.31116141	17877201.00901084	13955172.18524672	11505960.80568252	11645174.26976757	5787908.805561342	4178382.1033005663	20634911.749066457	8959941.878944075	9126971.30482734	26569975.133169476	72309665.86214319	4554472.305129839	18312785.709705625	5942162.054973227	11595871.69217662	15663715.53662334	33497126.724055458	5359273.735578863
Lachnospiraceae	map04626	Plant-pathogen interaction	28488925.71792626	10568530.583364706	2923850.5613431535	1770784.7802084712	23684528.208126344	14968909.31116141	17422193.108543828	13874427.895502575	11505960.80568252	11193029.083785722	5787908.805561342	3942052.4090151917	20555793.03720721	8056194.124614639	8689560.379347106	26087126.805959366	72309665.86214319	4554472.305129839	18183294.936871506	5942162.054973227	11121029.317172764	15663715.53662334	33091615.70322278	5359273.735578863
Lachnospiraceae	map04724	Glutamatergic synapse			776089.5559942129		309307.76070637594		95783.74424197339				1255852.848772715	110245.04088556526			253211.3568280373	251426.5910429738	1843119.163913571	156669.1012475319				310797.9252528326		134460.0484520036
Lachnospiraceae	map04727	GABAergic synapse			776089.5559942129		309307.76070637594		95783.74424197339				1255852.848772715	110245.04088556526			253211.3568280373	251426.5910429738	1843119.163913571	156669.1012475319				310797.9252528326		134460.0484520036
Lachnospiraceae	map04910	Insulin signaling pathway	287024.2234694622	177463.1698284484	1256155.5870334767	445352.1615992286	411209.9090724891	356041.20900951617	766256.4640381099	466281.7103342312	453890.1888941134	309144.2876062712	355864.4142679301		263688.7265164986		358106.6463247635	140640.9671877444	272662.1624262166		89553.10091373124	261955.742732364	1054454.1047789208	1218275.9612099552	92666.54640535299	763267.7344959205
Lachnospiraceae	map04917	Prolactin signaling pathway	139199.33854203098	190891.25857320227	109168.63863307904		1059322.7442738332					447591.42973792757			97951.86980599664								81865.86456437594
Lachnospiraceae	map04922	Glucagon signaling pathway	287024.2234694622	177463.1698284484	1256155.5870334767	445352.1615992286	411209.9090724891	356041.20900951617	766256.4640381099	466281.7103342312	453890.1888941134	309144.2876062712	355864.4142679301		263688.7265164986		358106.6463247635	140640.9671877444	272662.1624262166		89553.10091373124	261955.742732364	1054454.1047789208	1218275.9612099552	92666.54640535299	763267.7344959205
Lachnospiraceae	map04931	Insulin resistance	287024.2234694622	177463.1698284484	1256155.5870334767	445352.1615992286	411209.9090724891	356041.20900951617	766256.4640381099	466281.7103342312	453890.1888941134	309144.2876062712	355864.4142679301		263688.7265164986		358106.6463247635	140640.9671877444	272662.1624262166		89553.10091373124	261955.742732364	1054454.1047789208	1218275.9612099552	92666.54640535299	763267.7344959205
Lachnospiraceae	map04940	Type I diabetes mellitus								752731.3172188695							890338.9242836537	344700.16623354366					1327235.919228756
Lachnospiraceae	map04964	Proximal tubule bicarbonate reclamation	911480.758779445	1120544.3237941754	492505.7929426499	857143.6130472327	3655128.0277504907	3803404.080748747	1818868.0447831566	820114.4131769653	436625.8158851076	557139.5852043858	4667916.795527271	9072574.667348579	1049068.1073626194	687456.4173750316	1459290.4241353318	1839060.717750342	881005.9435007859	10362609.186246151	616933.3053881284	507360.3014527969	1839714.1028424683	2195462.683941907	1394581.8861815375	14313647.757614143
Lachnospiraceae	map04973	Carbohydrate digestion and absorption				132604.63052725632	101564.95069770893				169119.3075814088		670608.7085395574	5644607.246519738			140728.65848949947		653008.6809793914	175732.69946132923	351640.6467279619		350923.77187874634	288876.5971043917		124545.86896120528
Lachnospiraceae	map05111	Biofilm formation - Vibrio cholerae			1277149.797051161	384197.34832822543	32384.60000012386		60965.688859260576		283678.88297234435			68662.49962856626				157435.80678761005	207935.5012790523				28898.07047022767	82951.89163911305
Lachnospiraceae	map05132	Salmonella infection	28488925.71792626	10568530.583364706	2923850.5613431535	1770784.7802084712	23684528.208126344	14968909.31116141	17422193.108543828	13874427.895502575	11505960.80568252	11193029.083785722	5787908.805561342	3942052.4090151917	20555793.03720721	8056194.124614639	8689560.379347106	26087126.805959366	72309665.86214319	4554472.305129839	18183294.936871506	5942162.054973227	11121029.317172764	15663715.53662334	33091615.70322278	5359273.735578863
Lachnospiraceae	map05133	Pertussis	1100669.911660869	189417.92298678006			90738.77791212742	2671915.4090104187	183350.66057216347		204741.24464014152	307622.0215592382	159639.02149387117	831559.1749326263		437551.72334478295		270269.6280620052	595063.1337053236	202727.3376583182	16293871.598342275	383884.954042003	564438.1612162027		88635.26223689682
Lachnospiraceae	map05134	Legionellosis	28488925.71792626	10568530.583364706	2923850.5613431535	1770784.7802084712	23684528.208126344	14968909.31116141	17422193.108543828	14627159.212721443	11505960.80568252	11193029.083785722	5787908.805561342	3942052.4090151917	20555793.03720721	8056194.124614639	9579899.30363076	26431826.97219291	72309665.86214319	4554472.305129839	18183294.936871506	5942162.054973227	12448265.23640152	15663715.53662334	33091615.70322278	5359273.735578863
Lachnospiraceae	map05152	Tuberculosis	220703.84197124068	94496.95737235007		235468.7106903136	98810.26484091574	1243077.2890865658	113775.61295781878	752731.3172188695		799505.2359095224	215069.3892823793	205139.14746391372			1031393.284517047	655308.9523658722	1254119.442290407	202685.28370240203			1411485.2847594728		105375.63154766877	460357.8858984392
Lachnospiraceae	map05418	Fluid shear stress and atherosclerosis	969753.8512861973	441712.9458728085		118519.7149356035	1001019.6059753412		539143.3698557438	80744.28974414681		452145.1859818481		312722.59685772884	79118.71185924712	903747.754329436	437410.9254802334	1136117.158158929	3497096.426242944		129490.77283411862		606637.1603757467	333677.47173823515	587210.785630315
Lactobacillaceae	map00010	Glycolysis / Gluconeogenesis	8654722.322352342	6038575.190948473	1310917.9622274968	3364033.3633122887	1674333.926024015	9557239.790234996	1119322.7833597658	979356.1559931837	1416304.74737048	1256392.1395382634	56035614.24933943	2039984.9727580012	3457305.4997984427	6483713.6929085925	3712123.447099084	2467828.892024254	6933726.256350934	491867.80732447095	2543583.2554883556	6635103.103670988	16516719.071957767	1027879.7606417739	169414.73192293663	2578638.9665262997
Lactobacillaceae	map00020	Citrate cycle (TCA cycle)					17286.10244337034	252613.14921360492					51656.1797385416						11553.330084550977	8299.82150537019	24012.75606067436	4147.690513943652
Lactobacillaceae	map00030	Pentose phosphate pathway	2185785.967802265	700558.5583444926			273045.5146210224	3046279.791238345	498630.2237881609	6965607.363411049	172215.41656997224	292199.3062903701	2058332.3271981273		246344.67545187232	468837.4699933585	430425.5254375164	402312.8946651511	238815.22321379016				456815.8958756936	105232.24781287755	504697.8274935873	256721.77710662087
Lactobacillaceae	map00040	Pentose and glucuronate interconversions		108478.41202705586		36323.30689996623		96241.66596825884									172597.7767548692
Lactobacillaceae	map00051	Fructose and mannose metabolism						185851.1243462929	393094.51959080965		172215.41656997224	292199.3062903701	736480.6255635121										456815.8958756936	105232.24781287755
Lactobacillaceae	map00052	Galactose metabolism						185851.1243462929	393094.51959080965		172215.41656997224	292199.3062903701	736480.6255635121										456815.8958756936	105232.24781287755
Lactobacillaceae	map00071	Fatty acid degradation						442136.5519709761
Lactobacillaceae	map00220	Arginine biosynthesis	161765.25079032232		226074.26922902736	82438.72208295697	24070.433294550632	4339178.140607669	88059.44256603008	224445.10000801913		1459000.3571127984	488522.2712889923		187443.97762914313	1014816.5506884082	213122.36388066408	221317.60304434042	146347.88061294696		95626.03578580686	177489.05340188145		591767.9132394944	39261.36330467299	133763.44898437822
Lactobacillaceae	map00230	Purine metabolism						168510.41053594233											191131.303581998				19992.788428733053
Lactobacillaceae	map00260	Glycine, serine and threonine metabolism					55278.10052751253		66288.34239174226			228962.70375294343					120047.5933391908			97950.10333651317			343715.7227750568
Lactobacillaceae	map00270	Cysteine and methionine metabolism	354610.4809867416	724622.7791891102	709786.2647219306	1455313.3285477606	524882.800012819	3751003.8490049997	102783.18518870977	556130.2013766681	420900.0333988818	119275.38202204724	26679599.11511834		956293.3150323635	1912457.8661324922	1449592.0247758816	2135836.4543563	2109530.1156957494	353158.22782913066	1225338.6075734221	2882231.41262298	4888703.8895250475	559370.5172040404	96081.69148056784	1859839.4270661047
Lactobacillaceae	map00350	Tyrosine metabolism						442136.5519709761
Lactobacillaceae	map00480	Glutathione metabolism	2185785.967802265	700558.5583444926			273045.5146210224	2860428.6668920526	105535.70419735122	6965607.363411049			1321851.7016346152		246344.67545187232	468837.4699933585	430425.5254375164	402312.8946651511	238815.22321379016						504697.8274935873	256721.77710662087
Lactobacillaceae	map00520	Amino sugar and nucleotide sugar metabolism						335668.5670345153					253766.50838325138										72304.50724680224
Lactobacillaceae	map00620	Pyruvate metabolism	354610.4809867416	724622.7791891102	709786.2647219306	1455313.3285477606	542168.9024561894	4445753.550189581	102783.18518870977	556130.2013766681	420900.0333988818	119275.38202204724	26731255.29485688		956293.3150323635	1912457.8661324922	1449592.0247758816	2135836.4543563	2121083.4457803	361458.04933450086	1249351.3636340965	2886379.103136923	4888703.8895250475	559370.5172040404	96081.69148056784	1859839.4270661047
Lactobacillaceae	map00625	Chloroalkane and chloroalkene degradation						442136.5519709761
Lactobacillaceae	map00626	Naphthalene degradation						442136.5519709761
Lactobacillaceae	map00640	Propanoate metabolism	354610.4809867416	724622.7791891102	709786.2647219306	1455313.3285477606	524882.800012819	3751003.8490049997	102783.18518870977	556130.2013766681	420900.0333988818	119275.38202204724	26679599.11511834		956293.3150323635	1912457.8661324922	1449592.0247758816	2135836.4543563	2109530.1156957494	353158.22782913066	1225338.6075734221	2882231.41262298	4888703.8895250475	559370.5172040404	96081.69148056784	1859839.4270661047
Lactobacillaceae	map00650	Butanoate metabolism						442136.5519709761
Lactobacillaceae	map00680	Methane metabolism	3040971.8346428494	2132810.903079612	438108.0959413119	751104.1914790149	55278.10052751253	285097.3579214238	729804.3341637653		506273.398188967	770181.3863898766	4921830.566075459	855164.8569333465	931606.0524987674	3549847.7765419963	1807463.0745007333	237370.3547367941	3586750.7695719954	130409.75798997012	1294231.8918542594	1040459.0648118358	5293482.624626719	371580.3928967806		94389.90609156582
Lactobacillaceae	map00710	Carbon fixation in photosynthetic organisms	5259140.006722752	3181141.5086797504	163023.60156425426	1157615.843285513	1076886.9230403132	4826388.882123993	286735.2640072908	423225.95461651566	489131.3157826314	366935.37112633965	24382528.388407096	1184820.1158246547	1569406.132267312	1021408.0502341047	455068.34782246914	94622.08293115975	1225892.0409986384			2708264.9357222295	6334532.557806001	96928.85054095287	73333.0404423688	624409.633368629
Lactobacillaceae	map00760	Nicotinate and nicotinamide metabolism						168510.41053594233											191131.303581998				19992.788428733053
Lactobacillaceae	map00970	Aminoacyl-tRNA biosynthesis				32001.220452307192	61780.9353079503	236445.98899621857	23316.618599790203
Lactobacillaceae	map01100	Metabolic pathways	11002273.54094493	6847612.161320021	1536992.2314565242	3482795.392295212	1971449.8739395882	17021598.67423892	1312917.930123147	8169408.619412252	1416304.74737048	2715392.496651062	57845988.22226304	2039984.9727580012	3891094.1528794584	7967367.713590359	4528269.113172133	3091459.3897337457	7510020.663759669	491867.80732447095	2639209.2912741625	6812592.15707287	16536711.8603865	1619647.6738812684	713373.9227211969	2969124.1926172986
Lactobacillaceae	map01110	Biosynthesis of secondary metabolites	11002273.54094493	6739133.749292966	1536992.2314565242	3446472.085395246	1971449.8739395882	16756846.597734718	1312917.930123147	8169408.619412252	1416304.74737048	2715392.496651062	57845988.22226304	2039984.9727580012	3891094.1528794584	7967367.713590359	4355671.336417264	3091459.3897337457	7318889.360177672	491867.80732447095	2639209.2912741625	6812592.15707287	16516719.071957767	1619647.6738812684	713373.9227211969	2969124.1926172986
Lactobacillaceae	map01120	Microbial metabolism in diverse environments	10840508.290154608	6739133.749292966	1310917.9622274968	3364033.3633122887	1947379.4406450377	12417668.45712705	1224858.4875571171	7944963.5194042325	1416304.74737048	1256392.1395382634	57357465.95097405	2039984.9727580012	3703650.175250315	6952551.162901951	4142548.9725366	2870141.7866894053	7172541.4795647245	491867.80732447095	2543583.2554883556	6635103.103670988	16516719.071957767	1027879.7606417739	674112.5594165239	2835360.7436329206
Lactobacillaceae	map01130		11002273.54094493	6739133.749292966	1536992.2314565242	3446472.085395246	1971449.8739395882	17092515.164769232	1312917.930123147	8169408.619412252	1416304.74737048	2715392.496651062	58099754.73064629	2039984.9727580012	3891094.1528794584	7967367.713590359	4355671.336417264	3091459.3897337457	7318889.360177672	491867.80732447095	2639209.2912741625	6812592.15707287	16589023.57920457	1619647.6738812684	713373.9227211969	2969124.1926172986
Lactobacillaceae	map01200	Carbon metabolism	10485897.809167866	6014510.970103855	601131.6975055662	1908720.034764528	1422496.6406322187	8224528.056151073	1122075.3023684071	7388833.318027565	995404.7139715984	1137116.7575162163	30677866.835855708	2039984.9727580012	2747356.8602179517	5040093.296769459	2692956.947760719	734305.3323331049	5063011.363868975	138709.5794953403	1318244.6479149337	3752871.691048009	11628015.18243272	468509.2434377335	578030.8679359561	975521.3165668158
Lactobacillaceae	map01220	Degradation of aromatic compounds						442136.5519709761
Lactobacillaceae	map01230	Biosynthesis of amino acids	8435473.330090277	5313952.411759363	601131.6975055662	1908720.034764528	1132165.0235678258	8015467.108466156	1016539.598171056	531931.1207223847	995404.7139715984	2596117.114629015	29304358.95448255	2039984.9727580012	2501012.1847660793	5525732.080754777	2281404.409940849	331992.43766795384	4812642.810570634	130409.75798997012	1389857.9276400662	3926213.053935947	11628015.18243272	661199.6058689728	112594.4037470418	718799.5394601949
Lactobacillaceae	map02010	ABC transporters	120890.09477040613				55519.15676352089	72284.26687608022			106268.65645237909		172516.5891655521			142866.32597763214	11449.290604220143						18822.770041237258		39537.80790173493	81075.8601509346
Lactobacillaceae	map03010	Ribosome	1544217.5223419727	502254.9146973145	1535058.8137120076	767563.8457605494	5710801.161059335	9196760.67359953	849871.9047384121	897601.7964618474	2429592.006007888	1487118.1736579058	2832255.7458784333	841178.5268779886	172707.32746245764	5435202.455456389	428433.1636298547	887920.7551875955	2170380.256254823	866767.7570226301	610584.0207498664	3304115.0369476895	2915459.29127503	360323.6933455566	1089102.3636824468	983493.2049436907
Lactobacillaceae	map03018	RNA degradation	3040971.8346428494	2132810.903079612	438108.0959413119	751104.1914790149		285097.3579214238	663515.991772023		506273.398188967	541218.6826369332	4921830.566075459	855164.8569333465	931606.0524987674	3549847.7765419963	1687415.4811615425	237370.3547367941	3586750.7695719954	32459.65465345695	1294231.8918542594	1040459.0648118358	4949766.901851662	371580.3928967806		94389.90609156582
Lactobacillaceae	map04066	HIF-1 signaling pathway	8300111.841365601	5313952.411759363	601131.6975055662	1908720.034764528	1094173.0254836837	5178248.264912728	557156.7361885041	423225.95461651566	823189.2974016261	615954.7474729028	28619534.508657582	2039984.9727580012	2501012.1847660793	4571255.8267761	2142483.8289840114	331992.43766795384	4824196.140655184	40759.476158827136	1318244.6479149337	3752871.691048009	10827483.56378197	363276.9956248559	73333.0404423688	718799.5394601949
Lactobacillaceae	map04152	AMPK signaling pathway						185851.1243462929	393094.51959080965		172215.41656997224	292199.3062903701	736480.6255635121										456815.8958756936	105232.24781287755
Lactobacillaceae	map04922	Glucagon signaling pathway	354610.4809867416	724622.7791891102	709786.2647219306	1455313.3285477606	597447.0029837019	4003616.9982186044	169071.52758045204	556130.2013766681	420900.0333988818	348238.0857749907	26731255.29485688		956293.3150323635	1912457.8661324922	1569639.6181150724	2135836.4543563	2121083.4457803	459408.152671014	1249351.3636340965	2886379.103136923	5232419.612300104	559370.5172040404	96081.69148056784	1859839.4270661047
[truncated: 978 more rows]
